# Supplementary material for: Overexpression of IGF2 Alters the Transcriptional Profile of Goose Skeletal Muscle Satellite Cells
Source: Biomolecules. 2026 Apr 10;16(4):565. doi: 10.3390/biom16040565 (PMC13113144; doi:10.3390/biom16040565)
Supplement: Supplementary file 1 [file biomolecules-16-00565-s001.zip › Table S1.xlsx]

## Sheet: Sheet1
Table S1. Upregulated gene list
id	baseMean	foldChange(IGF2-OE/IGF2-WT)	log2FoldChange	pval	padj	Regulation	Chromosome	Start Site	End Site	Direction	Length	Name	GO	KEGG	eggNOG	eggNOG_Category	Swissprot	NR	BP	CC	MF	-	SwissProtName
ANXA2	6795.02	2.0611	1.0434	1e-100	1e-100	Up Regulation	NW_025927803.1	15373	35753	-	1504	ANXA2	GO:0009987;GO:0005622;GO:0005615;GO:0051917;GO:1900046;GO:0017137;GO:0051716;GO:0098857;GO:0032102;GO:0033036;GO:0048878;GO:1905602;GO:0070588;GO:0005769;GO:0098590;GO:0010008;GO:0032386;GO:0006887;GO:0036363;GO:0003157;GO:0002020;GO:0010638;GO:2000644;GO:0005774;GO:0001765;GO:0001921;GO:0030282;GO:0031325;GO:0008150;GO:0098852;GO:0006996;GO:0071604;GO:0019221;GO:0098868;GO:0043209;GO:0071704;GO:…	K17092	4GHFT	U	sp|P17785|ANXA2_CHICK Annexin A2 OS=Gallus gallus OX=9031 GN=ANXA2 PE=1 SV=2	XP_027321834.1 annexin A2 isoform X2 [Anas platyrhynchos] __gt;XP_032050772.1 annexin A2 [Aythya fuligula] __gt;XP_035409987.1 annexin A2 isoform X3 [Cygnus atratus] __gt;XP_035409988.1 annexin A2 isoform X3 [Cygnus atratus] __gt;XP_035409989.1 annexin A2 isoform X3 [Cygnus atratus] __gt;XP_040426233.1 annexin A2 isoform X3 [Cygnus olor] __gt;NXC39742.1 ANXA2 protein [Penelope pileata]	GO:0009987//cellular process;GO:0051917//regulation of fibrinolysis;GO:1900046//regulation of hemostasis;GO:0051716//cellular response to stimulus;GO:0032102//negative regulation of response to external stimulus;GO:0033036//macromolecule localization;GO:0048878//chemical homeostasis;GO:1905602//positive regulation of receptor-mediated endocytosis involved in cholesterol transport;GO:0070588//calc…	GO:0005622//intracellular anatomical structure;GO:0005615//extracellular space;GO:0098857//membrane microdomain;GO:0005769//early endosome;GO:0098590//plasma membrane region;GO:0010008//endosome membrane;GO:0005774//vacuolar membrane;GO:0098852//lytic vacuole membrane;GO:0043209//myelin sheath;GO:0042995//cell projection;GO:0042582//azurophil granule;GO:0044421//obsolete extracellular region part…	GO:0017137//small GTPase binding;GO:0002020//protease binding;GO:0008092//cytoskeletal protein binding;GO:0022832//voltage-gated channel activity;GO:0030234//enzyme regulator activity;GO:0008324//cation transmembrane transporter activity;GO:0005546//phosphatidylinositol-4,5-bisphosphate binding;GO:0098772//molecular function regulator;GO:0099511//voltage-gated calcium channel activity involved in…	-	ANXA2
BTBD6	3591.98	2.7946	1.4826	1e-100	1e-100	Up Regulation	NW_025927790.1	1891478	1894916	+	2575	BTBD6	GO:0043412;GO:0009987;GO:0005622;GO:0005634;GO:0005829;GO:2000026;GO:0051960;GO:0031461;GO:0048856;GO:0019941;GO:0006511;GO:0019899;GO:0044257;GO:0036211;GO:0051603;GO:0043227;GO:0050767;GO:0048699;GO:0030163;GO:0019538;GO:0032502;GO:0044267;GO:0044238;GO:0019222;GO:0007275;GO:0007399;GO:0043231;GO:1901565;GO:0044389;GO:1902494;GO:0019005;GO:0006464;GO:0044237;GO:0043687;GO:0043161;GO:0009056;GO:…	K10478	4GN70	S	sp|Q2LE78|BTBD6_XENLA BTB/POZ domain-containing protein 6 OS=Xenopus laevis OX=8355 GN=btbd6 PE=1 SV=1	XP_013038452.1 PREDICTED: BTB/POZ domain-containing protein 6 isoform X1 [Anser cygnoides domesticus] __gt;XP_035182696.1 BTB/POZ domain-containing protein 6 isoform X1 [Oxyura jamaicensis] __gt;XP_040413858.1 BTB/POZ domain-containing protein 6 isoform X1 [Cygnus olor]	GO:0043412//macromolecule modification;GO:0009987//cellular process;GO:2000026//regulation of multicellular organismal development;GO:0051960//regulation of nervous system development;GO:0048856//anatomical structure development;GO:0019941//modification-dependent protein catabolic process;GO:0006511//ubiquitin-dependent protein catabolic process;GO:0044257//cellular protein catabolic process;GO:0…	GO:0005622//intracellular anatomical structure;GO:0005634//nucleus;GO:0005829//cytosol;GO:0031461//cullin-RING ubiquitin ligase complex;GO:0043227//membrane-bounded organelle;GO:0043231//intracellular membrane-bounded organelle;GO:1902494//catalytic complex;GO:0019005//SCF ubiquitin ligase complex;GO:0044444//obsolete cytoplasmic part;GO:1990234//transferase complex;GO:0032991//protein-containing…	GO:0019899//enzyme binding;GO:0044389//ubiquitin-like protein ligase binding;GO:0003674//molecular_function;GO:0005488//binding;GO:0005515//protein binding;GO:0031625//ubiquitin protein ligase binding;	-	btbd6
CCN1	24375.6	4.4809	2.1638	1e-100	1e-100	Up Regulation	NW_025927674.1	3086413	3088955	-	1850	CCN1	GO:0060713;GO:0051716;GO:0044319;GO:0048856;GO:0006915;GO:0042981;GO:0012501;GO:2000026;GO:0005788;GO:0010811;GO:0005622;GO:0009987;GO:0043069;GO:0009893;GO:0043231;GO:0009605;GO:0030278;GO:0045765;GO:0009611;GO:0060411;GO:0009889;GO:0044267;GO:0060716;GO:0043280;GO:0042327;GO:0048514;GO:0042221;GO:0030335;GO:0001649;GO:0052547;GO:0044237;GO:0043066;GO:0003006;GO:0032270;GO:0031325;GO:0008150;GO:…	K06829	4GNZ6	T	sp|P19336|CCN1_CHICK CCN family member 1 OS=Gallus gallus OX=9031 GN=CCN1 PE=2 SV=1	XP_027318988.1 CCN family member 1 [Anas platyrhynchos] __gt;XP_032048144.1 CCN family member 1 [Aythya fuligula] __gt;XP_035189572.1 CCN family member 1 [Oxyura jamaicensis] __gt;XP_035393090.1 CCN family member 1 isoform X2 [Cygnus atratus] __gt;XP_040421459.1 CCN family member 1 [Cygnus olor]	GO:0060713//labyrinthine layer morphogenesis;GO:0051716//cellular response to stimulus;GO:0044319//wound healing, spreading of cells;GO:0048856//anatomical structure development;GO:0006915//apoptotic process;GO:0042981//regulation of apoptotic process;GO:0012501//programmed cell death;GO:2000026//regulation of multicellular organismal development;GO:0010811//positive regulation of cell-substrate …	GO:0005788//endoplasmic reticulum lumen;GO:0005622//intracellular anatomical structure;GO:0043231//intracellular membrane-bounded organelle;GO:0044444//obsolete cytoplasmic part;GO:0044421//obsolete extracellular region part;GO:0005783//endoplasmic reticulum;GO:0012505//endomembrane system;GO:0044446//obsolete intracellular organelle part;GO:0005575//cellular_component;GO:0005737//cytoplasm;GO:00…	GO:0003674//molecular_function;GO:0005178//integrin binding;GO:0005520//insulin-like growth factor binding;GO:0044877//protein-containing complex binding;GO:0043168//anion binding;GO:0005539//glycosaminoglycan binding;GO:0005488//binding;GO:0005515//protein binding;GO:0019838//growth factor binding;GO:0050840//extracellular matrix binding;GO:0043167//ion binding;GO:0008201//heparin binding;GO:009…	-	CCN1
CCN2	79176.2	3.2213	1.6876	1e-100	1e-100	Up Regulation	NW_025927743.1	3684272	3687288	+	2248	CCN2	GO:0031323;GO:0051240;GO:0001934;GO:0043065;GO:0035239;GO:0043227;GO:0045937;GO:0032502;GO:0031401;GO:0043168;GO:0010646;GO:0098743;GO:0008544;GO:0006725;GO:0001932;GO:0051674;GO:0044087;GO:0005539;GO:0009749;GO:0009719;GO:0006812;GO:0048584;GO:0009743;GO:0018130;GO:1902531;GO:0006366;GO:0046330;GO:0008284;GO:0001503;GO:0048871;GO:0034059;GO:0016043;GO:0072593;GO:0023052;GO:0071897;GO:0007154;GO:…	K06827	4GTPF	W	sp|O19113|CCN2_PIG CCN family member 2 OS=Sus scrofa OX=9823 GN=CCN2 PE=2 SV=1	XP_035394326.1 CCN family member 2 [Cygnus atratus]	GO:0031323//regulation of cellular metabolic process;GO:0051240//positive regulation of multicellular organismal process;GO:0001934//positive regulation of protein phosphorylation;GO:0043065//positive regulation of apoptotic process;GO:0035239//tube morphogenesis;GO:0045937//positive regulation of phosphate metabolic process;GO:0032502//developmental process;GO:0031401//positive regulation of pro…	GO:0043227//membrane-bounded organelle;GO:0044464//obsolete cell part;GO:0016020//membrane;GO:0043226//organelle;GO:0044422//obsolete organelle part;GO:0044424//obsolete intracellular part;GO:0043229//intracellular organelle;GO:0005576//extracellular region;GO:0043231//intracellular membrane-bounded organelle;GO:0005622//intracellular anatomical structure;GO:0005615//extracellular space;GO:004444…	GO:0043168//anion binding;GO:0005539//glycosaminoglycan binding;GO:0005515//protein binding;GO:0005488//binding;GO:0019838//growth factor binding;GO:0043167//ion binding;GO:0001968//fibronectin binding;GO:1901681//sulfur compound binding;GO:0030545//signaling receptor regulator activity;GO:0097367//carbohydrate derivative binding;GO:0008201//heparin binding;GO:0050839//cell adhesion molecule bind…	ko04390(Hippo signaling pathway);ko04371(Apelin signaling pathway)	CCN2
COL26A1	1427.09	3.3522	1.7451	1e-100	1e-100	Up Regulation	NW_025927704.1	3686538	3875605	+	7915	COL26A1	-	-	4GWU3	W	sp|Q96A83|COQA1_HUMAN Collagen alpha-1(XXVI) chain OS=Homo sapiens OX=9606 GN=COL26A1 PE=1 SV=1	XP_040388057.1 collagen alpha-1(XXVI) chain isoform X5 [Cygnus olor] __gt;XP_040388058.1 collagen alpha-1(XXVI) chain isoform X5 [Cygnus olor]	-	-	-	-	COL26A1
CUNH9orf78	1747.77	3.1212	1.6421	1e-100	1e-100	Up Regulation	NW_025927668.1	6374990	6380691	-	1769	CUNH9orf78	GO:0005575;GO:0043231;GO:0070013;GO:0043227;GO:0031974;GO:0005737;GO:0005634;GO:0031981;GO:0005829;GO:0044464;GO:0043233;GO:0044446;GO:0005622;GO:0043226;GO:0003674;GO:0005623;GO:0044422;GO:0044428;GO:0008150;GO:0005654;GO:0044444;GO:0044424;GO:0043229	-	4GQUE	S	sp|Q9NZ63|TLS1_HUMAN Telomere length and silencing protein 1 homolog OS=Homo sapiens OX=9606 GN=C9orf78 PE=1 SV=1	XP_035168427.1 telomere length and silencing protein 1 homolog [Oxyura jamaicensis] __gt;XP_035410918.1 telomere length and silencing protein 1 homolog [Cygnus atratus] __gt;XP_040387488.1 telomere length and silencing protein 1 homolog isoform X1 [Cygnus olor]	GO:0008150//biological_process;	GO:0005575//cellular_component;GO:0043231//intracellular membrane-bounded organelle;GO:0070013//intracellular organelle lumen;GO:0043227//membrane-bounded organelle;GO:0031974//membrane-enclosed lumen;GO:0005737//cytoplasm;GO:0005634//nucleus;GO:0031981//nuclear lumen;GO:0005829//cytosol;GO:0044464//obsolete cell part;GO:0043233//organelle lumen;GO:0044446//obsolete intracellular organelle part;G…	GO:0003674//molecular_function;	-	C9orf78
CYTB	123258	2.3524	1.2341	1e-100	1e-100	Up Regulation	NC_023832.1	14850	15992	+	1143	CYTB	GO:0008152;GO:0019693;GO:0044422;GO:0055114;GO:0006119;GO:0006950;GO:0009144;GO:0015672;GO:0044424;GO:0044703;GO:0009651;GO:0043229;GO:0048609;GO:0031301;GO:0046677;GO:0036296;GO:0019866;GO:0000003;GO:0048039;GO:0045471;GO:0016020;GO:0044281;GO:0009117;GO:0048731;GO:0009725;GO:0009150;GO:0036293;GO:0043226;GO:0046688;GO:0043167;GO:0016021;GO:0009991;GO:0098573;GO:0019953;GO:0098655;GO:0033762;GO:…	K00412	4GW6E	C	sp|O79215|CYB_PACSA Cytochrome b OS=Pachyptila salvini OX=79636 GN=MT-CYB PE=3 SV=1	YP_009020721.1 cytochrome b [Anser cygnoides] __gt;AHM02296.1 cytochrome b [Anser cygnoides] __gt;AJK29938.1 cytochrome b [Anser cygnoides]	GO:0008152//metabolic process;GO:0019693//ribose phosphate metabolic process;GO:0055114//obsolete oxidation-reduction process;GO:0006119//oxidative phosphorylation;GO:0006950//response to stress;GO:0009144//purine nucleoside triphosphate metabolic process;GO:0015672//inorganic cation transmembrane transport;GO:0044703//multi-organism reproductive process;GO:0009651//response to salt stress;GO:004…	GO:0044422//obsolete organelle part;GO:0044424//obsolete intracellular part;GO:0043229//intracellular organelle;GO:0031301//integral component of organelle membrane;GO:0019866//organelle inner membrane;GO:0016020//membrane;GO:0043226//organelle;GO:0016021//integral component of membrane;GO:0098573//intrinsic component of mitochondrial membrane;GO:0005750//mitochondrial respiratory chain complex I…	GO:0048039//ubiquinone binding;GO:0043167//ion binding;GO:0046872//metal ion binding;GO:0048038//quinone binding;GO:0016679//oxidoreductase activity, acting on diphenols and related substances as donors;GO:0016491//oxidoreductase activity;GO:0043169//cation binding;GO:0005488//binding;GO:0048037//obsolete cofactor binding;GO:1901363//heterocyclic compound binding;GO:0044877//protein-containing co…	ko04714(Thermogenesis);ko04260(Cardiac muscle contraction);ko00190(Oxidative phosphorylation)	MT-CYB
DDX5	16116.5	2.5712	1.3625	1e-100	1e-100	Up Regulation	NW_025927690.1	2818849	2825840	+	2251	DDX5	GO:0001837;GO:0031327;GO:0097367;GO:0030522;GO:0010647;GO:0051253;GO:0044248;GO:0043517;GO:0043021;GO:0000122;GO:1990841;GO:0097190;GO:0008186;GO:0031981;GO:0031324;GO:0033993;GO:1901362;GO:0046822;GO:0044265;GO:0051223;GO:0030554;GO:0043229;GO:0016071;GO:1903800;GO:0061061;GO:0010467;GO:0006397;GO:0002831;GO:0048024;GO:0044249;GO:0033158;GO:2001020;GO:0010604;GO:0045892;GO:0002376;GO:0019899;GO:…	K12823	4GKVH	A	sp|P17844|DDX5_HUMAN Probable ATP-dependent RNA helicase DDX5 OS=Homo sapiens OX=9606 GN=DDX5 PE=1 SV=1	XP_032055408.1 probable ATP-dependent RNA helicase DDX5 isoform X1 [Aythya fuligula] __gt;XP_035198120.1 probable ATP-dependent RNA helicase DDX5 isoform X1 [Oxyura jamaicensis] __gt;XP_035414854.1 probable ATP-dependent RNA helicase DDX5 isoform X1 [Cygnus atratus] __gt;XP_038021239.1 probable ATP-dependent RNA helicase DDX5 isoform X1 [Anas platyrhynchos] __gt;XP_040386816.1 probable ATP-depend…	GO:0001837//epithelial to mesenchymal transition;GO:0031327//negative regulation of cellular biosynthetic process;GO:0030522//intracellular receptor signaling pathway;GO:0010647//positive regulation of cell communication;GO:0051253//negative regulation of RNA metabolic process;GO:0044248//cellular catabolic process;GO:0043517//positive regulation of DNA damage response, signal transduction by p53…	GO:0031981//nuclear lumen;GO:0043229//intracellular organelle;GO:0043232//intracellular non-membrane-bounded organelle;GO:0043228//non-membrane-bounded organelle;GO:0071013//catalytic step 2 spliceosome;GO:0005681//spliceosomal complex;GO:0044464//obsolete cell part;GO:0044428//obsolete nuclear part;GO:0070013//intracellular organelle lumen;GO:0005730//nucleolus;GO:0031974//membrane-enclosed lume…	GO:0097367//carbohydrate derivative binding;GO:0043021//ribonucleoprotein complex binding;GO:1990841//promoter-specific chromatin binding;GO:0008186//ATP-dependent activity, acting on RNA;GO:0030554//adenyl nucleotide binding;GO:0019899//enzyme binding;GO:0043167//ion binding;GO:0008134//transcription factor binding;GO:0035257//nuclear receptor binding;GO:0005515//protein binding;GO:0005524//ATP …	ko03040(Spliceosome)	DDX5
DKC1	6394.21	2.2199	1.1505	1e-100	1e-100	Up Regulation	NW_025927665.1	5259387	5269573	+	2830	DKC1	GO:0019953;GO:0010556;GO:0007444;GO:0051173;GO:1904851;GO:0043228;GO:0007276;GO:0000495;GO:0033044;GO:0032210;GO:1903827;GO:0051276;GO:0043232;GO:0034660;GO:0031120;GO:0022613;GO:0051972;GO:0140097;GO:0050789;GO:0009059;GO:0016070;GO:0042127;GO:0051128;GO:0016853;GO:0043412;GO:0010604;GO:0042254;GO:0019222;GO:0044249;GO:1990481;GO:0048468;GO:0010467;GO:0051179;GO:0007004;GO:0043628;GO:0044093;GO:…	K11131	4GIM6	J	sp|Q5ZJH9|DKC1_CHICK H/ACA ribonucleoprotein complex subunit DKC1 OS=Gallus gallus OX=9031 GN=DKC1 PE=2 SV=1	XP_035180668.1 H/ACA ribonucleoprotein complex subunit DKC1 isoform X2 [Oxyura jamaicensis]	GO:0019953//sexual reproduction;GO:0010556//regulation of macromolecule biosynthetic process;GO:0007444//imaginal disc development;GO:0051173//positive regulation of nitrogen compound metabolic process;GO:1904851//positive regulation of establishment of protein localization to telomere;GO:0007276//gamete generation;GO:0000495//box H/ACA RNA 3'-end processing;GO:0033044//regulation of chromosome o…	GO:0043228//non-membrane-bounded organelle;GO:0043232//intracellular non-membrane-bounded organelle;GO:0044424//obsolete intracellular part;GO:0015030//Cajal body;GO:0043229//intracellular organelle;GO:0044422//obsolete organelle part;GO:0031981//nuclear lumen;GO:0031429//box H/ACA snoRNP complex;GO:0043226//organelle;GO:0044452//obsolete nucleolar part;GO:0005730//nucleolus;GO:0072589//box H/ACA…	GO:0140097//catalytic activity, acting on DNA;GO:0016853//isomerase activity;GO:0016779//nucleotidyltransferase activity;GO:0003720//telomerase activity;GO:0030515//snoRNA binding;GO:0016772//transferase activity, transferring phosphorus-containing groups;GO:1901363//heterocyclic compound binding;GO:0016866//intramolecular transferase activity;GO:0016740//transferase activity;GO:0005488//binding;…	ko03008(Ribosome biogenesis in eukaryotes)	DKC1
DNAJA4	5234.26	13.7574	3.7821	1e-100	1e-100	Up Regulation	NW_025927803.1	1566435	1572078	+	1719	DNAJA4	GO:0009628;GO:0030554;GO:0009266;GO:0031072;GO:0006950;GO:0032553;GO:0044424;GO:0036094;GO:0009408;GO:0005623;GO:0050794;GO:0005488;GO:0048519;GO:0032555;GO:0051129;GO:0065007;GO:0090083;GO:0043169;GO:0005524;GO:0044464;GO:0035639;GO:0097367;GO:0017076;GO:0032559;GO:0016020;GO:0005737;GO:0005575;GO:0005515;GO:0046872;GO:0090084;GO:0048523;GO:0051082;GO:1901265;GO:0050789;GO:0044444;GO:0097159;GO:…	K09505	4GMTB	O	sp|Q9JMC3|DNJA4_MOUSE DnaJ homolog subfamily A member 4 OS=Mus musculus OX=10090 GN=Dnaja4 PE=1 SV=1	XP_035409797.1 dnaJ homolog subfamily A member 4 isoform X1 [Cygnus atratus] __gt;XP_040425361.1 dnaJ homolog subfamily A member 4 isoform X1 [Cygnus olor]	GO:0009628//response to abiotic stimulus;GO:0009266//response to temperature stimulus;GO:0006950//response to stress;GO:0009408//response to heat;GO:0050794//regulation of cellular process;GO:0048519//negative regulation of biological process;GO:0051129//negative regulation of cellular component organization;GO:0065007//biological regulation;GO:0090083//regulation of inclusion body assembly;GO:00…	GO:0044424//obsolete intracellular part;GO:0005623//obsolete cell;GO:0044464//obsolete cell part;GO:0016020//membrane;GO:0005737//cytoplasm;GO:0005575//cellular_component;GO:0044444//obsolete cytoplasmic part;GO:0005622//intracellular anatomical structure;GO:0005829//cytosol;	GO:0030554//adenyl nucleotide binding;GO:0031072//heat shock protein binding;GO:0032553//ribonucleotide binding;GO:0036094//small molecule binding;GO:0005488//binding;GO:0032555//purine ribonucleotide binding;GO:0043169//cation binding;GO:0005524//ATP binding;GO:0035639//purine ribonucleoside triphosphate binding;GO:0097367//carbohydrate derivative binding;GO:0017076//purine nucleotide binding;GO…	-	Dnaja4
DUSP1	19779.4	5.6556	2.4997	1e-100	1e-100	Up Regulation	NW_025927788.1	2169934	2172567	+	1881	DUSP1	GO:0071901;GO:0006464;GO:0043549;GO:0023052;GO:1903504;GO:0007154;GO:0010038;GO:0014074;GO:0048523;GO:0033549;GO:0009890;GO:0090231;GO:0043409;GO:0051783;GO:1902531;GO:0010563;GO:2000279;GO:1901990;GO:0045934;GO:0010646;GO:0001932;GO:0009790;GO:0031326;GO:0009719;GO:0008330;GO:0031323;GO:0023057;GO:0043065;GO:0016788;GO:0044092;GO:0043227;GO:0032502;GO:0019900;GO:1901564;GO:0010648;GO:0031400;GO:…	K04459	4GKHP	V	sp|P28562|DUS1_HUMAN Dual specificity protein phosphatase 1 OS=Homo sapiens OX=9606 GN=DUSP1 PE=1 SV=3	XP_035194760.1 dual specificity protein phosphatase 1 [Oxyura jamaicensis]	GO:0071901//negative regulation of protein serine/threonine kinase activity;GO:0006464//cellular protein modification process;GO:0043549//regulation of kinase activity;GO:0023052//signaling;GO:1903504//regulation of mitotic spindle checkpoint;GO:0007154//cell communication;GO:0010038//response to metal ion;GO:0014074//response to purine-containing compound;GO:0048523//negative regulation of cellu…	GO:0043227//membrane-bounded organelle;GO:0044464//obsolete cell part;GO:0044424//obsolete intracellular part;GO:0043229//intracellular organelle;GO:0043226//organelle;GO:0005622//intracellular anatomical structure;GO:0043231//intracellular membrane-bounded organelle;GO:0005634//nucleus;GO:0005623//obsolete cell;GO:0005575//cellular_component;GO:0005737//cytoplasm;	GO:0033549//MAP kinase phosphatase activity;GO:0008330//protein tyrosine/threonine phosphatase activity;GO:0016788//hydrolase activity, acting on ester bonds;GO:0019900//kinase binding;GO:0140096//catalytic activity, acting on a protein;GO:0019901//protein kinase binding;GO:0005488//binding;GO:0051019//mitogen-activated protein kinase binding;GO:0005515//protein binding;GO:0004722//protein serine…	ko04361(Axon regeneration);ko04010(MAPK signaling pathway)	DUSP1
DUSP16	1167.78	3.314	1.7286	1e-100	1e-100	Up Regulation	NW_025927987.1	7988	81068	+	6798	DUSP16	GO:0044424;GO:0044093;GO:0035966;GO:0010721;GO:0006950;GO:1900426;GO:0043229;GO:0031345;GO:0044260;GO:0044422;GO:0042325;GO:0060284;GO:0006469;GO:0034613;GO:0070570;GO:0008152;GO:0032872;GO:0031324;GO:0001933;GO:0032535;GO:0031399;GO:0010562;GO:0022603;GO:0031981;GO:0051129;GO:0051348;GO:0043407;GO:0023056;GO:0043901;GO:0046688;GO:0043226;GO:0097708;GO:0008138;GO:0032269;GO:0048731;GO:0045936;GO:…	K04459	4GTGX	V	sp|Q9BY84|DUS16_HUMAN Dual specificity protein phosphatase 16 OS=Homo sapiens OX=9606 GN=DUSP16 PE=1 SV=1	XP_040400958.1 dual specificity protein phosphatase 16 [Cygnus olor] __gt;XP_040400959.1 dual specificity protein phosphatase 16 [Cygnus olor] __gt;XP_040400960.1 dual specificity protein phosphatase 16 [Cygnus olor] __gt;XP_040400962.1 dual specificity protein phosphatase 16 [Cygnus olor] __gt;XP_040400963.1 dual specificity protein phosphatase 16 [Cygnus olor] __gt;XP_040400964.1 dual specifici…	GO:0044093//positive regulation of molecular function;GO:0035966//response to topologically incorrect protein;GO:0010721//negative regulation of cell development;GO:0006950//response to stress;GO:1900426//positive regulation of defense response to bacterium;GO:0031345//negative regulation of cell projection organization;GO:0044260//cellular macromolecule metabolic process;GO:0042325//regulation o…	GO:0044424//obsolete intracellular part;GO:0043229//intracellular organelle;GO:0044422//obsolete organelle part;GO:0031981//nuclear lumen;GO:0043226//organelle;GO:0097708//intracellular vesicle;GO:0044428//obsolete nuclear part;GO:0044464//obsolete cell part;GO:0043233//organelle lumen;GO:0031410//cytoplasmic vesicle;GO:0043227//membrane-bounded organelle;GO:0070013//intracellular organelle lumen…	GO:0008138//protein tyrosine/serine/threonine phosphatase activity;GO:0016787//hydrolase activity;GO:0019899//enzyme binding;GO:0140096//catalytic activity, acting on a protein;GO:0019901//protein kinase binding;GO:0005488//binding;GO:0005515//protein binding;GO:0051019//mitogen-activated protein kinase binding;GO:0033549//MAP kinase phosphatase activity;GO:0019900//kinase binding;GO:0016788//hyd…	ko04361(Axon regeneration);ko04010(MAPK signaling pathway)	DUSP16
DUSP7	2745.46	2.6661	1.4147	1e-100	1e-100	Up Regulation	NW_025927664.1	15553806	15561489	-	3212	DUSP7	GO:0045936;GO:0048731;GO:0032269;GO:0008138;GO:0043226;GO:0023056;GO:0043407;GO:0051348;GO:0031981;GO:0048599;GO:0007292;GO:0010562;GO:0000003;GO:2000241;GO:0048583;GO:0051726;GO:0016020;GO:0046580;GO:0048522;GO:0010647;GO:0010453;GO:0048477;GO:0033673;GO:0002165;GO:0044260;GO:0043229;GO:0048609;GO:0044093;GO:0044424;GO:0044703;GO:0031399;GO:0001933;GO:0006955;GO:0031324;GO:0008152;GO:0006469;GO:…	K04459	4GQ4A	V	sp|Q91Z46|DUS7_MOUSE Dual specificity protein phosphatase 7 OS=Mus musculus OX=10090 GN=Dusp7 PE=1 SV=4	XP_027323440.1 dual specificity protein phosphatase 7 [Anas platyrhynchos] __gt;XP_032049972.1 dual specificity protein phosphatase 7 [Aythya fuligula] __gt;XP_035193580.1 dual specificity protein phosphatase 7 [Oxyura jamaicensis] __gt;XP_035402950.1 dual specificity protein phosphatase 7 [Cygnus atratus] __gt;XP_040425174.1 dual specificity protein phosphatase 7 [Cygnus olor]	GO:0045936//negative regulation of phosphate metabolic process;GO:0048731//system development;GO:0032269//negative regulation of cellular protein metabolic process;GO:0023056//positive regulation of signaling;GO:0043407//negative regulation of MAP kinase activity;GO:0051348//negative regulation of transferase activity;GO:0048599//oocyte development;GO:0007292//female gamete generation;GO:0010562/…	GO:0043226//organelle;GO:0031981//nuclear lumen;GO:0016020//membrane;GO:0043229//intracellular organelle;GO:0044424//obsolete intracellular part;GO:0044422//obsolete organelle part;GO:0043233//organelle lumen;GO:0044464//obsolete cell part;GO:0044428//obsolete nuclear part;GO:0070013//intracellular organelle lumen;GO:0043227//membrane-bounded organelle;GO:0044446//obsolete intracellular organelle…	GO:0008138//protein tyrosine/serine/threonine phosphatase activity;GO:0016787//hydrolase activity;GO:0005488//binding;GO:0005515//protein binding;GO:0140096//catalytic activity, acting on a protein;GO:0016788//hydrolase activity, acting on ester bonds;GO:0033549//MAP kinase phosphatase activity;GO:0004725//protein tyrosine phosphatase activity;GO:0042578//phosphoric ester hydrolase activity;GO:00…	ko04361(Axon regeneration);ko04010(MAPK signaling pathway)	Dusp7
ECRG4	1113.3	3.7041	1.8891	1e-100	1e-100	Up Regulation	NW_025927761.1	3570070	3574277	-	754	ECRG4	GO:0030072;GO:0048522;GO:0005575;GO:0005179;GO:0044248;GO:0010647;GO:0030545;GO:0006508;GO:0016324;GO:0044057;GO:0048018;GO:0016020;GO:0048583;GO:0005737;GO:2000833;GO:0023056;GO:0090398;GO:0048731;GO:0048519;GO:0043226;GO:1903530;GO:0097708;GO:0005623;GO:0008152;GO:0008285;GO:0065008;GO:0044265;GO:0006810;GO:0046883;GO:2000848;GO:0043632;GO:0002791;GO:0006950;GO:0044424;GO:0071944;GO:0044260;GO:…	-	4GUYT	S	sp|Q5FVX5|AUGN_XENTR Augurin OS=Xenopus tropicalis OX=8364 GN=ecrg4 PE=2 SV=1	XP_032053612.1 augurin [Aythya fuligula] __gt;XP_035413844.1 augurin [Cygnus atratus] __gt;XP_040392626.1 augurin [Cygnus olor] __gt;NWZ23545.1 AUGN protein [Asarcornis scutulata]	GO:0030072//peptide hormone secretion;GO:0048522//positive regulation of cellular process;GO:0044248//cellular catabolic process;GO:0010647//positive regulation of cell communication;GO:0006508//proteolysis;GO:0044057//regulation of system process;GO:0048583//regulation of response to stimulus;GO:2000833//positive regulation of steroid hormone secretion;GO:0023056//positive regulation of signalin…	GO:0005575//cellular_component;GO:0016324//apical plasma membrane;GO:0016020//membrane;GO:0005737//cytoplasm;GO:0043226//organelle;GO:0097708//intracellular vesicle;GO:0005623//obsolete cell;GO:0044424//obsolete intracellular part;GO:0071944//cell periphery;GO:0005576//extracellular region;GO:0043229//intracellular organelle;GO:0030141//secretory granule;GO:0030133//transport vesicle;GO:0099503//…	GO:0005179//hormone activity;GO:0030545//signaling receptor regulator activity;GO:0048018//receptor ligand activity;GO:0005102//signaling receptor binding;GO:0005184//neuropeptide hormone activity;GO:0005515//protein binding;GO:0005488//binding;GO:0098772//molecular function regulator;GO:0003674//molecular_function;	-	ecrg4
EDRF1	1637.19	4.3173	2.1101	1e-100	1e-100	Up Regulation	NW_025927662.1	13759349	13782332	-	4476	EDRF1	GO:0043170;GO:0018130;GO:0006139;GO:0051254;GO:0010628;GO:0050789;GO:1901360;GO:0008150;GO:0031325;GO:1903508;GO:0051252;GO:0090304;GO:0034641;GO:0010468;GO:0044237;GO:0051173;GO:0010556;GO:0043227;GO:0010467;GO:0009889;GO:0044238;GO:0031323;GO:0019222;GO:0044249;GO:0043231;GO:0009893;GO:0048518;GO:0031326;GO:0019219;GO:0009987;GO:0005622;GO:0010604;GO:0005634;GO:0046483;GO:0016070;GO:0006355;GO:…	-	4GN8A	S	sp|Q6GQV7|EDRF1_MOUSE Erythroid differentiation-related factor 1 OS=Mus musculus OX=10090 GN=Edrf1 PE=1 SV=1	XP_040418767.1 erythroid differentiation-related factor 1 isoform X2 [Cygnus olor]	GO:0043170//macromolecule metabolic process;GO:0018130//heterocycle biosynthetic process;GO:0006139//nucleobase-containing compound metabolic process;GO:0051254//positive regulation of RNA metabolic process;GO:0010628//positive regulation of gene expression;GO:0050789//regulation of biological process;GO:1901360//organic cyclic compound metabolic process;GO:0008150//biological_process;GO:0031325/…	GO:0043227//membrane-bounded organelle;GO:0043231//intracellular membrane-bounded organelle;GO:0005622//intracellular anatomical structure;GO:0005634//nucleus;GO:0005623//obsolete cell;GO:0043229//intracellular organelle;GO:0044424//obsolete intracellular part;GO:0005575//cellular_component;GO:0043226//organelle;GO:0044464//obsolete cell part;	-	-	Edrf1
EEF1B2	39742.6	2.0054	1.0039	1e-100	1e-100	Up Regulation	NW_025927828.1	1599017	1602782	-	797	EEF1B2	GO:0005829;GO:0009059;GO:0050896;GO:1901363;GO:0009987;GO:0005622;GO:0044238;GO:1901700;GO:0008135;GO:0044249;GO:0009636;GO:1901566;GO:0043231;GO:0043227;GO:0042221;GO:0019538;GO:0005853;GO:0044267;GO:0010467;GO:0044237;GO:0006518;GO:0034641;GO:0097159;GO:0003674;GO:0097305;GO:0008150;GO:0032991;GO:0043170;GO:0043603;GO:0003746;GO:0044444;GO:0003676;GO:0044464;GO:0009058;GO:0043043;GO:0006412;GO:…	K03232	4GMNE	J	sp|Q9YGQ1|EF1B_CHICK Elongation factor 1-beta OS=Gallus gallus OX=9031 GN=EEF1B PE=2 SV=3	XP_027318111.1 elongation factor 1-beta [Anas platyrhynchos] __gt;XP_032045539.1 elongation factor 1-beta [Aythya fuligula] __gt;XP_035187750.1 elongation factor 1-beta [Oxyura jamaicensis] __gt;XP_035392765.1 elongation factor 1-beta [Cygnus atratus] __gt;XP_040417336.1 elongation factor 1-beta [Cygnus olor] __gt;NWZ19526.1 EF1B factor [Asarcornis scutulata]	GO:0009059//macromolecule biosynthetic process;GO:0050896//response to stimulus;GO:0009987//cellular process;GO:0044238//primary metabolic process;GO:1901700//response to oxygen-containing compound;GO:0044249//cellular biosynthetic process;GO:0009636//response to toxic substance;GO:1901566//organonitrogen compound biosynthetic process;GO:0042221//response to chemical;GO:0019538//protein metabolic…	GO:0005829//cytosol;GO:0005622//intracellular anatomical structure;GO:0043231//intracellular membrane-bounded organelle;GO:0043227//membrane-bounded organelle;GO:0005853//eukaryotic translation elongation factor 1 complex;GO:0032991//protein-containing complex;GO:0044444//obsolete cytoplasmic part;GO:0044464//obsolete cell part;GO:0043226//organelle;GO:0005575//cellular_component;GO:0005737//cyto…	GO:1901363//heterocyclic compound binding;GO:0008135//translation factor activity, RNA binding;GO:0097159//organic cyclic compound binding;GO:0003674//molecular_function;GO:0003746//translation elongation factor activity;GO:0003676//nucleic acid binding;GO:0005488//binding;GO:0003723//RNA binding;	-	EEF1B
EMILIN2	5483.45	2.2069	1.1421	1e-100	1e-100	Up Regulation	NW_025927671.1	3819066	3862924	-	11447	EMILIN2	GO:0030023;GO:0003674;GO:0005575;GO:0032991;GO:0008150;GO:0005198;GO:0022610;GO:0007155;GO:0005581;GO:0005201;GO:0005576;GO:0097493	-	4GQZS	S	sp|Q9BXX0|EMIL2_HUMAN EMILIN-2 OS=Homo sapiens OX=9606 GN=EMILIN2 PE=1 SV=3	XP_035420025.1 EMILIN-2 [Cygnus atratus]	GO:0008150//biological_process;GO:0022610//biological adhesion;GO:0007155//cell adhesion;	GO:0005575//cellular_component;GO:0032991//protein-containing complex;GO:0005581//collagen trimer;GO:0005576//extracellular region;	GO:0030023//extracellular matrix constituent conferring elasticity;GO:0003674//molecular_function;GO:0005198//structural molecule activity;GO:0005201//extracellular matrix structural constituent;GO:0097493//structural molecule activity conferring elasticity;	-	EMILIN2
F3	4908.95	4.8897	2.2897	1e-100	1e-100	Up Regulation	NW_025927701.1	5595674	5602813	+	1975	F3	GO:0007166;GO:0010033;GO:0051272;GO:0002526;GO:0010243;GO:0072378;GO:0051239;GO:0005515;GO:0017171;GO:0050794;GO:0005488;GO:0010942;GO:0043085;GO:0044464;GO:0006807;GO:0010950;GO:0042542;GO:0140096;GO:0038023;GO:0050679;GO:0050878;GO:1901564;GO:0050927;GO:0034614;GO:0006919;GO:0032502;GO:0031323;GO:0071402;GO:0051240;GO:0043065;GO:0044459;GO:0016485;GO:0009719;GO:0071404;GO:0043168;GO:0010646;GO:…	K03901	4GT0J	T	sp|P30931|TF_BOVIN Tissue factor OS=Bos taurus OX=9913 GN=F3 PE=1 SV=1	XP_035393309.1 tissue factor [Cygnus atratus] __gt;XP_040421817.1 tissue factor [Cygnus olor]	GO:0007166//cell surface receptor signaling pathway;GO:0010033//response to organic substance;GO:0051272//positive regulation of cellular component movement;GO:0002526//acute inflammatory response;GO:0010243//response to organonitrogen compound;GO:0072378//blood coagulation, fibrin clot formation;GO:0051239//regulation of multicellular organismal process;GO:0050794//regulation of cellular process…	GO:0044464//obsolete cell part;GO:0044459//obsolete plasma membrane part;GO:0098552//side of membrane;GO:0016020//membrane;GO:0062023//collagen-containing extracellular matrix;GO:0005576//extracellular region;GO:1905286//serine-type peptidase complex;GO:0044424//obsolete intracellular part;GO:0016021//integral component of membrane;GO:0005886//plasma membrane;GO:0044421//obsolete extracellular re…	GO:0005515//protein binding;GO:0017171//serine hydrolase activity;GO:0005488//binding;GO:0140096//catalytic activity, acting on a protein;GO:0038023//signaling receptor activity;GO:0043168//anion binding;GO:0008289//lipid binding;GO:0004888//transmembrane signaling receptor activity;GO:0019899//enzyme binding;GO:0008233//peptidase activity;GO:0043167//ion binding;GO:0004252//serine-type endopepti…	ko04610(Complement and coagulation cascades)	F3
FOS	2960.01	2.9056	1.5389	1e-100	1e-100	Up Regulation	NW_025927676.1	6464535	6472302	-	2305	FOS	GO:0031326;GO:1901214;GO:0001046;GO:1901363;GO:0009719;GO:0008306;GO:0097458;GO:0006305;GO:0006725;GO:0007519;GO:0034614;GO:0043227;GO:0070013;GO:0032502;GO:0001085;GO:0035976;GO:0000989;GO:1990837;GO:0051240;GO:0031323;GO:0046983;GO:0007154;GO:0051252;GO:0010468;GO:0010038;GO:0014074;GO:0032570;GO:0007611;GO:0023052;GO:0006366;GO:1902893;GO:0051254;GO:0018130;GO:0034097;GO:0050776;GO:0097305;GO:…	K04379	4GIC6	K	sp|P23050|FOS_AVINK p55-v-Fos-transforming protein OS=Avian retrovirus NK24 OX=11875 GN=V-FOS PE=3 SV=1	XP_035395386.1 LOW QUALITY PROTEIN: proto-oncogene c-Fos [Cygnus atratus]	GO:0031326//regulation of cellular biosynthetic process;GO:1901214//regulation of neuron death;GO:0009719//response to endogenous stimulus;GO:0008306//associative learning;GO:0006305//DNA alkylation;GO:0006725//cellular aromatic compound metabolic process;GO:0007519//skeletal muscle tissue development;GO:0034614//cellular response to reactive oxygen species;GO:0032502//developmental process;GO:00…	GO:0097458//obsolete neuron part;GO:0043227//membrane-bounded organelle;GO:0070013//intracellular organelle lumen;GO:0035976//transcription factor AP-1 complex;GO:0043233//organelle lumen;GO:0044464//obsolete cell part;GO:0032993//protein-DNA complex;GO:0044428//obsolete nuclear part;GO:0043226//organelle;GO:0031981//nuclear lumen;GO:0016020//membrane;GO:0120025//plasma membrane bounded cell proj…	GO:0001046//core promoter sequence-specific DNA binding;GO:1901363//heterocyclic compound binding;GO:0001085//RNA polymerase II-specific DNA-binding transcription factor binding;GO:0000989//obsolete transcription factor activity, transcription factor binding;GO:1990837//sequence-specific double-stranded DNA binding;GO:0046983//protein dimerization activity;GO:0005488//binding;GO:0043565//sequence…	ko04935(Growth hormone synthesis, secretion and action);ko04928(Parathyroid hormone synthesis, secretion and action);ko04926(Relaxin signaling pathway);ko04921(Oxytocin signaling pathway);ko04917(Prolactin signaling pathway);ko04915(Estrogen signaling pathway);ko04728(Dopaminergic synapse);ko04725(Cholinergic synapse);ko04713(Circadian entrainment);ko04668(TNF signaling pathway);ko04662(B cell re…	V-FOS
FOSL2	33592.9	2.5544	1.353	1e-100	1e-100	Up Regulation	NW_025927777.1	1405153	1420911	+	6990	FOSL2	GO:0048598;GO:0009059;GO:0048563;GO:0050896;GO:0019222;GO:0000976;GO:1904029;GO:0019953;GO:0048588;GO:0007164;GO:0009612;GO:0048569;GO:0007346;GO:0007626;GO:0032355;GO:0009058;GO:0007292;GO:0048066;GO:0036293;GO:0043226;GO:0048731;GO:0009725;GO:0032774;GO:0010564;GO:0071840;GO:0048545;GO:1903506;GO:0048522;GO:0031102;GO:0000003;GO:0044703;GO:0048589;GO:0044424;GO:0046982;GO:0044260;GO:0044422;GO:…	K09030	4GWT7	K	sp|P18625|FOSL2_CHICK Fos-related antigen 2 OS=Gallus gallus OX=9031 GN=FOSL2 PE=1 SV=1	XP_027309862.1 fos-related antigen 2 isoform X1 [Anas platyrhynchos] __gt;XP_032039443.1 fos-related antigen 2 isoform X1 [Aythya fuligula] __gt;XP_035177795.1 fos-related antigen 2 [Oxyura jamaicensis]	GO:0048598//embryonic morphogenesis;GO:0009059//macromolecule biosynthetic process;GO:0048563//post-embryonic animal organ morphogenesis;GO:0050896//response to stimulus;GO:0019222//regulation of metabolic process;GO:1904029//regulation of cyclin-dependent protein kinase activity;GO:0019953//sexual reproduction;GO:0048588//developmental cell growth;GO:0007164//establishment of tissue polarity;GO:…	GO:0043226//organelle;GO:0044424//obsolete intracellular part;GO:0044422//obsolete organelle part;GO:0043227//membrane-bounded organelle;GO:0043233//organelle lumen;GO:0005634//nucleus;GO:0005667//transcription regulator complex;GO:0044446//obsolete intracellular organelle part;GO:0005737//cytoplasm;GO:0005623//obsolete cell;GO:0043231//intracellular membrane-bounded organelle;GO:0032991//protein…	GO:0000976//transcription cis-regulatory region binding;GO:0046982//protein heterodimerization activity;GO:0001228//DNA-binding transcription activator activity, RNA polymerase II-specific;GO:1901363//heterocyclic compound binding;GO:0000977//RNA polymerase II transcription regulatory region sequence-specific DNA binding;GO:0043565//sequence-specific DNA binding;GO:0005488//binding;GO:0044212//tr…	ko04380(Osteoclast differentiation)	FOSL2
GNL2	3657.79	2.939	1.5553	1e-100	1e-100	Up Regulation	NW_025927729.1	4646165	4657192	+	2288	GNL2	GO:0043231;GO:0007275;GO:0007423;GO:0032502;GO:0070013;GO:0043227;GO:0016462;GO:0016818;GO:0048856;GO:0043168;GO:0048592;GO:0005634;GO:0001882;GO:0005525;GO:0005622;GO:0001654;GO:0000166;GO:0042254;GO:1901363;GO:0009653;GO:0008150;GO:0043232;GO:0016817;GO:0043167;GO:0003674;GO:0097159;GO:0032561;GO:0032501;GO:0022613;GO:1901265;GO:0003824;GO:0032549;GO:0005730;GO:0090596;GO:0016787;GO:0043228;GO:…	K14537	4GTKT	S	sp|Q13823|NOG2_HUMAN Nucleolar GTP-binding protein 2 OS=Homo sapiens OX=9606 GN=GNL2 PE=1 SV=1	XP_040390628.1 nucleolar GTP-binding protein 2 [Cygnus olor]	GO:0007275//multicellular organism development;GO:0007423//sensory organ development;GO:0032502//developmental process;GO:0048856//anatomical structure development;GO:0048592//eye morphogenesis;GO:0001654//eye development;GO:0042254//ribosome biogenesis;GO:0009653//anatomical structure morphogenesis;GO:0008150//biological_process;GO:0032501//multicellular organismal process;GO:0022613//ribonucleo…	GO:0043231//intracellular membrane-bounded organelle;GO:0070013//intracellular organelle lumen;GO:0043227//membrane-bounded organelle;GO:0005634//nucleus;GO:0005622//intracellular anatomical structure;GO:0043232//intracellular non-membrane-bounded organelle;GO:0005730//nucleolus;GO:0043228//non-membrane-bounded organelle;GO:0005575//cellular_component;GO:0031974//membrane-enclosed lumen;GO:004446…	GO:0016462//pyrophosphatase activity;GO:0016818//hydrolase activity, acting on acid anhydrides, in phosphorus-containing anhydrides;GO:0043168//anion binding;GO:0001882//nucleoside binding;GO:0005525//GTP binding;GO:0000166//nucleotide binding;GO:1901363//heterocyclic compound binding;GO:0016817//hydrolase activity, acting on acid anhydrides;GO:0043167//ion binding;GO:0003674//molecular_function;…	ko03008(Ribosome biogenesis in eukaryotes)	GNL2
HDAC2	3308.4	2.2207	1.151	1e-100	1e-100	Up Regulation	NW_025927799.1	32579	56780	+	1967	HDAC2	GO:0031400;GO:0051100;GO:0001224;GO:2001141;GO:0007350;GO:1901564;GO:0055024;GO:0072359;GO:0051241;GO:0044428;GO:0044271;GO:0042303;GO:0010557;GO:0001222;GO:0055022;GO:0016580;GO:0070822;GO:0004407;GO:0006935;GO:0035984;GO:0044464;GO:0042475;GO:0045595;GO:0007610;GO:0005515;GO:0014706;GO:2000756;GO:0055093;GO:0010243;GO:0033043;GO:0060548;GO:0040029;GO:0031000;GO:0008134;GO:0000792;GO:0042692;GO:…	K06067	35458	B	sp|P70288|HDAC2_MOUSE Histone deacetylase 2 OS=Mus musculus OX=10090 GN=Hdac2 PE=1 SV=1	NP_990162.2 histone deacetylase 2 [Gallus gallus] __gt;XP_001925353.2 histone deacetylase 2 [Sus scrofa] __gt;XP_004673842.1 PREDICTED: histone deacetylase 2 isoform X2 [Condylura cristata] __gt;XP_005337481.1 histone deacetylase 2 [Ictidomys tridecemlineatus] __gt;XP_006205735.1 histone deacetylase 2 [Vicugna pacos] __gt;XP_006926157.1 histone deacetylase 2 [Pteropus alecto] __gt;XP_007534549.1 …	GO:0031400//negative regulation of protein modification process;GO:0051100//negative regulation of binding;GO:2001141//regulation of RNA biosynthetic process;GO:0007350//blastoderm segmentation;GO:1901564//organonitrogen compound metabolic process;GO:0055024//regulation of cardiac muscle tissue development;GO:0072359//circulatory system development;GO:0051241//negative regulation of multicellular…	GO:0044428//obsolete nuclear part;GO:0016580//Sin3 complex;GO:0070822//Sin3-type complex;GO:0044464//obsolete cell part;GO:0000792//heterochromatin;GO:0017053//transcription repressor complex;GO:0016581//NuRD complex;GO:0070013//intracellular organelle lumen;GO:0043229//intracellular organelle;GO:0031981//nuclear lumen;GO:1904949//ATPase complex;GO:0043228//non-membrane-bounded organelle;GO:00432…	GO:0001224//transcription coregulator binding;GO:0001222//transcription corepressor binding;GO:0004407//histone deacetylase activity;GO:0005515//protein binding;GO:0008134//transcription factor binding;GO:1990837//sequence-specific double-stranded DNA binding;GO:0031078//histone deacetylase activity (H3-K14 specific);GO:0001012//RNA polymerase II transcription regulatory region sequence-specific …	ko04919(Thyroid hormone signaling pathway);ko04613(Neutrophil extracellular trap formation);ko04330(Notch signaling pathway);ko04213(Longevity regulating pathway - multiple species);ko04110(Cell cycle)	Hdac2
HSP90AA1	48872.8	7.0929	2.8264	1e-100	1e-100	Up Regulation	NW_025927711.1	2867753	2875400	+	2985	HSP90AA1	GO:0060205;GO:0045321;GO:0060811;GO:2001141;GO:0045585;GO:1901564;GO:0007350;GO:1990782;GO:0070201;GO:2000278;GO:0051347;GO:0098588;GO:0044271;GO:0010557;GO:0044428;GO:1900180;GO:0045595;GO:0005524;GO:0044464;GO:0032940;GO:0044437;GO:0032550;GO:0043627;GO:0010243;GO:1903047;GO:0007154;GO:0048523;GO:0071826;GO:0044389;GO:1902531;GO:0045177;GO:0048584;GO:0050776;GO:0051674;GO:0048592;GO:1904813;GO:…	K04079	4GMPK	O	sp|P11501|HS90A_CHICK Heat shock protein HSP 90-alpha OS=Gallus gallus OX=9031 GN=HSP90AA1 PE=3 SV=3	EOB00416.1 Heat shock protein HSP 90-alpha, partial [Anas platyrhynchos]	GO:0045321//leukocyte activation;GO:0060811//intracellular mRNA localization involved in anterior/posterior axis specification;GO:2001141//regulation of RNA biosynthetic process;GO:0045585//positive regulation of cytotoxic T cell differentiation;GO:1901564//organonitrogen compound metabolic process;GO:0007350//blastoderm segmentation;GO:0070201//regulation of establishment of protein localization…	GO:0060205//cytoplasmic vesicle lumen;GO:0098588//bounding membrane of organelle;GO:0044428//obsolete nuclear part;GO:0044464//obsolete cell part;GO:0044437//obsolete vacuolar part;GO:0045177//apical part of cell;GO:1904813//ficolin-1-rich granule lumen;GO:0070013//intracellular organelle lumen;GO:0031410//cytoplasmic vesicle;GO:0120025//plasma membrane bounded cell projection;GO:0005775//vacuola…	GO:1990782//protein tyrosine kinase binding;GO:0005524//ATP binding;GO:0032550//purine ribonucleoside binding;GO:0044389//ubiquitin-like protein ligase binding;GO:0046983//protein dimerization activity;GO:0051021//GDP-dissociation inhibitor binding;GO:0030554//adenyl nucleotide binding;GO:0032549//ribonucleoside binding;GO:0043167//ion binding;GO:0030235//nitric-oxide synthase regulator activity;…	ko04915(Estrogen signaling pathway);ko04914(Progesterone-mediated oocyte maturation);ko04659(Th17 cell differentiation);ko04657(IL-17 signaling pathway);ko04621(NOD-like receptor signaling pathway);ko04612(Antigen processing and presentation);ko04217(Necroptosis);ko04151(PI3K-Akt signaling pathway);ko04141(Protein processing in endoplasmic reticulum)	HSP90AA1
HSP90AB1	14628.2	3.4154	1.772	1e-100	1e-100	Up Regulation	NW_025927786.1	1807165	1812586	-	2807	HSP90AB1	GO:0072359;GO:0048770;GO:0043312;GO:0006909;GO:0045786;GO:0007169;GO:0070727;GO:0051241;GO:0009057;GO:0008361;GO:0043008;GO:1904951;GO:0007163;GO:1903829;GO:0043085;GO:0048870;GO:0005515;GO:0051049;GO:0090596;GO:0009895;GO:0006913;GO:0000226;GO:0032551;GO:0018130;GO:0033674;GO:0034097;GO:0016043;GO:0032879;GO:0060810;GO:1901214;GO:0042176;GO:0000723;GO:0031326;GO:0061684;GO:0042623;GO:0031401;GO:…	K04079	4GPDW	O	sp|Q76LV1|HS90B_BOVIN Heat shock protein HSP 90-beta OS=Bos taurus OX=9913 GN=HSP90AB1 PE=2 SV=3	XP_013026475.1 PREDICTED: heat shock protein HSP 90-beta [Anser cygnoides domesticus]	GO:0072359//circulatory system development;GO:0043312//neutrophil degranulation;GO:0006909//phagocytosis;GO:0045786//negative regulation of cell cycle;GO:0007169//transmembrane receptor protein tyrosine kinase signaling pathway;GO:0070727//cellular macromolecule localization;GO:0051241//negative regulation of multicellular organismal process;GO:0009057//macromolecule catabolic process;GO:0008361/…	GO:0048770//pigment granule;GO:0044459//obsolete plasma membrane part;GO:0043229//intracellular organelle;GO:0005576//extracellular region;GO:0097708//intracellular vesicle;GO:0016020//membrane;GO:0016234//inclusion body;GO:0031526//brush border membrane;GO:0044295//axonal growth cone;GO:0043235//receptor complex;GO:0097447//dendritic tree;GO:0005815//microtubule organizing center;GO:0042995//cel…	GO:0043008//ATP-dependent protein binding;GO:0005515//protein binding;GO:0032551//pyrimidine ribonucleoside binding;GO:0042623//ATP hydrolysis activity;GO:0031625//ubiquitin protein ligase binding;GO:0002135//CTP binding;GO:0097367//carbohydrate derivative binding;GO:0042277//peptide binding;GO:0097718//disordered domain specific binding;GO:0070182//DNA polymerase binding;GO:0019899//enzyme bindi…	ko04915(Estrogen signaling pathway);ko04914(Progesterone-mediated oocyte maturation);ko04659(Th17 cell differentiation);ko04657(IL-17 signaling pathway);ko04621(NOD-like receptor signaling pathway);ko04612(Antigen processing and presentation);ko04217(Necroptosis);ko04151(PI3K-Akt signaling pathway);ko04141(Protein processing in endoplasmic reticulum)	HSP90AB1
HSPA2	159277	7.3502	2.8778	1e-100	1e-100	Up Regulation	NW_025927790.1	2021493	2023877	-	2385	HSPA2	GO:0031323;GO:0044459;GO:0001934;GO:0007283;GO:0043227;GO:0070013;GO:0032502;GO:0045937;GO:0032414;GO:0034704;GO:0007140;GO:0007286;GO:0043168;GO:0031401;GO:0001932;GO:0097458;GO:0044087;GO:1901363;GO:0009719;GO:0034702;GO:0032412;GO:0032504;GO:0000794;GO:0005891;GO:0032879;GO:0051321;GO:1901990;GO:0016043;GO:0032570;GO:0048523;GO:0007127;GO:0010243;GO:0010033;GO:0051049;GO:0005515;GO:0008134;GO:…	K03283	4GNIM	O	sp|P08106|HSP70_CHICK Heat shock 70 kDa protein OS=Gallus gallus OX=9031 PE=1 SV=1	XP_013038559.1 PREDICTED: heat shock-related 70 kDa protein 2 [Anser cygnoides domesticus] __gt;XP_032044891.1 heat shock-related 70 kDa protein 2 [Aythya fuligula] __gt;XP_035182608.1 heat shock-related 70 kDa protein 2 [Oxyura jamaicensis] __gt;XP_035407389.1 heat shock-related 70 kDa protein 2 [Cygnus atratus] __gt;XP_040413848.1 heat shock-related 70 kDa protein 2 [Cygnus olor] __gt;ACD36583.…	GO:0031323//regulation of cellular metabolic process;GO:0001934//positive regulation of protein phosphorylation;GO:0007283//spermatogenesis;GO:0032502//developmental process;GO:0045937//positive regulation of phosphate metabolic process;GO:0032414//positive regulation of ion transmembrane transporter activity;GO:0007140//male meiotic nuclear division;GO:0007286//spermatid development;GO:0031401//…	GO:0044459//obsolete plasma membrane part;GO:0043227//membrane-bounded organelle;GO:0070013//intracellular organelle lumen;GO:0034704//calcium channel complex;GO:0097458//obsolete neuron part;GO:0034702//ion channel complex;GO:0000794//condensed nuclear chromosome;GO:0005891//voltage-gated calcium channel complex;GO:0005819//spindle;GO:0000228//nuclear chromosome;GO:0044464//obsolete cell part;GO…	GO:0043168//anion binding;GO:1901363//heterocyclic compound binding;GO:0005515//protein binding;GO:0008134//transcription factor binding;GO:0035257//nuclear receptor binding;GO:0035639//purine ribonucleoside triphosphate binding;GO:0017076//purine nucleotide binding;GO:0032555//purine ribonucleotide binding;GO:0005524//ATP binding;GO:0005488//binding;GO:0019899//enzyme binding;GO:0000166//nucleot…	ko04915(Estrogen signaling pathway);ko04612(Antigen processing and presentation);ko04213(Longevity regulating pathway - multiple species);ko04144(Endocytosis);ko04141(Protein processing in endoplasmic reticulum);ko04010(MAPK signaling pathway);ko03040(Spliceosome)	-
HSPA4L	3696.31	3.0943	1.6296	1e-100	1e-100	Up Regulation	NW_025927764.1	970525	995771	-	3721	HSPA4L	GO:0007568;GO:0008150;GO:0097159;GO:0043167;GO:0003674;GO:0032501;GO:0044444;GO:1901265;GO:0006457;GO:0005829;GO:0005634;GO:0048856;GO:0043168;GO:0009987;GO:0000166;GO:0005622;GO:0050896;GO:1901363;GO:0006986;GO:0043231;GO:0010259;GO:0007275;GO:0008144;GO:0032502;GO:0043227;GO:0042221;GO:0032553;GO:0044424;GO:0036094;GO:0035966;GO:0006950;GO:0043229;GO:0030554;GO:0005623;GO:0005524;GO:0044464;GO:…	K09485	4GU4M	O	sp|O95757|HS74L_HUMAN Heat shock 70 kDa protein 4L OS=Homo sapiens OX=9606 GN=HSPA4L PE=1 SV=3	XP_035404238.1 heat shock 70 kDa protein 4L [Cygnus atratus]	GO:0007568//aging;GO:0008150//biological_process;GO:0032501//multicellular organismal process;GO:0006457//protein folding;GO:0048856//anatomical structure development;GO:0009987//cellular process;GO:0050896//response to stimulus;GO:0006986//response to unfolded protein;GO:0010259//multicellular organism aging;GO:0007275//multicellular organism development;GO:0032502//developmental process;GO:0042…	GO:0044444//obsolete cytoplasmic part;GO:0005829//cytosol;GO:0005634//nucleus;GO:0005622//intracellular anatomical structure;GO:0043231//intracellular membrane-bounded organelle;GO:0043227//membrane-bounded organelle;GO:0044424//obsolete intracellular part;GO:0043229//intracellular organelle;GO:0005623//obsolete cell;GO:0044464//obsolete cell part;GO:0043226//organelle;GO:0005575//cellular_compon…	GO:0097159//organic cyclic compound binding;GO:0043167//ion binding;GO:0003674//molecular_function;GO:1901265//nucleoside phosphate binding;GO:0043168//anion binding;GO:0000166//nucleotide binding;GO:1901363//heterocyclic compound binding;GO:0008144//obsolete drug binding;GO:0032553//ribonucleotide binding;GO:0036094//small molecule binding;GO:0030554//adenyl nucleotide binding;GO:0005524//ATP bi…	ko04141(Protein processing in endoplasmic reticulum)	HSPA4L
HSPA8	52229.2	9.7261	3.2819	1e-100	1e-100	Up Regulation	NW_025927688.1	3808663	3814401	+	2492	HSPA8	GO:0017038;GO:0030665;GO:0043679;GO:0097213;GO:0006955;GO:0048568;GO:0099003;GO:0008152;GO:0044422;GO:0034613;GO:0044445;GO:0002709;GO:0044260;GO:0005770;GO:0008289;GO:0005102;GO:0007517;GO:0048589;GO:0006606;GO:0044424;GO:1902882;GO:0044093;GO:0000003;GO:0044281;GO:1990833;GO:1905710;GO:0045471;GO:0048583;GO:0000375;GO:0048545;GO:0033365;GO:1903506;GO:0048522;GO:0032774;GO:0071840;GO:0022411;GO:…	K03283	4GSIP	O	sp|A2Q0Z1|HSP7C_HORSE Heat shock cognate 71 kDa protein OS=Equus caballus OX=9796 GN=HSPA8 PE=2 SV=1	NP_001310129.1 heat shock cognate 71 kDa protein [Coturnix japonica] __gt;XP_003212746.1 heat shock cognate 71 kDa protein [Meleagris gallopavo] __gt;XP_005142816.1 heat shock cognate 71 kDa protein [Melopsittacus undulatus] __gt;XP_005236669.1 heat shock cognate 71 kDa protein [Falco peregrinus] __gt;XP_005440266.1 heat shock cognate 71 kDa protein [Falco cherrug] __gt;XP_008635127.1 PREDICTED: …	GO:0017038//protein import;GO:0097213//regulation of lysosomal membrane permeability;GO:0006955//immune response;GO:0048568//embryonic organ development;GO:0099003//vesicle-mediated transport in synapse;GO:0008152//metabolic process;GO:0034613//cellular protein localization;GO:0002709//regulation of T cell mediated immunity;GO:0044260//cellular macromolecule metabolic process;GO:0007517//muscle o…	GO:0030665//clathrin-coated vesicle membrane;GO:0043679//axon terminus;GO:0044422//obsolete organelle part;GO:0044445//obsolete cytosolic part;GO:0005770//late endosome;GO:0044424//obsolete intracellular part;GO:0043226//organelle;GO:0101031//chaperone complex;GO:0061200//clathrin-sculpted gamma-aminobutyric acid transport vesicle;GO:0043025//neuronal cell body;GO:0044463//obsolete cell projectio…	GO:0008289//lipid binding;GO:0005102//signaling receptor binding;GO:1990833//clathrin-uncoating ATPase activity;GO:1901265//nucleoside phosphate binding;GO:0016787//hydrolase activity;GO:0016887//ATP hydrolysis activity;GO:0000166//nucleotide binding;GO:0031072//heat shock protein binding;GO:0035639//purine ribonucleoside triphosphate binding;GO:0017076//purine nucleotide binding;GO:0005488//bind…	ko04915(Estrogen signaling pathway);ko04612(Antigen processing and presentation);ko04213(Longevity regulating pathway - multiple species);ko04144(Endocytosis);ko04141(Protein processing in endoplasmic reticulum);ko04010(MAPK signaling pathway);ko03040(Spliceosome)	HSPA8
HSPH1	1691.86	3.0707	1.6186	1e-100	1e-100	Up Regulation	NW_025928098.1	49520	71422	-	3225	HSPH1	GO:0009889;GO:0051249;GO:0006986;GO:0043231;GO:0042221;GO:0008144;GO:0042327;GO:0002682;GO:0061097;GO:0042981;GO:0048856;GO:0009893;GO:0043069;GO:0005874;GO:0006897;GO:0009987;GO:2001039;GO:0002684;GO:0005622;GO:0060589;GO:0097159;GO:0003674;GO:0051246;GO:0032991;GO:2001243;GO:0008150;GO:0031325;GO:0032270;GO:1903751;GO:0005654;GO:0045860;GO:0044444;GO:0022407;GO:0050870;GO:0007568;GO:1903202;GO:…	K09485	4GTI2	O	sp|Q0IIM3|HS105_BOVIN Heat shock protein 105 kDa OS=Bos taurus OX=9913 GN=HSPH1 PE=2 SV=1	XP_040399811.1 heat shock protein 105 kDa isoform X2 [Cygnus olor]	GO:0009889//regulation of biosynthetic process;GO:0051249//regulation of lymphocyte activation;GO:0006986//response to unfolded protein;GO:0042221//response to chemical;GO:0042327//positive regulation of phosphorylation;GO:0002682//regulation of immune system process;GO:0061097//regulation of protein tyrosine kinase activity;GO:0042981//regulation of apoptotic process;GO:0048856//anatomical struc…	GO:0043231//intracellular membrane-bounded organelle;GO:0005874//microtubule;GO:0005622//intracellular anatomical structure;GO:0032991//protein-containing complex;GO:0005654//nucleoplasm;GO:0044444//obsolete cytoplasmic part;GO:0031982//vesicle;GO:0030139//endocytic vesicle;GO:0031983//vesicle lumen;GO:0005829//cytosol;GO:0005634//nucleus;GO:0005856//cytoskeleton;GO:0044430//obsolete cytoskeletal…	GO:0008144//obsolete drug binding;GO:0060589//nucleoside-triphosphatase regulator activity;GO:0097159//organic cyclic compound binding;GO:0003674//molecular_function;GO:0032559//adenyl ribonucleotide binding;GO:0030234//enzyme regulator activity;GO:0008092//cytoskeletal protein binding;GO:0098772//molecular function regulator;GO:0032553//ribonucleotide binding;GO:0036094//small molecule binding;G…	ko04141(Protein processing in endoplasmic reticulum)	HSPH1
JUN	11464.2	2.3211	1.2148	1e-100	1e-100	Up Regulation	NW_025927683.1	4271622	4273261	+	1640	JUN	GO:0001774;GO:1901363;GO:0022607;GO:0001654;GO:0032504;GO:1903507;GO:0006725;GO:0045657;GO:0009790;GO:0043227;GO:0032502;GO:0043254;GO:0001085;GO:0035976;GO:0000989;GO:0031323;GO:0008348;GO:0002573;GO:0051124;GO:0050678;GO:0051252;GO:0031099;GO:0010038;GO:0010468;GO:0014074;GO:0006464;GO:0023052;GO:0008637;GO:0051091;GO:0051254;GO:0043923;GO:0009890;GO:0007304;GO:0046782;GO:0043233;GO:0051174;GO:…	K04448	4GKVE	K	sp|P18870|JUN_CHICK Transcription factor AP-1 OS=Gallus gallus OX=9031 GN=JUN PE=1 SV=2	XP_035394148.1 transcription factor AP-1 [Cygnus atratus] __gt;XP_040421603.1 transcription factor AP-1 [Cygnus olor]	GO:0001774//microglial cell activation;GO:0022607//cellular component assembly;GO:0001654//eye development;GO:0032504//multicellular organism reproduction;GO:1903507//negative regulation of nucleic acid-templated transcription;GO:0006725//cellular aromatic compound metabolic process;GO:0045657//positive regulation of monocyte differentiation;GO:0009790//embryo development;GO:0032502//developmenta…	GO:0043227//membrane-bounded organelle;GO:0035976//transcription factor AP-1 complex;GO:0043233//organelle lumen;GO:0000228//nuclear chromosome;GO:0005719//euchromatin;GO:0043226//organelle;GO:0044454//obsolete nuclear chromosome part;GO:0044427//obsolete chromosomal part;GO:0044424//obsolete intracellular part;GO:0044422//obsolete organelle part;GO:0043231//intracellular membrane-bounded organel…	GO:1901363//heterocyclic compound binding;GO:0001085//RNA polymerase II-specific DNA-binding transcription factor binding;GO:0000989//obsolete transcription factor activity, transcription factor binding;GO:0005488//binding;GO:0043565//sequence-specific DNA binding;GO:0000977//RNA polymerase II transcription regulatory region sequence-specific DNA binding;GO:0000988//obsolete transcription factor …	ko04926(Relaxin signaling pathway);ko04921(Oxytocin signaling pathway);ko04915(Estrogen signaling pathway);ko04912(GnRH signaling pathway);ko04722(Neurotrophin signaling pathway);ko04668(TNF signaling pathway);ko04662(B cell receptor signaling pathway);ko04660(T cell receptor signaling pathway);ko04659(Th17 cell differentiation);ko04658(Th1 and Th2 cell differentiation);ko04657(IL-17 signaling pa…	JUN
KCNE4	13951.9	2.6275	1.3937	1e-100	1e-100	Up Regulation	NW_025927687.1	4778903	4782064	+	2739	KCNE4	GO:0006811;GO:0098796;GO:0098590;GO:0044459;GO:0031226;GO:0051179;GO:0051234;GO:0005887;GO:0022803;GO:0009987;GO:0034762;GO:0005244;GO:0022839;GO:0030001;GO:0034702;GO:0006812;GO:0071805;GO:0015075;GO:0003674;GO:0032991;GO:0008150;GO:0032879;GO:0016021;GO:0015318;GO:0050789;GO:0098660;GO:0045177;GO:0008076;GO:0098655;GO:0044425;GO:0015079;GO:0022836;GO:1990351;GO:0005886;GO:0005575;GO:0005515;GO:…	K04898	4GN2P	S	sp|Q9WTW3|KCNE4_MOUSE Potassium voltage-gated channel subfamily E member 4 OS=Mus musculus OX=10090 GN=Kcne4 PE=2 SV=1	XP_013037045.1 PREDICTED: potassium voltage-gated channel subfamily E member 4 [Anser cygnoides domesticus]	GO:0006811//ion transport;GO:0051179//localization;GO:0051234//establishment of localization;GO:0009987//cellular process;GO:0034762//regulation of transmembrane transport;GO:0030001//metal ion transport;GO:0006812//cation transport;GO:0071805//potassium ion transmembrane transport;GO:0008150//biological_process;GO:0032879//regulation of localization;GO:0050789//regulation of biological process;G…	GO:0098796//membrane protein complex;GO:0098590//plasma membrane region;GO:0044459//obsolete plasma membrane part;GO:0031226//intrinsic component of plasma membrane;GO:0005887//integral component of plasma membrane;GO:0034702//ion channel complex;GO:0032991//protein-containing complex;GO:0016021//integral component of membrane;GO:0045177//apical part of cell;GO:0008076//voltage-gated potassium ch…	GO:0022803//passive transmembrane transporter activity;GO:0005244//voltage-gated ion channel activity;GO:0022839//ion gated channel activity;GO:0015075//ion transmembrane transporter activity;GO:0003674//molecular_function;GO:0015318//inorganic molecular entity transmembrane transporter activity;GO:0015079//potassium ion transmembrane transporter activity;GO:0022836//gated channel activity;GO:000…	-	Kcne4
LOC106029771	1746.9	2.7226	1.445	1e-100	1e-100	Up Regulation	NW_025927777.1	1025628	1095792	-	3327	LOC106029771	-	-	4GPES	S	-	XP_013026512.1 PREDICTED: uncharacterized protein LOC106029771 isoform X1 [Anser cygnoides domesticus]	-	-	-	-	-
LOC106033802	11896.1	2.375	1.2479	1e-100	1e-100	Up Regulation	NW_025927943.1	18273	20987	+	1074	LOC106033802	GO:1901566;GO:0051186;GO:0044249;GO:0009116;GO:0044238;GO:0070637;GO:0050262;GO:1901657;GO:0072524;GO:0006725;GO:0006753;GO:0046495;GO:0046483;GO:0009108;GO:0005622;GO:0009987;GO:1901135;GO:0016772;GO:0008150;GO:1901360;GO:0003674;GO:0006733;GO:0046496;GO:0006139;GO:0018130;GO:0019362;GO:0003824;GO:0044237;GO:0034641;GO:0009165;GO:0016310;GO:0072525;GO:0005575;GO:0005737;GO:0044281;GO:0019363;GO:…	K10524	4GTKS	F	sp|Q9D7C9|NRK2_MOUSE Nicotinamide riboside kinase 2 OS=Mus musculus OX=10090 GN=Nmrk2 PE=1 SV=1	XP_040426482.1 nicotinamide riboside kinase 2-like isoform X2 [Cygnus olor]	GO:1901566//organonitrogen compound biosynthetic process;GO:0051186//obsolete cofactor metabolic process;GO:0044249//cellular biosynthetic process;GO:0009116//nucleoside metabolic process;GO:0044238//primary metabolic process;GO:0070637//pyridine nucleoside metabolic process;GO:1901657//glycosyl compound metabolic process;GO:0072524//pyridine-containing compound metabolic process;GO:0006725//cell…	GO:0005622//intracellular anatomical structure;GO:0005575//cellular_component;GO:0005737//cytoplasm;GO:0044464//obsolete cell part;GO:0005623//obsolete cell;GO:0044424//obsolete intracellular part;	GO:0050262//ribosylnicotinamide kinase activity;GO:0016772//transferase activity, transferring phosphorus-containing groups;GO:0003674//molecular_function;GO:0003824//catalytic activity;GO:0016301//kinase activity;GO:0016773//phosphotransferase activity, alcohol group as acceptor;GO:0016740//transferase activity;	ko00760(Nicotinate and nicotinamide metabolism)	Nmrk2
LOC106036117	5658.01	2.039	1.0279	1e-100	1e-100	Up Regulation	NW_025928051.1	112103	125194	-	5155	LOC106036117	GO:0051090;GO:0017076;GO:0035639;GO:0042826;GO:0071417;GO:0051172;GO:0046626;GO:0008134;GO:0014706;GO:0005515;GO:0051049;GO:0010033;GO:0010243;GO:0005488;GO:0007049;GO:0043269;GO:0050794;GO:0032792;GO:0010942;GO:0044464;GO:0005524;GO:0043169;GO:0032555;GO:0045595;GO:0019901;GO:0006807;GO:0016740;GO:0009649;GO:0072359;GO:0006357;GO:0090209;GO:0140096;GO:2001141;GO:0002028;GO:1901564;GO:0032502;GO:…	K19008	4GMIA	T	sp|Q9IA88|SIK2_CHICK Serine/threonine-protein kinase SIK2 OS=Gallus gallus OX=9031 GN=SIK2 PE=2 SV=1	XP_013036815.1 PREDICTED: serine/threonine-protein kinase SIK1 isoform X1 [Anser cygnoides domesticus]	GO:0051090//regulation of DNA-binding transcription factor activity;GO:0071417//cellular response to organonitrogen compound;GO:0051172//negative regulation of nitrogen compound metabolic process;GO:0046626//regulation of insulin receptor signaling pathway;GO:0014706//striated muscle tissue development;GO:0051049//regulation of transport;GO:0010033//response to organic substance;GO:0010243//respo…	GO:0044464//obsolete cell part;GO:0043227//membrane-bounded organelle;GO:0043226//organelle;GO:0043229//intracellular organelle;GO:0044424//obsolete intracellular part;GO:0043231//intracellular membrane-bounded organelle;GO:0005622//intracellular anatomical structure;GO:0044444//obsolete cytoplasmic part;GO:0005737//cytoplasm;GO:0005575//cellular_component;GO:0005623//obsolete cell;GO:0005634//nu…	GO:0017076//purine nucleotide binding;GO:0035639//purine ribonucleoside triphosphate binding;GO:0042826//histone deacetylase binding;GO:0008134//transcription factor binding;GO:0005515//protein binding;GO:0005488//binding;GO:0005524//ATP binding;GO:0043169//cation binding;GO:0032555//purine ribonucleotide binding;GO:0019901//protein kinase binding;GO:0016740//transferase activity;GO:0140096//cata…	ko04922(Glucagon signaling pathway)	SIK2
LOC106048041	1515.3	2.8008	1.4858	1e-100	1e-100	Up Regulation	NW_025928092.1	157019	190750	+	4931	LOC106048041	GO:0044422;GO:0004177;GO:0065008;GO:0006810;GO:0005623;GO:0008152;GO:0006955;GO:0002443;GO:0097009;GO:0002263;GO:0044424;GO:0007597;GO:0006950;GO:0002446;GO:0045055;GO:0043229;GO:0002274;GO:0071944;GO:0002353;GO:0045776;GO:0005575;GO:0003073;GO:0005773;GO:0030334;GO:0016020;GO:0005737;GO:0048583;GO:0006508;GO:0001775;GO:0005764;GO:0008238;GO:0097708;GO:0043226;GO:0048731;GO:0044446;GO:0009653;GO:…	K01285	4GQFA	O	sp|Q5RBU7|PCP_PONAB Lysosomal Pro-X carboxypeptidase OS=Pongo abelii OX=9601 GN=PRCP PE=2 SV=1	XP_040400268.1 lysosomal Pro-X carboxypeptidase isoform X1 [Cygnus olor]	GO:0065008//regulation of biological quality;GO:0006810//transport;GO:0008152//metabolic process;GO:0006955//immune response;GO:0002443//leukocyte mediated immunity;GO:0097009//energy homeostasis;GO:0002263//cell activation involved in immune response;GO:0007597//blood coagulation, intrinsic pathway;GO:0006950//response to stress;GO:0002446//neutrophil mediated immunity;GO:0045055//regulated exoc…	GO:0044422//obsolete organelle part;GO:0005623//obsolete cell;GO:0044424//obsolete intracellular part;GO:0043229//intracellular organelle;GO:0071944//cell periphery;GO:0005575//cellular_component;GO:0005773//vacuole;GO:0016020//membrane;GO:0005737//cytoplasm;GO:0005764//lysosome;GO:0097708//intracellular vesicle;GO:0043226//organelle;GO:0044446//obsolete intracellular organelle part;GO:0070820//t…	GO:0004177//aminopeptidase activity;GO:0008238//exopeptidase activity;GO:0004185//serine-type carboxypeptidase activity;GO:0008233//peptidase activity;GO:0008236//serine-type peptidase activity;GO:0004180//carboxypeptidase activity;GO:0016787//hydrolase activity;GO:0008239//dipeptidyl-peptidase activity;GO:0140096//catalytic activity, acting on a protein;GO:0017171//serine hydrolase activity;GO:0…	ko04974(Protein digestion and absorption);ko04614(Renin-angiotensin system)	PRCP
LOC106048089	27568.3	2.2742	1.1854	1e-100	1e-100	Up Regulation	NW_025927963.1	93221	124113	+	5062	LOC106048089	GO:1904016;GO:0048232;GO:0071702;GO:0005886;GO:0044421;GO:0044853;GO:0055085;GO:0033500;GO:0071704;GO:0006767;GO:0006732;GO:0046903;GO:0065007;GO:0005215;GO:0030900;GO:0034284;GO:0042592;GO:0012505;GO:0098805;GO:0031224;GO:0030659;GO:0090277;GO:0031982;GO:0036094;GO:0022414;GO:0042221;GO:0051119;GO:0022404;GO:0070382;GO:0048878;GO:0030667;GO:0098590;GO:0002444;GO:0098793;GO:0043069;GO:1903532;GO:…	K08142	4GNVZ	G	sp|P28568|GTR3_CHICK Solute carrier family 2, facilitated glucose transporter member 3 OS=Gallus gallus OX=9031 GN=SLC2A3 PE=2 SV=1	XP_013055335.1 PREDICTED: solute carrier family 2, facilitated glucose transporter member 3 isoform X2 [Anser cygnoides domesticus]	GO:1904016//response to Thyroglobulin triiodothyronine;GO:0048232//male gamete generation;GO:0071702//organic substance transport;GO:0055085//transmembrane transport;GO:0033500//carbohydrate homeostasis;GO:0071704//organic substance metabolic process;GO:0006767//water-soluble vitamin metabolic process;GO:0006732//obsolete coenzyme metabolic process;GO:0046903//secretion;GO:0065007//biological reg…	GO:0005886//plasma membrane;GO:0044421//obsolete extracellular region part;GO:0044853//plasma membrane raft;GO:0012505//endomembrane system;GO:0098805//membrane;GO:0031224//intrinsic component of membrane;GO:0030659//cytoplasmic vesicle membrane;GO:0031982//vesicle;GO:0070382//exocytic vesicle;GO:0030667//secretory granule membrane;GO:0098590//plasma membrane region;GO:0098793//presynapse;GO:0005…	GO:0005215//transporter activity;GO:0036094//small molecule binding;GO:0051119//sugar transmembrane transporter activity;GO:0015144//carbohydrate transmembrane transporter activity;GO:0003674//molecular_function;GO:0005355//glucose transmembrane transporter activity;GO:0033300//dehydroascorbic acid transmembrane transporter activity;GO:0022857//transmembrane transporter activity;GO:0015149//hexos…	-	SLC2A3
LOC106048536	896.715	118.283	6.8861	1e-100	1e-100	Up Regulation	NW_025928242.1	47059	70442	-	2933	LOC106048536	GO:0009161;GO:0044389;GO:0034655;GO:0048523;GO:0007154;GO:0035800;GO:0016236;GO:0000226;GO:1903862;GO:0016043;GO:0060293;GO:0018130;GO:0061025;GO:0032879;GO:0043186;GO:0045169;GO:0035967;GO:0048584;GO:2000158;GO:0042728;GO:0042176;GO:1901214;GO:0031326;GO:1903900;GO:0044087;GO:0043009;GO:0007030;GO:1904813;GO:0043531;GO:0010646;GO:0031401;GO:0045937;GO:0031410;GO:0006919;GO:0070013;GO:0043065;GO:…	K13525	4GSIM	O	sp|P46462|TERA_RAT Transitional endoplasmic reticulum ATPase OS=Rattus norvegicus OX=10116 GN=Vcp PE=1 SV=3	XP_040399240.1 transitional endoplasmic reticulum ATPase-like [Cygnus olor]	GO:0009161//ribonucleoside monophosphate metabolic process;GO:0034655//nucleobase-containing compound catabolic process;GO:0048523//negative regulation of cellular process;GO:0007154//cell communication;GO:0016236//macroautophagy;GO:0000226//microtubule cytoskeleton organization;GO:1903862//positive regulation of oxidative phosphorylation;GO:0016043//cellular component organization;GO:0018130//he…	GO:0060293//germ plasm;GO:0043186//P granule;GO:0045169//fusome;GO:1904813//ficolin-1-rich granule lumen;GO:0031410//cytoplasmic vesicle;GO:0070013//intracellular organelle lumen;GO:0060205//cytoplasmic vesicle lumen;GO:0044432//obsolete endoplasmic reticulum part;GO:0044428//obsolete nuclear part;GO:0044464//obsolete cell part;GO:0044437//obsolete vacuolar part;GO:0043228//non-membrane-bounded o…	GO:0044389//ubiquitin-like protein ligase binding;GO:0035800//deubiquitinase activator activity;GO:0043531//ADP binding;GO:0005524//ATP binding;GO:0031593//polyubiquitin modification-dependent protein binding;GO:0005515//protein binding;GO:0043167//ion binding;GO:0019899//enzyme binding;GO:0030554//adenyl nucleotide binding;GO:0031625//ubiquitin protein ligase binding;GO:0016504//peptidase activa…	ko04141(Protein processing in endoplasmic reticulum)	Vcp
LOC125179667	861.112	112.013	6.8075	1e-100	1e-100	Up Regulation	NW_025928333.1	4297	23424	+	3186	LOC125179667	GO:1901653;GO:0019028;GO:0042995;GO:0001077;GO:0048025;GO:0071322;GO:0044306;GO:0010605;GO:0097447;GO:0008092;GO:0071704;GO:0044451;GO:1900006;GO:0097659;GO:0043010;GO:0034284;GO:0042592;GO:0045472;GO:0060541;GO:0019725;GO:0080090;GO:0003700;GO:1902165;GO:0022414;GO:0048732;GO:1903311;GO:1902680;GO:0007422;GO:0010869;GO:1904321;GO:0033554;GO:0001541;GO:0048878;GO:0051716;GO:0098793;GO:0009987;GO:…	K12886	4GRCM	K	sp|Q5ZIQ3|HNRPK_CHICK Heterogeneous nuclear ribonucleoprotein K OS=Gallus gallus OX=9031 GN=HNRNPK PE=2 SV=1	XP_035170004.1 heterogeneous nuclear ribonucleoprotein K isoform X2 [Oxyura jamaicensis] __gt;XP_040398364.1 heterogeneous nuclear ribonucleoprotein K isoform X2 [Cygnus olor] __gt;XP_040398365.1 heterogeneous nuclear ribonucleoprotein K isoform X2 [Cygnus olor] __gt;XP_040398366.1 heterogeneous nuclear ribonucleoprotein K isoform X2 [Cygnus olor] __gt;XP_040398368.1 heterogeneous nuclear ribonuc…	GO:1901653//cellular response to peptide;GO:0048025//negative regulation of mRNA splicing, via spliceosome;GO:0071322//cellular response to carbohydrate stimulus;GO:0010605//negative regulation of macromolecule metabolic process;GO:0071704//organic substance metabolic process;GO:1900006//positive regulation of dendrite development;GO:0097659//nucleic acid-templated transcription;GO:0043010//camer…	GO:0019028//viral capsid;GO:0042995//cell projection;GO:0044306//neuron projection terminus;GO:0097447//dendritic tree;GO:0044451//obsolete nucleoplasm part;GO:0098793//presynapse;GO:0005622//intracellular anatomical structure;GO:0005654//nucleoplasm;GO:0036464//cytoplasmic ribonucleoprotein granule;GO:0005739//mitochondrion;GO:0120038//obsolete plasma membrane bounded cell projection part;GO:000…	GO:0001077//DNA-binding transcription activator activity, RNA polymerase II-specific;GO:0008092//cytoskeletal protein binding;GO:0003700//DNA-binding transcription factor activity;GO:0003729//mRNA binding;GO:0019904//protein domain specific binding;GO:0003723//RNA binding;GO:0044877//protein-containing complex binding;GO:0003697//single-stranded DNA binding;GO:0005515//protein binding;GO:0008134/…	ko03040(Spliceosome)	HNRNPK
LOC125181361	3635.41	3.9959	1.9985	1e-100	1e-100	Up Regulation	NW_025928183.1	48978	62960	+	2652	LOC125181361	GO:0051336;GO:0044877;GO:0005862;GO:0030017;GO:0044424;GO:0097435;GO:0042803;GO:0044449;GO:0046982;GO:0036379;GO:0043229;GO:0005623;GO:0043462;GO:0044422;GO:0030036;GO:0006936;GO:0043292;GO:0015629;GO:0099081;GO:0044464;GO:0065007;GO:0051015;GO:0008092;GO:0030029;GO:0044446;GO:0007010;GO:0043226;GO:0005488;GO:0005575;GO:0003008;GO:0007015;GO:0071840;GO:0030048;GO:0005515;GO:0008307;GO:0099513;GO:…	K09290	4GMXH	Z	sp|Q63610|TPM3_RAT Tropomyosin alpha-3 chain OS=Rattus norvegicus OX=10116 GN=Tpm3 PE=1 SV=2	XP_038571897.1 tropomyosin 4a isoform X1 [Micropterus salmoides]	GO:0051336//regulation of hydrolase activity;GO:0097435//supramolecular fiber organization;GO:0043462//regulation of ATP-dependent activity;GO:0030036//actin cytoskeleton organization;GO:0006936//muscle contraction;GO:0065007//biological regulation;GO:0030029//actin filament-based process;GO:0007010//cytoskeleton organization;GO:0003008//system process;GO:0007015//actin filament organization;GO:0…	GO:0005862//muscle thin filament tropomyosin;GO:0030017//sarcomere;GO:0044424//obsolete intracellular part;GO:0044449//obsolete contractile fiber part;GO:0036379//myofilament;GO:0043229//intracellular organelle;GO:0005623//obsolete cell;GO:0044422//obsolete organelle part;GO:0043292//contractile fiber;GO:0015629//actin cytoskeleton;GO:0099081//supramolecular polymer;GO:0044464//obsolete cell part…	GO:0044877//protein-containing complex binding;GO:0042803//protein homodimerization activity;GO:0046982//protein heterodimerization activity;GO:0051015//actin filament binding;GO:0008092//cytoskeletal protein binding;GO:0005488//binding;GO:0005515//protein binding;GO:0008307//structural constituent of muscle;GO:0005200//structural constituent of cytoskeleton;GO:0003674//molecular_function;GO:0046…	ko04261(Adrenergic signaling in cardiomyocytes);ko04260(Cardiac muscle contraction)	Tpm3
LOC125184029	3176.01	2.7334	1.4507	1e-100	1e-100	Up Regulation	NW_025927733.1	643611	662527	+	8476	LOC125184029	GO:0048518;GO:0050896;GO:0051094;GO:0022803;GO:0030001;GO:0030427;GO:0042127;GO:0045927;GO:0051960;GO:0051234;GO:0051128;GO:0010720;GO:0005887;GO:0044295;GO:0015085;GO:0051179;GO:0031226;GO:0048699;GO:0007275;GO:0006811;GO:0048638;GO:0090279;GO:0007399;GO:0051050;GO:0045597;GO:0044463;GO:0033267;GO:0045664;GO:0030424;GO:0098655;GO:0050793;GO:0048869;GO:0040008;GO:0016021;GO:0050789;GO:0030027;GO:…	K04971	4GU0Z	PT	sp|Q9WTR1|TRPV2_MOUSE Transient receptor potential cation channel subfamily V member 2 OS=Mus musculus OX=10090 GN=Trpv2 PE=1 SV=2	XP_040388705.1 transient receptor potential cation channel subfamily V member 2-like isoform X2 [Cygnus olor] __gt;XP_040388706.1 transient receptor potential cation channel subfamily V member 2-like isoform X2 [Cygnus olor] __gt;XP_040388708.1 transient receptor potential cation channel subfamily V member 2-like isoform X2 [Cygnus olor] __gt;XP_040388709.1 transient receptor potential cation cha…	GO:0048518//positive regulation of biological process;GO:0050896//response to stimulus;GO:0051094//positive regulation of developmental process;GO:0030001//metal ion transport;GO:0042127//regulation of cell population proliferation;GO:0045927//positive regulation of growth;GO:0051960//regulation of nervous system development;GO:0051234//establishment of localization;GO:0051128//regulation of cell…	GO:0030427//site of polarized growth;GO:0005887//integral component of plasma membrane;GO:0044295//axonal growth cone;GO:0031226//intrinsic component of plasma membrane;GO:0044463//obsolete cell projection part;GO:0033267//obsolete axon part;GO:0030424//axon;GO:0016021//integral component of membrane;GO:0030027//lamellipodium;GO:0150034//distal axon;GO:0043226//organelle;GO:0097708//intracellular…	GO:0022803//passive transmembrane transporter activity;GO:0015085//calcium ion transmembrane transporter activity;GO:0022838//channel activity;GO:0022890//inorganic cation transmembrane transporter activity;GO:0022857//transmembrane transporter activity;GO:0005262//calcium channel activity;GO:0042802//identical protein binding;GO:0015318//inorganic molecular entity transmembrane transporter activ…	ko04750(Inflammatory mediator regulation of TRP channels);ko04621(NOD-like receptor signaling pathway)	Trpv2
MAB21L1	661.635	4.1854	2.0654	1e-100	1e-100	Up Regulation	NW_025927801.1	1242456	1244921	+	2466	MAB21L1	GO:0032549;GO:0048869;GO:0003824;GO:0045165;GO:0046872;GO:0003674;GO:0043167;GO:0097159;GO:0009653;GO:0016772;GO:0008150;GO:1901265;GO:0032561;GO:0050789;GO:0032501;GO:0008284;GO:0042127;GO:0048856;GO:0043168;GO:0001882;GO:0005634;GO:0009790;GO:0048518;GO:1901363;GO:0001654;GO:0005622;GO:0005525;GO:0009987;GO:0000166;GO:0007275;GO:0007423;GO:0043231;GO:0043227;GO:0032502;GO:0008144;GO:0036094;GO:…	-	4PWW6	T	sp|A4FV14|MB211_BOVIN Putative nucleotidyltransferase MAB21L1 OS=Bos taurus OX=9913 GN=MAB21L1 PE=2 SV=1	NP_001091579.1 putative nucleotidyltransferase MAB21L1 [Bos taurus] __gt;NP_001102967.1 putative nucleotidyltransferase MAB21L1 [Rattus norvegicus] __gt;NP_001181149.1 putative nucleotidyltransferase MAB21L1 [Macaca mulatta] __gt;NP_001244059.1 putative nucleotidyltransferase MAB21L1 [Equus caballus] __gt;NP_005575.1 putative nucleotidyltransferase MAB21L1 [Homo sapiens] __gt;NP_034880.1 putative…
MDK	2648.1	3.8741	1.9538	1e-100	1e-100	Up Regulation	NW_025927692.1	1672536	1675267	-	974	MDK	GO:0071840;GO:0035270;GO:0050877;GO:0005575;GO:1903506;GO:0048522;GO:0033555;GO:0048545;GO:0048018;GO:0097367;GO:0005737;GO:0048583;GO:0008201;GO:0030545;GO:1901681;GO:0009986;GO:0098542;GO:0043523;GO:0002209;GO:1901215;GO:0048519;GO:0021542;GO:0062023;GO:0048731;GO:0009725;GO:0045935;GO:0048513;GO:0030154;GO:0031960;GO:0005623;GO:0009607;GO:0043067;GO:0051171;GO:0033993;GO:0014070;GO:0044424;GO:…	K06828	4GUR2	T	sp|P24052|MK_CHICK Midkine OS=Gallus gallus OX=9031 GN=RIHB PE=1 SV=1	XP_027315068.1 midkine [Anas platyrhynchos] __gt;XP_027315069.1 midkine [Anas platyrhynchos] __gt;XP_032044734.1 midkine [Aythya fuligula]	GO:0071840//cellular component organization or biogenesis;GO:0035270//endocrine system development;GO:0050877//nervous system process;GO:1903506//regulation of nucleic acid-templated transcription;GO:0048522//positive regulation of cellular process;GO:0033555//multicellular organismal response to stress;GO:0048545//response to steroid hormone;GO:0048583//regulation of response to stimulus;GO:0098…	GO:0005575//cellular_component;GO:0005737//cytoplasm;GO:0009986//cell surface;GO:0062023//collagen-containing extracellular matrix;GO:0005623//obsolete cell;GO:0044424//obsolete intracellular part;GO:0031012//extracellular matrix;GO:0005576//extracellular region;GO:0005604//basement membrane;GO:0044421//obsolete extracellular region part;GO:0042995//cell projection;GO:0044464//obsolete cell part;…	GO:0048018//receptor ligand activity;GO:0097367//carbohydrate derivative binding;GO:0008201//heparin binding;GO:0030545//signaling receptor regulator activity;GO:1901681//sulfur compound binding;GO:0005102//signaling receptor binding;GO:0008083//growth factor activity;GO:0043395//heparan sulfate proteoglycan binding;GO:0043167//ion binding;GO:0005515//protein binding;GO:0005488//binding;GO:004339…	-	RIHB
MICALL2	1437.35	3.6514	1.8685	1e-100	1e-100	Up Regulation	NW_025927663.1	11137684	11162998	-	4028	MICALL2	GO:0044444;GO:0016043;GO:0051641;GO:0008150;GO:0006996;GO:0030182;GO:0003674;GO:0070830;GO:0097517;GO:0043296;GO:0031410;GO:0032502;GO:0043227;GO:0032456;GO:0070160;GO:0043005;GO:0009987;GO:0022607;GO:0005622;GO:0017137;GO:0097458;GO:0048856;GO:0015629;GO:0012505;GO:0007043;GO:0032989;GO:0045216;GO:0031982;GO:0031589;GO:0042995;GO:0051649;GO:0005515;GO:0034330;GO:0005768;GO:0007015;GO:0005923;GO:…	K19948	4GKQ7	Z	sp|Q8IY33|MILK2_HUMAN MICAL-like protein 2 OS=Homo sapiens OX=9606 GN=MICALL2 PE=1 SV=1	XP_013032587.1 PREDICTED: MICAL-like protein 2 [Anser cygnoides domesticus]	GO:0016043//cellular component organization;GO:0051641//cellular localization;GO:0008150//biological_process;GO:0006996//organelle organization;GO:0030182//neuron differentiation;GO:0070830//bicellular tight junction assembly;GO:0032502//developmental process;GO:0032456//endocytic recycling;GO:0009987//cellular process;GO:0022607//cellular component assembly;GO:0048856//anatomical structure devel…	GO:0044444//obsolete cytoplasmic part;GO:0097517//contractile actin filament bundle;GO:0043296//apical junction complex;GO:0031410//cytoplasmic vesicle;GO:0043227//membrane-bounded organelle;GO:0070160//tight junction;GO:0043005//neuron projection;GO:0005622//intracellular anatomical structure;GO:0097458//obsolete neuron part;GO:0015629//actin cytoskeleton;GO:0012505//endomembrane system;GO:00319…	GO:0003674//molecular_function;GO:0017137//small GTPase binding;GO:0005515//protein binding;GO:0005488//binding;GO:0051015//actin filament binding;GO:0008092//cytoskeletal protein binding;GO:0043169//cation binding;GO:0031005//filamin binding;GO:0043167//ion binding;GO:0046872//metal ion binding;GO:0003779//actin binding;GO:0051020//GTPase binding;GO:0019899//enzyme binding;GO:0031267//small GTPa…	-	MICALL2
NACA	6922.33	2.1429	1.0996	1e-100	1e-100	Up Regulation	NW_025928043.1	324466	331080	+	894	NACA	GO:0048609;GO:0043229;GO:0044260;GO:0060255;GO:0044703;GO:0034654;GO:0097435;GO:0044424;GO:0061061;GO:0044085;GO:0051171;GO:0006351;GO:1901362;GO:0048513;GO:0030154;GO:0045935;GO:0030036;GO:0019438;GO:0006810;GO:0005623;GO:0008152;GO:0043226;GO:0048731;GO:0009058;GO:0007292;GO:0003676;GO:0055002;GO:0005737;GO:0003712;GO:0000003;GO:0032774;GO:0071840;GO:0048477;GO:0034645;GO:0048522;GO:1903506;GO:…	K03626	4Q2JD	K	sp|Q13765|NACA_HUMAN Nascent polypeptide-associated complex subunit alpha OS=Homo sapiens OX=9606 GN=NACA PE=1 SV=1	XP_006741095.1 nascent polypeptide-associated complex subunit alpha [Leptonychotes weddellii] __gt;XP_006741096.1 nascent polypeptide-associated complex subunit alpha [Leptonychotes weddellii] __gt;XP_030892249.1 nascent polypeptide-associated complex subunit alpha [Leptonychotes weddellii] __gt;XP_030892251.1 nascent polypeptide-associated complex subunit alpha [Leptonychotes weddellii]	GO:0048609//multicellular organismal reproductive process;GO:0044260//cellular macromolecule metabolic process;GO:0060255//regulation of macromolecule metabolic process;GO:0044703//multi-organism reproductive process;GO:0034654//nucleobase-containing compound biosynthetic process;GO:0097435//supramolecular fiber organization;GO:0061061//muscle structure development;GO:0044085//cellular component …	GO:0043229//intracellular organelle;GO:0044424//obsolete intracellular part;GO:0005623//obsolete cell;GO:0043226//organelle;GO:0005737//cytoplasm;GO:0005575//cellular_component;GO:0005634//nucleus;GO:0005854//nascent polypeptide-associated complex;GO:0044464//obsolete cell part;GO:0044444//obsolete cytoplasmic part;GO:0032991//protein-containing complex;GO:0005622//intracellular anatomical struct…	GO:0003676//nucleic acid binding;GO:0003712//transcription coregulator activity;GO:0005488//binding;GO:0008134//transcription factor binding;GO:0005515//protein binding;GO:0003713//transcription coactivator activity;GO:0017025//TBP-class protein binding;GO:0003674//molecular_function;GO:0097159//organic cyclic compound binding;GO:0140110//transcription regulator activity;GO:1901363//heterocyclic …	ko04928(Parathyroid hormone synthesis, secretion and action)	NACA
NOP58	2752.85	2.6846	1.4247	1e-100	1e-100	Up Regulation	NW_025927828.1	750623	774583	+	2245	NOP58	GO:0016604;GO:0044237;GO:0001099;GO:0043228;GO:0005730;GO:0090304;GO:0034641;GO:0008150;GO:0043232;GO:0034660;GO:0032991;GO:0097159;GO:0003674;GO:1901360;GO:0044444;GO:0043170;GO:0005654;GO:0006139;GO:0022613;GO:0016049;GO:0006725;GO:0019899;GO:0005634;GO:0005829;GO:0033036;GO:0031428;GO:0046483;GO:0016070;GO:0042254;GO:0009987;GO:0005622;GO:0043412;GO:1901363;GO:0040007;GO:0043231;GO:0044238;GO:…	K14565	4GP62	AJ	sp|Q9Y2X3|NOP58_HUMAN Nucleolar protein 58 OS=Homo sapiens OX=9606 GN=NOP58 PE=1 SV=1	XP_035188217.1 nucleolar protein 58 isoform X2 [Oxyura jamaicensis]	GO:0044237//cellular metabolic process;GO:0090304//nucleic acid metabolic process;GO:0034641//cellular nitrogen compound metabolic process;GO:0008150//biological_process;GO:0034660//ncRNA metabolic process;GO:1901360//organic cyclic compound metabolic process;GO:0043170//macromolecule metabolic process;GO:0006139//nucleobase-containing compound metabolic process;GO:0022613//ribonucleoprotein comp…	GO:0016604//nuclear body;GO:0043228//non-membrane-bounded organelle;GO:0005730//nucleolus;GO:0043232//intracellular non-membrane-bounded organelle;GO:0032991//protein-containing complex;GO:0044444//obsolete cytoplasmic part;GO:0005654//nucleoplasm;GO:0005634//nucleus;GO:0005829//cytosol;GO:0031428//box C/D RNP complex;GO:0005622//intracellular anatomical structure;GO:0043231//intracellular membra…	GO:0001099//basal RNA polymerase II transcription machinery binding;GO:0097159//organic cyclic compound binding;GO:0003674//molecular_function;GO:0019899//enzyme binding;GO:1901363//heterocyclic compound binding;GO:0001085//RNA polymerase II-specific DNA-binding transcription factor binding;GO:0001098//basal transcription machinery binding;GO:0051117//ATPase binding;GO:0001094//TFIID-class transc…	ko03008(Ribosome biogenesis in eukaryotes)	NOP58
OTUD1	10817.2	8.5866	3.1021	1e-100	1e-100	Up Regulation	NW_025927682.1	3988975	3991542	-	2568	OTUD1	GO:0008150;GO:0004843;GO:0008152;GO:0003674;GO:0008233;GO:0043170;GO:0006807;GO:0036459;GO:0003824;GO:0006464;GO:0044237;GO:1901564;GO:0019783;GO:0140096;GO:0044260;GO:0016787;GO:0016579;GO:0070536;GO:0044238;GO:0008234;GO:0044267;GO:0019538;GO:0036211;GO:0070647;GO:0006508;GO:0070011;GO:0071704;GO:0009987;GO:0070646;GO:0043412;GO:0101005	K13716	4CE49	OT	sp|Q5VV17|OTUD1_HUMAN OTU domain-containing protein 1 OS=Homo sapiens OX=9606 GN=OTUD1 PE=1 SV=1	XP_040404842.1 OTU domain-containing protein 1 [Cygnus olor]	GO:0008150//biological_process;GO:0008152//metabolic process;GO:0043170//macromolecule metabolic process;GO:0006807//nitrogen compound metabolic process;GO:0006464//cellular protein modification process;GO:0044237//cellular metabolic process;GO:1901564//organonitrogen compound metabolic process;GO:0044260//cellular macromolecule metabolic process;GO:0016579//protein deubiquitination;GO:0070536//p…	-	GO:0004843//thiol-dependent deubiquitinase;GO:0003674//molecular_function;GO:0008233//peptidase activity;GO:0036459//thiol-dependent deubiquitinase;GO:0003824//catalytic activity;GO:0019783//ubiquitin-like protein-specific protease activity;GO:0140096//catalytic activity, acting on a protein;GO:0016787//hydrolase activity;GO:0008234//cysteine-type peptidase activity;GO:0070011//peptidase activity…	-	OTUD1
P3H3	1431.56	3.1077	1.6359	1e-100	1e-100	Up Regulation	NW_025927922.1	580999	592774	-	3298	P3H3	GO:0031647;GO:0060348;GO:0005737;GO:0005575;GO:0046914;GO:0032269;GO:0062023;GO:0048731;GO:0048519;GO:0043226;GO:1903530;GO:0016528;GO:0009058;GO:0051171;GO:0031399;GO:0055114;GO:0019511;GO:0031324;GO:0008152;GO:0005623;GO:0051223;GO:0065008;GO:0008285;GO:0019798;GO:0048513;GO:0032964;GO:0030246;GO:0009892;GO:0060255;GO:0044260;GO:0043229;GO:0005576;GO:0044877;GO:0002791;GO:0044424;GO:0031012;GO:…	-	4GQM2	S	sp|Q8IVL6|P3H3_HUMAN Prolyl 3-hydroxylase 3 OS=Homo sapiens OX=9606 GN=P3H3 PE=1 SV=1	XP_035401647.1 prolyl 3-hydroxylase 3 [Cygnus atratus]	GO:0031647//regulation of protein stability;GO:0060348//bone development;GO:0032269//negative regulation of cellular protein metabolic process;GO:0048731//system development;GO:0048519//negative regulation of biological process;GO:1903530//regulation of secretion by cell;GO:0009058//biosynthetic process;GO:0051171//regulation of nitrogen compound metabolic process;GO:0031399//regulation of protei…	GO:0005737//cytoplasm;GO:0005575//cellular_component;GO:0062023//collagen-containing extracellular matrix;GO:0043226//organelle;GO:0016528//sarcoplasm;GO:0005623//obsolete cell;GO:0043229//intracellular organelle;GO:0005576//extracellular region;GO:0044424//obsolete intracellular part;GO:0031012//extracellular matrix;GO:0016529//sarcoplasmic reticulum;GO:0005604//basement membrane;GO:0005794//Gol…	GO:0046914//transition metal ion binding;GO:0019798//procollagen-proline dioxygenase activity;GO:0030246//carbohydrate binding;GO:0044877//protein-containing complex binding;GO:0043167//ion binding;GO:0046872//metal ion binding;GO:0031544//peptidyl-proline 3-dioxygenase activity;GO:0031418//L-ascorbic acid binding;GO:0050662//obsolete coenzyme binding;GO:0016491//oxidoreductase activity;GO:001984…	-	P3H3
PHLDA2	1870.22	3.5812	1.8405	1e-100	1e-100	Up Regulation	NW_025927699.1	5516237	5517507	+	1001	PHLDA2	GO:0065009;GO:0008150;GO:0032879;GO:0009653;GO:0003006;GO:0040008;GO:0045995;GO:0010675;GO:0032501;GO:0050789;GO:1900120;GO:0050793;GO:0048608;GO:2000145;GO:0010468;GO:0043393;GO:0031323;GO:0019222;GO:0007275;GO:0051270;GO:0048638;GO:0051098;GO:0032502;GO:2000026;GO:0060721;GO:0048856;GO:0006915;GO:0012501;GO:0042127;GO:0010646;GO:0023051;GO:0006109;GO:0009966;GO:0009987;GO:0005622;GO:0005623;GO:…	-	4GUWD	T	sp|Q53GA4|PHLA2_HUMAN Pleckstrin homology-like domain family A member 2 OS=Homo sapiens OX=9606 GN=PHLDA2 PE=1 SV=2	NP_001186524.1 pleckstrin homology-like domain family A member 2 [Gallus gallus] __gt;XP_005019838.2 pleckstrin homology-like domain family A member 2 [Anas platyrhynchos] __gt;XP_005046853.1 PREDICTED: pleckstrin homology-like domain family A member 2 [Ficedula albicollis] __gt;XP_005486634.1 pleckstrin homology-like domain family A member 2 [Zonotrichia albicollis] __gt;XP_005522385.1 PREDICTED…	GO:0065009//regulation of molecular function;GO:0008150//biological_process;GO:0032879//regulation of localization;GO:0009653//anatomical structure morphogenesis;GO:0003006//developmental process involved in reproduction;GO:0040008//regulation of growth;GO:0045995//regulation of embryonic development;GO:0010675//regulation of cellular carbohydrate metabolic process;GO:0032501//multicellular organ…	GO:0005622//intracellular anatomical structure;GO:0005623//obsolete cell;GO:0044424//obsolete intracellular part;GO:0005575//cellular_component;GO:0005737//cytoplasm;GO:0016020//membrane;GO:0044464//obsolete cell part;	-	-	PHLDA2
PNO1	3135.99	2.2707	1.1831	1e-100	1e-100	Up Regulation	NW_025927679.1	1772545	1777004	+	924	PNO1	GO:0005737;GO:0031974;GO:0043227;GO:0070013;GO:0043231;GO:0005575;GO:0005622;GO:0005488;GO:0043226;GO:0043233;GO:0044446;GO:1901363;GO:0044464;GO:0003676;GO:0005829;GO:0031981;GO:0005634;GO:0003723;GO:0044444;GO:0005654;GO:0044428;GO:0044422;GO:0043232;GO:0003674;GO:0005623;GO:0097159;GO:0043229;GO:0005730;GO:0043228;GO:0044424	K11884	4GSUA	O	sp|Q5F414|PNO1_CHICK RNA-binding protein PNO1 OS=Gallus gallus OX=9031 GN=PNO1 PE=2 SV=1	XP_035408925.1 RNA-binding protein PNO1 [Cygnus atratus]	-	GO:0005737//cytoplasm;GO:0031974//membrane-enclosed lumen;GO:0043227//membrane-bounded organelle;GO:0070013//intracellular organelle lumen;GO:0043231//intracellular membrane-bounded organelle;GO:0005575//cellular_component;GO:0005622//intracellular anatomical structure;GO:0043226//organelle;GO:0043233//organelle lumen;GO:0044446//obsolete intracellular organelle part;GO:0044464//obsolete cell par…	GO:0005488//binding;GO:1901363//heterocyclic compound binding;GO:0003676//nucleic acid binding;GO:0003723//RNA binding;GO:0003674//molecular_function;GO:0097159//organic cyclic compound binding;	-	PNO1
PPIF	6231.72	3.0189	1.594	1e-100	1e-100	Up Regulation	NW_025927736.1	4192339	4199630	-	2131	PPIF	GO:0010639;GO:0033218;GO:0005757;GO:0080090;GO:0005740;GO:1902445;GO:0090200;GO:0031224;GO:0010035;GO:0097237;GO:0010822;GO:0098798;GO:0043086;GO:0065007;GO:0046930;GO:1900543;GO:0071704;GO:0018193;GO:0043068;GO:1903578;GO:0019220;GO:2001235;GO:0009967;GO:0051130;GO:0003824;GO:2000275;GO:0010638;GO:0044237;GO:0044425;GO:0031090;GO:0043066;GO:0005739;GO:0007005;GO:0032991;GO:2001243;GO:0008150;GO:…	K09565	4GK9D	O	sp|P29117|PPIF_RAT Peptidyl-prolyl cis-trans isomerase F, mitochondrial OS=Rattus norvegicus OX=10116 GN=Ppif PE=1 SV=2	XP_013031170.1 PREDICTED: peptidyl-prolyl cis-trans isomerase F, mitochondrial [Anser cygnoides domesticus]	GO:0010639//negative regulation of organelle organization;GO:0080090//regulation of primary metabolic process;GO:1902445//regulation of mitochondrial membrane permeability involved in programmed necrotic cell death;GO:0090200//positive regulation of release of cytochrome c from mitochondria;GO:0010035//response to inorganic substance;GO:0097237//cellular response to toxic substance;GO:0010822//po…	GO:0005757//mitochondrial permeability transition pore complex;GO:0005740//mitochondrial envelope;GO:0031224//intrinsic component of membrane;GO:0098798//mitochondrial protein-containing complex;GO:0046930//pore complex;GO:0044425//obsolete membrane part;GO:0031090//organelle membrane;GO:0005739//mitochondrion;GO:0032991//protein-containing complex;GO:0044444//obsolete cytoplasmic part;GO:0031967…	GO:0033218//amide binding;GO:0003824//catalytic activity;GO:0003674//molecular_function;GO:0008144//obsolete drug binding;GO:0140096//catalytic activity, acting on a protein;GO:0016018//cyclosporin A binding;GO:0005488//binding;GO:0003755//peptidyl-prolyl cis-trans isomerase activity;GO:0042277//peptide binding;GO:0016859//cis-trans isomerase activity;GO:0016853//isomerase activity;	ko04613(Neutrophil extracellular trap formation);ko04022(cGMP-PKG signaling pathway);ko04020(Calcium signaling pathway)	Ppif
PPP1R16B	858.904	7.0656	2.8208	1e-100	1e-100	Up Regulation	NW_025927866.1	339112	402855	+	8270	PPP1R16B	GO:0035304;GO:0050679;GO:0080090;GO:0009791;GO:0061028;GO:0007560;GO:0031400;GO:0048707;GO:0098772;GO:0044451;GO:0120035;GO:0044428;GO:0051174;GO:0043233;GO:0035307;GO:0050794;GO:0005488;GO:0051489;GO:0044464;GO:0048471;GO:0010605;GO:0030234;GO:0035295;GO:0065007;GO:0001885;GO:0048737;GO:0042995;GO:0051172;GO:0005886;GO:0002064;GO:0019220;GO:0051248;GO:0051239;GO:1903587;GO:1903670;GO:0005515;GO:…	K17459	4GQD2	OT	sp|Q95N27|PP16B_BOVIN Protein phosphatase 1 regulatory inhibitor subunit 16B OS=Bos taurus OX=9913 GN=PPP1R16B PE=1 SV=1	XP_013048412.1 PREDICTED: protein phosphatase 1 regulatory inhibitor subunit 16B isoform X1 [Anser cygnoides domesticus] __gt;XP_013048413.1 PREDICTED: protein phosphatase 1 regulatory inhibitor subunit 16B isoform X1 [Anser cygnoides domesticus] __gt;XP_013048414.1 PREDICTED: protein phosphatase 1 regulatory inhibitor subunit 16B isoform X1 [Anser cygnoides domesticus] __gt;XP_013048415.1 PREDIC…	GO:0035304//regulation of protein dephosphorylation;GO:0050679//positive regulation of epithelial cell proliferation;GO:0080090//regulation of primary metabolic process;GO:0009791//post-embryonic development;GO:0061028//establishment of endothelial barrier;GO:0007560//imaginal disc morphogenesis;GO:0031400//negative regulation of protein modification process;GO:0048707//instar larval or pupal mor…	GO:0044451//obsolete nucleoplasm part;GO:0044428//obsolete nuclear part;GO:0043233//organelle lumen;GO:0044464//obsolete cell part;GO:0048471//perinuclear region of cytoplasm;GO:0042995//cell projection;GO:0005886//plasma membrane;GO:0005654//nucleoplasm;GO:0044444//obsolete cytoplasmic part;GO:0005622//intracellular anatomical structure;GO:0070013//intracellular organelle lumen;GO:0043227//membr…	GO:0098772//molecular function regulator;GO:0005488//binding;GO:0030234//enzyme regulator activity;GO:0005515//protein binding;GO:0017020//myosin phosphatase regulator activity;GO:0019903//protein phosphatase binding;GO:0003674//molecular_function;GO:0019888//protein phosphatase regulator activity;GO:0008157//protein phosphatase 1 binding;GO:0019902//phosphatase binding;GO:0019208//phosphatase re…	-	PPP1R16B
PROS1	3687.57	2.8207	1.496	1e-100	1e-100	Up Regulation	NW_025927719.1	4798198	4837459	+	4528	PROS1	GO:0061008;GO:0032269;GO:0030195;GO:0048731;GO:0050766;GO:0043226;GO:0097708;GO:0048522;GO:0004866;GO:0048583;GO:0016020;GO:0045055;GO:0040011;GO:0006950;GO:0044424;GO:0043229;GO:0005576;GO:0044422;GO:0033993;GO:1903317;GO:0009607;GO:0031324;GO:0051234;GO:0051128;GO:1903035;GO:0004857;GO:0016192;GO:0009617;GO:0002920;GO:0050896;GO:0002376;GO:0032268;GO:0019222;GO:0000139;GO:0044433;GO:0042060;GO:…	K03908	4GPXN	T	sp|P07224|PROS_BOVIN Vitamin K-dependent protein S OS=Bos taurus OX=9913 GN=PROS1 PE=1 SV=1	XP_035396421.1 vitamin K-dependent protein S [Cygnus atratus]	GO:0061008//hepaticobiliary system development;GO:0032269//negative regulation of cellular protein metabolic process;GO:0030195//negative regulation of blood coagulation;GO:0048731//system development;GO:0050766//positive regulation of phagocytosis;GO:0048522//positive regulation of cellular process;GO:0048583//regulation of response to stimulus;GO:0045055//regulated exocytosis;GO:0040011//locomo…	GO:0043226//organelle;GO:0097708//intracellular vesicle;GO:0016020//membrane;GO:0044424//obsolete intracellular part;GO:0043229//intracellular organelle;GO:0005576//extracellular region;GO:0044422//obsolete organelle part;GO:0000139//Golgi membrane;GO:0044433//obsolete cytoplasmic vesicle part;GO:0099503//secretory vesicle;GO:0044464//obsolete cell part;GO:0043233//organelle lumen;GO:0098791//Gol…	GO:0004866//endopeptidase inhibitor activity;GO:0004857//enzyme inhibitor activity;GO:0046872//metal ion binding;GO:0043167//ion binding;GO:0043169//cation binding;GO:0005488//binding;GO:0061134//peptidase regulator activity;GO:0044877//protein-containing complex binding;GO:0061135//endopeptidase regulator activity;GO:0030234//enzyme regulator activity;GO:0098772//molecular function regulator;GO:…	ko04610(Complement and coagulation cascades)	PROS1
PXYLP1	1506.85	2.7407	1.4545	1e-100	1e-100	Up Regulation	NW_025927687.1	3336411	3400238	+	3820	PXYLP1	GO:0016311;GO:0005794;GO:0050789;GO:0006024;GO:0010908;GO:0016021;GO:0043170;GO:0051173;GO:0010556;GO:0006022;GO:0016787;GO:1901566;GO:0030203;GO:0044238;GO:0044249;GO:0019222;GO:0000139;GO:0019538;GO:1903018;GO:0030166;GO:0010559;GO:0009059;GO:1901135;GO:0010604;GO:0048518;GO:0044422;GO:0008152;GO:0005623;GO:0006793;GO:0010909;GO:0051171;GO:0044424;GO:0051247;GO:0043229;GO:0006796;GO:0060255;GO:…	-	4GTS9	S	sp|Q8TE99|PXYP1_HUMAN 2-phosphoxylose phosphatase 1 OS=Homo sapiens OX=9606 GN=PXYLP1 PE=1 SV=1	XP_032049429.1 2-phosphoxylose phosphatase 1 isoform X2 [Aythya fuligula] __gt;XP_032049430.1 2-phosphoxylose phosphatase 1 isoform X2 [Aythya fuligula] __gt;XP_032049431.1 2-phosphoxylose phosphatase 1 isoform X2 [Aythya fuligula] __gt;XP_035401051.1 2-phosphoxylose phosphatase 1 isoform X3 [Cygnus atratus]	GO:0016311//dephosphorylation;GO:0050789//regulation of biological process;GO:0006024//glycosaminoglycan biosynthetic process;GO:0010908//regulation of heparan sulfate proteoglycan biosynthetic process;GO:0043170//macromolecule metabolic process;GO:0051173//positive regulation of nitrogen compound metabolic process;GO:0010556//regulation of macromolecule biosynthetic process;GO:0006022//aminoglyc…	GO:0005794//Golgi apparatus;GO:0016021//integral component of membrane;GO:0000139//Golgi membrane;GO:0044422//obsolete organelle part;GO:0005623//obsolete cell;GO:0044424//obsolete intracellular part;GO:0043229//intracellular organelle;GO:0005575//cellular_component;GO:0005737//cytoplasm;GO:0016020//membrane;GO:0043226//organelle;GO:0044431//obsolete Golgi apparatus part;GO:0044446//obsolete intr…	GO:0016787//hydrolase activity;GO:0003674//molecular_function;GO:0003824//catalytic activity;GO:0016788//hydrolase activity, acting on ester bonds;GO:0016791//phosphatase activity;GO:0042578//phosphoric ester hydrolase activity;GO:0052642//lysophosphatidic acid phosphatase activity;	-	PXYLP1
RASD1	1979.58	3.8358	1.9395	1e-100	1e-100	Up Regulation	NW_025927663.1	13759199	13761237	-	1775	RASD1	GO:0017076;GO:0035639;GO:0032550;GO:0051172;GO:0005886;GO:0005488;GO:0007263;GO:0050794;GO:0065007;GO:0044464;GO:0010605;GO:0048471;GO:0032555;GO:0001883;GO:0005783;GO:0012505;GO:2000112;GO:0007165;GO:0032553;GO:0036094;GO:2001141;GO:0080090;GO:0043227;GO:0043231;GO:0009889;GO:0031323;GO:0009987;GO:0005622;GO:1901363;GO:0007186;GO:0031326;GO:0051716;GO:0016818;GO:1903507;GO:0043168;GO:0045934;GO:…	K07843	4GSK9	S	sp|O35626|RASD1_MOUSE Dexamethasone-induced Ras-related protein 1 OS=Mus musculus OX=10090 GN=Rasd1 PE=1 SV=1	XP_032053744.1 dexamethasone-induced Ras-related protein 1 [Aythya fuligula] __gt;XP_035195484.1 dexamethasone-induced Ras-related protein 1 isoform X1 [Oxyura jamaicensis] __gt;XP_040430713.1 dexamethasone-induced Ras-related protein 1 [Cygnus olor] __gt;NWZ18690.1 RASD1 protein [Asarcornis scutulata]	GO:0051172//negative regulation of nitrogen compound metabolic process;GO:0007263//nitric oxide mediated signal transduction;GO:0050794//regulation of cellular process;GO:0065007//biological regulation;GO:0010605//negative regulation of macromolecule metabolic process;GO:2000112//regulation of cellular macromolecule biosynthetic process;GO:0007165//signal transduction;GO:2001141//regulation of RN…	GO:0005886//plasma membrane;GO:0044464//obsolete cell part;GO:0048471//perinuclear region of cytoplasm;GO:0005783//endoplasmic reticulum;GO:0012505//endomembrane system;GO:0043227//membrane-bounded organelle;GO:0043231//intracellular membrane-bounded organelle;GO:0005622//intracellular anatomical structure;GO:0044444//obsolete cytoplasmic part;GO:0005737//cytoplasm;GO:0016020//membrane;GO:0005575…	GO:0017076//purine nucleotide binding;GO:0035639//purine ribonucleoside triphosphate binding;GO:0032550//purine ribonucleoside binding;GO:0005488//binding;GO:0032555//purine ribonucleotide binding;GO:0001883//purine nucleoside binding;GO:0032553//ribonucleotide binding;GO:0036094//small molecule binding;GO:1901363//heterocyclic compound binding;GO:0016818//hydrolase activity, acting on acid anhyd…	ko04713(Circadian entrainment)	Rasd1
RGS3	3700.32	4.2866	2.0998	1e-100	1e-100	Up Regulation	NW_025927668.1	1409888	1489966	-	5830	RGS3	GO:0050789;GO:0000188;GO:0045859;GO:0005938;GO:0008277;GO:0065009;GO:0043087;GO:0050790;GO:1902532;GO:0051345;GO:0019222;GO:0032268;GO:0009966;GO:0030695;GO:0050896;GO:0023051;GO:0051338;GO:0005829;GO:0005634;GO:0031324;GO:0001933;GO:0048585;GO:0051171;GO:0031399;GO:0009892;GO:0044422;GO:0042325;GO:0006469;GO:0005623;GO:0009968;GO:0043229;GO:0071944;GO:0060255;GO:0044424;GO:0044093;GO:0051336;GO:…	K07524	48W9J	T	sp|P49796|RGS3_HUMAN Regulator of G-protein signaling 3 OS=Homo sapiens OX=9606 GN=RGS3 PE=1 SV=2	XP_038020920.1 regulator of G-protein signaling 3 isoform X1 [Anas platyrhynchos]	GO:0050789//regulation of biological process;GO:0000188//obsolete inactivation of MAPK activity;GO:0045859//regulation of protein kinase activity;GO:0008277//regulation of G protein-coupled receptor signaling pathway;GO:0065009//regulation of molecular function;GO:0043087//regulation of GTPase activity;GO:0050790//regulation of catalytic activity;GO:1902532//negative regulation of intracellular s…	GO:0005938//cell cortex;GO:0005829//cytosol;GO:0005634//nucleus;GO:0044422//obsolete organelle part;GO:0005623//obsolete cell;GO:0043229//intracellular organelle;GO:0071944//cell periphery;GO:0044424//obsolete intracellular part;GO:0016020//membrane;GO:0031974//membrane-enclosed lumen;GO:0005737//cytoplasm;GO:0099568//cytoplasmic region;GO:0005575//cellular_component;GO:0043226//organelle;GO:0044…	GO:0030695//GTPase regulator activity;GO:0005096//GTPase activator activity;GO:0060589//nucleoside-triphosphatase regulator activity;GO:0003674//molecular_function;GO:0098772//molecular function regulator;GO:0008047//enzyme activator activity;GO:0005515//protein binding;GO:0005488//binding;GO:0030234//enzyme regulator activity;	ko04360(Axon guidance)	RGS3
RHOB	3312.77	2.6192	1.3892	1e-100	1e-100	Up Regulation	NW_025927739.1	163899	166245	+	2347	RHOB	GO:2000147;GO:0040012;GO:0001568;GO:0065007;GO:0035295;GO:0043068;GO:0005886;GO:0001944;GO:0005768;GO:0009888;GO:0032155;GO:0051649;GO:0071702;GO:0031982;GO:0036094;GO:0008104;GO:0032553;GO:0007165;GO:0098805;GO:0071478;GO:0007265;GO:0010595;GO:0040017;GO:0010035;GO:0097237;GO:0012505;GO:0009314;GO:0048856;GO:0042981;GO:0006915;GO:0012501;GO:2000026;GO:0033036;GO:0071214;GO:0016818;GO:0051716;GO:…	K07856	4GHBB	U	sp|Q3ZBW5|RHOB_BOVIN Rho-related GTP-binding protein RhoB OS=Bos taurus OX=9913 GN=RHOB PE=2 SV=1	NP_990240.1 rho-related GTP-binding protein RhoB [Gallus gallus] __gt;XP_002187689.1 rho-related GTP-binding protein RhoB [Taeniopygia guttata] __gt;XP_005031840.2 rho-related GTP-binding protein RhoB [Anas platyrhynchos] __gt;XP_005044415.1 PREDICTED: rho-related GTP-binding protein RhoB [Ficedula albicollis] __gt;XP_005146506.1 rho-related GTP-binding protein RhoB [Melopsittacus undulatus] __gt…	GO:2000147//positive regulation of cell motility;GO:0040012//regulation of locomotion;GO:0001568//blood vessel development;GO:0065007//biological regulation;GO:0035295//tube development;GO:0043068//positive regulation of programmed cell death;GO:0001944//vasculature development;GO:0009888//tissue development;GO:0051649//establishment of localization in cell;GO:0071702//organic substance transport…	GO:0005886//plasma membrane;GO:0005768//endosome;GO:0032155//obsolete cell division site part;GO:0031982//vesicle;GO:0098805//membrane;GO:0012505//endomembrane system;GO:0005622//intracellular anatomical structure;GO:0010008//endosome membrane;GO:0043231//intracellular membrane-bounded organelle;GO:0098590//plasma membrane region;GO:0005769//early endosome;GO:0031090//organelle membrane;GO:004442…	GO:0036094//small molecule binding;GO:0032553//ribonucleotide binding;GO:0016818//hydrolase activity, acting on acid anhydrides, in phosphorus-containing anhydrides;GO:0003824//catalytic activity;GO:0003674//molecular_function;GO:0097159//organic cyclic compound binding;GO:0003924//GTPase activity;GO:0017111//nucleoside-triphosphatase activity;GO:0019001//guanyl nucleotide binding;GO:0016462//pyr…	-	RHOB
RIT1	9271.61	2.0704	1.0499	1e-100	1e-100	Up Regulation	NW_025927867.1	39412	52328	+	10063	RIT1	GO:0050896;GO:1901363;GO:0009987;GO:0000166;GO:0005525;GO:0005622;GO:0001882;GO:0043168;GO:0016818;GO:0051716;GO:0016462;GO:0006970;GO:0006979;GO:0035556;GO:0009605;GO:0007154;GO:0016787;GO:0032549;GO:0031667;GO:0007264;GO:0003824;GO:0023052;GO:1901265;GO:0050789;GO:0009991;GO:0032561;GO:0097159;GO:0043167;GO:0003674;GO:0016817;GO:0008150;GO:0050794;GO:0005488;GO:0003924;GO:0032555;GO:0065007;GO:…	K07832	4GQN9	S	sp|Q92963|RIT1_HUMAN GTP-binding protein Rit1 OS=Homo sapiens OX=9606 GN=RIT1 PE=1 SV=1	XP_035423408.1 GTP-binding protein Rit1 [Cygnus atratus]	GO:0050896//response to stimulus;GO:0009987//cellular process;GO:0051716//cellular response to stimulus;GO:0006970//response to osmotic stress;GO:0006979//response to oxidative stress;GO:0035556//intracellular signal transduction;GO:0009605//response to external stimulus;GO:0007154//cell communication;GO:0031667//response to nutrient levels;GO:0007264//small GTPase mediated signal transduction;GO…	GO:0005622//intracellular anatomical structure;GO:0044464//obsolete cell part;GO:0016020//membrane;GO:0005575//cellular_component;GO:0005886//plasma membrane;GO:0071944//cell periphery;GO:0005623//obsolete cell;	GO:1901363//heterocyclic compound binding;GO:0000166//nucleotide binding;GO:0005525//GTP binding;GO:0001882//nucleoside binding;GO:0043168//anion binding;GO:0016818//hydrolase activity, acting on acid anhydrides, in phosphorus-containing anhydrides;GO:0016462//pyrophosphatase activity;GO:0016787//hydrolase activity;GO:0032549//ribonucleoside binding;GO:0003824//catalytic activity;GO:1901265//nucl…	-	RIT1
RND3	3201.42	2.3105	1.2082	1e-100	1e-100	Up Regulation	NW_025927798.1	894931	903200	-	4175	RND3	GO:0001883;GO:0012505;GO:0030036;GO:0044422;GO:0031984;GO:0005623;GO:0098588;GO:0043229;GO:0071944;GO:0044424;GO:0007165;GO:0032553;GO:0036094;GO:0007155;GO:0017076;GO:0097367;GO:0035639;GO:0032550;GO:0005737;GO:0016020;GO:0019001;GO:0098791;GO:0071840;GO:0017111;GO:0005575;GO:0005886;GO:0003924;GO:0043226;GO:0005488;GO:0007010;GO:0044431;GO:0050794;GO:0044446;GO:0030029;GO:0065007;GO:0044464;GO:…	K07859	4GTQ0	U	sp|P61587|RND3_HUMAN Rho-related GTP-binding protein RhoE OS=Homo sapiens OX=9606 GN=RND3 PE=1 SV=1	XP_027671078.1 rho-related GTP-binding protein RhoE [Falco cherrug]	GO:0030036//actin cytoskeleton organization;GO:0007165//signal transduction;GO:0007155//cell adhesion;GO:0071840//cellular component organization or biogenesis;GO:0007010//cytoskeleton organization;GO:0050794//regulation of cellular process;GO:0030029//actin filament-based process;GO:0065007//biological regulation;GO:0050789//regulation of biological process;GO:0016043//cellular component organiz…	GO:0012505//endomembrane system;GO:0044422//obsolete organelle part;GO:0031984//organelle subcompartment;GO:0005623//obsolete cell;GO:0098588//bounding membrane of organelle;GO:0043229//intracellular organelle;GO:0071944//cell periphery;GO:0044424//obsolete intracellular part;GO:0005737//cytoplasm;GO:0016020//membrane;GO:0098791//Golgi apparatus subcompartment;GO:0005575//cellular_component;GO:00…	GO:0001883//purine nucleoside binding;GO:0032553//ribonucleotide binding;GO:0036094//small molecule binding;GO:0017076//purine nucleotide binding;GO:0097367//carbohydrate derivative binding;GO:0035639//purine ribonucleoside triphosphate binding;GO:0032550//purine ribonucleoside binding;GO:0019001//guanyl nucleotide binding;GO:0017111//nucleoside-triphosphatase activity;GO:0003924//GTPase activity…	-	RND3
RPL18A	16258.8	2.041	1.0293	1e-100	1e-100	Up Regulation	NW_025927693.1	2816826	2820109	-	726	RPL18A	GO:0044464;GO:0009058;GO:0003735;GO:0003676;GO:0022625;GO:0043226;GO:0071704;GO:0005488;GO:0006412;GO:0043043;GO:0044446;GO:0005575;GO:0034645;GO:0043604;GO:0005737;GO:0005840;GO:0044424;GO:1990904;GO:1901564;GO:0042493;GO:0043229;GO:1901576;GO:0044260;GO:0044391;GO:0044445;GO:0044422;GO:0044271;GO:0008152;GO:0005623;GO:0097327;GO:0042788;GO:0003723;GO:0002181;GO:0006807;GO:0022626;GO:0009059;GO:…	K02882	4PZPB	J	sp|Q3T003|RL18A_BOVIN 60S ribosomal protein L18a OS=Bos taurus OX=9913 GN=RPL18A PE=2 SV=1	XP_032063991.1 60S ribosomal protein L18a [Aythya fuligula] __gt;XP_035400258.1 60S ribosomal protein L18a [Cygnus atratus] __gt;XP_040408340.1 60S ribosomal protein L18a [Cygnus olor]	GO:0009058//biosynthetic process;GO:0071704//organic substance metabolic process;GO:0006412//translation;GO:0043043//peptide biosynthetic process;GO:0034645//cellular macromolecule biosynthetic process;GO:0043604//amide biosynthetic process;GO:1901564//organonitrogen compound metabolic process;GO:0042493//response to xenobiotic stimulus;GO:1901576//organic substance biosynthetic process;GO:004426…	GO:0044464//obsolete cell part;GO:0022625//cytosolic large ribosomal subunit;GO:0043226//organelle;GO:0044446//obsolete intracellular organelle part;GO:0005575//cellular_component;GO:0005737//cytoplasm;GO:0005840//ribosome;GO:0044424//obsolete intracellular part;GO:1990904//ribonucleoprotein complex;GO:0043229//intracellular organelle;GO:0044391//ribosomal subunit;GO:0044445//obsolete cytosolic p…	GO:0003735//structural constituent of ribosome;GO:0003676//nucleic acid binding;GO:0005488//binding;GO:0003723//RNA binding;GO:1901363//heterocyclic compound binding;GO:0005198//structural molecule activity;GO:0003674//molecular_function;GO:0097159//organic cyclic compound binding;	ko03010(Ribosome)	RPL18A
RPL35A	12498.2	2.3182	1.213	1e-100	1e-100	Up Regulation	NW_025927753.1	2941275	2945224	+	497	RPL35A	GO:0006614;GO:0044391;GO:1901576;GO:0008104;GO:1901564;GO:0070727;GO:0006807;GO:0022626;GO:0006612;GO:0034470;GO:0009057;GO:0044271;GO:0071704;GO:0005488;GO:0043043;GO:0006396;GO:0006412;GO:0065007;GO:0022625;GO:0016072;GO:0010605;GO:0003735;GO:0044464;GO:0072657;GO:0071702;GO:0051649;GO:0005840;GO:1901361;GO:1901575;GO:0034655;GO:0010468;GO:0000184;GO:0090304;GO:0044237;GO:0043603;GO:0044444;GO:…	K02917	49BM4	J	sp|P18077|RL35A_HUMAN 60S ribosomal protein L35a OS=Homo sapiens OX=9606 GN=RPL35A PE=1 SV=2	XP_025058511.1 60S ribosomal protein L35a isoform X1 [Alligator sinensis]	GO:0006614//SRP-dependent cotranslational protein targeting to membrane;GO:1901576//organic substance biosynthetic process;GO:0008104//protein localization;GO:1901564//organonitrogen compound metabolic process;GO:0070727//cellular macromolecule localization;GO:0006807//nitrogen compound metabolic process;GO:0006612//protein targeting to membrane;GO:0034470//ncRNA processing;GO:0009057//macromolec…	GO:0044391//ribosomal subunit;GO:0022626//cytosolic ribosome;GO:0022625//cytosolic large ribosomal subunit;GO:0044464//obsolete cell part;GO:0005840//ribosome;GO:0044444//obsolete cytoplasmic part;GO:0032991//protein-containing complex;GO:0005622//intracellular anatomical structure;GO:0043229//intracellular organelle;GO:1990904//ribonucleoprotein complex;GO:0044424//obsolete intracellular part;GO…	GO:0005488//binding;GO:0003735//structural constituent of ribosome;GO:0097159//organic cyclic compound binding;GO:0003674//molecular_function;GO:1901363//heterocyclic compound binding;GO:0005198//structural molecule activity;GO:0044877//protein-containing complex binding;GO:0003723//RNA binding;GO:0043021//ribonucleoprotein complex binding;GO:0003676//nucleic acid binding;GO:0000049//tRNA binding;	ko03010(Ribosome)	RPL35A
SPRED1	3265.61	2.827	1.4993	1e-100	1e-100	Up Regulation	NW_025927673.1	9276929	9334814	+	2984	SPRED1	GO:0042325;GO:0006469;GO:0008152;GO:0031324;GO:0031399;GO:0001570;GO:0001933;GO:0044424;GO:0090311;GO:0005102;GO:0043229;GO:0044260;GO:0008543;GO:0010647;GO:0033673;GO:0048522;GO:0043517;GO:0030334;GO:0016020;GO:0048583;GO:0043407;GO:0023056;GO:0022603;GO:0051348;GO:0097708;GO:0043226;GO:0048731;GO:0045936;GO:0032269;GO:0006468;GO:0071774;GO:0050789;GO:0030291;GO:0045859;GO:0070887;GO:0071495;GO:…	K04703	4GHIE	T	sp|Q7Z699|SPRE1_HUMAN Sprouty-related, EVH1 domain-containing protein 1 OS=Homo sapiens OX=9606 GN=SPRED1 PE=1 SV=2	XP_005009833.1 sprouty-related, EVH1 domain-containing protein 1 isoform X2 [Anas platyrhynchos]	GO:0042325//regulation of phosphorylation;GO:0006469//negative regulation of protein kinase activity;GO:0008152//metabolic process;GO:0031324//negative regulation of cellular metabolic process;GO:0031399//regulation of protein modification process;GO:0001570//vasculogenesis;GO:0001933//negative regulation of protein phosphorylation;GO:0090311//regulation of protein deacetylation;GO:0044260//cellu…	GO:0044424//obsolete intracellular part;GO:0043229//intracellular organelle;GO:0016020//membrane;GO:0097708//intracellular vesicle;GO:0043226//organelle;GO:0044464//obsolete cell part;GO:0098589//membrane;GO:0044459//obsolete plasma membrane part;GO:0031410//cytoplasmic vesicle;GO:0043227//membrane-bounded organelle;GO:0005623//obsolete cell;GO:0045121//membrane raft;GO:0071944//cell periphery;GO…	GO:0005102//signaling receptor binding;GO:0030291//protein serine/threonine kinase inhibitor activity;GO:0019899//enzyme binding;GO:0004857//enzyme inhibitor activity;GO:0019210//kinase inhibitor activity;GO:0019901//protein kinase binding;GO:0005515//protein binding;GO:0019887//protein kinase regulator activity;GO:0005488//binding;GO:0019900//kinase binding;GO:0004860//protein kinase inhibitor a…	-	SPRED1
TCP1	5155.66	3.3096	1.7266	1e-100	1e-100	Up Regulation	NW_025927703.1	3425892	3434063	+	1878	TCP1	GO:0019221;GO:0097159;GO:0003674;GO:0008150;GO:0031325;GO:0008037;GO:0032991;GO:0003006;GO:0044444;GO:0010638;GO:0070203;GO:0097223;GO:0051808;GO:0009889;GO:2000573;GO:0044450;GO:0043231;GO:0042221;GO:0000242;GO:0032204;GO:0044417;GO:0008144;GO:0050821;GO:0033036;GO:0048856;GO:0042981;GO:0090666;GO:0051716;GO:0009893;GO:0005874;GO:0009987;GO:0005622;GO:0035036;GO:2000112;GO:0032212;GO:0022412;GO:…	K09493	4GK8J	O	sp|Q9W790|TCPA_PALPA T-complex protein 1 subunit alpha OS=Paleosuchus palpebrosus OX=84099 GN=TCP1 PE=2 SV=1	XP_035394199.1 LOW QUALITY PROTEIN: T-complex protein 1 subunit alpha [Cygnus atratus] __gt;XP_040410177.1 T-complex protein 1 subunit alpha [Cygnus olor]	GO:0019221//cytokine-mediated signaling pathway;GO:0008150//biological_process;GO:0031325//positive regulation of cellular metabolic process;GO:0008037//cell recognition;GO:0003006//developmental process involved in reproduction;GO:0010638//positive regulation of organelle organization;GO:0070203//regulation of establishment of protein localization to telomere;GO:0051808//translocation of peptide…	GO:0032991//protein-containing complex;GO:0044444//obsolete cytoplasmic part;GO:0097223//obsolete sperm part;GO:0044450//obsolete microtubule organizing center part;GO:0043231//intracellular membrane-bounded organelle;GO:0000242//pericentriolar material;GO:0005874//microtubule;GO:0005622//intracellular anatomical structure;GO:0012505//endomembrane system;GO:0031982//vesicle;GO:0044297//cell body;…	GO:0097159//organic cyclic compound binding;GO:0003674//molecular_function;GO:0008144//obsolete drug binding;GO:0032553//ribonucleotide binding;GO:0036094//small molecule binding;GO:0032559//adenyl ribonucleotide binding;GO:0051082//unfolded protein binding;GO:0044183//protein folding chaperone;GO:0044389//ubiquitin-like protein ligase binding;GO:0043168//anion binding;GO:1901363//heterocyclic co…	-	TCP1
TFPI2	775.567	5.4837	2.4552	1e-100	1e-100	Up Regulation	NW_025928026.1	354606	360677	+	2013	TFPI2	GO:0050878;GO:0071498;GO:0080090;GO:0006950;GO:0030162;GO:0051336;GO:0061135;GO:0060255;GO:0005576;GO:0065008;GO:0009892;GO:0051171;GO:0043086;GO:0030414;GO:0098772;GO:0031324;GO:0065007;GO:0010605;GO:0030234;GO:0032269;GO:0050794;GO:0010466;GO:0048519;GO:0005575;GO:0004866;GO:0051248;GO:0050817;GO:0051172;GO:0045861;GO:0052547;GO:0061134;GO:0051346;GO:0048523;GO:0065009;GO:0007596;GO:0003674;GO:…	-	4GT2W	O	sp|Q7YRQ8|TFPI2_BOVIN Tissue factor pathway inhibitor 2 OS=Bos taurus OX=9913 GN=TFPI2 PE=2 SV=1	XP_035401274.1 tissue factor pathway inhibitor 2 [Cygnus atratus]	GO:0050878//regulation of body fluid levels;GO:0071498//cellular response to fluid shear stress;GO:0080090//regulation of primary metabolic process;GO:0006950//response to stress;GO:0030162//regulation of proteolysis;GO:0051336//regulation of hydrolase activity;GO:0060255//regulation of macromolecule metabolic process;GO:0065008//regulation of biological quality;GO:0009892//negative regulation of…	GO:0005576//extracellular region;GO:0005575//cellular_component;	GO:0061135//endopeptidase regulator activity;GO:0030414//peptidase inhibitor activity;GO:0098772//molecular function regulator;GO:0030234//enzyme regulator activity;GO:0004866//endopeptidase inhibitor activity;GO:0061134//peptidase regulator activity;GO:0003674//molecular_function;GO:0004867//serine-type endopeptidase inhibitor activity;GO:0004857//enzyme inhibitor activity;	-	TFPI2
THBS1	36355.6	2.567	1.3601	1e-100	1e-100	Up Regulation	NW_025927790.1	789078	804737	-	6034	THBS1	GO:0045766;GO:0072358;GO:0048523;GO:0051893;GO:0032570;GO:0098552;GO:1902531;GO:0005577;GO:0033674;GO:1905952;GO:0016043;GO:0034097;GO:0008284;GO:0048584;GO:0032879;GO:0001937;GO:0040037;GO:0009743;GO:0031326;GO:0044087;GO:0034612;GO:0097366;GO:0051674;GO:0009749;GO:0009719;GO:0005539;GO:0002576;GO:0010646;GO:0031401;GO:0060351;GO:0001932;GO:0034614;GO:0070013;GO:0044092;GO:0045937;GO:0031410;GO:…	K16857	4GNV9	W	sp|P07996|TSP1_HUMAN Thrombospondin-1 OS=Homo sapiens OX=9606 GN=THBS1 PE=1 SV=2	XP_040415406.1 thrombospondin-1 [Cygnus olor]	GO:0045766//positive regulation of angiogenesis;GO:0072358//circulatory system development;GO:0048523//negative regulation of cellular process;GO:0051893//regulation of focal adhesion assembly;GO:0032570//response to progesterone;GO:1902531//regulation of intracellular signal transduction;GO:0033674//positive regulation of kinase activity;GO:1905952//regulation of lipid localization;GO:0016043//c…	GO:0098552//side of membrane;GO:0005577//fibrinogen complex;GO:0070013//intracellular organelle lumen;GO:0031410//cytoplasmic vesicle;GO:0044459//obsolete plasma membrane part;GO:0044432//obsolete endoplasmic reticulum part;GO:0060205//cytoplasmic vesicle lumen;GO:0044464//obsolete cell part;GO:0099503//secretory vesicle;GO:0043229//intracellular organelle;GO:0005576//extracellular region;GO:0097…	GO:0005539//glycosaminoglycan binding;GO:0001786//phosphatidylserine binding;GO:0043236//laminin binding;GO:0005515//protein binding;GO:0046872//metal ion binding;GO:0070051//fibrinogen binding;GO:0043167//ion binding;GO:0019838//growth factor binding;GO:0050839//cell adhesion molecule binding;GO:0072341//modified amino acid binding;GO:0008201//heparin binding;GO:0097367//carbohydrate derivative …	ko04512(ECM-receptor interaction);ko04510(Focal adhesion);ko04350(TGF-beta signaling pathway);ko04151(PI3K-Akt signaling pathway);ko04145(Phagosome);ko04115(p53 signaling pathway);ko04015(Rap1 signaling pathway)	THBS1
TMEM254	16582.4	2.3025	1.2032	1e-100	1e-100	Up Regulation	NW_025927736.1	3924727	3930219	+	1887	TMEM254	GO:0044425;GO:0016020;GO:0016021;GO:0031224;GO:0005575	-	4GVA4	S	sp|Q5U220|TM254_RAT Transmembrane protein 254 OS=Rattus norvegicus OX=10116 GN=Tmem254 PE=2 SV=1	XP_035408337.1 transmembrane protein 254 [Cygnus atratus] __gt;XP_040420534.1 transmembrane protein 254 [Cygnus olor]	-	GO:0044425//obsolete membrane part;GO:0016020//membrane;GO:0016021//integral component of membrane;GO:0031224//intrinsic component of membrane;GO:0005575//cellular_component;	-	-	Tmem254
TNFRSF1B	1244.92	3.6482	1.8672	1e-100	1e-100	Up Regulation	NW_025927702.1	1200543	1218306	-	3176	TNFRSF1B	GO:0044446;GO:0048519;GO:0008630;GO:0001775;GO:0008219;GO:0035579;GO:1902339;GO:0005737;GO:0031331;GO:0005575;GO:0071219;GO:0060255;GO:0071944;GO:0002274;GO:0032496;GO:0002446;GO:0051336;GO:0009894;GO:0051247;GO:0010941;GO:0002263;GO:0003330;GO:0048585;GO:0002443;GO:0051171;GO:0043067;GO:0097193;GO:0005623;GO:0045121;GO:0045935;GO:0065008;GO:0006810;GO:1903054;GO:0009892;GO:0071216;GO:1901701;GO:…	K05141	4GI8D	T	sp|P20333|TNR1B_HUMAN Tumor necrosis factor receptor superfamily member 1B OS=Homo sapiens OX=9606 GN=TNFRSF1B PE=1 SV=3	XP_013043383.1 PREDICTED: tumor necrosis factor receptor superfamily member 1B [Anser cygnoides domesticus]	GO:0048519//negative regulation of biological process;GO:0008630//intrinsic apoptotic signaling pathway in response to DNA damage;GO:0001775//cell activation;GO:0008219//cell death;GO:1902339//positive regulation of apoptotic process involved in morphogenesis;GO:0031331//positive regulation of cellular catabolic process;GO:0071219//cellular response to molecule of bacterial origin;GO:0060255//reg…	GO:0044446//obsolete intracellular organelle part;GO:0035579//specific granule membrane;GO:0005737//cytoplasm;GO:0005575//cellular_component;GO:0071944//cell periphery;GO:0005623//obsolete cell;GO:0045121//membrane raft;GO:0036477//somatodendritic compartment;GO:0005634//nucleus;GO:0005887//integral component of plasma membrane;GO:0031226//intrinsic component of plasma membrane;GO:0044304//main a…	GO:0005035//death receptor activity;GO:0060089//molecular transducer activity;GO:0005031//tumor necrosis factor-activated receptor activity;GO:0003674//molecular_function;GO:0031625//ubiquitin protein ligase binding;GO:0004888//transmembrane signaling receptor activity;GO:0019899//enzyme binding;GO:0005488//binding;GO:0005515//protein binding;GO:0038023//signaling receptor activity;GO:0044389//ub…	ko04920(Adipocytokine signaling pathway);ko04668(TNF signaling pathway);ko04061(Viral protein interaction with cytokine and cytokine receptor);ko04060(Cytokine-cytokine receptor interaction)	TNFRSF1B
TTC19	1269.86	4.6431	2.2151	1e-100	1e-100	Up Regulation	NW_025927733.1	494222	498573	+	1063	TTC19	GO:0044446;GO:0007049;GO:0043226;GO:0007632;GO:0007610;GO:0044464;GO:0017062;GO:0005815;GO:0005737;GO:0016020;GO:0005575;GO:0034622;GO:0007634;GO:0017004;GO:0071840;GO:0031966;GO:0005743;GO:0030534;GO:0019866;GO:0043229;GO:0005740;GO:0009628;GO:0015630;GO:0009416;GO:0005813;GO:0044085;GO:0044424;GO:0070469;GO:0055114;GO:0009314;GO:0061640;GO:0008152;GO:0005623;GO:0044422;GO:0065003;GO:0050896;GO:…	K18169	4GPCR	Z	sp|Q6DKK2|TTC19_HUMAN Tetratricopeptide repeat protein 19, mitochondrial OS=Homo sapiens OX=9606 GN=TTC19 PE=1 SV=4	XP_013051954.1 PREDICTED: tetratricopeptide repeat protein 19, mitochondrial [Anser cygnoides domesticus]	GO:0007049//cell cycle;GO:0007632//visual behavior;GO:0007610//behavior;GO:0017062//respiratory chain complex III assembly;GO:0034622//cellular protein-containing complex assembly;GO:0007634//optokinetic behavior;GO:0017004//cytochrome complex assembly;GO:0071840//cellular component organization or biogenesis;GO:0030534//adult behavior;GO:0009628//response to abiotic stimulus;GO:0009416//response…	GO:0044446//obsolete intracellular organelle part;GO:0043226//organelle;GO:0044464//obsolete cell part;GO:0005815//microtubule organizing center;GO:0005737//cytoplasm;GO:0016020//membrane;GO:0005575//cellular_component;GO:0031966//mitochondrial membrane;GO:0005743//mitochondrial inner membrane;GO:0019866//organelle inner membrane;GO:0043229//intracellular organelle;GO:0005740//mitochondrial envel…	-	-	TTC19
WDR5	3952.99	2.395	1.26	1e-100	1e-100	Up Regulation	NW_025927668.1	8192497	8213031	+	2134	WDR5	GO:1902680;GO:0005929;GO:0030162;GO:0080090;GO:0001501;GO:0045944;GO:2000112;GO:0097659;GO:0035216;GO:0044451;GO:0018193;GO:0008170;GO:0071704;GO:0035947;GO:0070925;GO:0044782;GO:0120036;GO:0010605;GO:0065007;GO:0005815;GO:0035295;GO:2000058;GO:1902493;GO:0032434;GO:0042995;GO:0048737;GO:0016746;GO:0009888;GO:0008340;GO:0034968;GO:0120038;GO:0090304;GO:0016569;GO:0007568;GO:0003824;GO:0010485;GO:…	K14963	4GT15	S	sp|Q5M786|WDR5_XENTR WD repeat-containing protein 5 OS=Xenopus tropicalis OX=8364 GN=wdr5 PE=2 SV=1	NP_001006198.1 WD repeat-containing protein 5 [Gallus gallus] __gt;CAG32147.1 hypothetical protein RCJMB04_18o16 [Gallus gallus]	GO:1902680//positive regulation of RNA biosynthetic process;GO:0030162//regulation of proteolysis;GO:0080090//regulation of primary metabolic process;GO:0001501//skeletal system development;GO:0045944//positive regulation of transcription by RNA polymerase II;GO:2000112//regulation of cellular macromolecule biosynthetic process;GO:0097659//nucleic acid-templated transcription;GO:0035216//haltere …	GO:0005929//cilium;GO:0044451//obsolete nucleoplasm part;GO:0005815//microtubule organizing center;GO:1902493//acetyltransferase complex;GO:0042995//cell projection;GO:0120038//obsolete plasma membrane bounded cell projection part;GO:0005654//nucleoplasm;GO:0032991//protein-containing complex;GO:0005622//intracellular anatomical structure;GO:0071339//MLL1 complex;GO:0043231//intracellular membran…	GO:0008170//N-methyltransferase activity;GO:0016746//acyltransferase activity;GO:0003824//catalytic activity;GO:0010485//H4 histone acetyltransferase activity;GO:0016410//N-acyltransferase activity;GO:0003674//molecular_function;GO:0140030//modification-dependent protein binding;GO:0042393//histone binding;GO:0043995//histone acetyltransferase activity (H4-K5 specific);GO:0042054//histone methylt…	-	wdr5
WDR75	1653.03	2.5701	1.3618	1e-100	1e-100	Up Regulation	NW_025927672.1	4308605	4324471	-	2857	WDR75	GO:0099513;GO:0031974;GO:0005737;GO:0099568;GO:0071840;GO:0032774;GO:0005575;GO:1903506;GO:0048522;GO:0034645;GO:0090070;GO:0043226;GO:0005694;GO:0006364;GO:0044446;GO:0009058;GO:0044427;GO:0005875;GO:0031981;GO:0044089;GO:0099081;GO:0051171;GO:0006351;GO:0044422;GO:1901362;GO:0019438;GO:0045935;GO:0008152;GO:0005623;GO:0043229;GO:0044260;GO:0060255;GO:0071944;GO:0044424;GO:0034654;GO:0015630;GO:…	K14552	4GQ9V	S	sp|Q3U821|WDR75_MOUSE WD repeat-containing protein 75 OS=Mus musculus OX=10090 GN=Wdr75 PE=1 SV=1	XP_035428535.1 WD repeat-containing protein 75 [Cygnus atratus]	GO:0071840//cellular component organization or biogenesis;GO:0032774//RNA biosynthetic process;GO:1903506//regulation of nucleic acid-templated transcription;GO:0048522//positive regulation of cellular process;GO:0034645//cellular macromolecule biosynthetic process;GO:0090070//positive regulation of ribosome biogenesis;GO:0006364//rRNA processing;GO:0009058//biosynthetic process;GO:0044089//posit…	GO:0099513//polymeric cytoskeletal fiber;GO:0031974//membrane-enclosed lumen;GO:0005737//cytoplasm;GO:0099568//cytoplasmic region;GO:0005575//cellular_component;GO:0043226//organelle;GO:0005694//chromosome;GO:0044446//obsolete intracellular organelle part;GO:0044427//obsolete chromosomal part;GO:0005875//microtubule associated complex;GO:0031981//nuclear lumen;GO:0099081//supramolecular polymer;G…	GO:0044877//protein-containing complex binding;GO:0015631//tubulin binding;GO:0005515//protein binding;GO:0005488//binding;GO:0008092//cytoskeletal protein binding;GO:0008017//microtubule binding;GO:0070840//dynein complex binding;GO:0003674//molecular_function;	ko03008(Ribosome biogenesis in eukaryotes)	Wdr75
ZFP36L1	93329.8	2.2994	1.2013	1e-100	1e-100	Up Regulation	NW_025927692.1	6812009	6815332	+	2789	ZFP36L1	GO:0071495;GO:0061157;GO:0045637;GO:0050789;GO:0071560;GO:0000288;GO:0071774;GO:0043167;GO:0046683;GO:0006468;GO:0043232;GO:0000932;GO:0048608;GO:0046872;GO:0043228;GO:0009056;GO:0001892;GO:0050793;GO:0048382;GO:0051173;GO:0010556;GO:0036211;GO:0006970;GO:0051179;GO:0006397;GO:0010467;GO:0002761;GO:0002376;GO:0032268;GO:0010604;GO:0051234;GO:0016070;GO:0042127;GO:0071705;GO:0034249;GO:0048015;GO:…	K18753	4GM3R	S	sp|Q07352|TISB_HUMAN mRNA decay activator protein ZFP36L1 OS=Homo sapiens OX=9606 GN=ZFP36L1 PE=1 SV=1	XP_032045222.1 mRNA decay activator protein ZFP36L1 [Aythya fuligula] __gt;XP_038035195.1 mRNA decay activator protein ZFP36L1 [Anas platyrhynchos] __gt;XP_040414605.1 mRNA decay activator protein ZFP36L1 [Cygnus olor] __gt;NWZ18226.1 TISB protein [Asarcornis scutulata]	GO:0071495//cellular response to endogenous stimulus;GO:0061157//mRNA destabilization;GO:0045637//regulation of myeloid cell differentiation;GO:0050789//regulation of biological process;GO:0071560//cellular response to transforming growth factor beta stimulus;GO:0000288//nuclear-transcribed mRNA catabolic process, deadenylation-dependent decay;GO:0071774//response to fibroblast growth factor;GO:0…	GO:0043232//intracellular non-membrane-bounded organelle;GO:0000932//P-body;GO:0043228//non-membrane-bounded organelle;GO:0043229//intracellular organelle;GO:0044464//obsolete cell part;GO:0035770//ribonucleoprotein granule;GO:0005575//cellular_component;GO:0036464//cytoplasmic ribonucleoprotein granule;GO:0005622//intracellular anatomical structure;GO:0044424//obsolete intracellular part;GO:0043…	GO:0043167//ion binding;GO:0046872//metal ion binding;GO:0071889//14-3-3 protein binding;GO:0005515//protein binding;GO:0003723//RNA binding;GO:0003729//mRNA binding;GO:0003700//DNA-binding transcription factor activity;GO:1901363//heterocyclic compound binding;GO:0003730//mRNA 3'-UTR binding;GO:0005488//binding;GO:0043169//cation binding;GO:0017091//mRNA 3'-UTR AU-rich region binding;GO:0003676/…	ko04218(Cellular senescence)	ZFP36L1
LOC106036881	16378.2	2.1049	1.0737	1e-100	1e-100	Up Regulation	NW_025927680.1	4484437	4518172	+	4562	LOC106036881	GO:0005794;GO:1901136;GO:1903508;GO:0043170;GO:0050789;GO:0010628;GO:0006024;GO:0032501;GO:0009056;GO:0043933;GO:0010556;GO:0051173;GO:0000323;GO:1901565;GO:0006022;GO:0030198;GO:0007423;GO:0044249;GO:0019222;GO:0007275;GO:0098644;GO:1901566;GO:0030203;GO:0001817;GO:0099080;GO:0006027;GO:0009059;GO:0006355;GO:0061448;GO:0048518;GO:0043202;GO:1903510;GO:0050896;GO:0019219;GO:1901135;GO:0032914;GO:…	K08123	4GKMK	S	sp|O42235|KERA_CHICK Keratocan OS=Gallus gallus OX=9031 GN=KERA PE=1 SV=1	XP_003202173.2 keratocan [Meleagris gallopavo]	GO:1901136//carbohydrate derivative catabolic process;GO:1903508//positive regulation of nucleic acid-templated transcription;GO:0043170//macromolecule metabolic process;GO:0050789//regulation of biological process;GO:0010628//positive regulation of gene expression;GO:0006024//glycosaminoglycan biosynthetic process;GO:0032501//multicellular organismal process;GO:0009056//catabolic process;GO:0043…	GO:0005794//Golgi apparatus;GO:0000323//lytic vacuole;GO:0098644//complex of collagen trimers;GO:0099080//supramolecular complex;GO:0043202//lysosomal lumen;GO:0005623//obsolete cell;GO:0005775//vacuolar lumen;GO:0044422//obsolete organelle part;GO:0099081//supramolecular polymer;GO:0044424//obsolete intracellular part;GO:0031012//extracellular matrix;GO:0005576//extracellular region;GO:0043229//…	GO:0044877//protein-containing complex binding;GO:0003674//molecular_function;GO:0005198//structural molecule activity;GO:0005518//collagen binding;GO:0005201//extracellular matrix structural constituent;GO:0005488//binding;	-	KERA
LOC106045781	46341.3	3.2634	1.7064	1e-100	1e-100	Up Regulation	NW_025927733.1	642175	643420	+	594	LOC106045781	GO:0048608;GO:0042886;GO:0007276;GO:0009056;GO:0043933;GO:0010556;GO:0051173;GO:0071495;GO:0007017;GO:0006281;GO:0045859;GO:0050789;GO:0061982;GO:0071560;GO:0031398;GO:0006468;GO:0071347;GO:1903508;GO:0016197;GO:0045892;GO:0002376;GO:0015031;GO:0018995;GO:0032268;GO:0010604;GO:0006511;GO:0051234;GO:0071705;GO:0007417;GO:0016192;GO:0051656;GO:0036211;GO:0048468;GO:0051179;GO:0047497;GO:0044249;GO:…	K04551	4GIPG	O	sp|P0CG53|UBB_BOVIN Polyubiquitin-B OS=Bos taurus OX=9913 GN=UBB PE=1 SV=1	XP_032599071.1 polyubiquitin-B isoform X3 [Drosophila grimshawi]	GO:0048608//reproductive structure development;GO:0042886//amide transport;GO:0007276//gamete generation;GO:0009056//catabolic process;GO:0043933//protein-containing complex subunit organization;GO:0010556//regulation of macromolecule biosynthetic process;GO:0051173//positive regulation of nitrogen compound metabolic process;GO:0071495//cellular response to endogenous stimulus;GO:0007017//microtu…	GO:0018995//host cellular component;GO:0044440//obsolete endosomal part;GO:0120025//plasma membrane bounded cell projection;GO:0043229//intracellular organelle;GO:0097708//intracellular vesicle;GO:0031981//nuclear lumen;GO:0016020//membrane;GO:0044429//obsolete mitochondrial part;GO:0070013//intracellular organelle lumen;GO:0031410//cytoplasmic vesicle;GO:0031975//envelope;GO:0044432//obsolete en…	GO:0031386//protein tag;GO:0003674//molecular_function;	ko04137(Mitophagy - animal);ko04120(Ubiquitin mediated proteolysis)	UBB
GJC1	1135.65	2.7176	1.4423	1e-100	1e-100	Up Regulation	NW_025927843.1	1353092	1379042	+	9447	GJC1	GO:0022857;GO:0086070;GO:0098916;GO:0098797;GO:0034329;GO:0048731;GO:0044446;GO:0022838;GO:0086067;GO:0043226;GO:0005575;GO:0050877;GO:0071840;GO:0030048;GO:0005911;GO:0086075;GO:0005737;GO:0016020;GO:0044057;GO:0044085;GO:0044424;GO:0048738;GO:0071944;GO:0016264;GO:0086064;GO:0043229;GO:1903763;GO:0005623;GO:0048513;GO:0030154;GO:0044422;GO:0006810;GO:0010644;GO:0065008;GO:0001570;GO:0086002;GO:…	K07616	4GHR3	T	sp|P18861|CXG1_CHICK Gap junction gamma-1 protein OS=Gallus gallus OX=9031 GN=GJC1 PE=2 SV=1	XP_035422868.1 gap junction gamma-1 protein [Cygnus atratus] __gt;XP_035422869.1 gap junction gamma-1 protein [Cygnus atratus] __gt;XP_035422871.1 gap junction gamma-1 protein [Cygnus atratus]	GO:0086070//SA node cell to atrial cardiac muscle cell communication;GO:0098916//anterograde trans-synaptic signaling;GO:0034329//cell junction assembly;GO:0048731//system development;GO:0086067//AV node cell to bundle of His cell communication;GO:0050877//nervous system process;GO:0071840//cellular component organization or biogenesis;GO:0030048//actin filament-based movement;GO:0044057//regulat…	GO:0098797//plasma membrane protein complex;GO:0044446//obsolete intracellular organelle part;GO:0043226//organelle;GO:0005575//cellular_component;GO:0005911//cell-cell junction;GO:0005737//cytoplasm;GO:0016020//membrane;GO:0044424//obsolete intracellular part;GO:0071944//cell periphery;GO:0043229//intracellular organelle;GO:0005623//obsolete cell;GO:0044422//obsolete organelle part;GO:0044291//c…	GO:0022857//transmembrane transporter activity;GO:0022838//channel activity;GO:0086075//gap junction channel activity involved in cardiac conduction electrical coupling;GO:1903763//gap junction channel activity involved in cell communication by electrical coupling;GO:0022803//passive transmembrane transporter activity;GO:0086020//gap junction channel activity involved in SA node cell-atrial cardi…	-	GJC1
ATF3	27115.8	2.0899	1.0634	1e-100	1e-100	Up Regulation	NW_025927670.1	10787948	10797208	-	3413	ATF3	GO:0043228;GO:1905898;GO:0051173;GO:0010556;GO:0009991;GO:0050789;GO:1902237;GO:0070887;GO:0043232;GO:1903508;GO:0032268;GO:0010604;GO:1903984;GO:0050896;GO:0002376;GO:0045892;GO:0009059;GO:0016070;GO:0042127;GO:0016051;GO:0010467;GO:0044249;GO:0000976;GO:0019222;GO:0001012;GO:0043229;GO:0007517;GO:0046982;GO:0000987;GO:0044260;GO:0044424;GO:0035966;GO:0006950;GO:0061061;GO:0006955;GO:0031324;GO:…	K09032	4GIJM	K	sp|P18847|ATF3_HUMAN Cyclic AMP-dependent transcription factor ATF-3 OS=Homo sapiens OX=9606 GN=ATF3 PE=1 SV=2	XP_010149294.1 PREDICTED: cyclic AMP-dependent transcription factor ATF-3 [Eurypyga helias] __gt;XP_013029496.1 PREDICTED: cyclic AMP-dependent transcription factor ATF-3 [Anser cygnoides domesticus] __gt;XP_032039383.1 cyclic AMP-dependent transcription factor ATF-3 isoform X1 [Aythya fuligula] __gt;XP_035178116.1 cyclic AMP-dependent transcription factor ATF-3 isoform X2 [Oxyura jamaicensis] __…	GO:1905898//positive regulation of response to endoplasmic reticulum stress;GO:0051173//positive regulation of nitrogen compound metabolic process;GO:0010556//regulation of macromolecule biosynthetic process;GO:0009991//response to extracellular stimulus;GO:0050789//regulation of biological process;GO:1902237//positive regulation of endoplasmic reticulum stress-induced intrinsic apoptotic signali…	GO:0043228//non-membrane-bounded organelle;GO:0043232//intracellular non-membrane-bounded organelle;GO:0043229//intracellular organelle;GO:0044424//obsolete intracellular part;GO:1990622//CHOP-ATF3 complex;GO:0044422//obsolete organelle part;GO:0043226//organelle;GO:0031981//nuclear lumen;GO:0005730//nucleolus;GO:0070013//intracellular organelle lumen;GO:0043227//membrane-bounded organelle;GO:004…	GO:0000976//transcription cis-regulatory region binding;GO:0001012//RNA polymerase II transcription regulatory region sequence-specific DNA binding;GO:0046982//protein heterodimerization activity;GO:0000987//cis-regulatory region sequence-specific DNA binding;GO:0000978//RNA polymerase II cis-regulatory region sequence-specific DNA binding;GO:0001228//DNA-binding transcription activator activity,…	-	ATF3
SMURF2	2436.45	2.4885	1.3153	1e-100	1e-100	Up Regulation	NW_025927690.1	2727442	2794298	+	8757	SMURF2	GO:0007292;GO:0030510;GO:1902679;GO:0007178;GO:0031981;GO:0022603;GO:0023056;GO:0010558;GO:0043226;GO:0048731;GO:0000122;GO:0048477;GO:0008101;GO:0051253;GO:0010647;GO:0044248;GO:0030334;GO:0048522;GO:1903506;GO:0031327;GO:0048583;GO:0016020;GO:0000003;GO:2000241;GO:0017015;GO:0044424;GO:0016055;GO:0044703;GO:0035331;GO:0043229;GO:0048609;GO:0005102;GO:0044260;GO:0032446;GO:0044265;GO:0044422;GO:…	K04678	4GHBY	O	sp|Q9HAU4|SMUF2_HUMAN E3 ubiquitin-protein ligase SMURF2 OS=Homo sapiens OX=9606 GN=SMURF2 PE=1 SV=1	XP_019372164.1 PREDICTED: E3 ubiquitin-protein ligase SMURF2 [Gavialis gangeticus] __gt;XP_019397922.1 PREDICTED: E3 ubiquitin-protein ligase SMURF2 [Crocodylus porosus] __gt;XP_027327463.1 E3 ubiquitin-protein ligase SMURF2 isoform X2 [Anas platyrhynchos] __gt;XP_032055392.1 E3 ubiquitin-protein ligase SMURF2 [Aythya fuligula] __gt;XP_035198069.1 E3 ubiquitin-protein ligase SMURF2 [Oxyura jamaic…	GO:0007292//female gamete generation;GO:0030510//regulation of BMP signaling pathway;GO:1902679//negative regulation of RNA biosynthetic process;GO:0007178//transmembrane receptor protein serine/threonine kinase signaling pathway;GO:0022603//regulation of anatomical structure morphogenesis;GO:0023056//positive regulation of signaling;GO:0010558//negative regulation of macromolecule biosynthetic p…	GO:0031981//nuclear lumen;GO:0043226//organelle;GO:0016020//membrane;GO:0044424//obsolete intracellular part;GO:0043229//intracellular organelle;GO:0044422//obsolete organelle part;GO:0044464//obsolete cell part;GO:0043233//organelle lumen;GO:0044428//obsolete nuclear part;GO:0070013//intracellular organelle lumen;GO:0043227//membrane-bounded organelle;GO:0098589//membrane;GO:1990234//transferase…	GO:0005102//signaling receptor binding;GO:0005488//binding;GO:0005515//protein binding;GO:0019787//ubiquitin-like protein transferase activity;GO:0140096//catalytic activity, acting on a protein;GO:0016740//transferase activity;GO:0061659//ubiquitin-like protein ligase activity;GO:0005160//transforming growth factor beta receptor binding;GO:0046332//SMAD binding;GO:0005126//cytokine receptor bind…	ko04350(TGF-beta signaling pathway);ko04341(Hedgehog signaling pathway - fly);ko04340(Hedgehog signaling pathway);ko04144(Endocytosis);ko04120(Ubiquitin mediated proteolysis)	SMURF2
HOXA9	2417.89	2.3788	1.2502	1e-100	1e-100	Up Regulation	NW_025927713.1	2374621	2378066	-	2329	HOXA9	GO:0051239;GO:0009891;GO:0005515;GO:0044212;GO:0048534;GO:0007548;GO:0045595;GO:0043565;GO:0000977;GO:0044464;GO:0035115;GO:0050794;GO:0005488;GO:0009566;GO:0044271;GO:0010557;GO:0051241;GO:0045893;GO:0006807;GO:2001141;GO:0003690;GO:0006357;GO:1901576;GO:0030097;GO:0031328;GO:0031323;GO:1990837;GO:0043227;GO:0007283;GO:0032502;GO:0009790;GO:0006725;GO:1901363;GO:0043009;GO:0031326;GO:0032504;GO:…	K09294	4GHC0	K	sp|P09631|HXA9_MOUSE Homeobox protein Hox-A9 OS=Mus musculus OX=10090 GN=Hoxa9 PE=1 SV=2	XP_035174516.1 homeobox protein Hox-A9 [Oxyura jamaicensis] __gt;XP_035412339.1 homeobox protein Hox-A9 [Cygnus atratus] __gt;XP_040404927.1 homeobox protein Hox-A9 [Cygnus olor]	GO:0051239//regulation of multicellular organismal process;GO:0009891//positive regulation of biosynthetic process;GO:0048534//hematopoietic or lymphoid organ development;GO:0007548//sex differentiation;GO:0045595//regulation of cell differentiation;GO:0035115//embryonic forelimb morphogenesis;GO:0050794//regulation of cellular process;GO:0009566//fertilization;GO:0044271//cellular nitrogen compo…	GO:0044464//obsolete cell part;GO:0043227//membrane-bounded organelle;GO:0043226//organelle;GO:0044424//obsolete intracellular part;GO:0043229//intracellular organelle;GO:0043231//intracellular membrane-bounded organelle;GO:0005622//intracellular anatomical structure;GO:0032991//protein-containing complex;GO:0005575//cellular_component;GO:0005737//cytoplasm;GO:0005623//obsolete cell;GO:0005667//t…	GO:0005515//protein binding;GO:0044212//transcription cis-regulatory region binding;GO:0043565//sequence-specific DNA binding;GO:0000977//RNA polymerase II transcription regulatory region sequence-specific DNA binding;GO:0005488//binding;GO:0003690//double-stranded DNA binding;GO:1990837//sequence-specific double-stranded DNA binding;GO:1901363//heterocyclic compound binding;GO:0000982//DNA-bindi…	-	Hoxa9
ATP6	30831.3	2.071	1.0504	1e-100	1e-100	Up Regulation	NC_023832.1	9191	9874	+	684	ATP6	GO:0099132;GO:0046933;GO:0006807;GO:0000276;GO:0019637;GO:1990542;GO:0046390;GO:0044271;GO:0055086;GO:1901576;GO:0022804;GO:0017144;GO:1901564;GO:0009206;GO:0034220;GO:0033177;GO:0019829;GO:0009165;GO:0005743;GO:0042407;GO:0055093;GO:0044464;GO:0009260;GO:0036442;GO:0098660;GO:0015318;GO:0051641;GO:0016043;GO:0018130;GO:1902600;GO:0042776;GO:0006812;GO:0044429;GO:0015075;GO:0009161;GO:0032502;GO:…	K02126	4GW48	C	sp|P50654|ATP6_ANAPL ATP synthase subunit a OS=Anas platyrhynchos OX=8839 GN=MT-ATP6 PE=3 SV=1	YP_002213630.1 ATP synthase F0 subunit 6 [Anser anser] __gt;YP_009020715.1 ATP synthase F0 subunit 6 [Anser cygnoides] __gt;YP_009108560.1 ATP synthase F0 subunit 6 [Anser indicus] __gt;ASB29002.1 ATP synthase F0 subunit 6 [Anser sp.] __gt;AZH08553.1 ATP synthase F0 subunit 6 [Anser fabalis] __gt;ACH47156.1 ATPase 6 [Anser anser] __gt;AHM02290.1 ATP synthase F0 subunit 6 [Anser cygnoides] __gt;AI…	GO:0099132//cation transmembrane transport;GO:0006807//nitrogen compound metabolic process;GO:0019637//organophosphate metabolic process;GO:1990542//mitochondrial transmembrane transport;GO:0046390//ribose phosphate biosynthetic process;GO:0044271//cellular nitrogen compound biosynthetic process;GO:0055086//nucleobase-containing small molecule metabolic process;GO:1901576//organic substance biosy…	GO:0000276//mitochondrial proton-transporting ATP synthase complex, coupling factor F(o);GO:0033177//proton-transporting two-sector ATPase complex, proton-transporting domain;GO:0005743//mitochondrial inner membrane;GO:0044464//obsolete cell part;GO:0044429//obsolete mitochondrial part;GO:0043227//membrane-bounded organelle;GO:0031975//envelope;GO:0045263//proton-transporting ATP synthase complex…	GO:0046933//proton-transporting ATP synthase activity, rotational mechanism;GO:0022804//active transmembrane transporter activity;GO:0019829//ATPase-coupled cation transmembrane transporter activity;GO:0036442//P-type proton-exporting transporter activity;GO:0015318//inorganic molecular entity transmembrane transporter activity;GO:0015075//ion transmembrane transporter activity;GO:0015662//P-type…	ko04714(Thermogenesis);ko00190(Oxidative phosphorylation)	MT-ATP6
MEIS1	2149.78	2.1821	1.1257	1e-100	1e-100	Up Regulation	NW_025927679.1	955434	1060065	+	4267	MEIS1	GO:1901362;GO:0044422;GO:0034613;GO:0060284;GO:0000978;GO:0008152;GO:0001228;GO:0048593;GO:0017038;GO:0006606;GO:0044424;GO:0000060;GO:0010092;GO:0010721;GO:0061061;GO:0001012;GO:0043229;GO:0046982;GO:0000987;GO:0048749;GO:0044260;GO:0002165;GO:0010453;GO:0002089;GO:0032774;GO:0030219;GO:0010647;GO:2000495;GO:0033365;GO:0048522;GO:1903506;GO:0007525;GO:0048583;GO:0001158;GO:0000982;GO:0060348;GO:…	K15613	4GQ03	K	sp|O00470|MEIS1_HUMAN Homeobox protein Meis1 OS=Homo sapiens OX=9606 GN=MEIS1 PE=1 SV=1	XP_005042963.1 PREDICTED: homeobox protein Meis1 isoform X2 [Ficedula albicollis] __gt;XP_005147504.1 homeobox protein Meis1 isoform X1 [Melopsittacus undulatus] __gt;XP_009094477.1 homeobox protein Meis1 isoform X1 [Serinus canaria] __gt;XP_014110179.1 PREDICTED: homeobox protein Meis1 isoform X1 [Pseudopodoces humilis] __gt;XP_027518826.1 homeobox protein Meis1 isoform X1 [Corapipo altera] __gt…	GO:1901362//organic cyclic compound biosynthetic process;GO:0034613//cellular protein localization;GO:0060284//regulation of cell development;GO:0008152//metabolic process;GO:0048593//camera-type eye morphogenesis;GO:0017038//protein import;GO:0006606//protein import into nucleus;GO:0000060//obsolete protein import into nucleus, translocation;GO:0010092//specification of animal organ identity;GO:…	GO:0044422//obsolete organelle part;GO:0044424//obsolete intracellular part;GO:0043229//intracellular organelle;GO:0031981//nuclear lumen;GO:0043226//organelle;GO:0044428//obsolete nuclear part;GO:0044464//obsolete cell part;GO:0043233//organelle lumen;GO:0043227//membrane-bounded organelle;GO:0070013//intracellular organelle lumen;GO:0005623//obsolete cell;GO:0044798//transcription regulator com…	GO:0000978//RNA polymerase II cis-regulatory region sequence-specific DNA binding;GO:0001228//DNA-binding transcription activator activity, RNA polymerase II-specific;GO:0001012//RNA polymerase II transcription regulatory region sequence-specific DNA binding;GO:0046982//protein heterodimerization activity;GO:0000987//cis-regulatory region sequence-specific DNA binding;GO:0001158//cis-regulatory r…	ko04550(Signaling pathways regulating pluripotency of stem cells)	MEIS1
LOC106041795	978.994	3.5397	1.8236	1e-100	1e-100	Up Regulation	NW_025927725.1	3995524	4004456	-	2223	LOC106041795	GO:0009056;GO:0031667;GO:0048869;GO:0031670;GO:0046872;GO:0043167;GO:0031968;GO:1901616;GO:0070887;GO:0009991;GO:0032501;GO:0050789;GO:0005634;GO:0071496;GO:0030342;GO:0050896;GO:1901615;GO:0044238;GO:1901700;GO:0006766;GO:0006706;GO:0033273;GO:0044424;GO:0007584;GO:0071944;GO:0043229;GO:0008152;GO:0005623;GO:1901701;GO:0030154;GO:0044422;GO:0033993;GO:0014070;GO:0055114;GO:0008403;GO:0071295;GO:…	K07436	4GKNH	Q	sp|Q07973|CP24A_HUMAN 1,25-dihydroxyvitamin D(3) 24-hydroxylase, mitochondrial OS=Homo sapiens OX=9606 GN=CYP24A1 PE=1 SV=2	XP_035404370.1 1,25-dihydroxyvitamin D(3) 24-hydroxylase, mitochondrial [Cygnus atratus]	GO:0009056//catabolic process;GO:0031667//response to nutrient levels;GO:0048869//cellular developmental process;GO:0031670//cellular response to nutrient;GO:1901616//organic hydroxy compound catabolic process;GO:0070887//cellular response to chemical stimulus;GO:0009991//response to extracellular stimulus;GO:0032501//multicellular organismal process;GO:0050789//regulation of biological process;G…	GO:0031968//organelle outer membrane;GO:0005634//nucleus;GO:0044424//obsolete intracellular part;GO:0071944//cell periphery;GO:0043229//intracellular organelle;GO:0005623//obsolete cell;GO:0044422//obsolete organelle part;GO:0031981//nuclear lumen;GO:0044446//obsolete intracellular organelle part;GO:0043226//organelle;GO:0005575//cellular_component;GO:0031966//mitochondrial membrane;GO:0031974//m…	GO:0046872//metal ion binding;GO:0043167//ion binding;GO:0030342//1-alpha,25-dihydroxyvitamin D3 24-hydroxylase activity;GO:0008403//25-hydroxycholecalciferol-24-hydroxylase activity;GO:0070576//vitamin D 24-hydroxylase activity;GO:0046914//transition metal ion binding;GO:0003824//catalytic activity;GO:0048037//obsolete cofactor binding;GO:0003674//molecular_function;GO:0097159//organic cyclic co…	ko04928(Parathyroid hormone synthesis, secretion and action);ko00100(Steroid biosynthesis)	CYP24A1
BAMBI	850.412	2.9765	1.5736	1e-100	1e-100	Up Regulation	NW_025927752.1	428390	432676	+	1286	BAMBI	GO:0010718;GO:0042221;GO:0051098;GO:0051240;GO:0031323;GO:0009889;GO:0023057;GO:0031326;GO:0051674;GO:0009893;GO:0009719;GO:0005622;GO:0009987;GO:0010646;GO:0071363;GO:0030512;GO:2000026;GO:0051716;GO:0090101;GO:0032092;GO:0051254;GO:0071559;GO:0008284;GO:0048584;GO:0003674;GO:0008150;GO:0031325;GO:0005160;GO:0007154;GO:0051252;GO:0005109;GO:0010468;GO:0044425;GO:0022604;GO:0048523;GO:0008360;GO:…	K10162	4GQSP	S	sp|Q13145|BAMBI_HUMAN BMP and activin membrane-bound inhibitor homolog OS=Homo sapiens OX=9606 GN=BAMBI PE=1 SV=1	XP_035401446.1 BMP and activin membrane-bound inhibitor homolog [Cygnus atratus] __gt;XP_040404810.1 BMP and activin membrane-bound inhibitor homolog [Cygnus olor]	GO:0010718//positive regulation of epithelial to mesenchymal transition;GO:0042221//response to chemical;GO:0051098//regulation of binding;GO:0051240//positive regulation of multicellular organismal process;GO:0031323//regulation of cellular metabolic process;GO:0009889//regulation of biosynthetic process;GO:0023057//negative regulation of signaling;GO:0031326//regulation of cellular biosynthetic…	GO:0005622//intracellular anatomical structure;GO:0044425//obsolete membrane part;GO:0005886//plasma membrane;GO:0044464//obsolete cell part;GO:0031224//intrinsic component of membrane;GO:0016021//integral component of membrane;GO:0016020//membrane;GO:0005737//cytoplasm;GO:0005575//cellular_component;GO:0005623//obsolete cell;GO:0071944//cell periphery;GO:0044424//obsolete intracellular part;	GO:0003674//molecular_function;GO:0005160//transforming growth factor beta receptor binding;GO:0005109//frizzled binding;GO:0005515//protein binding;GO:0005488//binding;GO:0001664//G protein-coupled receptor binding;GO:0005114//type II transforming growth factor beta receptor binding;GO:0005126//cytokine receptor binding;GO:0005102//signaling receptor binding;	ko04350(TGF-beta signaling pathway);ko04310(Wnt signaling pathway)	BAMBI
ACSS1	884.146	3.9593	1.9852	1e-100	1e-100	Up Regulation	NW_025927771.1	2743402	2782356	-	7183	ACSS1	GO:0046459;GO:0055086;GO:1901576;GO:0032553;GO:0006629;GO:0036094;GO:1901137;GO:0017144;GO:1901564;GO:0016208;GO:0033866;GO:0006807;GO:0019637;GO:0046390;GO:0051188;GO:0044271;GO:0044255;GO:0005488;GO:0071704;GO:0006084;GO:0043233;GO:0033865;GO:0043169;GO:0005524;GO:0044464;GO:0006732;GO:0009260;GO:0032555;GO:0034032;GO:0035639;GO:0006082;GO:0017076;GO:0032559;GO:0016405;GO:0019542;GO:0032787;GO:…	K01895	4GI6G	I	sp|Q99NB1|ACS2L_MOUSE Acetyl-coenzyme A synthetase 2-like, mitochondrial OS=Mus musculus OX=10090 GN=Acss1 PE=1 SV=1	XP_035420901.1 acetyl-coenzyme A synthetase 2-like, mitochondrial [Cygnus atratus]	GO:0046459//short-chain fatty acid metabolic process;GO:0055086//nucleobase-containing small molecule metabolic process;GO:1901576//organic substance biosynthetic process;GO:0006629//lipid metabolic process;GO:1901137//carbohydrate derivative biosynthetic process;GO:0017144//xenobiotic metabolic process;GO:1901564//organonitrogen compound metabolic process;GO:0033866//nucleoside bisphosphate bios…	GO:0043233//organelle lumen;GO:0044464//obsolete cell part;GO:0005739//mitochondrion;GO:0044444//obsolete cytoplasmic part;GO:0044429//obsolete mitochondrial part;GO:0005622//intracellular anatomical structure;GO:0043227//membrane-bounded organelle;GO:0070013//intracellular organelle lumen;GO:0043231//intracellular membrane-bounded organelle;GO:0043229//intracellular organelle;GO:0044424//obsolet…	GO:0032553//ribonucleotide binding;GO:0036094//small molecule binding;GO:0016208//AMP binding;GO:0005488//binding;GO:0043169//cation binding;GO:0005524//ATP binding;GO:0032555//purine ribonucleotide binding;GO:0035639//purine ribonucleoside triphosphate binding;GO:0017076//purine nucleotide binding;GO:0032559//adenyl ribonucleotide binding;GO:0016405//CoA-ligase activity;GO:0003824//catalytic act…	ko00640(Propanoate metabolism);ko00630(Glyoxylate and dicarboxylate metabolism);ko00620(Pyruvate metabolism);ko00010(Glycolysis / Gluconeogenesis)	Acss1
RPL32	12491.5	2.1282	1.0897	1e-100	1e-100	Up Regulation	NW_025927664.1	515796	517273	+	661	RPL32	GO:0006807;GO:0006612;GO:0097327;GO:0070727;GO:0098588;GO:0044271;GO:1901655;GO:0044428;GO:0071385;GO:0009057;GO:0006614;GO:1901576;GO:0044432;GO:1901564;GO:0010033;GO:0043043;GO:0043233;GO:0009410;GO:0000228;GO:0022625;GO:0001889;GO:0003735;GO:0044464;GO:0051641;GO:0098554;GO:0031099;GO:0000184;GO:0005730;GO:0034655;GO:0010468;GO:0071407;GO:0098552;GO:0043227;GO:0070013;GO:0072599;GO:0032502;GO:…	K02912	4GUTD	J	sp|Q3SZQ6|RL32_BOVIN 60S ribosomal protein L32 OS=Bos taurus OX=9913 GN=RPL32 PE=2 SV=3	NP_001232799.1 60S ribosomal protein L32 [Taeniopygia guttata] __gt;NP_001239184.1 60S ribosomal protein L32 [Gallus gallus] __gt;XP_003210258.1 60S ribosomal protein L32 [Meleagris gallopavo] __gt;XP_005426694.1 60S ribosomal protein L32 [Geospiza fortis] __gt;XP_005490216.1 60S ribosomal protein L32 [Zonotrichia albicollis] __gt;XP_005522007.1 PREDICTED: 60S ribosomal protein L32 [Pseudopodoces…	GO:0006807//nitrogen compound metabolic process;GO:0006612//protein targeting to membrane;GO:0097327//response to antineoplastic agent;GO:0070727//cellular macromolecule localization;GO:0044271//cellular nitrogen compound biosynthetic process;GO:1901655//cellular response to ketone;GO:0071385//cellular response to glucocorticoid stimulus;GO:0009057//macromolecule catabolic process;GO:0006614//SRP…	GO:0098588//bounding membrane of organelle;GO:0044428//obsolete nuclear part;GO:0044432//obsolete endoplasmic reticulum part;GO:0043233//organelle lumen;GO:0000228//nuclear chromosome;GO:0022625//cytosolic large ribosomal subunit;GO:0044464//obsolete cell part;GO:0098554//cytoplasmic side of endoplasmic reticulum membrane;GO:0005730//nucleolus;GO:0098552//side of membrane;GO:0043227//membrane-bou…	GO:0003735//structural constituent of ribosome;GO:0003674//molecular_function;GO:0005198//structural molecule activity;	ko03010(Ribosome)	RPL32
NUP88	1702.27	2.6466	1.4042	1e-100	1e-100	Up Regulation	NW_025927704.1	3601052	3609965	+	2137	NUP88	GO:0043170;GO:0043207;GO:0022613;GO:0032501;GO:0050789;GO:0000054;GO:0061138;GO:0045184;GO:0043232;GO:0009653;GO:1903827;GO:0044403;GO:0060429;GO:0043228;GO:0051707;GO:0042886;GO:0035147;GO:0060562;GO:0032880;GO:0051179;GO:0051170;GO:0010467;GO:0007275;GO:0015833;GO:0090087;GO:0050896;GO:0051704;GO:0015031;GO:0002376;GO:0042254;GO:0046907;GO:0003682;GO:0005634;GO:0005829;GO:0051234;GO:0071427;GO:…	K14318	4GRW3	UY	sp|O08658|NUP88_RAT Nuclear pore complex protein Nup88 OS=Rattus norvegicus OX=10116 GN=Nup88 PE=1 SV=1	XP_013045279.1 PREDICTED: nuclear pore complex protein Nup88, partial [Anser cygnoides domesticus]	GO:0043170//macromolecule metabolic process;GO:0043207//response to external biotic stimulus;GO:0022613//ribonucleoprotein complex biogenesis;GO:0032501//multicellular organismal process;GO:0050789//regulation of biological process;GO:0000054//ribosomal subunit export from nucleus;GO:0061138//morphogenesis of a branching epithelium;GO:0045184//establishment of protein localization;GO:0009653//ana…	GO:0043232//intracellular non-membrane-bounded organelle;GO:0043228//non-membrane-bounded organelle;GO:0005634//nucleus;GO:0005829//cytosol;GO:0005623//obsolete cell;GO:0044422//obsolete organelle part;GO:0043229//intracellular organelle;GO:0044424//obsolete intracellular part;GO:0000785//chromatin;GO:0005737//cytoplasm;GO:0031974//membrane-enclosed lumen;GO:0005575//cellular_component;GO:0044446…	GO:0003682//chromatin binding;GO:0003674//molecular_function;GO:0017056//structural constituent of nuclear pore;GO:0005198//structural molecule activity;GO:0005515//protein binding;GO:0005488//binding;GO:0005215//transporter activity;	ko03013(Nucleocytoplasmic transport)	Nup88
LAMB1	8695.98	2.1759	1.1216	1e-100	1e-100	Up Regulation	NW_025927706.1	4405900	4448179	-	5679	LAMB1	GO:0022008;GO:0009653;GO:0043170;GO:0021537;GO:0007492;GO:0032501;GO:0042063;GO:0048869;GO:0060562;GO:0060537;GO:0048565;GO:0060429;GO:0050890;GO:0007275;GO:0005178;GO:0030198;GO:0044238;GO:0007399;GO:0051270;GO:0000904;GO:0019538;GO:0048699;GO:0006928;GO:0022610;GO:0060322;GO:0005634;GO:0002009;GO:0000902;GO:0048518;GO:0051704;GO:0005623;GO:0048513;GO:0001704;GO:0030154;GO:0007155;GO:0003007;GO:…	K05636	4GPY9	W	sp|P02469|LAMB1_MOUSE Laminin subunit beta-1 OS=Mus musculus OX=10090 GN=Lamb1 PE=1 SV=3	XP_035405243.1 laminin subunit beta-1 [Cygnus atratus]	GO:0022008//neurogenesis;GO:0009653//anatomical structure morphogenesis;GO:0043170//macromolecule metabolic process;GO:0021537//telencephalon development;GO:0007492//endoderm development;GO:0032501//multicellular organismal process;GO:0042063//gliogenesis;GO:0048869//cellular developmental process;GO:0060562//epithelial tube morphogenesis;GO:0060537//muscle tissue development;GO:0048565//digestiv…	GO:0005634//nucleus;GO:0005623//obsolete cell;GO:0031012//extracellular matrix;GO:0005575//cellular_component;GO:0031974//membrane-enclosed lumen;GO:0005737//cytoplasm;GO:0044446//obsolete intracellular organelle part;GO:0044420//obsolete extracellular matrix component;GO:0032991//protein-containing complex;GO:0044444//obsolete cytoplasmic part;GO:0043231//intracellular membrane-bounded organelle…	GO:0005178//integrin binding;GO:0044877//protein-containing complex binding;GO:0003674//molecular_function;GO:0005198//structural molecule activity;GO:0043208//glycosphingolipid binding;GO:0051861//glycolipid binding;GO:0046625//sphingolipid binding;GO:0005201//extracellular matrix structural constituent;GO:0019899//enzyme binding;GO:0050839//cell adhesion molecule binding;GO:0008289//lipid bindi…	ko04512(ECM-receptor interaction);ko04510(Focal adhesion);ko04151(PI3K-Akt signaling pathway)	Lamb1
MED12	3515.53	2.1265	1.0885	1e-100	1e-100	Up Regulation	NW_025927665.1	5528601	5568346	-	6912	MED12	GO:0031323;GO:0023057;GO:0021982;GO:0043227;GO:0050767;GO:0032502;GO:0000989;GO:0014033;GO:0006725;GO:0009790;GO:1901363;GO:0001654;GO:1990234;GO:0021953;GO:0097305;GO:0051254;GO:0071407;GO:0006464;GO:0023052;GO:0051252;GO:0007435;GO:0010468;GO:0010033;GO:0044212;GO:0048702;GO:0051239;GO:0009891;GO:0007166;GO:0046966;GO:0072001;GO:0006352;GO:0000988;GO:0043565;GO:0000977;GO:0048704;GO:0060485;GO:…	K15162	4GM24	K	sp|Q5RCU2|MED12_PONPY Mediator of RNA polymerase II transcription subunit 12 OS=Pongo pygmaeus OX=9600 GN=MED12 PE=2 SV=2	XP_035397814.1 mediator of RNA polymerase II transcription subunit 12 isoform X2 [Cygnus atratus]	GO:0031323//regulation of cellular metabolic process;GO:0023057//negative regulation of signaling;GO:0021982//pineal gland development;GO:0050767//regulation of neurogenesis;GO:0032502//developmental process;GO:0014033//neural crest cell differentiation;GO:0006725//cellular aromatic compound metabolic process;GO:0009790//embryo development;GO:0001654//eye development;GO:0021953//central nervous s…	GO:0043227//membrane-bounded organelle;GO:1990234//transferase complex;GO:0043233//organelle lumen;GO:0055029//nuclear DNA-directed RNA polymerase complex;GO:0043226//organelle;GO:0044422//obsolete organelle part;GO:0044424//obsolete intracellular part;GO:0043231//intracellular membrane-bounded organelle;GO:0005700//polytene chromosome;GO:0032991//protein-containing complex;GO:0000428//DNA-direct…	GO:0000989//obsolete transcription factor activity, transcription factor binding;GO:1901363//heterocyclic compound binding;GO:0044212//transcription cis-regulatory region binding;GO:0046966//thyroid hormone receptor binding;GO:0000988//obsolete transcription factor activity, protein binding;GO:0043565//sequence-specific DNA binding;GO:0000977//RNA polymerase II transcription regulatory region seq…	ko04919(Thyroid hormone signaling pathway)	MED12
RPS12	20301	2.4346	1.2837	1e-100	1e-100	Up Regulation	NW_025927743.1	3243494	3247409	-	638	RPS12	GO:0043170;GO:0044444;GO:0043603;GO:0003674;GO:0008150;GO:0043232;GO:0032991;GO:0034641;GO:0043228;GO:0022627;GO:0006518;GO:0044237;GO:0019538;GO:0010467;GO:0044267;GO:0005198;GO:0044249;GO:0044238;GO:1901566;GO:0005622;GO:0009987;GO:0009059;GO:0005829;GO:0006807;GO:0022626;GO:0044271;GO:0008152;GO:0005623;GO:0044445;GO:0044422;GO:1901576;GO:0044260;GO:0044391;GO:0043229;GO:1901564;GO:0044424;GO:…	K02951	49AXS	J	sp|P84175|RS12_CHICK 40S ribosomal protein S12 OS=Gallus gallus OX=9031 GN=RPS12 PE=1 SV=2	XP_015139591.1 40S ribosomal protein S12 isoform X1 [Gallus gallus] __gt;XP_019375800.1 PREDICTED: 40S ribosomal protein S12 [Gavialis gangeticus] __gt;XP_019393617.1 PREDICTED: 40S ribosomal protein S12 [Crocodylus porosus] __gt;XP_021247337.1 40S ribosomal protein S12 isoform X2 [Numida meleagris] __gt;XP_025976812.1 40S ribosomal protein S12 [Dromaius novaehollandiae] __gt;XP_027310300.1 40S r…	GO:0043170//macromolecule metabolic process;GO:0043603//cellular amide metabolic process;GO:0008150//biological_process;GO:0034641//cellular nitrogen compound metabolic process;GO:0006518//peptide metabolic process;GO:0044237//cellular metabolic process;GO:0019538//protein metabolic process;GO:0010467//gene expression;GO:0044267//cellular protein metabolic process;GO:0044249//cellular biosyntheti…	GO:0044444//obsolete cytoplasmic part;GO:0043232//intracellular non-membrane-bounded organelle;GO:0032991//protein-containing complex;GO:0043228//non-membrane-bounded organelle;GO:0022627//cytosolic small ribosomal subunit;GO:0005622//intracellular anatomical structure;GO:0005829//cytosol;GO:0022626//cytosolic ribosome;GO:0005623//obsolete cell;GO:0044445//obsolete cytosolic part;GO:0044422//obso…	GO:0003674//molecular_function;GO:0005198//structural molecule activity;GO:0003735//structural constituent of ribosome;	ko03010(Ribosome)	RPS12
OAF	4092.67	2.3144	1.2107	1e-100	1e-100	Up Regulation	NW_025927688.1	4744257	4755275	-	2150	OAF	-	-	4GU82	S	sp|Q71SY6|OAF_CHICK Out at first protein homolog OS=Gallus gallus OX=9031 GN=oaf PE=2 SV=1	XP_035201990.1 out at first protein homolog [Oxyura jamaicensis] __gt;XP_035411835.1 out at first protein homolog [Cygnus atratus] __gt;XP_040390442.1 out at first protein homolog [Cygnus olor]	-	-	-	-	oaf
RPL26L1	17491.1	2.1538	1.1069	1e-100	1e-100	Up Regulation	NW_025927788.1	2076875	2081301	-	680	RPL26L1	GO:0044237;GO:0043195;GO:0071479;GO:1902231;GO:0090304;GO:0120038;GO:0006402;GO:0097159;GO:1901360;GO:0051246;GO:0003674;GO:0032991;GO:0031325;GO:0008150;GO:0032270;GO:0005654;GO:0043603;GO:0044444;GO:0071214;GO:0033036;GO:0042981;GO:0051716;GO:0030330;GO:0098793;GO:0009893;GO:1902400;GO:0009987;GO:0005622;GO:0022402;GO:0009889;GO:0042770;GO:0043231;GO:0043005;GO:0009605;GO:0044773;GO:0033554;GO:…	K02898	4Q9SI	J	sp|P61257|RL26_BOVIN 60S ribosomal protein L26 OS=Bos taurus OX=9913 GN=RPL26 PE=2 SV=1	KAF5911878.1 hypothetical protein HPG69_015856 [Diceros bicornis minor]	GO:0044237//cellular metabolic process;GO:0071479//cellular response to ionizing radiation;GO:1902231//positive regulation of intrinsic apoptotic signaling pathway in response to DNA damage;GO:0090304//nucleic acid metabolic process;GO:0006402//mRNA catabolic process;GO:1901360//organic cyclic compound metabolic process;GO:0051246//regulation of protein metabolic process;GO:0031325//positive regu…	GO:0043195//terminal bouton;GO:0120038//obsolete plasma membrane bounded cell projection part;GO:0032991//protein-containing complex;GO:0005654//nucleoplasm;GO:0044444//obsolete cytoplasmic part;GO:0098793//presynapse;GO:0005622//intracellular anatomical structure;GO:0043231//intracellular membrane-bounded organelle;GO:0043005//neuron projection;GO:0044391//ribosomal subunit;GO:0022626//cytosolic…	GO:0097159//organic cyclic compound binding;GO:0003674//molecular_function;GO:0005198//structural molecule activity;GO:0003723//RNA binding;GO:0003729//mRNA binding;GO:0003676//nucleic acid binding;GO:1901363//heterocyclic compound binding;GO:0003735//structural constituent of ribosome;GO:0005488//binding;GO:0048027//mRNA 5'-UTR binding;	ko03010(Ribosome)	RPL26
RGS4	2321.24	3.0012	1.5855	1e-100	1e-100	Up Regulation	NW_025927787.1	2109657	2118604	-	3926	RGS4	GO:0050804;GO:0005622;GO:0034762;GO:0009987;GO:1903960;GO:0048634;GO:0051716;GO:0048856;GO:2000026;GO:0046621;GO:0001975;GO:0090257;GO:0051955;GO:0042221;GO:0001505;GO:0043231;GO:0009636;GO:0098815;GO:0051589;GO:0043405;GO:0044444;GO:0010958;GO:0032991;GO:0008150;GO:0003674;GO:0051246;GO:0060589;GO:2000725;GO:2001024;GO:0010605;GO:0030234;GO:0065007;GO:0010611;GO:0061117;GO:0051148;GO:0009967;GO:…	K16449	4GIID	T	sp|Q7SZC6|RGS4_CHICK Regulator of G-protein signaling 4 OS=Gallus gallus OX=9031 GN=RGS4 PE=2 SV=1	XP_013045566.1 PREDICTED: regulator of G-protein signaling 4 [Anser cygnoides domesticus] __gt;XP_013045567.1 PREDICTED: regulator of G-protein signaling 4 [Anser cygnoides domesticus]	GO:0050804//modulation of chemical synaptic transmission;GO:0034762//regulation of transmembrane transport;GO:0009987//cellular process;GO:1903960//negative regulation of anion transmembrane transport;GO:0048634//regulation of muscle organ development;GO:0051716//cellular response to stimulus;GO:0048856//anatomical structure development;GO:2000026//regulation of multicellular organismal developme…	GO:0005622//intracellular anatomical structure;GO:0043231//intracellular membrane-bounded organelle;GO:0044444//obsolete cytoplasmic part;GO:0032991//protein-containing complex;GO:0005886//plasma membrane;GO:0005829//cytosol;GO:0005634//nucleus;GO:0005737//cytoplasm;GO:0005575//cellular_component;GO:0071944//cell periphery;GO:0005623//obsolete cell;GO:0043227//membrane-bounded organelle;GO:004446…	GO:0003674//molecular_function;GO:0060589//nucleoside-triphosphatase regulator activity;GO:0030234//enzyme regulator activity;GO:0005516//calmodulin binding;GO:0098772//molecular function regulator;GO:0001965//G-protein alpha-subunit binding;GO:0005096//GTPase activator activity;GO:0005488//binding;GO:0005515//protein binding;GO:0008047//enzyme activator activity;GO:0030695//GTPase regulator acti…	-	RGS4
TMEM241	1138.94	2.8112	1.4912	1e-100	1e-100	Up Regulation	NW_025927785.1	2664469	2721414	+	2140	TMEM241	GO:0005575;GO:0055085;GO:0051179;GO:0071702;GO:0016020;GO:0022857;GO:0051234;GO:0090480;GO:0071705;GO:0015932;GO:0005215;GO:0005338;GO:0015780;GO:0003674;GO:1901264;GO:0006810;GO:0008150;GO:1990570;GO:0016021;GO:0015931;GO:1901505;GO:0031224;GO:0044425	-	4GMVZ	GOU	sp|Q24JQ0|TM241_HUMAN Transmembrane protein 241 OS=Homo sapiens OX=9606 GN=TMEM241 PE=1 SV=1	XP_035419971.1 transmembrane protein 241 isoform X1 [Cygnus atratus]	GO:0055085//transmembrane transport;GO:0051179//localization;GO:0071702//organic substance transport;GO:0051234//establishment of localization;GO:0090480//purine nucleotide-sugar transmembrane transport;GO:0071705//nitrogen compound transport;GO:0015780//nucleotide-sugar transmembrane transport;GO:1901264//carbohydrate derivative transport;GO:0006810//transport;GO:0008150//biological_process;GO:1…	GO:0005575//cellular_component;GO:0016020//membrane;GO:0016021//integral component of membrane;GO:0031224//intrinsic component of membrane;GO:0044425//obsolete membrane part;	GO:0022857//transmembrane transporter activity;GO:0015932//nucleobase-containing compound transmembrane transporter activity;GO:0005215//transporter activity;GO:0005338//nucleotide-sugar transmembrane transporter activity;GO:0003674//molecular_function;GO:1901505//carbohydrate derivative transmembrane transporter activity;	-	TMEM241
GFPT2	3341	2.1604	1.1113	1e-100	1e-100	Up Regulation	NW_025927669.1	6751938	6779707	+	3900	GFPT2	GO:0050896;GO:0043412;GO:1901135;GO:0005829;GO:0019752;GO:0009059;GO:0046483;GO:0006541;GO:0006486;GO:0036211;GO:0019538;GO:0044238;GO:0044249;GO:1901566;GO:0034641;GO:0008483;GO:0043170;GO:0070887;GO:0006139;GO:0006040;GO:0009226;GO:0009058;GO:0006091;GO:0097367;GO:0044281;GO:0005737;GO:0005575;GO:0009064;GO:0034645;GO:0006796;GO:0044260;GO:0034654;GO:0044424;GO:1990830;GO:0055114;GO:0009225;GO:…	K00820	4GQWI	M	sp|Q08DQ2|GFPT2_BOVIN Glutamine--fructose-6-phosphate aminotransferase [isomerizing] 2 OS=Bos taurus OX=9913 GN=GFPT2 PE=2 SV=1	XP_013031547.1 PREDICTED: glutamine--fructose-6-phosphate aminotransferase [isomerizing] 2 [Anser cygnoides domesticus] __gt;XP_013031548.1 PREDICTED: glutamine--fructose-6-phosphate aminotransferase [isomerizing] 2 [Anser cygnoides domesticus] __gt;XP_013031549.1 PREDICTED: glutamine--fructose-6-phosphate aminotransferase [isomerizing] 2 [Anser cygnoides domesticus] __gt;XP_013031550.1 PREDICTED…	GO:0050896//response to stimulus;GO:0043412//macromolecule modification;GO:1901135//carbohydrate derivative metabolic process;GO:0019752//carboxylic acid metabolic process;GO:0009059//macromolecule biosynthetic process;GO:0046483//heterocycle metabolic process;GO:0006541//glutamine metabolic process;GO:0006486//protein glycosylation;GO:0036211//protein modification process;GO:0019538//protein met…	GO:0005829//cytosol;GO:0005737//cytoplasm;GO:0005575//cellular_component;GO:0044424//obsolete intracellular part;GO:0005623//obsolete cell;GO:0005622//intracellular anatomical structure;GO:0044444//obsolete cytoplasmic part;GO:0044464//obsolete cell part;	GO:0008483//transaminase activity;GO:0097367//carbohydrate derivative binding;GO:0016769//transferase activity, transferring nitrogenous groups;GO:0003824//catalytic activity;GO:0003674//molecular_function;GO:0070548//L-glutamine aminotransferase activity;GO:0005488//binding;GO:0005515//protein binding;GO:0004360//glutamine-fructose-6-phosphate transaminase (isomerizing) activity;GO:0016740//tran…	ko00520(Amino sugar and nucleotide sugar metabolism);ko00250(Alanine, aspartate and glutamate metabolism)	GFPT2
TGIF1	3625.93	2.1146	1.0804	1e-100	1e-100	Up Regulation	NW_025927671.1	3597681	3607147	-	3860	TGIF1	GO:0035239;GO:0023057;GO:0031323;GO:0051240;GO:1990837;GO:0032502;GO:0019900;GO:0070013;GO:0043227;GO:0050767;GO:0007283;GO:0009790;GO:0006725;GO:1903507;GO:0010646;GO:0032504;GO:0001654;GO:1901363;GO:0043009;GO:0001841;GO:0031326;GO:0009890;GO:0008284;GO:0045934;GO:0018130;GO:0051254;GO:0006366;GO:0023052;GO:0048523;GO:0010468;GO:0051252;GO:0007154;GO:0051239;GO:0009891;GO:0032924;GO:0005515;GO:…	K19383	4GRQ5	K	sp|Q90655|AKR_CHICK Homeobox protein AKR OS=Gallus gallus OX=9031 PE=2 SV=1	XP_035174363.1 homeobox protein TGIF1 isoform X1 [Oxyura jamaicensis] __gt;XP_035420038.1 homeobox protein TGIF1 isoform X1 [Cygnus atratus] __gt;XP_040406056.1 homeobox protein TGIF1 isoform X2 [Cygnus olor]	GO:0035239//tube morphogenesis;GO:0023057//negative regulation of signaling;GO:0031323//regulation of cellular metabolic process;GO:0051240//positive regulation of multicellular organismal process;GO:0032502//developmental process;GO:0050767//regulation of neurogenesis;GO:0007283//spermatogenesis;GO:0009790//embryo development;GO:0006725//cellular aromatic compound metabolic process;GO:1903507//n…	GO:0070013//intracellular organelle lumen;GO:0043227//membrane-bounded organelle;GO:0044464//obsolete cell part;GO:0043233//organelle lumen;GO:0044428//obsolete nuclear part;GO:0031981//nuclear lumen;GO:0043226//organelle;GO:0044422//obsolete organelle part;GO:0044424//obsolete intracellular part;GO:0043229//intracellular organelle;GO:0043231//intracellular membrane-bounded organelle;GO:0005622//…	GO:1990837//sequence-specific double-stranded DNA binding;GO:0019900//kinase binding;GO:1901363//heterocyclic compound binding;GO:0005515//protein binding;GO:0044212//transcription cis-regulatory region binding;GO:0000977//RNA polymerase II transcription regulatory region sequence-specific DNA binding;GO:0043565//sequence-specific DNA binding;GO:0001227//DNA-binding transcription repressor activi…	ko04350(TGF-beta signaling pathway)	-
LOC125179619	244.494	17.8399	4.157	1e-100	1e-100	Up Regulation	NW_025928254.1	7396	72008	-	8428	LOC125179619	GO:0003674;GO:0008152;GO:0009057;GO:0016740;GO:0008150;GO:0061630;GO:0044265;GO:0006807;GO:0043170;GO:0043632;GO:0009056;GO:1901564;GO:0006464;GO:0044237;GO:0043161;GO:0019787;GO:0000209;GO:0003824;GO:1901565;GO:0140096;GO:0032446;GO:0044260;GO:0044238;GO:0044248;GO:1901575;GO:0006508;GO:0070647;GO:0036211;GO:0044257;GO:0051603;GO:0019538;GO:0044267;GO:0010498;GO:0016567;GO:0030163;GO:0019941;GO:…	-	4GJ01	S	sp|Q96B23|CR025_HUMAN Uncharacterized protein C18orf25 OS=Homo sapiens OX=9606 GN=C18orf25 PE=1 SV=3	XP_040399180.1 uncharacterized protein C18orf25-like isoform X1 [Cygnus olor] __gt;XP_040399181.1 uncharacterized protein C18orf25-like isoform X1 [Cygnus olor]	GO:0008152//metabolic process;GO:0009057//macromolecule catabolic process;GO:0008150//biological_process;GO:0044265//cellular macromolecule catabolic process;GO:0006807//nitrogen compound metabolic process;GO:0043170//macromolecule metabolic process;GO:0043632//modification-dependent macromolecule catabolic process;GO:0009056//catabolic process;GO:1901564//organonitrogen compound metabolic proces…	-	GO:0003674//molecular_function;GO:0016740//transferase activity;GO:0061630//ubiquitin protein ligase activity;GO:0019787//ubiquitin-like protein transferase activity;GO:0003824//catalytic activity;GO:0140096//catalytic activity, acting on a protein;GO:0004842//ubiquitin-protein transferase activity;GO:0061659//ubiquitin-like protein ligase activity;	-	C18orf25
LOC106029463	949.241	3.0183	1.5937	1e-100	1e-100	Up Regulation	NW_025927840.1	876176	881778	+	4510	LOC106029463	GO:0051052;GO:0071396;GO:0007165;GO:0008202;GO:0090136;GO:0051054;GO:0061458;GO:0012505;GO:0051384;GO:0097237;GO:0031984;GO:0040017;GO:2000112;GO:0043068;GO:0016477;GO:0097267;GO:0035295;GO:0065007;GO:0001568;GO:0071310;GO:2001057;GO:0040012;GO:2000147;GO:1901575;GO:0009888;GO:0001944;GO:0003008;GO:0008584;GO:0044425;GO:0034308;GO:0031090;GO:0090304;GO:0060041;GO:0003824;GO:1904018;GO:0044444;GO:…	K07410	4GPG9	Q	sp|Q16678|CP1B1_HUMAN Cytochrome P450 1B1 OS=Homo sapiens OX=9606 GN=CYP1B1 PE=1 SV=2	XP_035419185.1 cytochrome P450 1B1 [Cygnus atratus]	GO:0051052//regulation of DNA metabolic process;GO:0071396//cellular response to lipid;GO:0007165//signal transduction;GO:0008202//steroid metabolic process;GO:0090136//epithelial cell-cell adhesion;GO:0051054//positive regulation of DNA metabolic process;GO:0061458//reproductive system development;GO:0051384//response to glucocorticoid;GO:0097237//cellular response to toxic substance;GO:0040017/…	GO:0012505//endomembrane system;GO:0031984//organelle subcompartment;GO:0044425//obsolete membrane part;GO:0031090//organelle membrane;GO:0044444//obsolete cytoplasmic part;GO:0043231//intracellular membrane-bounded organelle;GO:0005623//obsolete cell;GO:0044446//obsolete intracellular organelle part;GO:0005737//cytoplasm;GO:0005634//nucleus;GO:0043227//membrane-bounded organelle;GO:0044424//obso…	GO:0003824//catalytic activity;GO:0097159//organic cyclic compound binding;GO:0003674//molecular_function;GO:0004497//monooxygenase activity;GO:0008144//obsolete drug binding;GO:0005488//binding;GO:0043169//cation binding;GO:0016491//oxidoreductase activity;GO:0048037//obsolete cofactor binding;GO:1901363//heterocyclic compound binding;GO:0036094//small molecule binding;GO:0019825//oxygen binding…	ko04913(Ovarian steroidogenesis);ko00980(Metabolism of xenobiotics by cytochrome P450);ko00380(Tryptophan metabolism);ko00140(Steroid hormone biosynthesis)	CYP1B1
TTC12	462.374	4.6725	2.2242	1e-100	1e-100	Up Regulation	NW_025927688.1	6109816	6128716	+	2541	TTC12	GO:0044422;GO:0043232;GO:0008150;GO:0003674;GO:0005575;GO:0005623;GO:0044430;GO:0005622;GO:0043229;GO:0043226;GO:0043228;GO:0044446;GO:0044464;GO:0044424;GO:0005856;GO:0005815;GO:0015630;GO:0005813	-	4GRH3	O	sp|Q9H892|TTC12_HUMAN Tetratricopeptide repeat protein 12 OS=Homo sapiens OX=9606 GN=TTC12 PE=1 SV=2	XP_013042658.1 PREDICTED: tetratricopeptide repeat protein 12 [Anser cygnoides domesticus]	GO:0008150//biological_process;	GO:0044422//obsolete organelle part;GO:0043232//intracellular non-membrane-bounded organelle;GO:0005575//cellular_component;GO:0005623//obsolete cell;GO:0044430//obsolete cytoskeletal part;GO:0005622//intracellular anatomical structure;GO:0043229//intracellular organelle;GO:0043226//organelle;GO:0043228//non-membrane-bounded organelle;GO:0044446//obsolete intracellular organelle part;GO:0044464//…	GO:0003674//molecular_function;	-	TTC12
PNRC1	1887.9	2.5806	1.3677	1e-100	1e-100	Up Regulation	NW_025927872.1	477990	479678	+	852	PNRC1	GO:0043226;GO:0048519;GO:0009058;GO:0005737;GO:0005575;GO:1903506;GO:0034645;GO:0044248;GO:0032774;GO:0060255;GO:0000956;GO:0044260;GO:0043229;GO:0035770;GO:0090305;GO:0016071;GO:0044424;GO:0034654;GO:1990904;GO:0010629;GO:0006351;GO:0051171;GO:0031087;GO:0008152;GO:0005623;GO:0019438;GO:0044265;GO:1901362;GO:0009892;GO:0019219;GO:0005634;GO:0016070;GO:0046483;GO:0009059;GO:0006355;GO:0010467;GO:…	K18774	4GK2K	S	sp|Q12796|PNRC1_HUMAN Proline-rich nuclear receptor coactivator 1 OS=Homo sapiens OX=9606 GN=PNRC1 PE=1 SV=1	XP_040408331.1 proline-rich nuclear receptor coactivator 1 [Cygnus olor]	GO:0048519//negative regulation of biological process;GO:0009058//biosynthetic process;GO:1903506//regulation of nucleic acid-templated transcription;GO:0034645//cellular macromolecule biosynthetic process;GO:0044248//cellular catabolic process;GO:0032774//RNA biosynthetic process;GO:0060255//regulation of macromolecule metabolic process;GO:0000956//nuclear-transcribed mRNA catabolic process;GO:0…	GO:0043226//organelle;GO:0005737//cytoplasm;GO:0005575//cellular_component;GO:0043229//intracellular organelle;GO:0035770//ribonucleoprotein granule;GO:0044424//obsolete intracellular part;GO:1990904//ribonucleoprotein complex;GO:0005623//obsolete cell;GO:0005634//nucleus;GO:0043228//non-membrane-bounded organelle;GO:0043232//intracellular non-membrane-bounded organelle;GO:0000932//P-body;GO:0044…	-	-	PNRC1
ACTG1	22982.1	2.449	1.2922	1e-100	1e-100	Up Regulation	NW_025927690.1	32237	34107	-	1612	ACTG1	-	K05692	3CRBJ	Z	sp|P53505|ACT5_XENLA Actin, cytoplasmic type 5 OS=Xenopus laevis OX=8355 PE=3 SV=1	KYO39905.1 hypothetical protein Y1Q_0007443 [Alligator mississippiensis]	-	-	-	ko04971(Gastric acid secretion);ko04921(Oxytocin signaling pathway);ko04919(Thyroid hormone signaling pathway);ko04810(Regulation of actin cytoskeleton);ko04745(Phototransduction - fly);ko04714(Thermogenesis);ko04670(Leukocyte transendothelial migration);ko04613(Neutrophil extracellular trap formation);ko04611(Platelet activation);ko04530(Tight junction);ko04520(Adherens junction);ko04510(Focal a…	-
LOC125180298	1118.99	3.1636	1.6616	1e-100	1e-100	Up Regulation	NW_025927872.1	476055	477907	-	1851	LOC125180298	GO:0098588;GO:0099078;GO:0005623;GO:0044445;GO:0044422;GO:0008150;GO:0032991;GO:0098852;GO:0051641;GO:0044444;GO:0005774;GO:0044424;GO:0098805;GO:0000323;GO:0031090;GO:0043229;GO:0005575;GO:0005773;GO:0043231;GO:0044437;GO:0043227;GO:0051640;GO:0005737;GO:0016020;GO:0051179;GO:0005764;GO:0005829;GO:0044464;GO:0005765;GO:0044446;GO:0032418;GO:0005622;GO:0043226	-	4GVX2	S	sp|Q66H43|BORC6_RAT BLOC-1-related complex subunit 6 OS=Rattus norvegicus OX=10116 GN=Borcs6 PE=2 SV=2	XP_040408332.1 LOW QUALITY PROTEIN: BLOC-1-related complex subunit 6 [Cygnus olor]	GO:0008150//biological_process;GO:0051641//cellular localization;GO:0051640//organelle localization;GO:0051179//localization;GO:0032418//lysosome localization;	GO:0098588//bounding membrane of organelle;GO:0099078//BORC complex;GO:0005623//obsolete cell;GO:0044445//obsolete cytosolic part;GO:0044422//obsolete organelle part;GO:0032991//protein-containing complex;GO:0098852//lytic vacuole membrane;GO:0044444//obsolete cytoplasmic part;GO:0005774//vacuolar membrane;GO:0044424//obsolete intracellular part;GO:0098805//membrane;GO:0000323//lytic vacuole;GO:0…	-	-	Borcs6
EXOG	1148.07	2.4827	1.3119	1e-100	1e-100	Up Regulation	NW_025927684.1	4622974	4645744	-	1285	EXOG	GO:0031967;GO:0046483;GO:0006725;GO:1901363;GO:0005622;GO:0009987;GO:0044238;GO:0043231;GO:0031975;GO:0016788;GO:0043227;GO:0004519;GO:0044237;GO:0003824;GO:0034641;GO:0090304;GO:0016787;GO:0005739;GO:0046872;GO:0031090;GO:0043167;GO:0044429;GO:0003674;GO:1901360;GO:0004527;GO:0097159;GO:0008150;GO:0032991;GO:0006139;GO:0043170;GO:0044444;GO:0008409;GO:0044464;GO:0043169;GO:0003676;GO:0044446;GO:…	K15050	4GIIA	F	sp|Q9Y2C4|EXOG_HUMAN Nuclease EXOG, mitochondrial OS=Homo sapiens OX=9606 GN=EXOG PE=1 SV=2	EOA96457.1 Nuclease EXOG, mitochondrial, partial [Anas platyrhynchos]	GO:0046483//heterocycle metabolic process;GO:0006725//cellular aromatic compound metabolic process;GO:0009987//cellular process;GO:0044238//primary metabolic process;GO:0044237//cellular metabolic process;GO:0034641//cellular nitrogen compound metabolic process;GO:0090304//nucleic acid metabolic process;GO:1901360//organic cyclic compound metabolic process;GO:0008150//biological_process;GO:000613…	GO:0031967//organelle envelope;GO:0005622//intracellular anatomical structure;GO:0043231//intracellular membrane-bounded organelle;GO:0031975//envelope;GO:0043227//membrane-bounded organelle;GO:0005739//mitochondrion;GO:0031090//organelle membrane;GO:0044429//obsolete mitochondrial part;GO:0032991//protein-containing complex;GO:0044444//obsolete cytoplasmic part;GO:0044464//obsolete cell part;GO:…	GO:1901363//heterocyclic compound binding;GO:0016788//hydrolase activity, acting on ester bonds;GO:0004519//endonuclease activity;GO:0003824//catalytic activity;GO:0016787//hydrolase activity;GO:0046872//metal ion binding;GO:0043167//ion binding;GO:0003674//molecular_function;GO:0004527//exonuclease activity;GO:0097159//organic cyclic compound binding;GO:0008409//5'-3' exonuclease activity;GO:004…	-	EXOG
LOC106031353	1212.9	3.1207	1.6419	1e-100	1e-100	Up Regulation	NW_025927689.1	2440620	2441543	+	643	LOC106031353	-	K10418	4GV9F	Z	sp|Q24117|DYL1_DROME Dynein light chain 1, cytoplasmic OS=Drosophila melanogaster OX=7227 GN=ctp PE=1 SV=1	XP_013029171.1 PREDICTED: dynein light chain 1, cytoplasmic-like [Anser cygnoides domesticus]	-	-	-	ko04962(Vasopressin-regulated water reabsorption)	ctp
FAM102A	1206.23	2.6735	1.4187	1e-100	1e-100	Up Regulation	NW_025927668.1	5436484	5470078	+	8435	FAM102A	-	-	4GMYU	S	sp|Q5T9C2|F102A_HUMAN Protein FAM102A OS=Homo sapiens OX=9606 GN=FAM102A PE=1 SV=2	XP_035197557.1 protein FAM102A isoform X1 [Oxyura jamaicensis] __gt;XP_035197558.1 protein FAM102A isoform X1 [Oxyura jamaicensis] __gt;XP_040387586.1 protein FAM102A isoform X1 [Cygnus olor]	-	-	-	-	FAM102A
NRBP2	1494.36	2.2706	1.1831	1e-100	1e-100	Up Regulation	NW_025927948.1	473188	496804	+	7352	NRBP2	GO:0007275;GO:0019222;GO:0044238;GO:0004674;GO:0007399;GO:0006888;GO:0036211;GO:0019538;GO:0035556;GO:0051179;GO:0048699;GO:0051234;GO:0005829;GO:0016192;GO:0016242;GO:0004672;GO:0050896;GO:0043412;GO:0000166;GO:0046907;GO:0043167;GO:0006468;GO:0022008;GO:0031330;GO:1901265;GO:0043170;GO:0032501;GO:0050789;GO:0048869;GO:0005575;GO:0016310;GO:0005737;GO:0097367;GO:1901215;GO:0043523;GO:0016301;GO:…	K08875	4GQ75	T	sp|Q9NSY0|NRBP2_HUMAN Nuclear receptor-binding protein 2 OS=Homo sapiens OX=9606 GN=NRBP2 PE=1 SV=2	XP_013056299.1 PREDICTED: nuclear receptor-binding protein 2 isoform X2 [Anser cygnoides domesticus]	GO:0007275//multicellular organism development;GO:0019222//regulation of metabolic process;GO:0044238//primary metabolic process;GO:0007399//nervous system development;GO:0006888//endoplasmic reticulum to Golgi vesicle-mediated transport;GO:0036211//protein modification process;GO:0019538//protein metabolic process;GO:0035556//intracellular signal transduction;GO:0051179//localization;GO:0048699/…	GO:0005829//cytosol;GO:0005575//cellular_component;GO:0005737//cytoplasm;GO:0005623//obsolete cell;GO:0044424//obsolete intracellular part;GO:0005622//intracellular anatomical structure;GO:0044444//obsolete cytoplasmic part;GO:0044464//obsolete cell part;GO:0012505//endomembrane system;	GO:0004674//protein serine/threonine kinase activity;GO:0004672//protein kinase activity;GO:0000166//nucleotide binding;GO:0043167//ion binding;GO:1901265//nucleoside phosphate binding;GO:0097367//carbohydrate derivative binding;GO:0016301//kinase activity;GO:0016773//phosphotransferase activity, alcohol group as acceptor;GO:0030554//adenyl nucleotide binding;GO:0008144//obsolete drug binding;GO:…	-	NRBP2
IBTK	3510.23	2.3502	1.2328	1e-100	1e-100	Up Regulation	NW_025927782.1	716674	771421	-	5841	IBTK	GO:0050794;GO:0055080;GO:0006873;GO:0043233;GO:0051174;GO:0005488;GO:0051480;GO:0065007;GO:0030234;GO:0010605;GO:0044464;GO:0051172;GO:0051649;GO:0034220;GO:0019887;GO:0072503;GO:0005515;GO:0051248;GO:0019220;GO:0055085;GO:0051209;GO:0006875;GO:0060401;GO:0080090;GO:0070838;GO:0031400;GO:0019901;GO:0042592;GO:0098772;GO:0043086;GO:0019725;GO:0044428;GO:0072511;GO:0009987;GO:0005622;GO:0051283;GO:…	-	4GQRU	DZ	sp|Q9P2D0|IBTK_HUMAN Inhibitor of Bruton tyrosine kinase OS=Homo sapiens OX=9606 GN=IBTK PE=1 SV=3	XP_013035586.1 PREDICTED: inhibitor of Bruton tyrosine kinase isoform X2 [Anser cygnoides domesticus]	GO:0050794//regulation of cellular process;GO:0055080//cation homeostasis;GO:0006873//cellular ion homeostasis;GO:0051174//regulation of phosphorus metabolic process;GO:0051480//regulation of cytosolic calcium ion concentration;GO:0065007//biological regulation;GO:0010605//negative regulation of macromolecule metabolic process;GO:0051172//negative regulation of nitrogen compound metabolic process…	GO:0043233//organelle lumen;GO:0044464//obsolete cell part;GO:0044428//obsolete nuclear part;GO:0005622//intracellular anatomical structure;GO:0043227//membrane-bounded organelle;GO:0070013//intracellular organelle lumen;GO:0043231//intracellular membrane-bounded organelle;GO:0005654//nucleoplasm;GO:0044446//obsolete intracellular organelle part;GO:0043226//organelle;GO:0031981//nuclear lumen;GO:…	GO:0005488//binding;GO:0030234//enzyme regulator activity;GO:0019887//protein kinase regulator activity;GO:0005515//protein binding;GO:0019901//protein kinase binding;GO:0098772//molecular function regulator;GO:0019207//kinase regulator activity;GO:0030292//protein tyrosine kinase inhibitor activity;GO:0019900//kinase binding;GO:0003674//molecular_function;GO:0004860//protein kinase inhibitor act…	-	IBTK
LOC125181676	861.675	379.738	8.5689	1e-100	1e-100	Up Regulation	NW_025928487.1	5865	16634	-	2505	LOC125181676	GO:0043025;GO:0031339;GO:0043167;GO:0050789;GO:0016021;GO:0030054;GO:0050793;GO:0099503;GO:0045664;GO:0030424;GO:0051047;GO:1903531;GO:0046872;GO:0050768;GO:0051050;GO:0031594;GO:0007420;GO:0044463;GO:0044433;GO:0032127;GO:1903561;GO:0000139;GO:0046928;GO:0051179;GO:1903793;GO:0051128;GO:0010720;GO:0007417;GO:0048791;GO:0007267;GO:0051656;GO:0016192;GO:1903307;GO:0014059;GO:0051234;GO:0045927;GO:…	K19904	4GRZY	TU	sp|Q9H2B2|SYT4_HUMAN Synaptotagmin-4 OS=Homo sapiens OX=9606 GN=SYT4 PE=1 SV=1	XP_040398349.1 synaptotagmin-4-like [Cygnus olor]	GO:0031339//negative regulation of vesicle fusion;GO:0050789//regulation of biological process;GO:0050793//regulation of developmental process;GO:0045664//regulation of neuron differentiation;GO:0051047//positive regulation of secretion;GO:1903531//negative regulation of secretion by cell;GO:0050768//negative regulation of neurogenesis;GO:0051050//positive regulation of transport;GO:0007420//brai…	GO:0043025//neuronal cell body;GO:0016021//integral component of membrane;GO:0030054//cell junction;GO:0099503//secretory vesicle;GO:0030424//axon;GO:0031594//neuromuscular junction;GO:0044463//obsolete cell projection part;GO:0044433//obsolete cytoplasmic vesicle part;GO:0032127//dense core granule membrane;GO:1903561//extracellular vesicle;GO:0000139//Golgi membrane;GO:0031300//intrinsic compon…	GO:0043167//ion binding;GO:0046872//metal ion binding;GO:0072341//modified amino acid binding;GO:0046982//protein heterodimerization activity;GO:0008289//lipid binding;GO:0046983//protein dimerization activity;GO:0019905//syntaxin binding;GO:0043168//anion binding;GO:0005515//protein binding;GO:0001786//phosphatidylserine binding;GO:0043169//cation binding;GO:0005488//binding;GO:0005544//calcium-…	-	SYT4
POLR3F	930.282	2.8452	1.5085	1e-100	1e-100	Up Regulation	NW_025927771.1	2227116	2235117	-	1653	POLR3F	GO:0034641;GO:0051707;GO:1902494;GO:0010556;GO:0043170;GO:0043207;GO:0055029;GO:0006139;GO:0050789;GO:0032648;GO:0080134;GO:0051704;GO:0050896;GO:0048518;GO:0002376;GO:0019219;GO:0005634;GO:0002252;GO:0005829;GO:0009059;GO:0046483;GO:0016070;GO:0006355;GO:0032481;GO:0001817;GO:0006359;GO:0010467;GO:0044238;GO:0044249;GO:0019222;GO:0060255;GO:0044260;GO:0043229;GO:0006950;GO:0034654;GO:0044424;GO:…	K03025	4GKJA	K	sp|Q2T9S3|RPC6_BOVIN DNA-directed RNA polymerase III subunit RPC6 OS=Bos taurus OX=9913 GN=POLR3F PE=2 SV=1	XP_035179003.1 DNA-directed RNA polymerase III subunit RPC6 [Oxyura jamaicensis] __gt;XP_035420488.1 DNA-directed RNA polymerase III subunit RPC6 isoform X1 [Cygnus atratus] __gt;XP_040409538.1 DNA-directed RNA polymerase III subunit RPC6 [Cygnus olor]	GO:0034641//cellular nitrogen compound metabolic process;GO:0051707//response to other organism;GO:0010556//regulation of macromolecule biosynthetic process;GO:0043170//macromolecule metabolic process;GO:0043207//response to external biotic stimulus;GO:0006139//nucleobase-containing compound metabolic process;GO:0050789//regulation of biological process;GO:0032648//regulation of interferon-beta p…	GO:1902494//catalytic complex;GO:0055029//nuclear DNA-directed RNA polymerase complex;GO:0005634//nucleus;GO:0005829//cytosol;GO:0043229//intracellular organelle;GO:0044424//obsolete intracellular part;GO:0061695//transferase complex, transferring phosphorus-containing groups;GO:0030880//RNA polymerase complex;GO:0005623//obsolete cell;GO:0044422//obsolete organelle part;GO:0044446//obsolete intr…	GO:0016779//nucleotidyltransferase activity;GO:0003676//nucleic acid binding;GO:0003899//DNA-directed 5'-3' RNA polymerase activity;GO:0003824//catalytic activity;GO:0097159//organic cyclic compound binding;GO:0003674//molecular_function;GO:0016772//transferase activity, transferring phosphorus-containing groups;GO:1901363//heterocyclic compound binding;GO:0140098//catalytic activity, acting on R…	ko04623(Cytosolic DNA-sensing pathway);ko03020(RNA polymerase)	POLR3F
ABCC4	1647.8	2.2911	1.1961	1e-100	1e-100	Up Regulation	NW_025927726.1	846995	991136	-	10297	ABCC4	GO:0008340;GO:0009888;GO:0055085;GO:0005886;GO:0071702;GO:0032559;GO:0035295;GO:0005215;GO:0046903;GO:0015562;GO:0044782;GO:0120036;GO:0070925;GO:0010035;GO:0015399;GO:0012505;GO:0032553;GO:0036094;GO:0031982;GO:0030659;GO:0031224;GO:0098805;GO:0009611;GO:0009953;GO:0098590;GO:0010043;GO:0030667;GO:0008144;GO:0042221;GO:0016818;GO:0033036;GO:0048856;GO:0009987;GO:0005622;GO:0022853;GO:0008150;GO:…	K05673	4GKJ3	Q	sp|O15439|MRP4_HUMAN ATP-binding cassette sub-family C member 4 OS=Homo sapiens OX=9606 GN=ABCC4 PE=1 SV=3	XP_040394606.1 multidrug resistance-associated protein 4 isoform X2 [Cygnus olor]	GO:0008340//determination of adult lifespan;GO:0009888//tissue development;GO:0055085//transmembrane transport;GO:0071702//organic substance transport;GO:0035295//tube development;GO:0046903//secretion;GO:0044782//cilium organization;GO:0120036//plasma membrane bounded cell projection organization;GO:0070925//organelle assembly;GO:0010035//response to inorganic substance;GO:0009611//response to w…	GO:0005886//plasma membrane;GO:0012505//endomembrane system;GO:0031982//vesicle;GO:0030659//cytoplasmic vesicle membrane;GO:0031224//intrinsic component of membrane;GO:0098805//membrane;GO:0098590//plasma membrane region;GO:0030667//secretory granule membrane;GO:0005622//intracellular anatomical structure;GO:0016323//basolateral plasma membrane;GO:0044444//obsolete cytoplasmic part;GO:0044425//ob…	GO:0032559//adenyl ribonucleotide binding;GO:0005215//transporter activity;GO:0015562//efflux transmembrane transporter activity;GO:0015399//primary active transmembrane transporter activity;GO:0032553//ribonucleotide binding;GO:0036094//small molecule binding;GO:0008144//obsolete drug binding;GO:0016818//hydrolase activity, acting on acid anhydrides, in phosphorus-containing anhydrides;GO:002285…	ko04976(Bile secretion);ko04024(cAMP signaling pathway);ko02010(ABC transporters)	ABCC4
INTS1	1800.79	2.3828	1.2527	1e-100	1e-100	Up Regulation	NW_025927663.1	11172847	11200512	-	6174	INTS1	GO:0051248;GO:0045861;GO:0051172;GO:0060548;GO:2000117;GO:0044464;GO:0001701;GO:0010605;GO:0065007;GO:0010466;GO:0043233;GO:0006396;GO:0005635;GO:0050794;GO:0071704;GO:0044271;GO:0097659;GO:0044451;GO:0044428;GO:0098781;GO:0034470;GO:0043086;GO:0006807;GO:0012505;GO:0043281;GO:0030162;GO:0080090;GO:0016180;GO:0001824;GO:0031224;GO:1901576;GO:0001833;GO:0031323;GO:0043154;GO:0043231;GO:0031975;GO:…	K13138	4GR4V	S	sp|Q6P4S8|INT1_MOUSE Integrator complex subunit 1 OS=Mus musculus OX=10090 GN=Ints1 PE=1 SV=2	XP_013032586.1 PREDICTED: integrator complex subunit 1 [Anser cygnoides domesticus]	GO:0051248//negative regulation of protein metabolic process;GO:0045861//negative regulation of proteolysis;GO:0051172//negative regulation of nitrogen compound metabolic process;GO:0060548//negative regulation of cell death;GO:2000117//negative regulation of cysteine-type endopeptidase activity;GO:0001701//in utero embryonic development;GO:0010605//negative regulation of macromolecule metabolic …	GO:0044464//obsolete cell part;GO:0043233//organelle lumen;GO:0005635//nuclear envelope;GO:0044451//obsolete nucleoplasm part;GO:0044428//obsolete nuclear part;GO:0012505//endomembrane system;GO:0031224//intrinsic component of membrane;GO:0043231//intracellular membrane-bounded organelle;GO:0031975//envelope;GO:0070013//intracellular organelle lumen;GO:0043227//membrane-bounded organelle;GO:00319…	GO:0003674//molecular_function;	-	Ints1
PRDM1	478.897	4.3774	2.1301	1e-100	1e-100	Up Regulation	NW_025927774.1	1797136	1899523	+	13531	PRDM1	GO:0097305;GO:0046634;GO:0009890;GO:0051254;GO:0030336;GO:0071407;GO:0050867;GO:0010468;GO:0051252;GO:0023057;GO:0031323;GO:0016741;GO:0046637;GO:0032502;GO:0001763;GO:0043227;GO:0009790;GO:0006725;GO:1903507;GO:0032504;GO:0050864;GO:0001654;GO:1901363;GO:0048844;GO:0045893;GO:0016740;GO:1901655;GO:0001754;GO:0045580;GO:0006807;GO:0010648;GO:1902105;GO:0009791;GO:0031328;GO:0003690;GO:0006357;GO:…	-	4GJJE	K	sp|O75626|PRDM1_HUMAN PR domain zinc finger protein 1 OS=Homo sapiens OX=9606 GN=PRDM1 PE=1 SV=2	XP_013031115.1 PREDICTED: PR domain zinc finger protein 1 isoform X1 [Anser cygnoides domesticus]	GO:0097305//response to alcohol;GO:0046634//regulation of alpha-beta T cell activation;GO:0009890//negative regulation of biosynthetic process;GO:0051254//positive regulation of RNA metabolic process;GO:0030336//negative regulation of cell migration;GO:0071407//cellular response to organic cyclic compound;GO:0050867//positive regulation of cell activation;GO:0010468//regulation of gene expression…	GO:0043227//membrane-bounded organelle;GO:0043233//organelle lumen;GO:0044422//obsolete organelle part;GO:0044424//obsolete intracellular part;GO:0043226//organelle;GO:0043231//intracellular membrane-bounded organelle;GO:0005634//nucleus;GO:0005623//obsolete cell;GO:0005737//cytoplasm;GO:0044446//obsolete intracellular organelle part;GO:0070013//intracellular organelle lumen;GO:0044428//obsolete …	GO:0016741//transferase activity, transferring one-carbon groups;GO:1901363//heterocyclic compound binding;GO:0016740//transferase activity;GO:0003690//double-stranded DNA binding;GO:0044212//transcription cis-regulatory region binding;GO:0042826//histone deacetylase binding;GO:0000977//RNA polymerase II transcription regulatory region sequence-specific DNA binding;GO:0043169//cation binding;GO:0…	-	PRDM1
RPL17	20841.8	2.3073	1.2062	1e-100	1e-100	Up Regulation	NW_025927781.1	2428304	2431661	+	689	RPL17	GO:0030017;GO:1901564;GO:0031672;GO:1901576;GO:0042594;GO:0044391;GO:0090068;GO:0044271;GO:0006807;GO:0022626;GO:0044464;GO:0070180;GO:0003735;GO:0022625;GO:0065007;GO:0071704;GO:0005488;GO:0006412;GO:0043043;GO:0050794;GO:0031669;GO:1902806;GO:0005840;GO:0044237;GO:0099512;GO:0007154;GO:0008150;GO:1902808;GO:0032991;GO:0003674;GO:0097159;GO:1901990;GO:0044444;GO:0043603;GO:0051716;GO:0005622;GO:…	K02880	4Q31F	J	sp|Q3T025|RL17_BOVIN 60S ribosomal protein L17 OS=Bos taurus OX=9913 GN=RPL17 PE=2 SV=3	NP_001002239.2 60S ribosomal protein L17 [Mus musculus] __gt;NP_001029631.1 60S ribosomal protein L17 [Bos taurus] __gt;NP_001070168.1 60S ribosomal protein L17 [Taeniopygia guttata] __gt;NP_001269206.1 ribosomal protein 17-like [Gallus gallus] __gt;NP_958818.1 60S ribosomal protein L17 [Rattus norvegicus] __gt;XP_001365329.1 PREDICTED: 60S ribosomal protein L17 [Monodelphis domestica] __gt;XP_00…	GO:1901564//organonitrogen compound metabolic process;GO:1901576//organic substance biosynthetic process;GO:0042594//response to starvation;GO:0090068//positive regulation of cell cycle process;GO:0044271//cellular nitrogen compound biosynthetic process;GO:0006807//nitrogen compound metabolic process;GO:0065007//biological regulation;GO:0071704//organic substance metabolic process;GO:0006412//tra…	GO:0030017//sarcomere;GO:0031672//A band;GO:0044391//ribosomal subunit;GO:0022626//cytosolic ribosome;GO:0044464//obsolete cell part;GO:0022625//cytosolic large ribosomal subunit;GO:0005840//ribosome;GO:0099512//supramolecular fiber;GO:0032991//protein-containing complex;GO:0044444//obsolete cytoplasmic part;GO:0005622//intracellular anatomical structure;GO:0043231//intracellular membrane-bounded…	GO:0070180//large ribosomal subunit rRNA binding;GO:0003735//structural constituent of ribosome;GO:0005488//binding;GO:0003674//molecular_function;GO:0097159//organic cyclic compound binding;GO:1901363//heterocyclic compound binding;GO:0005198//structural molecule activity;GO:0003723//RNA binding;GO:0003676//nucleic acid binding;GO:0019843//rRNA binding;	ko03010(Ribosome)	RPL17
POLI	974.842	2.7726	1.4713	1e-100	1e-100	Up Regulation	NW_025927781.1	1340686	1353645	-	3697	POLI	GO:0043170;GO:0006281;GO:0006139;GO:0140097;GO:0043167;GO:0043232;GO:0046872;GO:0043228;GO:0034641;GO:0010225;GO:0104004;GO:0016604;GO:0003684;GO:0044238;GO:0044249;GO:0050896;GO:0006260;GO:0005634;GO:0046483;GO:0009059;GO:0016607;GO:0005623;GO:0016779;GO:0008152;GO:0019438;GO:0003887;GO:1901362;GO:0044422;GO:0044260;GO:0043229;GO:0009628;GO:0035770;GO:0006950;GO:1990904;GO:0044424;GO:0034654;GO:…	K03510	4GTRZ	L	sp|Q9UNA4|POLI_HUMAN DNA polymerase iota OS=Homo sapiens OX=9606 GN=POLI PE=1 SV=3	XP_013050607.1 PREDICTED: DNA polymerase iota isoform X2 [Anser cygnoides domesticus]	GO:0043170//macromolecule metabolic process;GO:0006281//DNA repair;GO:0006139//nucleobase-containing compound metabolic process;GO:0034641//cellular nitrogen compound metabolic process;GO:0010225//response to UV-C;GO:0104004//cellular response to environmental stimulus;GO:0044238//primary metabolic process;GO:0044249//cellular biosynthetic process;GO:0050896//response to stimulus;GO:0006260//DNA …	GO:0043232//intracellular non-membrane-bounded organelle;GO:0043228//non-membrane-bounded organelle;GO:0016604//nuclear body;GO:0005634//nucleus;GO:0016607//nuclear speck;GO:0005623//obsolete cell;GO:0044422//obsolete organelle part;GO:0043229//intracellular organelle;GO:0035770//ribonucleoprotein granule;GO:1990904//ribonucleoprotein complex;GO:0044424//obsolete intracellular part;GO:0031974//me…	GO:0140097//catalytic activity, acting on DNA;GO:0043167//ion binding;GO:0046872//metal ion binding;GO:0003684//damaged DNA binding;GO:0016779//nucleotidyltransferase activity;GO:0003887//DNA-directed DNA polymerase activity;GO:0034061//DNA polymerase activity;GO:0003676//nucleic acid binding;GO:0097159//organic cyclic compound binding;GO:0003674//molecular_function;GO:0016772//transferase activi…	ko03460(Fanconi anemia pathway)	POLI
MSC	787.289	2.9632	1.5672	1e-100	1e-100	Up Regulation	NW_025927755.1	1829285	1831669	-	1731	MSC	GO:0061061;GO:0044424;GO:0034654;GO:1990830;GO:0060255;GO:0044260;GO:0001012;GO:0043229;GO:0007517;GO:0008152;GO:0060021;GO:0005623;GO:0019438;GO:0048513;GO:0009892;GO:1901362;GO:0044422;GO:0010629;GO:0051171;GO:0006351;GO:0031324;GO:0031981;GO:0010558;GO:0003676;GO:0009058;GO:1902679;GO:0003714;GO:0044446;GO:0000122;GO:0048731;GO:0048519;GO:0043226;GO:1903506;GO:0005575;GO:0034645;GO:0051253;GO:…	K09072	4GVCS	K	sp|O60682|MUSC_HUMAN Musculin OS=Homo sapiens OX=9606 GN=MSC PE=1 SV=2	XP_035418971.1 musculin [Cygnus atratus] __gt;XP_040401910.1 musculin [Cygnus olor]	GO:0061061//muscle structure development;GO:0034654//nucleobase-containing compound biosynthetic process;GO:1990830//cellular response to leukemia inhibitory factor;GO:0060255//regulation of macromolecule metabolic process;GO:0044260//cellular macromolecule metabolic process;GO:0007517//muscle organ development;GO:0008152//metabolic process;GO:0060021//roof of mouth development;GO:0019438//aromat…	GO:0044424//obsolete intracellular part;GO:0043229//intracellular organelle;GO:0005623//obsolete cell;GO:0044422//obsolete organelle part;GO:0031981//nuclear lumen;GO:0044446//obsolete intracellular organelle part;GO:0043226//organelle;GO:0005575//cellular_component;GO:0031974//membrane-enclosed lumen;GO:0005634//nucleus;GO:0044428//obsolete nuclear part;GO:0044464//obsolete cell part;GO:0043233/…	GO:0001012//RNA polymerase II transcription regulatory region sequence-specific DNA binding;GO:0003676//nucleic acid binding;GO:0003714//transcription corepressor activity;GO:0003712//transcription coregulator activity;GO:0001158//cis-regulatory region sequence-specific DNA binding;GO:0001067//transcription regulatory region nucleic acid binding;GO:0000976//transcription cis-regulatory region bin…	-	MSC
ALDH9A1	1086.35	2.8856	1.5289	1e-100	1e-100	Up Regulation	NW_025927787.1	44748	52962	+	2429	ALDH9A1	GO:0000166;GO:0009987;GO:0005622;GO:1901363;GO:0045329;GO:0005829;GO:0048856;GO:0010817;GO:0032502;GO:0001505;GO:0043176;GO:0042802;GO:0019145;GO:1901566;GO:0006577;GO:0046983;GO:0007275;GO:0044249;GO:0004029;GO:0034641;GO:0048037;GO:0003824;GO:0033737;GO:0006578;GO:0044237;GO:0032501;GO:0044444;GO:1901265;GO:0008150;GO:0097159;GO:0003674;GO:0071704;GO:0005488;GO:0051287;GO:0048731;GO:0042136;GO:…	K00149	4GK7V	C	sp|Q2KJH9|AL9A1_BOVIN 4-trimethylaminobutyraldehyde dehydrogenase OS=Bos taurus OX=9913 GN=ALDH9A1 PE=2 SV=1	XP_035189068.1 4-trimethylaminobutyraldehyde dehydrogenase [Oxyura jamaicensis]	GO:0009987//cellular process;GO:0045329//carnitine biosynthetic process;GO:0048856//anatomical structure development;GO:0010817//regulation of hormone levels;GO:0032502//developmental process;GO:0001505//regulation of neurotransmitter levels;GO:1901566//organonitrogen compound biosynthetic process;GO:0006577//amino-acid betaine metabolic process;GO:0007275//multicellular organism development;GO:0…	GO:0005622//intracellular anatomical structure;GO:0005829//cytosol;GO:0044444//obsolete cytoplasmic part;GO:0044464//obsolete cell part;GO:0005737//cytoplasm;GO:0005575//cellular_component;GO:0044424//obsolete intracellular part;GO:0005623//obsolete cell;	GO:0000166//nucleotide binding;GO:1901363//heterocyclic compound binding;GO:0043176//amine binding;GO:0042802//identical protein binding;GO:0019145//aminobutyraldehyde dehydrogenase activity;GO:0046983//protein dimerization activity;GO:0004029//aldehyde dehydrogenase (NAD+) activity;GO:0048037//obsolete cofactor binding;GO:0003824//catalytic activity;GO:0033737//1-pyrroline dehydrogenase activity…	ko00620(Pyruvate metabolism);ko00561(Glycerolipid metabolism);ko00410(beta-Alanine metabolism);ko00380(Tryptophan metabolism);ko00340(Histidine metabolism);ko00330(Arginine and proline metabolism);ko00310(Lysine degradation);ko00280(Valine, leucine and isoleucine degradation);ko00071(Fatty acid degradation);ko00053(Ascorbate and aldarate metabolism);ko00010(Glycolysis / Gluconeogenesis)	ALDH9A1
SAV1	2368.12	2.1587	1.1102	1e-100	1e-100	Up Regulation	NW_025927697.1	4315364	4335828	+	2333	SAV1	GO:0003674;GO:0008150;GO:0030855;GO:0051091;GO:0044444;GO:0023052;GO:0051252;GO:0050678;GO:0007154;GO:0048523;GO:0010468;GO:0031323;GO:0009889;GO:0060411;GO:0043065;GO:0043231;GO:0043227;GO:0045598;GO:0042802;GO:0035329;GO:0022404;GO:0046621;GO:0005198;GO:0050821;GO:0032502;GO:2000026;GO:0048856;GO:0012501;GO:0006915;GO:0042981;GO:0051716;GO:0008544;GO:0048634;GO:0003231;GO:0031326;GO:0009987;GO:…	K16686	4GTGD	A	sp|Q9H4B6|SAV1_HUMAN Protein salvador homolog 1 OS=Homo sapiens OX=9606 GN=SAV1 PE=1 SV=2	XP_027315353.2 protein salvador homolog 1 [Anas platyrhynchos] __gt;XP_040413822.1 protein salvador homolog 1 isoform X1 [Cygnus olor]	GO:0008150//biological_process;GO:0030855//epithelial cell differentiation;GO:0051091//positive regulation of DNA-binding transcription factor activity;GO:0023052//signaling;GO:0051252//regulation of RNA metabolic process;GO:0050678//regulation of epithelial cell proliferation;GO:0007154//cell communication;GO:0048523//negative regulation of cellular process;GO:0010468//regulation of gene express…	GO:0044444//obsolete cytoplasmic part;GO:0043231//intracellular membrane-bounded organelle;GO:0043227//membrane-bounded organelle;GO:0005622//intracellular anatomical structure;GO:0044464//obsolete cell part;GO:0005829//cytosol;GO:0005634//nucleus;GO:0005623//obsolete cell;GO:0044424//obsolete intracellular part;GO:0043229//intracellular organelle;GO:0005575//cellular_component;GO:0005737//cytopl…	GO:0003674//molecular_function;GO:0042802//identical protein binding;GO:0005198//structural molecule activity;GO:0005515//protein binding;GO:0005488//binding;GO:0032947//molecular adaptor activity;	ko04392(Hippo signaling pathway - multiple species);ko04391(Hippo signaling pathway - fly);ko04390(Hippo signaling pathway);ko04214(Apoptosis - fly)	SAV1
RPS29	1185.64	4.322	2.1117	1e-100	1e-100	Up Regulation	NW_025927697.1	4716610	4717216	+	400	RPS29	GO:0005737;GO:0016020;GO:0043604;GO:0048522;GO:0005575;GO:0034645;GO:0046914;GO:0044446;GO:0043226;GO:0098556;GO:0009058;GO:0002181;GO:0043067;GO:0042788;GO:0008152;GO:0005623;GO:0044445;GO:0044422;GO:0044260;GO:0043229;GO:0044424;GO:1990904;GO:0010941;GO:0019538;GO:0010467;GO:0044238;GO:0044249;GO:1901566;GO:0048518;GO:0005844;GO:0005829;GO:0009059;GO:0043170;GO:0050789;GO:0043167;GO:0043232;GO:…	K02980	4Q6BV	J	sp|P62276|RS29_BOVIN 40S ribosomal protein S29 OS=Bos taurus OX=9913 GN=RPS29 PE=3 SV=2	XP_015803583.1 PREDICTED: 40S ribosomal protein S29 [Nothobranchius furzeri]	GO:0043604//amide biosynthetic process;GO:0048522//positive regulation of cellular process;GO:0034645//cellular macromolecule biosynthetic process;GO:0009058//biosynthetic process;GO:0002181//cytoplasmic translation;GO:0043067//regulation of programmed cell death;GO:0008152//metabolic process;GO:0044260//cellular macromolecule metabolic process;GO:0010941//regulation of cell death;GO:0019538//pro…	GO:0005737//cytoplasm;GO:0016020//membrane;GO:0005575//cellular_component;GO:0044446//obsolete intracellular organelle part;GO:0043226//organelle;GO:0098556//cytoplasmic side of rough endoplasmic reticulum membrane;GO:0042788//polysomal ribosome;GO:0005623//obsolete cell;GO:0044445//obsolete cytosolic part;GO:0044422//obsolete organelle part;GO:0043229//intracellular organelle;GO:0044424//obsolet…	GO:0046914//transition metal ion binding;GO:0043167//ion binding;GO:0046872//metal ion binding;GO:0005488//binding;GO:0008270//zinc ion binding;GO:0003735//structural constituent of ribosome;GO:0043169//cation binding;GO:0005198//structural molecule activity;GO:0003674//molecular_function;	ko03010(Ribosome)	RPS29
RPL39	11727.8	2.1734	1.1199	1e-100	1e-100	Up Regulation	NW_025927665.1	694185	697305	+	691	RPL39	GO:0044444;GO:0043603;GO:0043170;GO:0008150;GO:0043232;GO:0032991;GO:0003674;GO:0097159;GO:0034641;GO:0043228;GO:0044237;GO:0006518;GO:0019538;GO:0010467;GO:0044267;GO:0005198;GO:0015934;GO:1901566;GO:0044249;GO:0044238;GO:0005622;GO:0009987;GO:1901363;GO:0009059;GO:0005829;GO:0003723;GO:0006807;GO:0022626;GO:0044445;GO:0044422;GO:0044271;GO:0008152;GO:0005623;GO:0043229;GO:1901576;GO:0044260;GO:…	K02924	49DFF	J	sp|Q98TF5|RL39_CHICK 60S ribosomal protein L39 OS=Gallus gallus OX=9031 GN=RPL39 PE=3 SV=1	XP_040428715.1 60S ribosomal protein L39 [Cygnus olor]	GO:0043603//cellular amide metabolic process;GO:0043170//macromolecule metabolic process;GO:0008150//biological_process;GO:0034641//cellular nitrogen compound metabolic process;GO:0044237//cellular metabolic process;GO:0006518//peptide metabolic process;GO:0019538//protein metabolic process;GO:0010467//gene expression;GO:0044267//cellular protein metabolic process;GO:1901566//organonitrogen compo…	GO:0044444//obsolete cytoplasmic part;GO:0043232//intracellular non-membrane-bounded organelle;GO:0032991//protein-containing complex;GO:0043228//non-membrane-bounded organelle;GO:0015934//large ribosomal subunit;GO:0005622//intracellular anatomical structure;GO:0005829//cytosol;GO:0022626//cytosolic ribosome;GO:0044445//obsolete cytosolic part;GO:0044422//obsolete organelle part;GO:0005623//obso…	GO:0003674//molecular_function;GO:0097159//organic cyclic compound binding;GO:0005198//structural molecule activity;GO:1901363//heterocyclic compound binding;GO:0003723//RNA binding;GO:0005488//binding;GO:0003735//structural constituent of ribosome;GO:0003676//nucleic acid binding;	ko03010(Ribosome)	RPL39
INSYN2A	628.691	2.9983	1.5841	1e-100	1e-100	Up Regulation	NW_025927662.1	13186100	13232688	+	10713	INSYN2A	-	-	4GT7F	S	sp|Q6ZSG2|INSY2_HUMAN Inhibitory synaptic factor 2A OS=Homo sapiens OX=9606 GN=INSYN2A PE=1 SV=1	XP_013041249.1 PREDICTED: protein FAM196A isoform X1 [Anser cygnoides domesticus] __gt;XP_013041250.1 PREDICTED: protein FAM196A isoform X1 [Anser cygnoides domesticus] __gt;XP_013041251.1 PREDICTED: protein FAM196A isoform X1 [Anser cygnoides domesticus]	-	-	-	-	INSYN2A
LOC125181310	419.016	130.285	7.0255	1e-100	1e-100	Up Regulation	NW_025928153.1	44426	101203	+	6320	LOC125181310	GO:0030177;GO:0007276;GO:0044430;GO:0043228;GO:0034641;GO:0010556;GO:0051173;GO:0006325;GO:0019953;GO:0050789;GO:0010628;GO:0032501;GO:0030111;GO:0043170;GO:0035064;GO:0006139;GO:0051276;GO:0043232;GO:0034660;GO:1903508;GO:0019219;GO:0010604;GO:0009966;GO:0048518;GO:0050896;GO:0051704;GO:0005856;GO:0023051;GO:0007267;GO:0005829;GO:0005634;GO:0046483;GO:0009059;GO:0016070;GO:0006355;GO:0010467;GO:…	-	4GKV3	S	sp|Q90WG1|SPINZ_CHICK Spindlin-Z OS=Gallus gallus OX=9031 GN=SPINZ PE=2 SV=1	NP_989964.1 spindlin-Z [Gallus gallus] __gt;XP_005061022.1 PREDICTED: spindlin-1 [Ficedula albicollis] __gt;XP_005423624.1 spindlin-1 [Geospiza fortis] __gt;XP_005512163.1 spindlin-1 [Columba livia] __gt;XP_005530116.1 PREDICTED: spindlin-1 [Pseudopodoces humilis] __gt;XP_008638396.1 PREDICTED: spindlin-1 [Corvus brachyrhynchos] __gt;XP_009094346.1 spindlin-1 [Serinus canaria] __gt;XP_009279937.1…	GO:0030177//positive regulation of Wnt signaling pathway;GO:0007276//gamete generation;GO:0034641//cellular nitrogen compound metabolic process;GO:0010556//regulation of macromolecule biosynthetic process;GO:0051173//positive regulation of nitrogen compound metabolic process;GO:0006325//chromatin organization;GO:0019953//sexual reproduction;GO:0050789//regulation of biological process;GO:0010628/…	GO:0044430//obsolete cytoskeletal part;GO:0043228//non-membrane-bounded organelle;GO:0043232//intracellular non-membrane-bounded organelle;GO:0005856//cytoskeleton;GO:0005829//cytosol;GO:0005634//nucleus;GO:0043229//intracellular organelle;GO:0031965//nuclear membrane;GO:0044424//obsolete intracellular part;GO:0015630//microtubule cytoskeleton;GO:0044422//obsolete organelle part;GO:0005623//obsol…	GO:0035064//methylated histone binding;GO:0003676//nucleic acid binding;GO:0140034//methylation-dependent protein binding;GO:0097159//organic cyclic compound binding;GO:0003674//molecular_function;GO:1901363//heterocyclic compound binding;GO:0140030//modification-dependent protein binding;GO:0042393//histone binding;GO:0003677//DNA binding;GO:0005488//binding;GO:0005515//protein binding;	-	SPINZ
RAB31	1946.85	2.0321	1.023	1e-100	1e-100	Up Regulation	NW_025927756.1	2249663	2313453	-	4974	RAB31	GO:0051641;GO:0044444;GO:0016043;GO:0043299;GO:0006892;GO:0006996;GO:0032870;GO:0008150;GO:0003674;GO:0097159;GO:0006887;GO:0031090;GO:0003824;GO:0002275;GO:0044237;GO:0031410;GO:0030670;GO:0042221;GO:0043227;GO:0002444;GO:0043231;GO:0005769;GO:0010008;GO:0030667;GO:0005622;GO:0009719;GO:0009987;GO:0006897;GO:1901363;GO:0016818;GO:0051716;GO:0043168;GO:0033036;GO:0001883;GO:0070727;GO:0012505;GO:…	K07891	4GN7D	U	sp|Q6GQP4|RAB31_RAT Ras-related protein Rab-31 OS=Rattus norvegicus OX=10116 GN=Rab31 PE=1 SV=2	XP_032037722.1 ras-related protein Rab-31 isoform X2 [Aythya fuligula] __gt;XP_035420031.1 ras-related protein Rab-31 isoform X2 [Cygnus atratus]	GO:0051641//cellular localization;GO:0016043//cellular component organization;GO:0043299//leukocyte degranulation;GO:0006892//post-Golgi vesicle-mediated transport;GO:0006996//organelle organization;GO:0032870//cellular response to hormone stimulus;GO:0008150//biological_process;GO:0006887//exocytosis;GO:0002275//myeloid cell activation involved in immune response;GO:0044237//cellular metabolic p…	GO:0044444//obsolete cytoplasmic part;GO:0031090//organelle membrane;GO:0031410//cytoplasmic vesicle;GO:0030670//phagocytic vesicle membrane;GO:0043227//membrane-bounded organelle;GO:0043231//intracellular membrane-bounded organelle;GO:0005769//early endosome;GO:0010008//endosome membrane;GO:0030667//secretory granule membrane;GO:0005622//intracellular anatomical structure;GO:0012505//endomembran…	GO:0003674//molecular_function;GO:0097159//organic cyclic compound binding;GO:0003824//catalytic activity;GO:1901363//heterocyclic compound binding;GO:0016818//hydrolase activity, acting on acid anhydrides, in phosphorus-containing anhydrides;GO:0043168//anion binding;GO:0001883//purine nucleoside binding;GO:0036094//small molecule binding;GO:0032553//ribonucleotide binding;GO:0032550//purine rib…	ko04144(Endocytosis)	Rab31
TGFBI	1110.67	2.3676	1.2435	1e-100	1e-100	Up Regulation	NW_025927669.1	8175173	8198831	-	3074	TGFBI	GO:0001568;GO:0002062;GO:0065007;GO:0035295;GO:0044464;GO:0050794;GO:0005488;GO:0071704;GO:0003008;GO:0005886;GO:0001944;GO:0009888;GO:0098791;GO:0005515;GO:0044421;GO:0007601;GO:0001501;GO:1901564;GO:0072359;GO:0031984;GO:0006807;GO:0012505;GO:0048856;GO:0009987;GO:0005518;GO:0005615;GO:0005622;GO:0043231;GO:0035239;GO:0043227;GO:0048514;GO:0032502;GO:0044267;GO:0044237;GO:0072358;GO:0048523;GO:…	K19519	4GSN9	MW	sp|P55906|BGH3_BOVIN Transforming growth factor-beta-induced protein ig-h3 OS=Bos taurus OX=9913 GN=TGFBI PE=1 SV=2	XP_035416716.1 transforming growth factor-beta-induced protein ig-h3 [Cygnus atratus]	GO:0001568//blood vessel development;GO:0002062//chondrocyte differentiation;GO:0065007//biological regulation;GO:0035295//tube development;GO:0050794//regulation of cellular process;GO:0071704//organic substance metabolic process;GO:0003008//system process;GO:0001944//vasculature development;GO:0009888//tissue development;GO:0007601//visual perception;GO:0001501//skeletal system development;GO:1…	GO:0044464//obsolete cell part;GO:0005886//plasma membrane;GO:0098791//Golgi apparatus subcompartment;GO:0044421//obsolete extracellular region part;GO:0031984//organelle subcompartment;GO:0012505//endomembrane system;GO:0005615//extracellular space;GO:0005622//intracellular anatomical structure;GO:0043231//intracellular membrane-bounded organelle;GO:0043227//membrane-bounded organelle;GO:0044444…	GO:0005488//binding;GO:0005515//protein binding;GO:0005518//collagen binding;GO:0003674//molecular_function;GO:0044877//protein-containing complex binding;GO:0050839//cell adhesion molecule binding;GO:0005102//signaling receptor binding;GO:0005178//integrin binding;GO:0050840//extracellular matrix binding;	-	TGFBI
RPL24	19476.8	2.2144	1.1469	1e-100	1e-100	Up Regulation	NW_025927671.1	10642897	10646158	-	566	RPL24	GO:0033365;GO:0071840;GO:0044248;GO:0051726;GO:0022618;GO:0009058;GO:0048731;GO:0043226;GO:0072594;GO:0070972;GO:0008152;GO:0045047;GO:0044265;GO:0034613;GO:0031175;GO:0044445;GO:0044422;GO:0002181;GO:0042788;GO:0040011;GO:0044424;GO:0016071;GO:0090150;GO:0000956;GO:0044260;GO:0048285;GO:0043229;GO:0006401;GO:0015833;GO:0019222;GO:0044249;GO:1901566;GO:0015934;GO:0048468;GO:0051179;GO:0010467;GO:…	K02896	4GUWW	J	sp|Q862I1|RL24_BOVIN 60S ribosomal protein L24 OS=Bos taurus OX=9913 GN=RPL24 PE=2 SV=2	XP_013805614.1 PREDICTED: 60S ribosomal protein L24 [Apteryx mantelli mantelli] __gt;XP_025936335.1 60S ribosomal protein L24 [Apteryx rowi] __gt;XP_025968069.1 60S ribosomal protein L24 [Dromaius novaehollandiae]	GO:0033365//protein localization to organelle;GO:0071840//cellular component organization or biogenesis;GO:0044248//cellular catabolic process;GO:0051726//regulation of cell cycle;GO:0022618//ribonucleoprotein complex assembly;GO:0009058//biosynthetic process;GO:0048731//system development;GO:0072594//establishment of protein localization to organelle;GO:0070972//protein localization to endoplasm…	GO:0043226//organelle;GO:0044445//obsolete cytosolic part;GO:0044422//obsolete organelle part;GO:0042788//polysomal ribosome;GO:0044424//obsolete intracellular part;GO:0043229//intracellular organelle;GO:0015934//large ribosomal subunit;GO:0005844//polysome;GO:0043232//intracellular non-membrane-bounded organelle;GO:0043228//non-membrane-bounded organelle;GO:0022625//cytosolic large ribosomal sub…	GO:0003735//structural constituent of ribosome;GO:0005488//binding;GO:1901363//heterocyclic compound binding;GO:0003676//nucleic acid binding;GO:0003723//RNA binding;GO:0005198//structural molecule activity;GO:0097159//organic cyclic compound binding;GO:0003674//molecular_function;	ko03010(Ribosome)	RPL24
RGCC	1770.86	2.2877	1.1939	1e-100	1e-100	Up Regulation	NW_025927839.1	1122963	1137252	+	1383	RGCC	GO:2000112;GO:0071456;GO:1901343;GO:0000082;GO:0045944;GO:0098772;GO:0002253;GO:0007093;GO:0051054;GO:0080090;GO:0051093;GO:0007096;GO:0007165;GO:0010639;GO:0051781;GO:0071453;GO:1902680;GO:0006977;GO:0001819;GO:0051052;GO:0090272;GO:1902806;GO:0019220;GO:0072431;GO:1904031;GO:0051493;GO:1901988;GO:0010633;GO:0051130;GO:0051496;GO:0040012;GO:0002792;GO:0050714;GO:0072413;GO:0030234;GO:0005815;GO:…	-	4GVR3	S	sp|Q9DBX1|RGCC_MOUSE Regulator of cell cycle RGCC OS=Mus musculus OX=10090 GN=Rgcc PE=1 SV=1	XP_035409229.1 regulator of cell cycle RGCC [Cygnus atratus]	GO:2000112//regulation of cellular macromolecule biosynthetic process;GO:0071456//cellular response to hypoxia;GO:1901343//negative regulation of vasculature development;GO:0000082//G1/S transition of mitotic cell cycle;GO:0045944//positive regulation of transcription by RNA polymerase II;GO:0002253//activation of immune response;GO:0007093//mitotic cell cycle checkpoint signaling;GO:0051054//pos…	GO:0005815//microtubule organizing center;GO:0044444//obsolete cytoplasmic part;GO:0043231//intracellular membrane-bounded organelle;GO:0005622//intracellular anatomical structure;GO:0005623//obsolete cell;GO:0015630//microtubule cytoskeleton;GO:0005575//cellular_component;GO:0005737//cytoplasm;GO:0031974//membrane-enclosed lumen;GO:0044446//obsolete intracellular organelle part;GO:0044430//obsol…	GO:0098772//molecular function regulator;GO:0030234//enzyme regulator activity;GO:0003674//molecular_function;GO:0019207//kinase regulator activity;GO:0019209//kinase activator activity;GO:0046332//SMAD binding;GO:0008047//enzyme activator activity;GO:0019901//protein kinase binding;GO:0019887//protein kinase regulator activity;GO:0005515//protein binding;GO:0005488//binding;GO:0019900//kinase bi…	-	Rgcc
FZD1	1946.19	2.1707	1.1182	1e-100	1e-100	Up Regulation	NW_025927759.1	2992859	2997279	-	4067	FZD1	GO:0031346;GO:0005575;GO:0003002;GO:0035107;GO:0007476;GO:0009986;GO:0043434;GO:0032970;GO:0046552;GO:0009792;GO:0071295;GO:1901215;GO:0001751;GO:0040003;GO:0001558;GO:0019904;GO:0048519;GO:0035567;GO:0030307;GO:0048666;GO:0061387;GO:0045935;GO:0065008;GO:0060582;GO:1901701;GO:0048513;GO:0009892;GO:0051171;GO:0014070;GO:0048585;GO:0044085;GO:0008593;GO:0003007;GO:0007155;GO:0007584;GO:0042803;GO:…	K02432	4GJU5	T	sp|O57328|FZD1_CHICK Frizzled-1 OS=Gallus gallus OX=9031 GN=FZD1 PE=2 SV=1	XP_035401330.1 frizzled-1 [Cygnus atratus]	GO:0031346//positive regulation of cell projection organization;GO:0003002//regionalization;GO:0035107//appendage morphogenesis;GO:0007476//imaginal disc-derived wing morphogenesis;GO:0043434//response to peptide hormone;GO:0032970//regulation of actin filament-based process;GO:0046552//photoreceptor cell fate commitment;GO:0009792//embryo development ending in birth or egg hatching;GO:0071295//c…	GO:0005575//cellular_component;GO:0009986//cell surface;GO:0071944//cell periphery;GO:0042995//cell projection;GO:1990909//Wnt signalosome;GO:0016020//membrane;GO:0120025//plasma membrane bounded cell projection;GO:0016021//integral component of membrane;GO:0044464//obsolete cell part;GO:0044459//obsolete plasma membrane part;GO:0005623//obsolete cell;GO:0031226//intrinsic component of plasma mem…	GO:0019904//protein domain specific binding;GO:0042803//protein homodimerization activity;GO:0042813//Wnt-activated receptor activity;GO:0060089//molecular transducer activity;GO:0001664//G protein-coupled receptor binding;GO:0030165//PDZ domain binding;GO:0005515//protein binding;GO:0046983//protein dimerization activity;GO:0005109//frizzled binding;GO:0042802//identical protein binding;GO:00036…	ko04916(Melanogenesis);ko04550(Signaling pathways regulating pluripotency of stem cells);ko04390(Hippo signaling pathway);ko04310(Wnt signaling pathway);ko04150(mTOR signaling pathway)	FZD1
RPS3	25017.7	2.0785	1.0555	1e-100	1e-100	Up Regulation	NW_025927846.1	304415	309818	-	910	RPS3	GO:0016787;GO:0034641;GO:0043228;GO:0022627;GO:0006518;GO:0006139;GO:0006281;GO:0043170;GO:0140097;GO:0050789;GO:0043232;GO:0050896;GO:0046483;GO:0140078;GO:0009059;GO:0005634;GO:0005829;GO:0003906;GO:0016829;GO:0019538;GO:0010467;GO:0003684;GO:0044249;GO:0044238;GO:0016363;GO:1901566;GO:0044260;GO:0043229;GO:0006950;GO:0010941;GO:0044424;GO:1990904;GO:0032356;GO:0043067;GO:0003723;GO:0002181;GO:…	K02985	4GMCX	J	sp|E2RH47|RS3_CANLF 40S ribosomal protein S3 OS=Canis lupus familiaris OX=9615 GN=RPS3 PE=1 SV=1	NP_001232278.1 40S ribosomal protein S3 [Taeniopygia guttata] __gt;XP_005038969.1 PREDICTED: 40S ribosomal protein S3 [Ficedula albicollis] __gt;XP_005140702.1 40S ribosomal protein S3 [Melopsittacus undulatus] __gt;XP_005230487.1 40S ribosomal protein S3 [Falco peregrinus] __gt;XP_005445982.1 40S ribosomal protein S3 [Falco cherrug] __gt;XP_005493472.1 40S ribosomal protein S3 [Zonotrichia albic…	GO:0034641//cellular nitrogen compound metabolic process;GO:0006518//peptide metabolic process;GO:0006139//nucleobase-containing compound metabolic process;GO:0006281//DNA repair;GO:0043170//macromolecule metabolic process;GO:0050789//regulation of biological process;GO:0050896//response to stimulus;GO:0046483//heterocycle metabolic process;GO:0009059//macromolecule biosynthetic process;GO:001953…	GO:0043228//non-membrane-bounded organelle;GO:0022627//cytosolic small ribosomal subunit;GO:0043232//intracellular non-membrane-bounded organelle;GO:0005634//nucleus;GO:0005829//cytosol;GO:0016363//nuclear matrix;GO:0043229//intracellular organelle;GO:0044424//obsolete intracellular part;GO:1990904//ribonucleoprotein complex;GO:0005623//obsolete cell;GO:0044445//obsolete cytosolic part;GO:0044422…	GO:0016787//hydrolase activity;GO:0140097//catalytic activity, acting on DNA;GO:0140078//class I DNA-(apurinic or apyrimidinic site) endonuclease activity;GO:0003906//DNA-(apurinic or apyrimidinic site) endonuclease activity;GO:0016829//lyase activity;GO:0003684//damaged DNA binding;GO:0032356//oxidized DNA binding;GO:0003723//RNA binding;GO:0003676//nucleic acid binding;GO:0019104//DNA N-glycosy…	ko03010(Ribosome)	RPS3
TUBB4B	1393.68	2.4786	1.3095	1e-100	1e-100	Up Regulation	NW_025927668.1	2012695	2014952	-	1589	TUBB4B	GO:0005773;GO:0017111;GO:0005575;GO:0044839;GO:0019001;GO:0030030;GO:0071840;GO:0010389;GO:0010564;GO:0003725;GO:0045087;GO:0097367;GO:0099513;GO:0051726;GO:0005737;GO:0031974;GO:0001906;GO:0002449;GO:0005764;GO:0001775;GO:0003676;GO:0044446;GO:0042288;GO:0043226;GO:0003924;GO:0097708;GO:0005623;GO:0006810;GO:0005775;GO:0044422;GO:0002263;GO:0002443;GO:0006955;GO:0099081;GO:0003723;GO:0001909;GO:…	K07375	4GUJR	Z	sp|Q3MHM5|TBB4B_BOVIN Tubulin beta-4B chain OS=Bos taurus OX=9913 GN=TUBB4B PE=2 SV=1	NP_001074329.2 tubulin beta-3 chain [Gallus gallus] __gt;NP_001093160.1 tubulin beta-4B chain [Taeniopygia guttata] __gt;XP_005140716.1 tubulin beta-4B chain [Melopsittacus undulatus] __gt;XP_005491883.1 tubulin beta-4B chain [Zonotrichia albicollis] __gt;XP_005527235.1 PREDICTED: tubulin beta-4B chain isoform X2 [Pseudopodoces humilis] __gt;XP_015500573.1 tubulin beta-4B chain isoform X2 [Parus …	GO:0044839//cell cycle G2/M phase transition;GO:0030030//cell projection organization;GO:0071840//cellular component organization or biogenesis;GO:0010389//regulation of G2/M transition of mitotic cell cycle;GO:0010564//regulation of cell cycle process;GO:0045087//innate immune response;GO:0051726//regulation of cell cycle;GO:0001906//cell killing;GO:0002449//lymphocyte mediated immunity;GO:00017…	GO:0005773//vacuole;GO:0005575//cellular_component;GO:0099513//polymeric cytoskeletal fiber;GO:0005737//cytoplasm;GO:0031974//membrane-enclosed lumen;GO:0005764//lysosome;GO:0044446//obsolete intracellular organelle part;GO:0043226//organelle;GO:0097708//intracellular vesicle;GO:0005623//obsolete cell;GO:0005775//vacuolar lumen;GO:0044422//obsolete organelle part;GO:0099081//supramolecular polyme…	GO:0017111//nucleoside-triphosphatase activity;GO:0019001//guanyl nucleotide binding;GO:0003725//double-stranded RNA binding;GO:0097367//carbohydrate derivative binding;GO:0003676//nucleic acid binding;GO:0042288//MHC class I protein binding;GO:0003924//GTPase activity;GO:0003723//RNA binding;GO:0005102//signaling receptor binding;GO:0001882//nucleoside binding;GO:0016462//pyrophosphatase activit…	ko04540(Gap junction);ko04145(Phagosome)	TUBB4B
PTS	630.541	3.3533	1.7456	1e-100	1e-100	Up Regulation	NW_025927688.1	5691453	5694338	+	677	PTS	GO:0043227;GO:0016835;GO:0006729;GO:0016829;GO:0042802;GO:0032502;GO:0046983;GO:0044238;GO:0044249;GO:0051186;GO:0007275;GO:1901566;GO:0043231;GO:0007399;GO:1901615;GO:0009987;GO:0009108;GO:0042558;GO:0005622;GO:0044283;GO:0019752;GO:0005829;GO:0046483;GO:0048856;GO:0046165;GO:0007417;GO:0006725;GO:0018130;GO:0032501;GO:0044444;GO:0006520;GO:1901360;GO:0003674;GO:0043167;GO:0008150;GO:0046872;GO:…	K01737	4GUXQ	H	sp|P27213|PTPS_RAT 6-pyruvoyl tetrahydrobiopterin synthase OS=Rattus norvegicus OX=10116 GN=Pts PE=1 SV=1	XP_013042539.1 PREDICTED: 6-pyruvoyl tetrahydrobiopterin synthase, partial [Anser cygnoides domesticus]	GO:0006729//tetrahydrobiopterin biosynthetic process;GO:0032502//developmental process;GO:0044238//primary metabolic process;GO:0044249//cellular biosynthetic process;GO:0051186//obsolete cofactor metabolic process;GO:0007275//multicellular organism development;GO:1901566//organonitrogen compound biosynthetic process;GO:0007399//nervous system development;GO:1901615//organic hydroxy compound meta…	GO:0043227//membrane-bounded organelle;GO:0043231//intracellular membrane-bounded organelle;GO:0005622//intracellular anatomical structure;GO:0005829//cytosol;GO:0044444//obsolete cytoplasmic part;GO:0005739//mitochondrion;GO:0005737//cytoplasm;GO:0005575//cellular_component;GO:0043226//organelle;GO:0044464//obsolete cell part;GO:0005623//obsolete cell;GO:0043229//intracellular organelle;GO:00444…	GO:0016835//carbon-oxygen lyase activity;GO:0016829//lyase activity;GO:0042802//identical protein binding;GO:0046983//protein dimerization activity;GO:0003674//molecular_function;GO:0043167//ion binding;GO:0046872//metal ion binding;GO:0003824//catalytic activity;GO:0005515//protein binding;GO:0005488//binding;GO:0016838//carbon-oxygen lyase activity, acting on phosphates;GO:0043169//cation bindi…	ko00790(Folate biosynthesis)	Pts
EMX2	1498.42	2.8254	1.4985	1e-100	1e-100	Up Regulation	NW_025927662.1	17495336	17502320	-	2550	EMX2	GO:0010556;GO:0001067;GO:0048869;GO:0007420;GO:0035284;GO:0022008;GO:0061351;GO:0009653;GO:0007389;GO:0021537;GO:0050789;GO:0032501;GO:0035282;GO:0006928;GO:0006355;GO:0060322;GO:0005634;GO:0007417;GO:0000902;GO:0050896;GO:0019219;GO:0035287;GO:0007275;GO:0019222;GO:0000976;GO:0007399;GO:0048468;GO:0000904;GO:0048863;GO:0051179;GO:0048699;GO:0040011;GO:0048813;GO:0044424;GO:0097065;GO:0009952;GO:…	K09317	4GNGH	K	sp|Q04743|EMX2_HUMAN Homeobox protein EMX2 OS=Homo sapiens OX=9606 GN=EMX2 PE=1 SV=2	XP_013051031.1 PREDICTED: homeobox protein EMX2 [Anser cygnoides domesticus] __gt;XP_013051032.1 PREDICTED: homeobox protein EMX2 [Anser cygnoides domesticus] __gt;XP_027316082.1 homeobox protein EMX2 [Anas platyrhynchos] __gt;XP_032047577.1 homeobox protein EMX2 isoform X1 [Aythya fuligula] __gt;XP_035167859.1 homeobox protein EMX2 isoform X1 [Oxyura jamaicensis] __gt;XP_035167862.1 homeobox pro…	GO:0010556//regulation of macromolecule biosynthetic process;GO:0048869//cellular developmental process;GO:0007420//brain development;GO:0035284//brain segmentation;GO:0022008//neurogenesis;GO:0061351//neural precursor cell proliferation;GO:0009653//anatomical structure morphogenesis;GO:0007389//pattern specification process;GO:0021537//telencephalon development;GO:0050789//regulation of biologic…	GO:0005634//nucleus;GO:0044424//obsolete intracellular part;GO:0043229//intracellular organelle;GO:0005623//obsolete cell;GO:0043226//organelle;GO:0005575//cellular_component;GO:0005622//intracellular anatomical structure;GO:0043231//intracellular membrane-bounded organelle;GO:0043227//membrane-bounded organelle;GO:0044464//obsolete cell part;	GO:0001067//transcription regulatory region nucleic acid binding;GO:0000976//transcription cis-regulatory region binding;GO:0001012//RNA polymerase II transcription regulatory region sequence-specific DNA binding;GO:0003676//nucleic acid binding;GO:0001158//cis-regulatory region sequence-specific DNA binding;GO:0003674//molecular_function;GO:0097159//organic cyclic compound binding;GO:0035326//ci…	-	EMX2
LOC106039224	23471.5	2.0165	1.0118	1e-100	1e-100	Up Regulation	NW_025927757.1	1671738	1710925	+	6537	LOC106039224	GO:0010369;GO:0032994;GO:0008203;GO:0006323;GO:0051234;GO:0005829;GO:0005634;GO:0010604;GO:0032268;GO:0016125;GO:0006869;GO:1901615;GO:0048518;GO:0019222;GO:0044238;GO:0071103;GO:0051179;GO:0003697;GO:0098687;GO:0010556;GO:0051173;GO:0006325;GO:0034358;GO:0043228;GO:0051276;GO:0043232;GO:0007059;GO:0034364;GO:0010628;GO:0050789;GO:0032501;GO:0044427;GO:0003729;GO:0003676;GO:0034248;GO:0010876;GO:…	-	4GTFP	I	sp|P81021|VIGLN_CHICK Vigilin OS=Gallus gallus OX=9031 GN=HDLBP PE=2 SV=1	XP_035190109.1 vigilin [Oxyura jamaicensis] __gt;XP_035190110.1 vigilin [Oxyura jamaicensis] __gt;XP_035400361.1 vigilin [Cygnus atratus] __gt;XP_035400362.1 vigilin [Cygnus atratus] __gt;XP_035400363.1 vigilin [Cygnus atratus] __gt;XP_040424036.1 vigilin [Cygnus olor] __gt;XP_040424037.1 vigilin [Cygnus olor] __gt;XP_040424038.1 vigilin [Cygnus olor] __gt;XP_040424039.1 vigilin [Cygnus olor]	GO:0008203//cholesterol metabolic process;GO:0006323//DNA packaging;GO:0051234//establishment of localization;GO:0010604//positive regulation of macromolecule metabolic process;GO:0032268//regulation of cellular protein metabolic process;GO:0016125//sterol metabolic process;GO:0006869//lipid transport;GO:1901615//organic hydroxy compound metabolic process;GO:0048518//positive regulation of biolog…	GO:0010369//chromocenter;GO:0032994//protein-lipid complex;GO:0005829//cytosol;GO:0005634//nucleus;GO:0098687//chromosomal region;GO:0034358//plasma lipoprotein particle;GO:0043228//non-membrane-bounded organelle;GO:0043232//intracellular non-membrane-bounded organelle;GO:0034364//high-density lipoprotein particle;GO:0044427//obsolete chromosomal part;GO:0005694//chromosome;GO:0043226//organelle;…	GO:0003697//single-stranded DNA binding;GO:0003729//mRNA binding;GO:0003676//nucleic acid binding;GO:0008289//lipid binding;GO:0003723//RNA binding;GO:1901363//heterocyclic compound binding;GO:1990837//sequence-specific double-stranded DNA binding;GO:0003677//DNA binding;GO:0003674//molecular_function;GO:0097159//organic cyclic compound binding;GO:0043565//sequence-specific DNA binding;GO:0005488…	-	HDLBP
SEC61B	1032.46	2.4322	1.2823	1e-100	1e-100	Up Regulation	NW_025927731.1	2836671	2842109	-	656	SEC61B	GO:0009056;GO:1901565;GO:0036503;GO:0042886;GO:0045184;GO:1903513;GO:0065009;GO:0031330;GO:0008565;GO:0030970;GO:0016021;GO:0043170;GO:0050789;GO:0006511;GO:0051234;GO:0005829;GO:0019899;GO:0006613;GO:0071705;GO:0015031;GO:0050896;GO:0008320;GO:0032527;GO:0019838;GO:0046907;GO:0051020;GO:0071806;GO:0019222;GO:0015833;GO:0005784;GO:0044238;GO:0044257;GO:0048408;GO:0006616;GO:0019538;GO:0030163;GO:…	K09481	4GVF2	O	sp|P60467|SC61B_CANLF Protein transport protein Sec61 subunit beta OS=Canis lupus familiaris OX=9615 GN=SEC61B PE=1 SV=2	NP_001289088.1 protein transport protein Sec61 subunit beta [Gallus gallus] __gt;XP_010706980.1 protein transport protein Sec61 subunit beta [Meleagris gallopavo] __gt;XP_021242458.1 protein transport protein Sec61 subunit beta [Numida meleagris] __gt;XP_027307665.2 protein transport protein Sec61 subunit beta [Anas platyrhynchos] __gt;XP_032038705.1 protein transport protein Sec61 subunit beta […	GO:0009056//catabolic process;GO:1901565//organonitrogen compound catabolic process;GO:0036503//ERAD pathway;GO:0042886//amide transport;GO:0045184//establishment of protein localization;GO:1903513//endoplasmic reticulum to cytosol transport;GO:0065009//regulation of molecular function;GO:0031330//negative regulation of cellular catabolic process;GO:0030970//retrograde protein transport, ER to cy…	GO:0016021//integral component of membrane;GO:0005829//cytosol;GO:0005784//Sec61 translocon complex;GO:0044424//obsolete intracellular part;GO:0043229//intracellular organelle;GO:0005623//obsolete cell;GO:0044422//obsolete organelle part;GO:0044446//obsolete intracellular organelle part;GO:0043226//organelle;GO:0005575//cellular_component;GO:0016020//membrane;GO:0005737//cytoplasm;GO:0098827//end…	GO:0008565//obsolete protein transporter activity;GO:0019899//enzyme binding;GO:0008320//protein transmembrane transporter activity;GO:0019838//growth factor binding;GO:0051020//GTPase binding;GO:0048408//epidermal growth factor binding;GO:0044877//protein-containing complex binding;GO:0015405//ATPase-coupled transmembrane transporter activity;GO:0022857//transmembrane transporter activity;GO:004…	ko04145(Phagosome);ko04141(Protein processing in endoplasmic reticulum);ko03060(Protein export)	SEC61B
DNAJB4	4772.92	2.3093	1.2074	1e-100	1e-100	Up Regulation	NW_025927674.1	5805818	5831941	-	5893	DNAJB4	GO:0043085;GO:0065007;GO:0044464;GO:0030234;GO:0045595;GO:0005488;GO:0050794;GO:0043233;GO:0051239;GO:0005515;GO:0010033;GO:0005886;GO:0045746;GO:0008134;GO:0010648;GO:0009266;GO:0044428;GO:0008047;GO:0009408;GO:0098772;GO:0010646;GO:0009987;GO:0005622;GO:0002684;GO:0045610;GO:0006986;GO:0023057;GO:0043231;GO:0060590;GO:0002682;GO:0050821;GO:0070013;GO:0042221;GO:0043227;GO:0048523;GO:0008150;GO:…	K09510	4GPET	O	sp|Q2KIT4|DNJB4_BOVIN DnaJ homolog subfamily B member 4 OS=Bos taurus OX=9913 GN=DNAJB4 PE=2 SV=1	EOB08128.1 DnaJ-like protein subfamily B member 4, partial [Anas platyrhynchos] __gt;NWZ20309.1 DNJB4 protein [Asarcornis scutulata]	GO:0043085//positive regulation of catalytic activity;GO:0065007//biological regulation;GO:0045595//regulation of cell differentiation;GO:0050794//regulation of cellular process;GO:0051239//regulation of multicellular organismal process;GO:0010033//response to organic substance;GO:0045746//negative regulation of Notch signaling pathway;GO:0010648//negative regulation of cell communication;GO:0009…	GO:0044464//obsolete cell part;GO:0043233//organelle lumen;GO:0005886//plasma membrane;GO:0044428//obsolete nuclear part;GO:0005622//intracellular anatomical structure;GO:0043231//intracellular membrane-bounded organelle;GO:0070013//intracellular organelle lumen;GO:0043227//membrane-bounded organelle;GO:0044444//obsolete cytoplasmic part;GO:0005654//nucleoplasm;GO:0031981//nuclear lumen;GO:004322…	GO:0030234//enzyme regulator activity;GO:0005488//binding;GO:0005515//protein binding;GO:0008134//transcription factor binding;GO:0008047//enzyme activator activity;GO:0098772//molecular function regulator;GO:0060590//ATPase regulator activity;GO:0060589//nucleoside-triphosphatase regulator activity;GO:0003674//molecular_function;GO:0001671//ATPase activator activity;GO:0051087//chaperone binding…	-	DNAJB4
EDNRA	775.361	2.864	1.518	1e-100	1e-100	Up Regulation	NW_025927720.1	4094466	4128681	-	3148	EDNRA	GO:0010604;GO:0015696;GO:0032268;GO:0034219;GO:0071705;GO:0051234;GO:0071622;GO:0042127;GO:0051179;GO:0048468;GO:0008645;GO:0051279;GO:0042481;GO:0071624;GO:0051050;GO:0051173;GO:0050793;GO:0050789;GO:0050727;GO:0016021;GO:0048483;GO:0061138;GO:0043279;GO:0022603;GO:0016020;GO:0004962;GO:0010647;GO:0050877;GO:0043229;GO:0048609;GO:1903169;GO:0001653;GO:0006950;GO:0014032;GO:0051282;GO:0044706;GO:…	K04197	4GQ1J	T	sp|P25101|EDNRA_HUMAN Endothelin-1 receptor OS=Homo sapiens OX=9606 GN=EDNRA PE=1 SV=1	XP_013030555.1 PREDICTED: endothelin-1 receptor [Anser cygnoides domesticus]	GO:0010604//positive regulation of macromolecule metabolic process;GO:0015696//ammonium transmembrane transport;GO:0032268//regulation of cellular protein metabolic process;GO:0034219//carbohydrate transmembrane transport;GO:0071705//nitrogen compound transport;GO:0051234//establishment of localization;GO:0071622//regulation of granulocyte chemotaxis;GO:0042127//regulation of cell population prol…	GO:0016021//integral component of membrane;GO:0016020//membrane;GO:0043229//intracellular organelle;GO:0044459//obsolete plasma membrane part;GO:0031975//envelope;GO:0044464//obsolete cell part;GO:0030315//T-tubule;GO:0044428//obsolete nuclear part;GO:0005575//cellular_component;GO:0071944//cell periphery;GO:0005622//intracellular anatomical structure;GO:0043226//organelle;GO:0031965//nuclear mem…	GO:0004962//endothelin receptor activity;GO:0001653//peptide receptor activity;GO:0004629//phospholipase C activity;GO:0016788//hydrolase activity, acting on ester bonds;GO:0004620//phospholipase activity;GO:0060089//molecular transducer activity;GO:0042578//phosphoric ester hydrolase activity;GO:0004435//phosphatidylinositol phospholipase C activity;GO:0016787//hydrolase activity;GO:0008081//pho…	ko04924(Renin secretion);ko04270(Vascular smooth muscle contraction);ko04080(Neuroactive ligand-receptor interaction);ko04024(cAMP signaling pathway);ko04022(cGMP-PKG signaling pathway);ko04020(Calcium signaling pathway)	EDNRA
SYDE2	1412.2	2.3897	1.2568	1e-100	1e-100	Up Regulation	NW_025927674.1	3212915	3238205	+	5174	SYDE2	GO:0051336;GO:0023052;GO:0044093;GO:0007165;GO:0044424;GO:0007154;GO:0043087;GO:0008047;GO:0003674;GO:0005623;GO:0065009;GO:0060589;GO:0005096;GO:0008150;GO:0098772;GO:1902531;GO:0044444;GO:0050789;GO:0010646;GO:0005829;GO:0030234;GO:0044464;GO:0065007;GO:0043085;GO:0051716;GO:0023051;GO:0051056;GO:0050794;GO:0009966;GO:0050896;GO:0030695;GO:0005622;GO:0009987;GO:0005575;GO:0043547;GO:0051345;GO:…	-	4GJQM	T	sp|Q5VT97|SYDE2_HUMAN Rho GTPase-activating protein SYDE2 OS=Homo sapiens OX=9606 GN=SYDE2 PE=1 SV=2	XP_035393560.1 rho GTPase-activating protein SYDE2 isoform X1 [Cygnus atratus]	GO:0051336//regulation of hydrolase activity;GO:0023052//signaling;GO:0044093//positive regulation of molecular function;GO:0007165//signal transduction;GO:0007154//cell communication;GO:0043087//regulation of GTPase activity;GO:0065009//regulation of molecular function;GO:0008150//biological_process;GO:1902531//regulation of intracellular signal transduction;GO:0050789//regulation of biological …	GO:0044424//obsolete intracellular part;GO:0005623//obsolete cell;GO:0044444//obsolete cytoplasmic part;GO:0005829//cytosol;GO:0044464//obsolete cell part;GO:0005622//intracellular anatomical structure;GO:0005575//cellular_component;GO:0005737//cytoplasm;	GO:0008047//enzyme activator activity;GO:0003674//molecular_function;GO:0060589//nucleoside-triphosphatase regulator activity;GO:0005096//GTPase activator activity;GO:0098772//molecular function regulator;GO:0030234//enzyme regulator activity;GO:0030695//GTPase regulator activity;	-	SYDE2
PLK2	837.616	2.7932	1.4819	1e-100	1e-100	Up Regulation	NW_025927983.1	582196	588347	+	2700	PLK2	GO:1903364;GO:0010632;GO:0048869;GO:1901800;GO:0050890;GO:0090050;GO:0032436;GO:0044430;GO:0022008;GO:0071865;GO:0065009;GO:0010634;GO:1903362;GO:0080134;GO:0044783;GO:0072331;GO:0043170;GO:0032501;GO:0005829;GO:0072395;GO:0051960;GO:0005856;GO:1902807;GO:0023051;GO:0061000;GO:0048518;GO:0051094;GO:1901342;GO:0044238;GO:0043393;GO:0007275;GO:0051270;GO:0031571;GO:0007399;GO:0048699;GO:0035556;GO:…	K08861	4GMCZ	T	sp|Q9R012|PLK2_RAT Serine/threonine-protein kinase PLK2 OS=Rattus norvegicus OX=10116 GN=Plk2 PE=1 SV=1	XP_035409425.1 serine/threonine-protein kinase PLK2 [Cygnus atratus]	GO:1903364//positive regulation of cellular protein catabolic process;GO:0010632//regulation of epithelial cell migration;GO:0048869//cellular developmental process;GO:1901800//positive regulation of proteasomal protein catabolic process;GO:0050890//cognition;GO:0090050//positive regulation of cell migration involved in sprouting angiogenesis;GO:0032436//positive regulation of proteasomal ubiquit…	GO:0044430//obsolete cytoskeletal part;GO:0005829//cytosol;GO:0005856//cytoskeleton;GO:0015630//microtubule cytoskeleton;GO:0005623//obsolete cell;GO:0036477//somatodendritic compartment;GO:0044446//obsolete intracellular organelle part;GO:0005694//chromosome;GO:0005575//cellular_component;GO:0000785//chromatin;GO:0005737//cytoplasm;GO:0120038//obsolete plasma membrane bounded cell projection par…	GO:0044877//protein-containing complex binding;GO:0016301//kinase activity;GO:0003824//catalytic activity;GO:0097159//organic cyclic compound binding;GO:0003674//molecular_function;GO:0008144//obsolete drug binding;GO:0032553//ribonucleotide binding;GO:0036094//small molecule binding;GO:0032559//adenyl ribonucleotide binding;GO:0043167//ion binding;GO:1901265//nucleoside phosphate binding;GO:0004…	ko04068(FoxO signaling pathway)	Plk2
RPS20	9399.31	2.7938	1.4822	1e-100	1e-100	Up Regulation	NW_025927724.1	3836892	3839309	-	560	RPS20	GO:0006605;GO:0005737;GO:0031974;GO:0016020;GO:0005575;GO:0034645;GO:0033365;GO:0043604;GO:0044248;GO:0044446;GO:0048519;GO:0043226;GO:0072594;GO:0070972;GO:0098556;GO:0031981;GO:0009058;GO:0003676;GO:0010629;GO:0003723;GO:0002181;GO:0006886;GO:0008152;GO:0005623;GO:0044445;GO:0034613;GO:0044422;GO:0009892;GO:0045047;GO:0006810;GO:0044265;GO:0000956;GO:0044260;GO:0060255;GO:0043229;GO:0090150;GO:…	K02969	49BPB	J	sp|P23403|RS20_XENLA 40S ribosomal protein S20 OS=Xenopus laevis OX=8355 GN=rps20 PE=1 SV=1	XP_002198037.1 40S ribosomal protein S20 [Taeniopygia guttata] __gt;XP_005152593.1 40S ribosomal protein S20 [Melopsittacus undulatus] __gt;XP_005479367.1 40S ribosomal protein S20 [Zonotrichia albicollis] __gt;XP_005517203.1 PREDICTED: 40S ribosomal protein S20 [Pseudopodoces humilis] __gt;XP_006032485.1 40S ribosomal protein S20 [Alligator sinensis] __gt;XP_006278331.1 PREDICTED: 40S ribosomal …	GO:0006605//protein targeting;GO:0034645//cellular macromolecule biosynthetic process;GO:0033365//protein localization to organelle;GO:0043604//amide biosynthetic process;GO:0044248//cellular catabolic process;GO:0048519//negative regulation of biological process;GO:0072594//establishment of protein localization to organelle;GO:0070972//protein localization to endoplasmic reticulum;GO:0009058//bi…	GO:0005737//cytoplasm;GO:0031974//membrane-enclosed lumen;GO:0016020//membrane;GO:0005575//cellular_component;GO:0044446//obsolete intracellular organelle part;GO:0043226//organelle;GO:0098556//cytoplasmic side of rough endoplasmic reticulum membrane;GO:0031981//nuclear lumen;GO:0005623//obsolete cell;GO:0044445//obsolete cytosolic part;GO:0044422//obsolete organelle part;GO:0043229//intracellula…	GO:0003676//nucleic acid binding;GO:0003723//RNA binding;GO:0005488//binding;GO:0003735//structural constituent of ribosome;GO:0005198//structural molecule activity;GO:1901363//heterocyclic compound binding;GO:0003674//molecular_function;GO:0097159//organic cyclic compound binding;	ko03010(Ribosome)	rps20
SEMA3A	1753.53	2.106	1.0745	1e-100	1e-100	Up Regulation	NW_025927686.1	7080094	7213192	-	6140	SEMA3A	GO:0051960;GO:0006928;GO:0023051;GO:0002009;GO:2000243;GO:0048518;GO:0009966;GO:0051094;GO:0036486;GO:0021612;GO:0007275;GO:0051270;GO:0048640;GO:0060562;GO:0045597;GO:0065009;GO:0009653;GO:0097490;GO:0040008;GO:0048841;GO:0032501;GO:0040013;GO:0008219;GO:1903045;GO:0006929;GO:0001558;GO:0048519;GO:0021675;GO:0048666;GO:0097491;GO:0003002;GO:0005575;GO:0021825;GO:0009887;GO:0051961;GO:0030516;GO:…	K06840	4GKPM	T	sp|Q90607|SEM3A_CHICK Semaphorin-3A OS=Gallus gallus OX=9031 GN=SEMA3A PE=1 SV=1	XP_013035911.1 PREDICTED: semaphorin-3A isoform X1 [Anser cygnoides domesticus]	GO:0051960//regulation of nervous system development;GO:0006928//movement of cell or subcellular component;GO:0023051//regulation of signaling;GO:0002009//morphogenesis of an epithelium;GO:2000243//positive regulation of reproductive process;GO:0048518//positive regulation of biological process;GO:0009966//regulation of signal transduction;GO:0051094//positive regulation of developmental process;…	GO:0005575//cellular_component;GO:0005615//extracellular space;GO:0120038//obsolete plasma membrane bounded cell projection part;GO:0097447//dendritic tree;GO:0044421//obsolete extracellular region part;GO:0042995//cell projection;GO:0044297//cell body;GO:0120025//plasma membrane bounded cell projection;GO:0005576//extracellular region;GO:0044464//obsolete cell part;GO:0005623//obsolete cell;GO:0…	GO:0045499//chemorepellent activity;GO:0098772//molecular function regulator;GO:0038191//neuropilin binding;GO:0030545//signaling receptor regulator activity;GO:0005515//protein binding;GO:0030215//semaphorin receptor binding;GO:0048018//receptor ligand activity;GO:0003674//molecular_function;GO:0005102//signaling receptor binding;GO:0005488//binding;	ko04360(Axon guidance)	SEMA3A
NID2	6802.19	2.1578	1.1096	1e-100	1e-100	Up Regulation	NW_025927697.1	4034847	4044713	+	4266	NID2	GO:0120039;GO:0031224;GO:0035418;GO:0048858;GO:0008104;GO:0007160;GO:0032989;GO:0042330;GO:0120036;GO:0016477;GO:0005488;GO:0006935;GO:0005201;GO:0043169;GO:0044464;GO:0048870;GO:0031589;GO:0032990;GO:0005886;GO:0044421;GO:0099537;GO:0007154;GO:0044425;GO:0023052;GO:0016043;GO:0005509;GO:0030182;GO:0003674;GO:0008150;GO:0007268;GO:0051674;GO:0007409;GO:0009987;GO:0005518;GO:0033036;GO:0048856;GO:…	K06826	4GIXR	T	sp|Q14112|NID2_HUMAN Nidogen-2 OS=Homo sapiens OX=9606 GN=NID2 PE=1 SV=3	XP_040413735.1 nidogen-2, partial [Cygnus olor]	GO:0120039//plasma membrane bounded cell projection morphogenesis;GO:0035418//protein localization to synapse;GO:0048858//cell projection morphogenesis;GO:0008104//protein localization;GO:0007160//cell-matrix adhesion;GO:0032989//cellular component morphogenesis;GO:0042330//taxis;GO:0120036//plasma membrane bounded cell projection organization;GO:0016477//cell migration;GO:0006935//chemotaxis;GO:…	GO:0031224//intrinsic component of membrane;GO:0044464//obsolete cell part;GO:0005886//plasma membrane;GO:0044421//obsolete extracellular region part;GO:0044425//obsolete membrane part;GO:0071944//cell periphery;GO:0005576//extracellular region;GO:0031012//extracellular matrix;GO:0005623//obsolete cell;GO:0062023//collagen-containing extracellular matrix;GO:0009986//cell surface;GO:0016020//membr…	GO:0005488//binding;GO:0005201//extracellular matrix structural constituent;GO:0043169//cation binding;GO:0005509//calcium ion binding;GO:0003674//molecular_function;GO:0005518//collagen binding;GO:0005198//structural molecule activity;GO:0044877//protein-containing complex binding;GO:0046872//metal ion binding;GO:0043167//ion binding;	-	NID2
PLCG1	1333.63	2.5895	1.3727	1e-100	1e-100	Up Regulation	NW_025927817.1	1575771	1616931	+	4510	PLCG1	GO:1900274;GO:0030182;GO:0008150;GO:0003006;GO:0010863;GO:0044237;GO:0048667;GO:0004620;GO:0048878;GO:0051219;GO:0045765;GO:0009636;GO:0006897;GO:0009987;GO:0005622;GO:0046434;GO:0033036;GO:0071363;GO:0051716;GO:0061564;GO:0042592;GO:0002253;GO:0045596;GO:0019725;GO:0010035;GO:0022412;GO:0042578;GO:0120039;GO:0060191;GO:0060359;GO:0006629;GO:0048858;GO:0022414;GO:0042995;GO:0071702;GO:0072503;GO:…	K01116	4GIW6	I	sp|P10686|PLCG1_RAT 1-phosphatidylinositol 4,5-bisphosphate phosphodiesterase gamma-1 OS=Rattus norvegicus OX=10116 GN=Plcg1 PE=1 SV=1	XP_035403916.1 1-phosphatidylinositol 4,5-bisphosphate phosphodiesterase gamma-1 isoform X3 [Cygnus atratus] __gt;XP_040432160.1 1-phosphatidylinositol 4,5-bisphosphate phosphodiesterase gamma-1 isoform X3 [Cygnus olor]	GO:1900274//regulation of phospholipase C activity;GO:0030182//neuron differentiation;GO:0008150//biological_process;GO:0003006//developmental process involved in reproduction;GO:0010863//positive regulation of phospholipase C activity;GO:0044237//cellular metabolic process;GO:0048667//cell morphogenesis involved in neuron differentiation;GO:0048878//chemical homeostasis;GO:0045765//regulation of…	GO:0005622//intracellular anatomical structure;GO:0042995//cell projection;GO:0030136//clathrin-coated vesicle;GO:0071944//cell periphery;GO:0005575//cellular_component;GO:0031410//cytoplasmic vesicle;GO:0044428//obsolete nuclear part;GO:0044464//obsolete cell part;GO:0030135//coated vesicle;GO:0120025//plasma membrane bounded cell projection;GO:0043229//intracellular organelle;GO:0016020//membra…	GO:0004620//phospholipase activity;GO:0051219//phosphoprotein binding;GO:0042578//phosphoric ester hydrolase activity;GO:0005158//insulin receptor binding;GO:0044877//protein-containing complex binding;GO:0005167//neurotrophin TRK receptor binding;GO:0005165//neurotrophin receptor binding;GO:0016788//hydrolase activity, acting on ester bonds;GO:0004629//phospholipase C activity;GO:0035254//glutam…	ko04935(Growth hormone synthesis, secretion and action);ko04919(Thyroid hormone signaling pathway);ko04750(Inflammatory mediator regulation of TRP channels);ko04722(Neurotrophin signaling pathway);ko04670(Leukocyte transendothelial migration);ko04666(Fc gamma R-mediated phagocytosis);ko04664(Fc epsilon RI signaling pathway);ko04660(T cell receptor signaling pathway);ko04659(Th17 cell differentiat…	Plcg1
NEMP2	1024.22	2.3593	1.2384	1e-100	1e-100	Up Regulation	NW_025927672.1	3982830	3999177	+	6219	NEMP2	GO:0043226;GO:0005622;GO:0044446;GO:0005635;GO:0044464;GO:0005634;GO:0031967;GO:0016020;GO:0043227;GO:0019866;GO:0043231;GO:0031975;GO:0005575;GO:0044425;GO:0043229;GO:0031965;GO:0031090;GO:0031224;GO:0044424;GO:0005637;GO:0016021;GO:0012505;GO:0044428;GO:0044422;GO:0005623	-	4GU0R	S	sp|Q5ZJY9|NEMP2_CHICK Nuclear envelope integral membrane protein 2 OS=Gallus gallus OX=9031 GN=NEMP2 PE=2 SV=1	XP_013034071.1 PREDICTED: transmembrane protein 194B [Anser cygnoides domesticus]	-	GO:0043226//organelle;GO:0005622//intracellular anatomical structure;GO:0044446//obsolete intracellular organelle part;GO:0005635//nuclear envelope;GO:0044464//obsolete cell part;GO:0005634//nucleus;GO:0031967//organelle envelope;GO:0016020//membrane;GO:0043227//membrane-bounded organelle;GO:0019866//organelle inner membrane;GO:0043231//intracellular membrane-bounded organelle;GO:0031975//envelop…	-	-	NEMP2
PBX4	1464.43	2.112	1.0786	1e-100	1e-100	Up Regulation	NW_025928053.1	213718	228034	-	5076	PBX4	-	K15610	4GSQJ	K	sp|P40424|PBX1_HUMAN Pre-B-cell leukemia transcription factor 1 OS=Homo sapiens OX=9606 GN=PBX1 PE=1 SV=1	XP_010295568.1 PREDICTED: pre-B-cell leukemia transcription factor 3-like [Phaethon lepturus]	-	-	-	-	PBX1
PRRX1	3514.21	2.1235	1.0864	1e-100	1e-100	Up Regulation	NW_025927787.1	761176	793685	+	1422	PRRX1	GO:0097150;GO:0009890;GO:0048584;GO:0045934;GO:0008284;GO:0042471;GO:0002053;GO:0051254;GO:0003713;GO:0072358;GO:0048523;GO:0010468;GO:0051252;GO:0090596;GO:0035239;GO:0031323;GO:1990837;GO:0032502;GO:0050767;GO:0043227;GO:0010975;GO:0070013;GO:0009790;GO:1903507;GO:0010646;GO:0060840;GO:0043009;GO:1901363;GO:0031326;GO:0048844;GO:0045893;GO:0044428;GO:0120035;GO:0048562;GO:0010557;GO:0080135;GO:…	K09329	4CCVW	K	sp|Q05437|PRRX1_CHICK Paired mesoderm homeobox protein 1 OS=Gallus gallus OX=9031 GN=PRRX1 PE=1 SV=2	XP_025943418.1 paired mesoderm homeobox protein 1 [Apteryx rowi]	GO:0097150//neuronal stem cell population maintenance;GO:0009890//negative regulation of biosynthetic process;GO:0048584//positive regulation of response to stimulus;GO:0045934//negative regulation of nucleobase-containing compound metabolic process;GO:0008284//positive regulation of cell population proliferation;GO:0042471//ear morphogenesis;GO:0002053//positive regulation of mesenchymal cell pr…	GO:0043227//membrane-bounded organelle;GO:0070013//intracellular organelle lumen;GO:0044428//obsolete nuclear part;GO:0044464//obsolete cell part;GO:0043233//organelle lumen;GO:0044422//obsolete organelle part;GO:0044424//obsolete intracellular part;GO:0043229//intracellular organelle;GO:0031981//nuclear lumen;GO:0043226//organelle;GO:0044444//obsolete cytoplasmic part;GO:0005654//nucleoplasm;GO:…	GO:0003713//transcription coactivator activity;GO:1990837//sequence-specific double-stranded DNA binding;GO:1901363//heterocyclic compound binding;GO:0071837//HMG box domain binding;GO:0003690//double-stranded DNA binding;GO:0005515//protein binding;GO:0044212//transcription cis-regulatory region binding;GO:0000977//RNA polymerase II transcription regulatory region sequence-specific DNA binding;G…	-	PRRX1
GLCCI1	1274.06	2.3033	1.2037	1e-100	1e-100	Up Regulation	NW_025927741.1	1771987	1831596	+	4437	GLCCI1	GO:0005575;GO:0005623;GO:0044464;GO:0044424;GO:0005737;GO:0005622	-	4GTK1	S	sp|Q8K3I9|GLCI1_MOUSE Glucocorticoid-induced transcript 1 protein OS=Mus musculus OX=10090 GN=Glcci1 PE=1 SV=1	XP_040405716.1 glucocorticoid-induced transcript 1 protein isoform X2 [Cygnus olor]	-	GO:0005575//cellular_component;GO:0005623//obsolete cell;GO:0044464//obsolete cell part;GO:0044424//obsolete intracellular part;GO:0005737//cytoplasm;GO:0005622//intracellular anatomical structure;	-	-	Glcci1
RPL13	17252.3	2.1554	1.108	1e-100	1e-100	Up Regulation	NW_025927738.1	4400772	4405678	+	840	RPL13	GO:0000184;GO:0090304;GO:0005730;GO:0031099;GO:0010468;GO:0034655;GO:0044237;GO:0044444;GO:0051641;GO:0043603;GO:1901360;GO:0003674;GO:0006402;GO:0097159;GO:0032991;GO:0008150;GO:1901363;GO:0005622;GO:0009987;GO:0048856;GO:0033036;GO:0097421;GO:0006725;GO:0072599;GO:0043227;GO:0070013;GO:0032502;GO:0044267;GO:0005198;GO:0043231;GO:0044270;GO:0031100;GO:1901576;GO:0006614;GO:0044391;GO:0048732;GO:…	K02873	4GT7T	J	sp|P41125|RL13_CHICK 60S ribosomal protein L13 OS=Gallus gallus OX=9031 GN=RPL13 PE=2 SV=2	XP_035422079.1 60S ribosomal protein L13 [Cygnus atratus]	GO:0000184//nuclear-transcribed mRNA catabolic process, nonsense-mediated decay;GO:0090304//nucleic acid metabolic process;GO:0031099//regeneration;GO:0010468//regulation of gene expression;GO:0034655//nucleobase-containing compound catabolic process;GO:0044237//cellular metabolic process;GO:0051641//cellular localization;GO:0043603//cellular amide metabolic process;GO:1901360//organic cyclic com…	GO:0005730//nucleolus;GO:0044444//obsolete cytoplasmic part;GO:0032991//protein-containing complex;GO:0005622//intracellular anatomical structure;GO:0043227//membrane-bounded organelle;GO:0070013//intracellular organelle lumen;GO:0043231//intracellular membrane-bounded organelle;GO:0044391//ribosomal subunit;GO:0012505//endomembrane system;GO:0022626//cytosolic ribosome;GO:0005783//endoplasmic re…	GO:0003674//molecular_function;GO:0097159//organic cyclic compound binding;GO:1901363//heterocyclic compound binding;GO:0005198//structural molecule activity;GO:0005488//binding;GO:0003735//structural constituent of ribosome;GO:0003723//RNA binding;GO:0003676//nucleic acid binding;	ko03010(Ribosome)	RPL13
SOD3	454.135	3.2474	1.6993	1e-100	1e-100	Up Regulation	NW_025927822.1	1439964	1441662	-	1255	SOD3	GO:0006950;GO:0031012;GO:0044424;GO:0006801;GO:0009628;GO:0043229;GO:0005576;GO:0070482;GO:0008152;GO:0005623;GO:1901701;GO:0044422;GO:0098869;GO:0097237;GO:0000302;GO:0010035;GO:0012505;GO:0055114;GO:0001666;GO:0044464;GO:0005796;GO:0043169;GO:0005507;GO:0008270;GO:0004784;GO:0016721;GO:0062023;GO:0043233;GO:0044431;GO:0044446;GO:0036293;GO:0046688;GO:0043226;GO:0005488;GO:0005575;GO:1990748;GO:…	K16627	4GNYV	P	sp|P08294|SODE_HUMAN Extracellular superoxide dismutase [Cu-Zn] OS=Homo sapiens OX=9606 GN=SOD3 PE=1 SV=2	XP_005019322.3 extracellular superoxide dismutase [Cu-Zn] isoform X1 [Anas platyrhynchos]	GO:0006950//response to stress;GO:0006801//superoxide metabolic process;GO:0009628//response to abiotic stimulus;GO:0070482//response to oxygen levels;GO:0008152//metabolic process;GO:1901701//cellular response to oxygen-containing compound;GO:0098869//cellular oxidant detoxification;GO:0097237//cellular response to toxic substance;GO:0000302//response to reactive oxygen species;GO:0010035//respo…	GO:0031012//extracellular matrix;GO:0044424//obsolete intracellular part;GO:0043229//intracellular organelle;GO:0005576//extracellular region;GO:0005623//obsolete cell;GO:0044422//obsolete organelle part;GO:0012505//endomembrane system;GO:0044464//obsolete cell part;GO:0005796//Golgi lumen;GO:0062023//collagen-containing extracellular matrix;GO:0043233//organelle lumen;GO:0044431//obsolete Golgi …	GO:0043169//cation binding;GO:0005507//copper ion binding;GO:0008270//zinc ion binding;GO:0004784//superoxide dismutase activity;GO:0016721//oxidoreductase activity, acting on superoxide radicals as acceptor;GO:0005488//binding;GO:0016491//oxidoreductase activity;GO:0046914//transition metal ion binding;GO:1901681//sulfur compound binding;GO:0008201//heparin binding;GO:0097367//carbohydrate deriv…	-	SOD3
WDR90	285.865	5.792	2.5341	1e-100	1e-100	Up Regulation	NW_025927663.1	4381236	4412819	-	5808	WDR90	-	-	4GPX9	DK	sp|A0JP70|WDR90_XENTR WD repeat-containing protein 90 OS=Xenopus tropicalis OX=8364 GN=wdr90 PE=2 SV=1	XP_035404893.1 WD repeat-containing protein 90 [Cygnus atratus]	-	-	-	-	wdr90
LOC106031352	1622.11	2.2481	1.1687	1e-100	1e-100	Up Regulation	NW_025927689.1	2434846	2438157	+	959	LOC106031352	-	K10418	4GWRT	Z	sp|P61285|DYL1_BOVIN Dynein light chain 1, cytoplasmic OS=Bos taurus OX=9913 GN=DYNLL1 PE=1 SV=1	XP_040433244.1 dynein light chain 1, cytoplasmic-like isoform X1 [Cygnus olor]	-	-	-	ko04962(Vasopressin-regulated water reabsorption)	DYNLL1
LOC125181535	263.17	77.7874	6.2815	1e-100	1e-100	Up Regulation	NW_025928317.1	2744	51473	+	1356	LOC125181535	GO:0046872;GO:0044260;GO:0140096;GO:0032446;GO:0003824;GO:0044424;GO:0019787;GO:0006464;GO:0044237;GO:1901564;GO:0044444;GO:0043170;GO:0006807;GO:0008150;GO:0061630;GO:0016740;GO:0097159;GO:0008152;GO:0005623;GO:0043167;GO:0003674;GO:0061659;GO:0071704;GO:0005488;GO:0009987;GO:0005622;GO:0043412;GO:1901363;GO:0004842;GO:0003676;GO:0008270;GO:0044464;GO:0043169;GO:0005829;GO:0016567;GO:0005737;GO:…	-	4GNVY	S	sp|Q1LZE1|KCMF1_BOVIN E3 ubiquitin-protein ligase KCMF1 OS=Bos taurus OX=9913 GN=KCMF1 PE=2 SV=1	XP_040399274.1 E3 ubiquitin-protein ligase KCMF1-like isoform X1 [Cygnus olor]	GO:0044260//cellular macromolecule metabolic process;GO:0032446//protein modification by small protein conjugation;GO:0006464//cellular protein modification process;GO:0044237//cellular metabolic process;GO:1901564//organonitrogen compound metabolic process;GO:0043170//macromolecule metabolic process;GO:0006807//nitrogen compound metabolic process;GO:0008150//biological_process;GO:0008152//metabo…	GO:0044424//obsolete intracellular part;GO:0044444//obsolete cytoplasmic part;GO:0005623//obsolete cell;GO:0005622//intracellular anatomical structure;GO:0044464//obsolete cell part;GO:0005829//cytosol;GO:0005737//cytoplasm;GO:0005575//cellular_component;	GO:0046872//metal ion binding;GO:0140096//catalytic activity, acting on a protein;GO:0003824//catalytic activity;GO:0019787//ubiquitin-like protein transferase activity;GO:0061630//ubiquitin protein ligase activity;GO:0016740//transferase activity;GO:0097159//organic cyclic compound binding;GO:0043167//ion binding;GO:0003674//molecular_function;GO:0061659//ubiquitin-like protein ligase activity;G…	-	KCMF1
ACSL4	1769.07	2.1792	1.1238	1e-100	1e-100	Up Regulation	NW_025927715.1	3031382	3070414	+	5048	ACSL4	GO:1901137;GO:0051093;GO:0031224;GO:0005740;GO:0016358;GO:2000112;GO:0031984;GO:0012505;GO:0004467;GO:0019217;GO:0033865;GO:0065007;GO:0120036;GO:0032990;GO:0006164;GO:0051649;GO:0016405;GO:0032369;GO:0003824;GO:0031090;GO:0044425;GO:0003674;GO:1901360;GO:0097159;GO:0008582;GO:0044444;GO:0005811;GO:0043603;GO:0048856;GO:0046949;GO:0031967;GO:2000026;GO:0090101;GO:0005741;GO:0009889;GO:0009605;GO:…	K01897	4GP2J	I	sp|O35547|ACSL4_RAT Long-chain-fatty-acid--CoA ligase 4 OS=Rattus norvegicus OX=10116 GN=Acsl4 PE=1 SV=2	XP_035397053.1 long-chain-fatty-acid--CoA ligase 4 isoform X1 [Cygnus atratus]	GO:1901137//carbohydrate derivative biosynthetic process;GO:0051093//negative regulation of developmental process;GO:0016358//dendrite development;GO:2000112//regulation of cellular macromolecule biosynthetic process;GO:0019217//regulation of fatty acid metabolic process;GO:0033865//nucleoside bisphosphate metabolic process;GO:0065007//biological regulation;GO:0120036//plasma membrane bounded cel…	GO:0031224//intrinsic component of membrane;GO:0005740//mitochondrial envelope;GO:0031984//organelle subcompartment;GO:0012505//endomembrane system;GO:0031090//organelle membrane;GO:0044425//obsolete membrane part;GO:0044444//obsolete cytoplasmic part;GO:0005811//lipid droplet;GO:0031967//organelle envelope;GO:0005741//mitochondrial outer membrane;GO:0043005//neuron projection;GO:0043231//intrace…	GO:0004467//long-chain fatty acid-CoA ligase activity;GO:0016405//CoA-ligase activity;GO:0003824//catalytic activity;GO:0003674//molecular_function;GO:0097159//organic cyclic compound binding;GO:0008144//obsolete drug binding;GO:0102391//decanoate-CoA ligase activity;GO:0032555//purine ribonucleotide binding;GO:0005488//binding;GO:0017076//purine nucleotide binding;GO:0035639//purine ribonucleosi…	ko04920(Adipocytokine signaling pathway);ko04714(Thermogenesis);ko04216(Ferroptosis);ko04146(Peroxisome);ko03320(PPAR signaling pathway);ko00071(Fatty acid degradation);ko00061(Fatty acid biosynthesis)	Acsl4
ARRDC2	610.23	2.7873	1.4789	1e-100	1e-100	Up Regulation	NW_025927760.1	3477413	3487951	+	3109	ARRDC2	GO:0005623;GO:0005886;GO:0005575;GO:0031410;GO:0005737;GO:0016020;GO:0044444;GO:0043227;GO:0044424;GO:0044464;GO:0031982;GO:0043229;GO:0043226;GO:0005622;GO:0097708;GO:0071944	-	4GIZV	S	sp|Q8TBH0|ARRD2_HUMAN Arrestin domain-containing protein 2 OS=Homo sapiens OX=9606 GN=ARRDC2 PE=1 SV=2	XP_013050719.1 PREDICTED: arrestin domain-containing protein 2 isoform X1 [Anser cygnoides domesticus]	-	GO:0005623//obsolete cell;GO:0005886//plasma membrane;GO:0005575//cellular_component;GO:0031410//cytoplasmic vesicle;GO:0005737//cytoplasm;GO:0016020//membrane;GO:0044444//obsolete cytoplasmic part;GO:0043227//membrane-bounded organelle;GO:0044424//obsolete intracellular part;GO:0044464//obsolete cell part;GO:0031982//vesicle;GO:0043229//intracellular organelle;GO:0043226//organelle;GO:0005622//i…	-	-	ARRDC2
PHETA2	1933.92	2.2719	1.1839	1e-100	1e-100	Up Regulation	NW_025927770.1	703848	709655	-	5808	PHETA2	GO:0012505;GO:0043112;GO:0016050;GO:0031984;GO:0005623;GO:0008152;GO:0044422;GO:0006810;GO:0044260;GO:0043229;GO:0031982;GO:0042803;GO:0005802;GO:0044424;GO:0042147;GO:0051649;GO:0005737;GO:0055037;GO:0005575;GO:0005768;GO:0016482;GO:0071840;GO:0005515;GO:0098791;GO:0044431;GO:0044446;GO:0097708;GO:0007032;GO:0071704;GO:0005488;GO:0043226;GO:0044464;GO:0065007;GO:0043170;GO:0016043;GO:0044444;GO:…	-	4GWTZ	T	sp|Q14B98|SESQ2_MOUSE Sesquipedalian-2 OS=Mus musculus OX=10090 GN=Pheta2 PE=1 SV=1	XP_035191069.1 sesquipedalian-2 [Oxyura jamaicensis]	GO:0043112//receptor metabolic process;GO:0016050//vesicle organization;GO:0008152//metabolic process;GO:0006810//transport;GO:0044260//cellular macromolecule metabolic process;GO:0042147//retrograde transport, endosome to Golgi;GO:0051649//establishment of localization in cell;GO:0016482//cytosolic transport;GO:0071840//cellular component organization or biogenesis;GO:0007032//endosome organizat…	GO:0012505//endomembrane system;GO:0031984//organelle subcompartment;GO:0005623//obsolete cell;GO:0044422//obsolete organelle part;GO:0043229//intracellular organelle;GO:0031982//vesicle;GO:0005802//trans-Golgi network;GO:0044424//obsolete intracellular part;GO:0005737//cytoplasm;GO:0055037//recycling endosome;GO:0005575//cellular_component;GO:0005768//endosome;GO:0098791//Golgi apparatus subcomp…	GO:0042803//protein homodimerization activity;GO:0005515//protein binding;GO:0005488//binding;GO:0003674//molecular_function;GO:0042802//identical protein binding;GO:0046983//protein dimerization activity;	-	Pheta2
SMAP2	1724.74	2.0633	1.045	1e-100	1e-100	Up Regulation	NW_025928012.1	78070	96323	-	2389	SMAP2	GO:0044093;GO:0044424;GO:0051336;GO:0043087;GO:0046872;GO:0008150;GO:0005096;GO:0043167;GO:0008047;GO:0003674;GO:0065009;GO:0060589;GO:0005623;GO:0098772;GO:0044464;GO:0043169;GO:0030234;GO:0065007;GO:0043085;GO:0005622;GO:0005488;GO:0030695;GO:0005575;GO:0043547;GO:0005737;GO:0050790;GO:0051345	K12486	4GI8K	T	sp|Q5F413|SMAP2_CHICK Stromal membrane-associated protein 2 OS=Gallus gallus OX=9031 GN=SMAP2 PE=2 SV=1	XP_035418002.1 stromal membrane-associated protein 2 isoform X1 [Cygnus atratus] __gt;XP_040391185.1 stromal membrane-associated protein 2 [Cygnus olor]	GO:0044093//positive regulation of molecular function;GO:0051336//regulation of hydrolase activity;GO:0043087//regulation of GTPase activity;GO:0008150//biological_process;GO:0065009//regulation of molecular function;GO:0065007//biological regulation;GO:0043085//positive regulation of catalytic activity;GO:0043547//positive regulation of GTPase activity;GO:0050790//regulation of catalytic activit…	GO:0044424//obsolete intracellular part;GO:0005623//obsolete cell;GO:0044464//obsolete cell part;GO:0005622//intracellular anatomical structure;GO:0005575//cellular_component;GO:0005737//cytoplasm;	GO:0046872//metal ion binding;GO:0005096//GTPase activator activity;GO:0043167//ion binding;GO:0008047//enzyme activator activity;GO:0003674//molecular_function;GO:0060589//nucleoside-triphosphatase regulator activity;GO:0098772//molecular function regulator;GO:0043169//cation binding;GO:0030234//enzyme regulator activity;GO:0005488//binding;GO:0030695//GTPase regulator activity;	ko04144(Endocytosis)	SMAP2
TFCP2	1995.42	2.0689	1.0489	1e-100	1e-100	Up Regulation	NW_025928034.1	62242	76827	-	3589	TFCP2	GO:0006725;GO:0005622;GO:0140110;GO:0009987;GO:0031326;GO:0009893;GO:1901363;GO:0043231;GO:1990837;GO:0009889;GO:0003677;GO:0031323;GO:0070013;GO:0043227;GO:0044237;GO:0010468;GO:0090304;GO:0051252;GO:0008150;GO:0031325;GO:0032991;GO:0009299;GO:0003674;GO:1901360;GO:0097159;GO:0044444;GO:0051254;GO:0006366;GO:0005654;GO:0018130;GO:0000977;GO:0044464;GO:0065007;GO:0043565;GO:0005488;GO:0071704;GO:…	K09275	4GQB6	K	sp|Q7T2U9|TFCP2_CHICK Transcription factor CP2 OS=Gallus gallus OX=9031 GN=TFCP2 PE=2 SV=1	XP_032853364.1 alpha-globin transcription factor CP2 isoform X2 [Tyto alba alba]	GO:0006725//cellular aromatic compound metabolic process;GO:0009987//cellular process;GO:0031326//regulation of cellular biosynthetic process;GO:0009893//positive regulation of metabolic process;GO:0009889//regulation of biosynthetic process;GO:0031323//regulation of cellular metabolic process;GO:0044237//cellular metabolic process;GO:0010468//regulation of gene expression;GO:0090304//nucleic aci…	GO:0005622//intracellular anatomical structure;GO:0043231//intracellular membrane-bounded organelle;GO:0070013//intracellular organelle lumen;GO:0043227//membrane-bounded organelle;GO:0032991//protein-containing complex;GO:0044444//obsolete cytoplasmic part;GO:0005654//nucleoplasm;GO:0044464//obsolete cell part;GO:0043233//organelle lumen;GO:0044428//obsolete nuclear part;GO:0005634//nucleus;GO:0…	GO:0140110//transcription regulator activity;GO:1901363//heterocyclic compound binding;GO:1990837//sequence-specific double-stranded DNA binding;GO:0003677//DNA binding;GO:0003674//molecular_function;GO:0097159//organic cyclic compound binding;GO:0000977//RNA polymerase II transcription regulatory region sequence-specific DNA binding;GO:0043565//sequence-specific DNA binding;GO:0005488//binding;G…	-	TFCP2
DDIT4	719.983	2.7119	1.4393	1e-100	1e-100	Up Regulation	NW_025927710.1	1675682	1678818	-	1347	DDIT4	GO:0071385;GO:1901655;GO:0032007;GO:0007169;GO:0097327;GO:2001169;GO:0001666;GO:0010648;GO:0031400;GO:0010033;GO:0051198;GO:0005515;GO:0051172;GO:0048870;GO:0007166;GO:0009410;GO:0010942;GO:0044464;GO:0050794;GO:0051174;GO:0005488;GO:0051196;GO:0009890;GO:1902531;GO:0010563;GO:0045934;GO:0016043;GO:0072593;GO:0071407;GO:0023052;GO:0007154;GO:0051193;GO:0031329;GO:0009895;GO:0048523;GO:0031323;GO:…	K08270	4GHIV	S	sp|Q08E62|DDIT4_BOVIN DNA damage-inducible transcript 4 protein OS=Bos taurus OX=9913 GN=DDIT4 PE=2 SV=1	XP_035170613.1 DNA damage-inducible transcript 4 protein-like [Oxyura jamaicensis] __gt;XP_035170614.1 DNA damage-inducible transcript 4 protein-like [Oxyura jamaicensis] __gt;XP_035170622.1 DNA damage-inducible transcript 4 protein-like [Oxyura jamaicensis] __gt;XP_035170623.1 DNA damage-inducible transcript 4 protein-like [Oxyura jamaicensis] __gt;XP_035393572.1 DNA damage-inducible transcript …	GO:0071385//cellular response to glucocorticoid stimulus;GO:1901655//cellular response to ketone;GO:0032007//negative regulation of TOR signaling;GO:0007169//transmembrane receptor protein tyrosine kinase signaling pathway;GO:0097327//response to antineoplastic agent;GO:2001169//regulation of ATP biosynthetic process;GO:0001666//response to hypoxia;GO:0010648//negative regulation of cell communic…	GO:0044464//obsolete cell part;GO:0043227//membrane-bounded organelle;GO:0044424//obsolete intracellular part;GO:0043229//intracellular organelle;GO:0043226//organelle;GO:0044444//obsolete cytoplasmic part;GO:0005739//mitochondrion;GO:0043231//intracellular membrane-bounded organelle;GO:0005622//intracellular anatomical structure;GO:0005623//obsolete cell;GO:0005575//cellular_component;GO:0005737…	GO:0005515//protein binding;GO:0005488//binding;GO:0071889//14-3-3 protein binding;GO:0003674//molecular_function;	ko04151(PI3K-Akt signaling pathway);ko04150(mTOR signaling pathway);ko04140(Autophagy - animal)	DDIT4
RARRES1	889.001	2.6343	1.3974	1e-100	1e-100	Up Regulation	NW_025927675.1	7519566	7528022	+	1326	RARRES1	GO:0031012;GO:0071944;GO:0031224;GO:0005576;GO:0048523;GO:0044425;GO:0005623;GO:0031214;GO:0035805;GO:0008285;GO:0008150;GO:0048513;GO:0016021;GO:0050789;GO:0032501;GO:0042127;GO:0048856;GO:0030312;GO:0065007;GO:0044464;GO:0050794;GO:0048731;GO:0048519;GO:0005615;GO:0007275;GO:0005575;GO:0009888;GO:0044421;GO:0032502;GO:0016020	-	4GP6Z	S	sp|Q90YI1|OCX32_CHICK Ovocalyxin-32 OS=Gallus gallus OX=9031 PE=1 SV=1	XP_040423632.1 retinoic acid receptor responder protein 1 [Cygnus olor]	GO:0048523//negative regulation of cellular process;GO:0031214//biomineral tissue development;GO:0008285//negative regulation of cell population proliferation;GO:0008150//biological_process;GO:0048513//animal organ development;GO:0050789//regulation of biological process;GO:0032501//multicellular organismal process;GO:0042127//regulation of cell population proliferation;GO:0048856//anatomical str…	GO:0031012//extracellular matrix;GO:0071944//cell periphery;GO:0031224//intrinsic component of membrane;GO:0005576//extracellular region;GO:0044425//obsolete membrane part;GO:0005623//obsolete cell;GO:0035805//egg coat;GO:0016021//integral component of membrane;GO:0030312//external encapsulating structure;GO:0044464//obsolete cell part;GO:0005615//extracellular space;GO:0005575//cellular_componen…	-	-	-
SMC4	2482.55	2.1172	1.0821	1e-100	1e-100	Up Regulation	NW_025927675.1	7175724	7212568	-	4525	SMC4	GO:0007049;GO:0006974;GO:0005488;GO:0071704;GO:0043233;GO:0044464;GO:0005524;GO:0065007;GO:0000228;GO:0032555;GO:0043565;GO:0032559;GO:0040029;GO:0000012;GO:0017076;GO:0035639;GO:0005515;GO:0007422;GO:0022414;GO:0036094;GO:0032553;GO:0140013;GO:0006807;GO:0044428;GO:0000775;GO:0042464;GO:0044451;GO:0005622;GO:0022402;GO:0009987;GO:0006259;GO:1901363;GO:0006725;GO:0051716;GO:0016818;GO:0048856;GO:…	K06675	4GQ1N	BD	sp|Q8CG47|SMC4_MOUSE Structural maintenance of chromosomes protein 4 OS=Mus musculus OX=10090 GN=Smc4 PE=1 SV=1	XP_013048490.1 PREDICTED: structural maintenance of chromosomes protein 4 isoform X2 [Anser cygnoides domesticus]	GO:0007049//cell cycle;GO:0006974//cellular response to DNA damage stimulus;GO:0071704//organic substance metabolic process;GO:0065007//biological regulation;GO:0040029//regulation of gene expression, epigenetic;GO:0000012//single strand break repair;GO:0007422//peripheral nervous system development;GO:0022414//reproductive process;GO:0140013//meiotic nuclear division;GO:0006807//nitrogen compoun…	GO:0043233//organelle lumen;GO:0044464//obsolete cell part;GO:0000228//nuclear chromosome;GO:0044428//obsolete nuclear part;GO:0000775//chromosome, centromeric region;GO:0044451//obsolete nucleoplasm part;GO:0005622//intracellular anatomical structure;GO:0070013//intracellular organelle lumen;GO:0043227//membrane-bounded organelle;GO:0043231//intracellular membrane-bounded organelle;GO:0044444//o…	GO:0005488//binding;GO:0005524//ATP binding;GO:0032555//purine ribonucleotide binding;GO:0043565//sequence-specific DNA binding;GO:0032559//adenyl ribonucleotide binding;GO:0017076//purine nucleotide binding;GO:0035639//purine ribonucleoside triphosphate binding;GO:0005515//protein binding;GO:0036094//small molecule binding;GO:0032553//ribonucleotide binding;GO:1901363//heterocyclic compound bind…	-	Smc4
ARSJ	5874.39	2.0235	1.0169	1e-100	1e-100	Up Regulation	NW_025927698.1	5098825	5142761	-	3784	ARSJ	GO:0005788;GO:0043169;GO:0044464;GO:0008484;GO:0044446;GO:0043233;GO:0005488;GO:0043226;GO:0005622;GO:0005575;GO:0043231;GO:0043227;GO:0070013;GO:0016788;GO:0031974;GO:0005737;GO:0003824;GO:0044424;GO:0046872;GO:0016787;GO:0044432;GO:0005576;GO:0043229;GO:0004065;GO:0005623;GO:0008152;GO:0043167;GO:0003674;GO:0008150;GO:0044422;GO:0012505;GO:0044444;GO:0005783	K12375	4GKI1	P	sp|Q8BM89|ARSJ_MOUSE Arylsulfatase J OS=Mus musculus OX=10090 GN=Arsj PE=2 SV=1	XP_005024674.3 arylsulfatase J isoform X1 [Anas platyrhynchos] __gt;XP_032041819.1 arylsulfatase J [Aythya fuligula]	GO:0008152//metabolic process;GO:0008150//biological_process;	GO:0005788//endoplasmic reticulum lumen;GO:0044464//obsolete cell part;GO:0044446//obsolete intracellular organelle part;GO:0043233//organelle lumen;GO:0043226//organelle;GO:0005622//intracellular anatomical structure;GO:0005575//cellular_component;GO:0043231//intracellular membrane-bounded organelle;GO:0043227//membrane-bounded organelle;GO:0070013//intracellular organelle lumen;GO:0031974//memb…	GO:0043169//cation binding;GO:0008484//sulfuric ester hydrolase activity;GO:0005488//binding;GO:0016788//hydrolase activity, acting on ester bonds;GO:0003824//catalytic activity;GO:0046872//metal ion binding;GO:0016787//hydrolase activity;GO:0004065//arylsulfatase activity;GO:0043167//ion binding;GO:0003674//molecular_function;	-	Arsj
LOC106049751	1882.41	2.37	1.2449	1e-100	1e-100	Up Regulation	NW_025928101.1	137666	145999	-	2757	LOC106049751	-	-	48V6T	O	sp|Q9C029|TRIM7_HUMAN E3 ubiquitin-protein ligase TRIM7 OS=Homo sapiens OX=9606 GN=TRIM7 PE=1 SV=2	XP_013057616.1 PREDICTED: E3 ubiquitin-protein ligase TRIM39-like isoform X1 [Anser cygnoides domesticus]	-	-	-	-	TRIM7
RPL22L1	3148.79	2.1158	1.0812	1e-100	1e-100	Up Regulation	NW_025927675.1	4350428	4352374	+	587	RPL22L1	GO:0043603;GO:0044444;GO:0043170;GO:0043232;GO:0008150;GO:0032991;GO:0097159;GO:0003674;GO:0043228;GO:0034641;GO:0044237;GO:0006518;GO:0005198;GO:0019538;GO:0044267;GO:0010467;GO:1901566;GO:0015934;GO:0044238;GO:0044249;GO:0009987;GO:0005622;GO:1901363;GO:0005829;GO:0009059;GO:0002181;GO:0003723;GO:0022626;GO:0006807;GO:0044445;GO:0044422;GO:0008152;GO:0005623;GO:0044271;GO:0043229;GO:0044391;GO:…	K02891	4GUY2	J	sp|Q9D7S7|RL22L_MOUSE 60S ribosomal protein L22-like 1 OS=Mus musculus OX=10090 GN=Rpl22l1 PE=1 SV=1	XP_013030172.1 PREDICTED: 60S ribosomal protein L22-like 1 [Anser cygnoides domesticus] __gt;XP_032049592.1 60S ribosomal protein L22-like 1 [Aythya fuligula] __gt;XP_035413129.1 60S ribosomal protein L22-like 1 [Cygnus atratus] __gt;XP_040422486.1 60S ribosomal protein L22-like 1 [Cygnus olor]	GO:0043603//cellular amide metabolic process;GO:0043170//macromolecule metabolic process;GO:0008150//biological_process;GO:0034641//cellular nitrogen compound metabolic process;GO:0044237//cellular metabolic process;GO:0006518//peptide metabolic process;GO:0019538//protein metabolic process;GO:0044267//cellular protein metabolic process;GO:0010467//gene expression;GO:1901566//organonitrogen compo…	GO:0044444//obsolete cytoplasmic part;GO:0043232//intracellular non-membrane-bounded organelle;GO:0032991//protein-containing complex;GO:0043228//non-membrane-bounded organelle;GO:0015934//large ribosomal subunit;GO:0005622//intracellular anatomical structure;GO:0005829//cytosol;GO:0022626//cytosolic ribosome;GO:0044445//obsolete cytosolic part;GO:0044422//obsolete organelle part;GO:0005623//obso…	GO:0097159//organic cyclic compound binding;GO:0003674//molecular_function;GO:0005198//structural molecule activity;GO:1901363//heterocyclic compound binding;GO:0003723//RNA binding;GO:0005488//binding;GO:0003676//nucleic acid binding;GO:0003735//structural constituent of ribosome;	ko03010(Ribosome)	Rpl22l1
CNOT11	787.22	3.1457	1.6534	1e-100	1e-100	Up Regulation	NW_025927865.1	305325	318023	+	1540	CNOT11	GO:1902807;GO:0034249;GO:0005634;GO:0005829;GO:0016458;GO:0072395;GO:0016070;GO:0046483;GO:0009059;GO:0006355;GO:2000113;GO:0019219;GO:0032268;GO:0050896;GO:0048518;GO:0031571;GO:0044238;GO:0006401;GO:0019222;GO:0044819;GO:0044249;GO:0010467;GO:0035556;GO:0046700;GO:0010556;GO:0009056;GO:0045787;GO:0034641;GO:0072331;GO:0044783;GO:0019439;GO:0000288;GO:0007346;GO:0050789;GO:0043170;GO:0006139;GO:…	-	4GKZE	O	sp|Q9UKZ1|CNO11_HUMAN CCR4-NOT transcription complex subunit 11 OS=Homo sapiens OX=9606 GN=CNOT11 PE=1 SV=1	XP_035413885.1 CCR4-NOT transcription complex subunit 11 [Cygnus atratus]	GO:1902807//negative regulation of cell cycle G1/S phase transition;GO:0034249//negative regulation of cellular amide metabolic process;GO:0016458//obsolete gene silencing;GO:0072395//cell cycle checkpoint signaling;GO:0016070//RNA metabolic process;GO:0046483//heterocycle metabolic process;GO:0009059//macromolecule biosynthetic process;GO:0006355//regulation of transcription, DNA-templated;GO:20…	GO:0005634//nucleus;GO:0005829//cytosol;GO:0043226//organelle;GO:0005575//cellular_component;GO:0005737//cytoplasm;GO:0044424//obsolete intracellular part;GO:0043229//intracellular organelle;GO:0005623//obsolete cell;GO:0005622//intracellular anatomical structure;GO:0043231//intracellular membrane-bounded organelle;GO:0043227//membrane-bounded organelle;GO:0032991//protein-containing complex;GO:0…	-	-	CNOT11
ADM	5327.16	2.2057	1.1413	1e-100	1e-100	Up Regulation	NW_025927712.1	1722123	1724071	-	689	ADM	GO:0048608;GO:0022401;GO:0097646;GO:0001892;GO:0045823;GO:0050793;GO:0023058;GO:0008016;GO:0009991;GO:0050789;GO:0050801;GO:0008277;GO:0061138;GO:0048646;GO:0050896;GO:0008610;GO:0001664;GO:0002376;GO:1901135;GO:0055082;GO:0032868;GO:0051234;GO:0048598;GO:0042127;GO:0016192;GO:0007267;GO:0009617;GO:0048468;GO:0042448;GO:0010817;GO:0051179;GO:0072175;GO:0044249;GO:1901566;GO:0007507;GO:0044260;GO:…	K12333	4GUWF	T	sp|O62827|ADML_BOVIN Pro-adrenomedullin OS=Bos taurus OX=9913 GN=ADM PE=2 SV=2	XP_035406277.1 ADM [Cygnus atratus] __gt;XP_035406278.1 ADM [Cygnus atratus]	GO:0048608//reproductive structure development;GO:0022401//negative adaptation of signaling pathway;GO:0097646//calcitonin family receptor signaling pathway;GO:0001892//embryonic placenta development;GO:0045823//positive regulation of heart contraction;GO:0050793//regulation of developmental process;GO:0023058//adaptation of signaling pathway;GO:0008016//regulation of heart contraction;GO:0009991…	GO:0005576//extracellular region;GO:0044424//obsolete intracellular part;GO:0044464//obsolete cell part;GO:0005623//obsolete cell;GO:0005737//cytoplasm;GO:0005575//cellular_component;GO:0005622//intracellular anatomical structure;GO:0005615//extracellular space;GO:0044421//obsolete extracellular region part;	GO:0001664//G protein-coupled receptor binding;GO:0005102//signaling receptor binding;GO:0030545//signaling receptor regulator activity;GO:0005488//binding;GO:0005515//protein binding;GO:0048018//receptor ligand activity;GO:0005179//hormone activity;GO:0031700//adrenomedullin receptor binding;GO:0003674//molecular_function;GO:0098772//molecular function regulator;	ko04270(Vascular smooth muscle contraction);ko04080(Neuroactive ligand-receptor interaction)	ADM
LOC106029347	205.769	8.7904	3.1359	1e-100	1e-100	Up Regulation	NW_025928285.1	44131	46587	+	1128	LOC106029347	-	K12005	4GVT8	O	-	XP_038043659.1 E3 ubiquitin-protein ligase TRIM7-like [Anas platyrhynchos]	-	-	-	-	-
LOC125181538	323.701	137.419	7.1024	1e-100	1e-100	Up Regulation	NW_025928322.1	15	46577	+	5564	LOC125181538	GO:0005575;GO:0000375;GO:0046914;GO:0005737;GO:0003676;GO:0008270;GO:0044464;GO:0043169;GO:0006396;GO:0043226;GO:0005694;GO:0071704;GO:0005488;GO:0008152;GO:0005623;GO:0006807;GO:0008380;GO:0003723;GO:0016071;GO:0044424;GO:0043229;GO:0044238;GO:0003677;GO:0007275;GO:0043231;GO:0043227;GO:0006397;GO:0032502;GO:0010467;GO:0005634;GO:0048856;GO:0016070;GO:0046483;GO:0000398;GO:0006725;GO:1901363;GO:…	K13203	4GISP	A	sp|Q96KR1|ZFR_HUMAN Zinc finger RNA-binding protein OS=Homo sapiens OX=9606 GN=ZFR PE=1 SV=2	XP_040399108.1 zinc finger RNA-binding protein-like isoform X4 [Cygnus olor]	GO:0000375//RNA splicing, via transesterification reactions;GO:0006396//RNA processing;GO:0071704//organic substance metabolic process;GO:0008152//metabolic process;GO:0006807//nitrogen compound metabolic process;GO:0008380//RNA splicing;GO:0016071//mRNA metabolic process;GO:0044238//primary metabolic process;GO:0007275//multicellular organism development;GO:0006397//mRNA processing;GO:0032502//d…	GO:0005575//cellular_component;GO:0005737//cytoplasm;GO:0044464//obsolete cell part;GO:0043226//organelle;GO:0005694//chromosome;GO:0005623//obsolete cell;GO:0044424//obsolete intracellular part;GO:0043229//intracellular organelle;GO:0043231//intracellular membrane-bounded organelle;GO:0043227//membrane-bounded organelle;GO:0005634//nucleus;GO:0005622//intracellular anatomical structure;GO:004323…	GO:0046914//transition metal ion binding;GO:0003676//nucleic acid binding;GO:0008270//zinc ion binding;GO:0043169//cation binding;GO:0005488//binding;GO:0003723//RNA binding;GO:0003677//DNA binding;GO:1901363//heterocyclic compound binding;GO:0097159//organic cyclic compound binding;GO:0003674//molecular_function;GO:0043167//ion binding;GO:0046872//metal ion binding;	-	ZFR
LOC125181512	521.586	4.8934	2.2908	1e-100	1e-100	Up Regulation	NW_025928302.1	50034	56705	-	2747	LOC125181512	GO:0080135;GO:0008047;GO:0044428;GO:0006357;GO:0031072;GO:2001141;GO:0051085;GO:0010648;GO:0051172;GO:0008134;GO:0010033;GO:0005515;GO:0051239;GO:0050794;GO:0043233;GO:0005488;GO:0045595;GO:0043085;GO:0090083;GO:0044464;GO:0045934;GO:0009890;GO:0006458;GO:0044456;GO:0032279;GO:0051252;GO:0005730;GO:0048523;GO:0010468;GO:0043227;GO:0070013;GO:0032502;GO:0031323;GO:0060590;GO:0023057;GO:0044087;GO:…	K09507	4GICR	O	sp|Q3MI00|DNJB1_BOVIN DnaJ homolog subfamily B member 1 OS=Bos taurus OX=9913 GN=DNAJB1 PE=2 SV=3	XP_012863398.1 dnaJ homolog subfamily B member 1 [Echinops telfairi]	GO:0080135//regulation of cellular response to stress;GO:0006357//regulation of transcription by RNA polymerase II;GO:2001141//regulation of RNA biosynthetic process;GO:0051085//chaperone cofactor-dependent protein refolding;GO:0010648//negative regulation of cell communication;GO:0051172//negative regulation of nitrogen compound metabolic process;GO:0010033//response to organic substance;GO:0051…	GO:0044428//obsolete nuclear part;GO:0043233//organelle lumen;GO:0044464//obsolete cell part;GO:0044456//obsolete synapse part;GO:0032279//asymmetric synapse;GO:0005730//nucleolus;GO:0043227//membrane-bounded organelle;GO:0070013//intracellular organelle lumen;GO:0014069//postsynaptic density;GO:0097458//obsolete neuron part;GO:0044422//obsolete organelle part;GO:0044445//obsolete cytosolic part;…	GO:0008047//enzyme activator activity;GO:0031072//heat shock protein binding;GO:0008134//transcription factor binding;GO:0005515//protein binding;GO:0005488//binding;GO:0060590//ATPase regulator activity;GO:0003712//transcription coregulator activity;GO:0003714//transcription corepressor activity;GO:0019899//enzyme binding;GO:0098772//molecular function regulator;GO:0030234//enzyme regulator acti…	ko04141(Protein processing in endoplasmic reticulum)	DNAJB1
LOC125181434	354.791	166.187	7.3767	1e-100	1e-100	Up Regulation	NW_025928234.1	73206	77039	-	663	LOC125181434	GO:0043229;GO:1901576;GO:0044260;GO:0060255;GO:0008104;GO:0044424;GO:0034654;GO:0080090;GO:2001141;GO:0006351;GO:0051171;GO:0006807;GO:1901362;GO:0006810;GO:0019438;GO:0044271;GO:2000112;GO:0097659;GO:0008152;GO:0005623;GO:0043226;GO:0071704;GO:0050794;GO:0044464;GO:0001701;GO:0009058;GO:0065007;GO:0009792;GO:0071702;GO:0005737;GO:0032774;GO:1903506;GO:0005575;GO:0034645;GO:0010468;GO:0042886;GO:…	K01527	4J8XS	K	sp|P20290|BTF3_HUMAN Transcription factor BTF3 OS=Homo sapiens OX=9606 GN=BTF3 PE=1 SV=1	XP_040399157.1 transcription factor BTF3 [Cygnus olor]	GO:1901576//organic substance biosynthetic process;GO:0044260//cellular macromolecule metabolic process;GO:0060255//regulation of macromolecule metabolic process;GO:0008104//protein localization;GO:0034654//nucleobase-containing compound biosynthetic process;GO:0080090//regulation of primary metabolic process;GO:2001141//regulation of RNA biosynthetic process;GO:0006351//transcription, DNA-templa…	GO:0043229//intracellular organelle;GO:0044424//obsolete intracellular part;GO:0005623//obsolete cell;GO:0043226//organelle;GO:0044464//obsolete cell part;GO:0005737//cytoplasm;GO:0005575//cellular_component;GO:0044444//obsolete cytoplasmic part;GO:0005622//intracellular anatomical structure;GO:0005634//nucleus;GO:0005829//cytosol;GO:0043227//membrane-bounded organelle;GO:0043231//intracellular m…	-	ko04214(Apoptosis - fly)	BTF3
LOC125179673	357.797	3.9471	1.9808	1e-100	1e-100	Up Regulation	NW_025928474.1	22998	26742	+	1984	LOC125179673	-	-	49MWX	S	sp|Q9H195|MUC3B_HUMAN Mucin-3B (Fragments) OS=Homo sapiens OX=9606 GN=MUC3B PE=2 SV=2	XP_035428096.1 mucin-17-like, partial [Cygnus atratus]	-	-	-	-	MUC3B
SERINC3	565.906	2.9856	1.578	1e-100	1e-100	Up Regulation	NW_025927725.1	686765	694344	+	2207	SERINC3	GO:0023056;GO:0003333;GO:0016053;GO:0022857;GO:0009058;GO:0046942;GO:2001242;GO:0044431;GO:0044446;GO:0043226;GO:0048522;GO:0005575;GO:0009597;GO:0051607;GO:0010647;GO:0098542;GO:2001244;GO:0006665;GO:0016020;GO:0048583;GO:0005737;GO:0044281;GO:0045087;GO:0006950;GO:0022889;GO:0010941;GO:0044424;GO:1905039;GO:0071944;GO:0006796;GO:1902475;GO:0015849;GO:0043229;GO:1901605;GO:0006793;GO:0005623;GO:…	-	4GSKF	S	sp|Q5R533|SERC3_PONAB Serine incorporator 3 OS=Pongo abelii OX=9601 GN=SERINC3 PE=2 SV=1	XP_013044821.1 PREDICTED: serine incorporator 3 [Anser cygnoides domesticus]	GO:0023056//positive regulation of signaling;GO:0003333//amino acid transmembrane transport;GO:0016053//organic acid biosynthetic process;GO:0009058//biosynthetic process;GO:0046942//carboxylic acid transport;GO:2001242//regulation of intrinsic apoptotic signaling pathway;GO:0048522//positive regulation of cellular process;GO:0009597//detection of virus;GO:0051607//defense response to virus;GO:00…	GO:0044431//obsolete Golgi apparatus part;GO:0044446//obsolete intracellular organelle part;GO:0043226//organelle;GO:0005575//cellular_component;GO:0016020//membrane;GO:0005737//cytoplasm;GO:0044424//obsolete intracellular part;GO:0071944//cell periphery;GO:0043229//intracellular organelle;GO:0005623//obsolete cell;GO:0044422//obsolete organelle part;GO:0000139//Golgi membrane;GO:0005794//Golgi a…	GO:0022857//transmembrane transporter activity;GO:0022889//serine transmembrane transporter activity;GO:0008509//anion transmembrane transporter activity;GO:0005215//transporter activity;GO:0008324//cation transmembrane transporter activity;GO:0015179//L-amino acid transmembrane transporter activity;GO:0015175//neutral amino acid transmembrane transporter activity;GO:0015171//amino acid transmemb…	-	SERINC3
PBDC1	688.01	4.2805	2.0978	1e-100	1e-100	Up Regulation	NW_025927830.1	22969	23865	+	616	PBDC1	GO:0005622;GO:0005737;GO:0005575;GO:0005623;GO:0044464;GO:0044424	-	4GV1W	S	sp|Q9BVG4|PBDC1_HUMAN Protein PBDC1 OS=Homo sapiens OX=9606 GN=PBDC1 PE=1 SV=1	XP_013049847.1 PREDICTED: protein PBDC1, partial [Anser cygnoides domesticus]	-	GO:0005622//intracellular anatomical structure;GO:0005737//cytoplasm;GO:0005575//cellular_component;GO:0005623//obsolete cell;GO:0044464//obsolete cell part;GO:0044424//obsolete intracellular part;	-	-	PBDC1
BCL10	3383.38	2.0452	1.0322	1e-100	1e-100	Up Regulation	NW_025927674.1	3180669	3190806	+	6977	BCL10	GO:0030234;GO:0045785;GO:0071704;GO:2001235;GO:0001843;GO:0019220;GO:0009967;GO:0002223;GO:1902533;GO:0080090;GO:0030162;GO:0043235;GO:0001819;GO:0045088;GO:0098805;GO:1902680;GO:0002253;GO:0098772;GO:0098857;GO:0031347;GO:0051716;GO:0012501;GO:0005622;GO:0009987;GO:0005874;GO:0002237;GO:0051249;GO:0044267;GO:0002020;GO:0042107;GO:0044237;GO:0043066;GO:0045089;GO:0002905;GO:0031325;GO:0008150;GO:…	K07368	4GI52	S	sp|O95999|BCL10_HUMAN B-cell lymphoma/leukemia 10 OS=Homo sapiens OX=9606 GN=BCL10 PE=1 SV=1	XP_040421467.1 B-cell lymphoma/leukemia 10 isoform X2 [Cygnus olor] __gt;XP_040421468.1 B-cell lymphoma/leukemia 10 isoform X2 [Cygnus olor]	GO:0045785//positive regulation of cell adhesion;GO:0071704//organic substance metabolic process;GO:2001235//positive regulation of apoptotic signaling pathway;GO:0001843//neural tube closure;GO:0019220//regulation of phosphate metabolic process;GO:0009967//positive regulation of signal transduction;GO:0002223//stimulatory C-type lectin receptor signaling pathway;GO:1902533//positive regulation o…	GO:0043235//receptor complex;GO:0098805//membrane;GO:0098857//membrane microdomain;GO:0005622//intracellular anatomical structure;GO:0005874//microtubule;GO:0005575//cellular_component;GO:0071944//cell periphery;GO:0005856//cytoskeleton;GO:0000323//lytic vacuole;GO:0044464//obsolete cell part;GO:0044459//obsolete plasma membrane part;GO:0005881//cytoplasmic microtubule;GO:0098589//membrane;GO:009…	GO:0030234//enzyme regulator activity;GO:0098772//molecular function regulator;GO:0002020//protease binding;GO:0016505//peptidase activator activity involved in apoptotic process;GO:0042803//protein homodimerization activity;GO:0043028//cysteine-type endopeptidase regulator activity involved in apoptotic process;GO:0019209//kinase activator activity;GO:0051059//NF-kappaB binding;GO:0008656//cyste…	ko04662(B cell receptor signaling pathway);ko04660(T cell receptor signaling pathway);ko04625(C-type lectin receptor signaling pathway);ko04064(NF-kappa B signaling pathway)	BCL10
FHL5	806.877	2.5035	1.3239	1e-100	1e-100	Up Regulation	NW_025927699.1	2408833	2440736	-	9942	FHL5	GO:1901360;GO:0043167;GO:0003674;GO:1903508;GO:0031325;GO:0008150;GO:0051254;GO:0006139;GO:0018130;GO:0043170;GO:0010628;GO:0050789;GO:0044237;GO:0010556;GO:0051173;GO:0003713;GO:0034641;GO:0090304;GO:0046872;GO:0051252;GO:0010468;GO:0019222;GO:0044249;GO:0031323;GO:0044238;GO:0009889;GO:0043231;GO:0043227;GO:0010467;GO:0046483;GO:0016070;GO:0009059;GO:0006355;GO:0005634;GO:0006725;GO:0031326;GO:…	-	4GKGD	TZ	sp|Q2YDK0|FHL5_BOVIN Four and a half LIM domains protein 5 OS=Bos taurus OX=9913 GN=FHL5 PE=2 SV=1	XP_013035621.1 PREDICTED: four and a half LIM domains protein 5 [Anser cygnoides domesticus] __gt;XP_013035622.1 PREDICTED: four and a half LIM domains protein 5 [Anser cygnoides domesticus] __gt;XP_013035623.1 PREDICTED: four and a half LIM domains protein 5 [Anser cygnoides domesticus] __gt;XP_013035624.1 PREDICTED: four and a half LIM domains protein 5 [Anser cygnoides domesticus] __gt;XP_0130…	GO:1901360//organic cyclic compound metabolic process;GO:1903508//positive regulation of nucleic acid-templated transcription;GO:0031325//positive regulation of cellular metabolic process;GO:0008150//biological_process;GO:0051254//positive regulation of RNA metabolic process;GO:0006139//nucleobase-containing compound metabolic process;GO:0018130//heterocycle biosynthetic process;GO:0043170//macro…	GO:0043231//intracellular membrane-bounded organelle;GO:0043227//membrane-bounded organelle;GO:0005634//nucleus;GO:0005622//intracellular anatomical structure;GO:0005623//obsolete cell;GO:0044424//obsolete intracellular part;GO:0043229//intracellular organelle;GO:0005575//cellular_component;GO:0044464//obsolete cell part;GO:0043226//organelle;	GO:0043167//ion binding;GO:0003674//molecular_function;GO:0003713//transcription coactivator activity;GO:0046872//metal ion binding;GO:0140110//transcription regulator activity;GO:0003712//transcription coregulator activity;GO:0043169//cation binding;GO:0005488//binding;	-	FHL5
GSTT2B	1248.57	2.1084	1.0761	1e-100	1e-100	Up Regulation	NW_025927689.1	3780170	3786213	-	1792	GSTT2B	GO:0034641;GO:1901564;GO:0006518;GO:0044237;GO:0044424;GO:0003824;GO:0006807;GO:0006575;GO:0043603;GO:0003674;GO:0005623;GO:0008152;GO:0016740;GO:0004364;GO:0008150;GO:0006790;GO:0005622;GO:0071704;GO:0009987;GO:0006749;GO:0044464;GO:0005737;GO:0051186;GO:0005575;GO:0016765	K00799	4GTBB	O	sp|P20135|GSTT1_CHICK Glutathione S-transferase theta-1 OS=Gallus gallus OX=9031 GN=GSTT1 PE=1 SV=3	XP_035197027.1 glutathione S-transferase theta-1-like [Oxyura jamaicensis]	GO:0034641//cellular nitrogen compound metabolic process;GO:1901564//organonitrogen compound metabolic process;GO:0006518//peptide metabolic process;GO:0044237//cellular metabolic process;GO:0006807//nitrogen compound metabolic process;GO:0006575//cellular modified amino acid metabolic process;GO:0043603//cellular amide metabolic process;GO:0008152//metabolic process;GO:0008150//biological_proces…	GO:0044424//obsolete intracellular part;GO:0005623//obsolete cell;GO:0005622//intracellular anatomical structure;GO:0044464//obsolete cell part;GO:0005737//cytoplasm;GO:0005575//cellular_component;	GO:0003824//catalytic activity;GO:0003674//molecular_function;GO:0016740//transferase activity;GO:0004364//glutathione transferase activity;GO:0016765//transferase activity, transferring alkyl or aryl (other than methyl) groups;	ko04212(Longevity regulating pathway - worm);ko00983(Drug metabolism - other enzymes);ko00982(Drug metabolism - cytochrome P450);ko00980(Metabolism of xenobiotics by cytochrome P450);ko00480(Glutathione metabolism)	GSTT1
BET1	881.238	2.217	1.1486	1e-100	1e-100	Up Regulation	NW_025928026.1	250055	256133	+	1737	BET1	GO:0061024;GO:0005623;GO:0006810;GO:0048280;GO:0044422;GO:0016050;GO:0044085;GO:0048208;GO:0044424;GO:0048193;GO:0043229;GO:0005575;GO:0000149;GO:0071840;GO:0005737;GO:0016020;GO:0048199;GO:0044431;GO:0044446;GO:0043226;GO:0097708;GO:0090114;GO:0005794;GO:0045184;GO:0031985;GO:0016021;GO:0030133;GO:0043933;GO:0051650;GO:0042886;GO:0015833;GO:0000139;GO:0006888;GO:0051179;GO:0051234;GO:0071705;GO:…	K08504	4GV26	U	sp|Q62896|BET1_RAT BET1 homolog OS=Rattus norvegicus OX=10116 GN=Bet1 PE=1 SV=1	XP_035173589.1 BET1 homolog [Oxyura jamaicensis] __gt;XP_035401250.1 BET1 homolog [Cygnus atratus] __gt;XP_040405535.1 BET1 homolog [Cygnus olor]	GO:0061024//membrane organization;GO:0006810//transport;GO:0048280//vesicle fusion with Golgi apparatus;GO:0016050//vesicle organization;GO:0044085//cellular component biogenesis;GO:0048208//COPII vesicle coating;GO:0048193//Golgi vesicle transport;GO:0071840//cellular component organization or biogenesis;GO:0048199//vesicle targeting, to, from or within Golgi;GO:0090114//COPII-coated vesicle bud…	GO:0005623//obsolete cell;GO:0044422//obsolete organelle part;GO:0044424//obsolete intracellular part;GO:0043229//intracellular organelle;GO:0005575//cellular_component;GO:0005737//cytoplasm;GO:0016020//membrane;GO:0044431//obsolete Golgi apparatus part;GO:0044446//obsolete intracellular organelle part;GO:0043226//organelle;GO:0097708//intracellular vesicle;GO:0005794//Golgi apparatus;GO:0031985/…	GO:0000149//SNARE binding;GO:0005515//protein binding;GO:0005488//binding;GO:0003674//molecular_function;GO:0019905//syntaxin binding;	ko04130(SNARE interactions in vesicular transport)	Bet1
NELL2	938.535	2.3376	1.225	1e-100	1e-100	Up Regulation	NW_025927696.1	4357421	4505406	-	3651	NELL2	GO:0005509;GO:0003674;GO:0043167;GO:0008150;GO:0046887;GO:0005080;GO:0043025;GO:0032879;GO:0003006;GO:0040008;GO:0070206;GO:0050789;GO:0016043;GO:0051047;GO:0043933;GO:0051050;GO:0046872;GO:0044463;GO:0045136;GO:0120038;GO:0043005;GO:0042802;GO:0043204;GO:0010817;GO:0032502;GO:0019900;GO:0043168;GO:0010646;GO:0023051;GO:0097458;GO:0019899;GO:0060249;GO:0048518;GO:0065003;GO:1903532;GO:0005539;GO:…	-	4GHDT	T	sp|Q90827|NEL_CHICK Protein NEL OS=Gallus gallus OX=9031 GN=NEL PE=2 SV=1	XP_035399998.1 protein kinase C-binding protein NELL2 [Cygnus atratus] __gt;XP_040407595.1 protein kinase C-binding protein NELL2 [Cygnus olor]	GO:0008150//biological_process;GO:0046887//positive regulation of hormone secretion;GO:0032879//regulation of localization;GO:0003006//developmental process involved in reproduction;GO:0040008//regulation of growth;GO:0070206//protein trimerization;GO:0050789//regulation of biological process;GO:0016043//cellular component organization;GO:0051047//positive regulation of secretion;GO:0043933//prot…	GO:0043025//neuronal cell body;GO:0044463//obsolete cell projection part;GO:0120038//obsolete plasma membrane bounded cell projection part;GO:0043005//neuron projection;GO:0043204//perikaryon;GO:0097458//obsolete neuron part;GO:0005622//intracellular anatomical structure;GO:0005615//extracellular space;GO:0005623//obsolete cell;GO:0036477//somatodendritic compartment;GO:0044424//obsolete intracel…	GO:0005509//calcium ion binding;GO:0003674//molecular_function;GO:0043167//ion binding;GO:0005080//protein kinase C binding;GO:0046872//metal ion binding;GO:0042802//identical protein binding;GO:0019900//kinase binding;GO:0043168//anion binding;GO:0019899//enzyme binding;GO:0005539//glycosaminoglycan binding;GO:0019901//protein kinase binding;GO:0005515//protein binding;GO:1901681//sulfur compoun…	-	NEL
VPS13D	2442.19	2.0677	1.048	1e-100	1e-100	Up Regulation	NW_025927702.1	1094543	1199639	-	15022	VPS13D	-	K19527	4GSG4	U	sp|Q5THJ4|VP13D_HUMAN Vacuolar protein sorting-associated protein 13D OS=Homo sapiens OX=9606 GN=VPS13D PE=1 SV=2	XP_013043326.1 PREDICTED: vacuolar protein sorting-associated protein 13D isoform X3 [Anser cygnoides domesticus]	-	-	-	-	VPS13D
ABCD3	516.212	2.872	1.522	1e-100	1e-100	Up Regulation	NW_025927701.1	5611746	5642768	-	5193	ABCD3	GO:0005319;GO:0043226;GO:0010876;GO:0031903;GO:0044446;GO:0046942;GO:0009058;GO:0022857;GO:0016053;GO:0009062;GO:0043621;GO:0016042;GO:0005324;GO:0006633;GO:0044281;GO:0097367;GO:0016020;GO:0005737;GO:0031974;GO:0071840;GO:0044248;GO:0072330;GO:0017111;GO:0005575;GO:0043229;GO:0030554;GO:0015849;GO:0042493;GO:0042760;GO:0044438;GO:0042803;GO:0044424;GO:0006635;GO:0034440;GO:0055114;GO:0014070;GO:…	K05677	4GRBU	I	sp|P55096|ABCD3_MOUSE ATP-binding cassette sub-family D member 3 OS=Mus musculus OX=10090 GN=Abcd3 PE=1 SV=2	XP_035393076.1 ATP-binding cassette sub-family D member 3 [Cygnus atratus] __gt;XP_040420740.1 ATP-binding cassette sub-family D member 3 [Cygnus olor]	GO:0010876//lipid localization;GO:0046942//carboxylic acid transport;GO:0009058//biosynthetic process;GO:0016053//organic acid biosynthetic process;GO:0009062//fatty acid catabolic process;GO:0016042//lipid catabolic process;GO:0006633//fatty acid biosynthetic process;GO:0044281//small molecule metabolic process;GO:0071840//cellular component organization or biogenesis;GO:0044248//cellular catabo…	GO:0043226//organelle;GO:0031903//microbody membrane;GO:0044446//obsolete intracellular organelle part;GO:0016020//membrane;GO:0005737//cytoplasm;GO:0031974//membrane-enclosed lumen;GO:0005575//cellular_component;GO:0043229//intracellular organelle;GO:0044438//obsolete microbody part;GO:0044424//obsolete intracellular part;GO:0044422//obsolete organelle part;GO:0005623//obsolete cell;GO:0005829//…	GO:0005319//lipid transporter activity;GO:0022857//transmembrane transporter activity;GO:0043621//protein self-association;GO:0005324//long-chain fatty acid transporter activity;GO:0097367//carbohydrate derivative binding;GO:0017111//nucleoside-triphosphatase activity;GO:0030554//adenyl nucleotide binding;GO:0042803//protein homodimerization activity;GO:0015405//ATPase-coupled transmembrane trans…	ko04146(Peroxisome);ko02010(ABC transporters)	Abcd3
LOC106048003	6473.06	2.7543	1.4617	1e-100	1e-100	Up Regulation	NW_025927970.1	16902	18001	+	1100	LOC106048003	-	-	4GQVH	O	sp|P30218|HS30C_XENLA Heat shock protein 30C OS=Xenopus laevis OX=8355 GN=hsp30c PE=3 SV=1	XP_035424356.1 heat shock protein 30C-like [Cygnus atratus] __gt;XP_040392857.1 heat shock protein 30C-like [Cygnus olor]	-	-	-	-	hsp30c
PITX1	1987.85	2.2437	1.1659	1e-100	1e-100	Up Regulation	NW_025927669.1	8675522	8683248	+	2454	PITX1	GO:0008134;GO:0051172;GO:0000988;GO:0048625;GO:0044212;GO:0009891;GO:0014706;GO:0005515;GO:0043233;GO:0050794;GO:0005488;GO:0043565;GO:0000977;GO:0044464;GO:0006935;GO:0006807;GO:0010557;GO:0044271;GO:0032989;GO:0044428;GO:0045893;GO:0042330;GO:1901576;GO:0003690;GO:0006357;GO:0031328;GO:2001141;GO:0007519;GO:0070013;GO:0043227;GO:0048812;GO:0001085;GO:0032502;GO:0000989;GO:1990837;GO:0031323;GO:…	K09356	4GQPH	K	sp|P56673|PITX1_CHICK Pituitary homeobox 1 OS=Gallus gallus OX=9031 GN=PITX1 PE=2 SV=1	KFW78999.1 Pituitary homeobox 1 [Manacus vitellinus]	GO:0051172//negative regulation of nitrogen compound metabolic process;GO:0048625//myoblast fate commitment;GO:0009891//positive regulation of biosynthetic process;GO:0014706//striated muscle tissue development;GO:0050794//regulation of cellular process;GO:0006935//chemotaxis;GO:0006807//nitrogen compound metabolic process;GO:0010557//positive regulation of macromolecule biosynthetic process;GO:0…	GO:0043233//organelle lumen;GO:0044464//obsolete cell part;GO:0044428//obsolete nuclear part;GO:0070013//intracellular organelle lumen;GO:0043227//membrane-bounded organelle;GO:0005730//nucleolus;GO:0043226//organelle;GO:0031981//nuclear lumen;GO:0044422//obsolete organelle part;GO:0043229//intracellular organelle;GO:0044424//obsolete intracellular part;GO:0043232//intracellular non-membrane-boun…	GO:0008134//transcription factor binding;GO:0000988//obsolete transcription factor activity, protein binding;GO:0044212//transcription cis-regulatory region binding;GO:0005515//protein binding;GO:0005488//binding;GO:0043565//sequence-specific DNA binding;GO:0000977//RNA polymerase II transcription regulatory region sequence-specific DNA binding;GO:0003690//double-stranded DNA binding;GO:0001085//…	-	PITX1
CREBL2	966.332	2.2392	1.163	1e-100	1e-100	Up Regulation	NW_025927851.1	1162238	1174349	+	1628	CREBL2	GO:0009891;GO:0031929;GO:0005515;GO:0019220;GO:0051049;GO:0005488;GO:0071704;GO:0007049;GO:0050794;GO:0051174;GO:0043233;GO:0065007;GO:0044464;GO:0010827;GO:0045595;GO:0000981;GO:0006807;GO:0045600;GO:0045893;GO:0044428;GO:0038202;GO:0046324;GO:0044451;GO:0044271;GO:0010557;GO:0033135;GO:0097659;GO:2000112;GO:0031328;GO:0042594;GO:0006357;GO:1902680;GO:1901576;GO:0003700;GO:0007165;GO:2001141;GO:…	-	4GV8B	K	sp|O60519|CRBL2_HUMAN cAMP-responsive element-binding protein-like 2 OS=Homo sapiens OX=9606 GN=CREBL2 PE=1 SV=1	PKU33304.1 camp-responsive element-binding 2 isoform x2 [Limosa lapponica baueri]	GO:0009891//positive regulation of biosynthetic process;GO:0031929//TOR signaling;GO:0019220//regulation of phosphate metabolic process;GO:0051049//regulation of transport;GO:0071704//organic substance metabolic process;GO:0007049//cell cycle;GO:0050794//regulation of cellular process;GO:0051174//regulation of phosphorus metabolic process;GO:0065007//biological regulation;GO:0010827//regulation o…	GO:0043233//organelle lumen;GO:0044464//obsolete cell part;GO:0044428//obsolete nuclear part;GO:0044451//obsolete nucleoplasm part;GO:0070013//intracellular organelle lumen;GO:0043227//membrane-bounded organelle;GO:0043231//intracellular membrane-bounded organelle;GO:0005622//intracellular anatomical structure;GO:0005654//nucleoplasm;GO:0031974//membrane-enclosed lumen;GO:0005575//cellular_compon…	GO:0005515//protein binding;GO:0005488//binding;GO:0000981//DNA-binding transcription factor activity, RNA polymerase II-specific;GO:0003700//DNA-binding transcription factor activity;GO:0042802//identical protein binding;GO:0046983//protein dimerization activity;GO:0003677//DNA binding;GO:0140110//transcription regulator activity;GO:1901363//heterocyclic compound binding;GO:0097159//organic cycl…	-	CREBL2
ADRA2A	416.437	3.3781	1.7562	1e-100	1e-100	Up Regulation	NW_025927678.1	5986798	6012878	+	16169	ADRA2A	GO:0044425;GO:1901184;GO:0090304;GO:0003018;GO:0043405;GO:0006952;GO:0010700;GO:0004930;GO:0019935;GO:0045860;GO:0032270;GO:0016323;GO:0006954;GO:0032991;GO:1901360;GO:0051246;GO:0003674;GO:0097159;GO:0034762;GO:0006259;GO:0009893;GO:0031696;GO:0014060;GO:0061097;GO:0051379;GO:0042327;GO:0002682;GO:0042802;GO:0030335;GO:0042221;GO:1903170;GO:0007599;GO:0007265;GO:0031224;GO:1903305;GO:0007165;GO:…	K04138	4GSHY	T	sp|Q28838|ADA2A_BOVIN Alpha-2A adrenergic receptor OS=Bos taurus OX=9913 GN=ADRA2A PE=1 SV=3	XP_013030003.1 PREDICTED: alpha-2A adrenergic receptor [Anser cygnoides domesticus]	GO:1901184//regulation of ERBB signaling pathway;GO:0090304//nucleic acid metabolic process;GO:0003018//vascular process in circulatory system;GO:0043405//regulation of MAP kinase activity;GO:0006952//defense response;GO:0010700//negative regulation of norepinephrine secretion;GO:0019935//cyclic-nucleotide-mediated signaling;GO:0045860//positive regulation of protein kinase activity;GO:0032270//p…	GO:0044425//obsolete membrane part;GO:0016323//basolateral plasma membrane;GO:0032991//protein-containing complex;GO:0031224//intrinsic component of membrane;GO:0005886//plasma membrane;GO:0005887//integral component of plasma membrane;GO:0031226//intrinsic component of plasma membrane;GO:0005623//obsolete cell;GO:0005737//cytoplasm;GO:0044424//obsolete intracellular part;GO:0005622//intracellula…	GO:0004930//G protein-coupled receptor activity;GO:0003674//molecular_function;GO:0097159//organic cyclic compound binding;GO:0031696//alpha-2C adrenergic receptor binding;GO:0051379//epinephrine binding;GO:0042802//identical protein binding;GO:0031996//thioesterase binding;GO:0031692//alpha-1B adrenergic receptor binding;GO:0019900//kinase binding;GO:0030594//neurotransmitter receptor activity;G…	ko04080(Neuroactive ligand-receptor interaction);ko04022(cGMP-PKG signaling pathway)	ADRA2A
GNAI1	1794.25	2.1507	1.1048	1e-100	1e-100	Up Regulation	NW_025927706.1	595489	631870	-	2604	GNAI1	GO:0019897;GO:0009898;GO:1901655;GO:0001883;GO:0005813;GO:0032553;GO:0007165;GO:0036094;GO:0010648;GO:0071396;GO:0007188;GO:0060236;GO:0010033;GO:0005886;GO:0005515;GO:0051493;GO:0035639;GO:0033043;GO:0017076;GO:0032550;GO:0071310;GO:0032555;GO:1903829;GO:0005815;GO:0065007;GO:0043169;GO:0044464;GO:0050794;GO:0005488;GO:0007049;GO:0097159;GO:0003674;GO:1904375;GO:0032991;GO:0008150;GO:0097305;GO:…	K04630	4GRZ6	T	sp|P50146|GNAI1_CHICK Guanine nucleotide-binding protein G(i) subunit alpha-1 OS=Gallus gallus OX=9031 GN=GNAI1 PE=2 SV=2	XP_009283810.1 PREDICTED: guanine nucleotide-binding protein G(i) subunit alpha-1 [Aptenodytes forsteri] __gt;XP_009283811.1 PREDICTED: guanine nucleotide-binding protein G(i) subunit alpha-1 [Aptenodytes forsteri] __gt;XP_009461184.1 PREDICTED: guanine nucleotide-binding protein G(i) subunit alpha-1 [Nipponia nippon] __gt;XP_009643946.1 guanine nucleotide-binding protein G(i) subunit alpha-1 [Eg…	GO:1901655//cellular response to ketone;GO:0007165//signal transduction;GO:0010648//negative regulation of cell communication;GO:0071396//cellular response to lipid;GO:0007188//adenylate cyclase-modulating G protein-coupled receptor signaling pathway;GO:0060236//regulation of mitotic spindle organization;GO:0010033//response to organic substance;GO:0051493//regulation of cytoskeleton organization…	GO:0019897//extrinsic component of plasma membrane;GO:0009898//cytoplasmic side of plasma membrane;GO:0005813//centrosome;GO:0005886//plasma membrane;GO:0005815//microtubule organizing center;GO:0044464//obsolete cell part;GO:0032991//protein-containing complex;GO:0044444//obsolete cytoplasmic part;GO:0098552//side of membrane;GO:0044425//obsolete membrane part;GO:0098796//membrane protein comple…	GO:0001883//purine nucleoside binding;GO:0032553//ribonucleotide binding;GO:0036094//small molecule binding;GO:0005515//protein binding;GO:0035639//purine ribonucleoside triphosphate binding;GO:0017076//purine nucleotide binding;GO:0032550//purine ribonucleoside binding;GO:0032555//purine ribonucleotide binding;GO:0043169//cation binding;GO:0005488//binding;GO:0097159//organic cyclic compound bin…	ko04971(Gastric acid secretion);ko04935(Growth hormone synthesis, secretion and action);ko04928(Parathyroid hormone synthesis, secretion and action);ko04926(Relaxin signaling pathway);ko04924(Renin secretion);ko04923(Regulation of lipolysis in adipocytes);ko04921(Oxytocin signaling pathway);ko04916(Melanogenesis);ko04915(Estrogen signaling pathway);ko04914(Progesterone-mediated oocyte maturation)…	GNAI1
SNAI2	1560.24	2.2052	1.1409	1e-100	1e-100	Up Regulation	NW_025927724.1	710470	714102	-	2134	SNAI2	GO:0000122;GO:0022603;GO:0031981;GO:0001837;GO:0051726;GO:0031327;GO:0032105;GO:0000982;GO:0051253;GO:0002165;GO:1902229;GO:0050877;GO:0043229;GO:0001012;GO:0045444;GO:0006950;GO:0040011;GO:0050872;GO:0014032;GO:0031324;GO:0031399;GO:1901362;GO:2001021;GO:0010604;GO:0032268;GO:0045892;GO:0035156;GO:0051128;GO:0007417;GO:0042127;GO:0016070;GO:0045667;GO:0010467;GO:2001234;GO:0051179;GO:0048468;GO:…	K05706	493CM	K	sp|O43623|SNAI2_HUMAN Zinc finger protein SNAI2 OS=Homo sapiens OX=9606 GN=SNAI2 PE=1 SV=1	KAG0114713.1 hypothetical protein IHE44_007313 [Lamprotornis superbus]	GO:0000122//negative regulation of transcription by RNA polymerase II;GO:0022603//regulation of anatomical structure morphogenesis;GO:0001837//epithelial to mesenchymal transition;GO:0051726//regulation of cell cycle;GO:0031327//negative regulation of cellular biosynthetic process;GO:0032105//negative regulation of response to extracellular stimulus;GO:0051253//negative regulation of RNA metaboli…	GO:0031981//nuclear lumen;GO:0043229//intracellular organelle;GO:0043228//non-membrane-bounded organelle;GO:0043232//intracellular non-membrane-bounded organelle;GO:0044464//obsolete cell part;GO:0044428//obsolete nuclear part;GO:0070013//intracellular organelle lumen;GO:0031974//membrane-enclosed lumen;GO:0000785//chromatin;GO:0005575//cellular_component;GO:0005622//intracellular anatomical stru…	GO:0000982//DNA-binding transcription factor activity, RNA polymerase II-specific;GO:0001012//RNA polymerase II transcription regulatory region sequence-specific DNA binding;GO:0046872//metal ion binding;GO:0043167//ion binding;GO:0001227//DNA-binding transcription repressor activity, RNA polymerase II-specific;GO:1990837//sequence-specific double-stranded DNA binding;GO:0003682//chromatin bindin…	ko04520(Adherens junction);ko04390(Hippo signaling pathway)	SNAI2
CADM3	1395.09	2.5575	1.3547	1e-100	1e-100	Up Regulation	NW_025928107.1	83634	93891	-	6214	CADM3	GO:0098742;GO:0098609;GO:0016043;GO:0016021;GO:0030054;GO:0008037;GO:0008150;GO:0005912;GO:0070161;GO:0005623;GO:0003674;GO:0044425;GO:0005102;GO:0071944;GO:0031224;GO:0045216;GO:0050839;GO:0042803;GO:0008104;GO:0007155;GO:0051179;GO:0007156;GO:0031226;GO:0016020;GO:0042802;GO:0005911;GO:0005515;GO:0071840;GO:0034330;GO:0044459;GO:0046983;GO:0005575;GO:0034332;GO:0005886;GO:0005488;GO:0009987;GO:…	K06780	4GKI2	T	sp|Q8N126|CADM3_HUMAN Cell adhesion molecule 3 OS=Homo sapiens OX=9606 GN=CADM3 PE=1 SV=1	XP_035202314.1 cell adhesion molecule 3 isoform X6 [Oxyura jamaicensis]	GO:0098742//cell-cell adhesion via plasma-membrane adhesion molecules;GO:0098609//cell-cell adhesion;GO:0016043//cellular component organization;GO:0008037//cell recognition;GO:0008150//biological_process;GO:0045216//cell-cell junction organization;GO:0008104//protein localization;GO:0007155//cell adhesion;GO:0051179//localization;GO:0007156//homophilic cell adhesion via plasma membrane adhesion …	GO:0016021//integral component of membrane;GO:0030054//cell junction;GO:0005912//adherens junction;GO:0070161//anchoring junction;GO:0005623//obsolete cell;GO:0044425//obsolete membrane part;GO:0071944//cell periphery;GO:0031224//intrinsic component of membrane;GO:0031226//intrinsic component of plasma membrane;GO:0016020//membrane;GO:0005911//cell-cell junction;GO:0044459//obsolete plasma membra…	GO:0003674//molecular_function;GO:0005102//signaling receptor binding;GO:0050839//cell adhesion molecule binding;GO:0042803//protein homodimerization activity;GO:0042802//identical protein binding;GO:0005515//protein binding;GO:0046983//protein dimerization activity;GO:0005488//binding;	ko04514(Cell adhesion molecules)	CADM3
RPL14	7035.78	2.2634	1.1785	1e-100	1e-100	Up Regulation	NW_025927762.1	944289	946320	-	503	RPL14	GO:0043231;GO:0044270;GO:0072599;GO:0042273;GO:0043227;GO:0044267;GO:0005198;GO:0042981;GO:0033036;GO:0005791;GO:0006725;GO:0043069;GO:1901214;GO:1901363;GO:0005622;GO:0009987;GO:1901360;GO:0003674;GO:0006402;GO:0097159;GO:0098554;GO:0032991;GO:0042175;GO:0008150;GO:0044444;GO:0051641;GO:0043603;GO:0098827;GO:0044237;GO:0098552;GO:0043066;GO:0000184;GO:0090304;GO:0043524;GO:0031090;GO:0010468;GO:…	K02875	4GS44	J	sp|Q3T0U2|RL14_BOVIN 60S ribosomal protein L14 OS=Bos taurus OX=9913 GN=RPL14 PE=2 SV=3	XP_013053191.1 PREDICTED: 60S ribosomal protein L14 [Anser cygnoides domesticus]	GO:0044270//cellular nitrogen compound catabolic process;GO:0072599//establishment of protein localization to endoplasmic reticulum;GO:0042273//ribosomal large subunit biogenesis;GO:0044267//cellular protein metabolic process;GO:0042981//regulation of apoptotic process;GO:0033036//macromolecule localization;GO:0006725//cellular aromatic compound metabolic process;GO:0043069//negative regulation o…	GO:0043231//intracellular membrane-bounded organelle;GO:0043227//membrane-bounded organelle;GO:0005791//rough endoplasmic reticulum;GO:0005622//intracellular anatomical structure;GO:0098554//cytoplasmic side of endoplasmic reticulum membrane;GO:0032991//protein-containing complex;GO:0042175//nuclear outer membrane-endoplasmic reticulum membrane network;GO:0044444//obsolete cytoplasmic part;GO:009…	GO:0005198//structural molecule activity;GO:1901363//heterocyclic compound binding;GO:0003674//molecular_function;GO:0097159//organic cyclic compound binding;GO:0003735//structural constituent of ribosome;GO:0005488//binding;GO:0003676//nucleic acid binding;GO:0003723//RNA binding;	ko03010(Ribosome)	RPL14
LOC106029466	578.09	3.1445	1.6528	1e-100	1e-100	Up Regulation	NW_025928479.1	7206	29529	-	6255	LOC106029466	-	K06115	4GHQK	Z	sp|Q9H254|SPTN4_HUMAN Spectrin beta chain, non-erythrocytic 4 OS=Homo sapiens OX=9606 GN=SPTBN4 PE=1 SV=2	XP_035428366.1 LOW QUALITY PROTEIN: spectrin beta chain, non-erythrocytic 4, partial [Cygnus atratus]	-	-	-	-	SPTBN4
DHX8	703.519	2.4576	1.2972	1e-100	1e-100	Up Regulation	NW_025927930.1	467789	482582	-	5029	DHX8	GO:0090304;GO:0010172;GO:0044237;GO:0003824;GO:0040021;GO:0000377;GO:0005654;GO:0016043;GO:1901360;GO:0003674;GO:0097159;GO:0003006;GO:0006996;GO:0032991;GO:0008150;GO:0040007;GO:1901363;GO:0042623;GO:0005622;GO:0140098;GO:0009987;GO:0032504;GO:0043168;GO:0048856;GO:0006725;GO:0016818;GO:0009790;GO:0000398;GO:0042802;GO:0043227;GO:0070013;GO:0032502;GO:0008144;GO:0071007;GO:0003724;GO:0004386;GO:…	K12818	4GR6I	A	sp|Q14562|DHX8_HUMAN ATP-dependent RNA helicase DHX8 OS=Homo sapiens OX=9606 GN=DHX8 PE=1 SV=1	XP_013056366.1 PREDICTED: ATP-dependent RNA helicase DHX8 isoform X1 [Anser cygnoides domesticus]	GO:0090304//nucleic acid metabolic process;GO:0010172//embryonic body morphogenesis;GO:0044237//cellular metabolic process;GO:0040021//hermaphrodite germ-line sex determination;GO:0000377//RNA splicing, via transesterification reactions with bulged adenosine as nucleophile;GO:0016043//cellular component organization;GO:1901360//organic cyclic compound metabolic process;GO:0003006//developmental p…	GO:0005654//nucleoplasm;GO:0032991//protein-containing complex;GO:0005622//intracellular anatomical structure;GO:0043227//membrane-bounded organelle;GO:0070013//intracellular organelle lumen;GO:0071007//U2-type catalytic step 2 spliceosome;GO:0043231//intracellular membrane-bounded organelle;GO:0044451//obsolete nucleoplasm part;GO:0044428//obsolete nuclear part;GO:0043233//organelle lumen;GO:004…	GO:0003824//catalytic activity;GO:0003674//molecular_function;GO:0097159//organic cyclic compound binding;GO:1901363//heterocyclic compound binding;GO:0042623//ATP hydrolysis activity;GO:0140098//catalytic activity, acting on RNA;GO:0043168//anion binding;GO:0016818//hydrolase activity, acting on acid anhydrides, in phosphorus-containing anhydrides;GO:0042802//identical protein binding;GO:0008144…	ko03040(Spliceosome)	DHX8
AHNAK2	400.355	3.5143	1.8132	1e-100	1e-100	Up Regulation	NW_025927711.1	232034	286753	+	12535	AHNAK2	-	-	49ND0	S	sp|Q8IVF2|AHNK2_HUMAN Protein AHNAK2 OS=Homo sapiens OX=9606 GN=AHNAK2 PE=1 SV=2	XP_040415539.1 LOW QUALITY PROTEIN: protein AHNAK2-like [Cygnus olor]	-	-	-	-	AHNAK2
LOC125181678	181.805	54.7738	5.7754	1e-100	1e-100	Up Regulation	NW_025928488.1	18430	23663	-	1685	LOC125181678	GO:0009156;GO:1901293;GO:0006754;GO:0006796;GO:0071944;GO:0090662;GO:0090407;GO:0034654;GO:0008180;GO:0098662;GO:0019438;GO:0006810;GO:0008285;GO:0065008;GO:0006793;GO:0061024;GO:0045121;GO:0015405;GO:0005623;GO:0010876;GO:0048519;GO:0009126;GO:0044446;GO:0009259;GO:0022857;GO:0050680;GO:0005737;GO:0031974;GO:0006091;GO:0099131;GO:0044769;GO:0015077;GO:0031966;GO:0016310;GO:0005575;GO:0009123;GO:…	K02132	4GM1Y	C	sp|P80021|ATPA_PIG ATP synthase subunit alpha, mitochondrial OS=Sus scrofa OX=9823 GN=ATP5F1A PE=1 SV=2	XP_035169462.1 ATP synthase subunit alpha, mitochondrial-like, partial [Oxyura jamaicensis]	GO:0009156//ribonucleoside monophosphate biosynthetic process;GO:1901293//nucleoside phosphate biosynthetic process;GO:0006754//ATP biosynthetic process;GO:0006796//phosphate-containing compound metabolic process;GO:0090662//transmembrane transport;GO:0090407//organophosphate biosynthetic process;GO:0034654//nucleobase-containing compound biosynthetic process;GO:0098662//inorganic cation transmem…	GO:0071944//cell periphery;GO:0008180//COP9 signalosome;GO:0045121//membrane raft;GO:0005623//obsolete cell;GO:0044446//obsolete intracellular organelle part;GO:0005737//cytoplasm;GO:0031974//membrane-enclosed lumen;GO:0031966//mitochondrial membrane;GO:0005575//cellular_component;GO:0005753//mitochondrial proton-transporting ATP synthase complex;GO:0005634//nucleus;GO:0005759//mitochondrial matr…	GO:0015405//ATPase-coupled transmembrane transporter activity;GO:0022857//transmembrane transporter activity;GO:0044769//ATPase activity, coupled to transmembrane movement of ions, rotational mechanism;GO:0015077//inorganic cation transmembrane transporter activity;GO:0017111//nucleoside-triphosphatase activity;GO:0043532//angiostatin binding;GO:0016817//hydrolase activity, acting on acid anhydri…	ko04714(Thermogenesis);ko00190(Oxidative phosphorylation)	ATP5F1A
LOC106039641	348.956	4.6872	2.2287	1e-100	1e-100	Up Regulation	NW_025928026.1	348195	351336	-	535	LOC106039641	GO:0044459;GO:0017111;GO:0098796;GO:0005575;GO:0005886;GO:0016020;GO:0065007;GO:1905360;GO:0016818;GO:0051716;GO:0098797;GO:0016462;GO:0044464;GO:0019898;GO:0009987;GO:0003924;GO:0005622;GO:0050794;GO:0050896;GO:0007186;GO:0005834;GO:0016817;GO:0032991;GO:0008150;GO:0031234;GO:0009898;GO:0005623;GO:0019897;GO:0003674;GO:0050789;GO:0098552;GO:0044424;GO:0007165;GO:0003824;GO:0023052;GO:0098562;GO:…	K04546	4GWF8	T	sp|Q61012|GBG1_MOUSE Guanine nucleotide-binding protein G(T) subunit gamma-T1 OS=Mus musculus OX=10090 GN=Gngt1 PE=1 SV=3	XP_030827578.1 guanine nucleotide-binding protein G(I)/G(S)/G(O) subunit gamma-11 isoform X1 [Camarhynchus parvulus]	GO:0065007//biological regulation;GO:0051716//cellular response to stimulus;GO:0009987//cellular process;GO:0050794//regulation of cellular process;GO:0050896//response to stimulus;GO:0007186//G protein-coupled receptor signaling pathway;GO:0008150//biological_process;GO:0050789//regulation of biological process;GO:0007165//signal transduction;GO:0023052//signaling;GO:0007154//cell communication;	GO:0044459//obsolete plasma membrane part;GO:0098796//membrane protein complex;GO:0005575//cellular_component;GO:0005886//plasma membrane;GO:0016020//membrane;GO:1905360//GTPase complex;GO:0098797//plasma membrane protein complex;GO:0044464//obsolete cell part;GO:0019898//extrinsic component of membrane;GO:0005622//intracellular anatomical structure;GO:0005834//heterotrimeric G-protein complex;GO…	GO:0017111//nucleoside-triphosphatase activity;GO:0016818//hydrolase activity, acting on acid anhydrides, in phosphorus-containing anhydrides;GO:0016462//pyrophosphatase activity;GO:0003924//GTPase activity;GO:0016817//hydrolase activity, acting on acid anhydrides;GO:0003674//molecular_function;GO:0003824//catalytic activity;GO:0016787//hydrolase activity;	ko04926(Relaxin signaling pathway);ko04728(Dopaminergic synapse);ko04727(GABAergic synapse);ko04726(Serotonergic synapse);ko04725(Cholinergic synapse);ko04724(Glutamatergic synapse);ko04723(Retrograde endocannabinoid signaling);ko04713(Circadian entrainment);ko04371(Apelin signaling pathway);ko04151(PI3K-Akt signaling pathway);ko04062(Chemokine signaling pathway);ko04014(Ras signaling pathway)	Gngt1
DPYSL3	2220.67	2.0741	1.0525	1e-100	1e-100	Up Regulation	NW_025927669.1	11719922	11777478	-	2336	DPYSL3	GO:0044237;GO:0031344;GO:0010976;GO:0046112;GO:0003824;GO:0120038;GO:0003674;GO:0030182;GO:1901360;GO:0006996;GO:0008150;GO:0032991;GO:0044444;GO:0048856;GO:2000026;GO:0061564;GO:0051716;GO:0005622;GO:0005615;GO:0009987;GO:0051219;GO:0043005;GO:0009611;GO:0048667;GO:0042221;GO:0070382;GO:0031982;GO:0048858;GO:0051093;GO:0007165;GO:0051260;GO:0045665;GO:0120039;GO:0007422;GO:0044297;GO:0007265;GO:…	-	4GJK0	F	sp|Q14195|DPYL3_HUMAN Dihydropyrimidinase-related protein 3 OS=Homo sapiens OX=9606 GN=DPYSL3 PE=1 SV=1	XP_032052599.1 dihydropyrimidinase-related protein 3 isoform X2 [Aythya fuligula]	GO:0044237//cellular metabolic process;GO:0031344//regulation of cell projection organization;GO:0010976//positive regulation of neuron projection development;GO:0046112//nucleobase biosynthetic process;GO:0030182//neuron differentiation;GO:1901360//organic cyclic compound metabolic process;GO:0006996//organelle organization;GO:0008150//biological_process;GO:0048856//anatomical structure developm…	GO:0120038//obsolete plasma membrane bounded cell projection part;GO:0032991//protein-containing complex;GO:0044444//obsolete cytoplasmic part;GO:0005622//intracellular anatomical structure;GO:0005615//extracellular space;GO:0043005//neuron projection;GO:0070382//exocytic vesicle;GO:0031982//vesicle;GO:0044297//cell body;GO:0012505//endomembrane system;GO:0044421//obsolete extracellular region pa…	GO:0003824//catalytic activity;GO:0003674//molecular_function;GO:0051219//phosphoprotein binding;GO:0008092//cytoskeletal protein binding;GO:0017124//SH3 domain binding;GO:0016812//hydrolase activity, acting on carbon-nitrogen (but not peptide) bonds, in cyclic amides;GO:0035374//chondroitin sulfate binding;GO:0019904//protein domain specific binding;GO:0043168//anion binding;GO:0005539//glycosam…	-	DPYSL3
WNT11	265.781	3.9652	1.9874	1e-100	1e-100	Up Regulation	NW_025927907.1	760660	795047	+	6557	WNT11	GO:0072073;GO:0071636;GO:0060197;GO:0044089;GO:0048568;GO:0008152;GO:0060021;GO:0032872;GO:0042325;GO:0034613;GO:0072171;GO:0044260;GO:0007223;GO:0005102;GO:0032874;GO:0048589;GO:0016055;GO:0044424;GO:0044093;GO:0090037;GO:0072028;GO:0048583;GO:0030334;GO:0060993;GO:1903506;GO:0048522;GO:0071840;GO:0060070;GO:0048731;GO:0034329;GO:0034394;GO:0023056;GO:0010558;GO:0010562;GO:1902679;GO:0003151;GO:…	K01384	4GR4Y	T	sp|P51891|WNT11_COTJA Protein Wnt-11 OS=Coturnix japonica OX=93934 GN=WNT11 PE=2 SV=1	XP_013046708.1 PREDICTED: protein Wnt-11 [Anser cygnoides domesticus] __gt;XP_032060596.1 protein Wnt-11 [Aythya fuligula] __gt;XP_035416392.1 protein Wnt-11 [Cygnus atratus] __gt;XP_040400485.1 protein Wnt-11 isoform X1 [Cygnus olor] __gt;XP_040400486.1 protein Wnt-11 isoform X1 [Cygnus olor]	GO:0072073//kidney epithelium development;GO:0071636//positive regulation of transforming growth factor beta production;GO:0060197//cloacal septation;GO:0044089//positive regulation of cellular component biogenesis;GO:0048568//embryonic organ development;GO:0008152//metabolic process;GO:0060021//roof of mouth development;GO:0032872//regulation of stress-activated MAPK cascade;GO:0042325//regulati…	GO:0044424//obsolete intracellular part;GO:0005623//obsolete cell;GO:0031012//extracellular matrix;GO:0005737//cytoplasm;GO:0005576//extracellular region;GO:0044464//obsolete cell part;GO:0005575//cellular_component;GO:0044421//obsolete extracellular region part;GO:0005615//extracellular space;GO:0005622//intracellular anatomical structure;	GO:0005102//signaling receptor binding;GO:0030695//GTPase regulator activity;GO:0008047//enzyme activator activity;GO:0019887//protein kinase regulator activity;GO:0044212//transcription cis-regulatory region binding;GO:0005488//binding;GO:1901363//heterocyclic compound binding;GO:0048018//receptor ligand activity;GO:0003676//nucleic acid binding;GO:0001067//transcription regulatory region nuclei…	ko04916(Melanogenesis);ko04550(Signaling pathways regulating pluripotency of stem cells);ko04390(Hippo signaling pathway);ko04310(Wnt signaling pathway);ko04150(mTOR signaling pathway)	WNT11
EPHA3	963.493	2.0427	1.0305	1e-100	1e-100	Up Regulation	NW_025927719.1	5058128	5272913	-	7230	EPHA3	GO:0051129;GO:0022603;GO:0060996;GO:0097708;GO:0051051;GO:0021952;GO:0097161;GO:0048477;GO:0001659;GO:0030545;GO:0016020;GO:0048469;GO:0097367;GO:0021954;GO:0006950;GO:0043525;GO:0040011;GO:0048813;GO:0120025;GO:0044440;GO:0030554;GO:0031345;GO:0043229;GO:0050769;GO:0048609;GO:0005576;GO:0016331;GO:0033993;GO:0031399;GO:0032535;GO:0070507;GO:1901216;GO:0010171;GO:0007417;GO:0051128;GO:0002376;GO:…	K05104	4GTJJ	T	sp|P29318|EPHA3_CHICK Ephrin type-A receptor 3 OS=Gallus gallus OX=9031 GN=EPHA3 PE=1 SV=1	XP_040424178.1 ephrin type-A receptor 3 isoform X5 [Cygnus olor]	GO:0051129//negative regulation of cellular component organization;GO:0022603//regulation of anatomical structure morphogenesis;GO:0060996//dendritic spine development;GO:0051051//negative regulation of transport;GO:0021952//central nervous system projection neuron axonogenesis;GO:0048477//oogenesis;GO:0001659//temperature homeostasis;GO:0048469//cell maturation;GO:0021954//central nervous system…	GO:0097708//intracellular vesicle;GO:0016020//membrane;GO:0120025//plasma membrane bounded cell projection;GO:0044440//obsolete endosomal part;GO:0043229//intracellular organelle;GO:0005576//extracellular region;GO:0016021//integral component of membrane;GO:0044464//obsolete cell part;GO:0098588//bounding membrane of organelle;GO:0044459//obsolete plasma membrane part;GO:0031410//cytoplasmic vesi…	GO:0097161//DH domain binding;GO:0030545//signaling receptor regulator activity;GO:0097367//carbohydrate derivative binding;GO:0030554//adenyl nucleotide binding;GO:0043167//ion binding;GO:0005524//ATP binding;GO:0005515//protein binding;GO:0016772//transferase activity, transferring phosphorus-containing groups;GO:0019904//protein domain specific binding;GO:0004713//protein tyrosine kinase activ…	ko04360(Axon guidance)	EPHA3
LVRN	341.255	3.4053	1.7678	1e-100	1e-100	Up Regulation	NW_025927936.1	119660	161692	+	3433	LVRN	GO:0046872;GO:0034641;GO:1901565;GO:0016787;GO:0007154;GO:0044425;GO:0044237;GO:0006518;GO:0009056;GO:0003824;GO:0023052;GO:0043170;GO:0016021;GO:0050789;GO:0032501;GO:0043603;GO:0008233;GO:0003674;GO:0043167;GO:0008150;GO:0008217;GO:0050896;GO:0009987;GO:0005622;GO:0051716;GO:0007267;GO:0008015;GO:0008235;GO:0019538;GO:0044238;GO:0071944;GO:0140096;GO:0031224;GO:1901564;GO:0007165;GO:0044424;GO:…	K13724	4GRAN	EO	sp|Q6Q4G3|AMPQ_HUMAN Aminopeptidase Q OS=Homo sapiens OX=9606 GN=LVRN PE=1 SV=4	XP_040396847.1 aminopeptidase Q [Cygnus olor]	GO:0034641//cellular nitrogen compound metabolic process;GO:1901565//organonitrogen compound catabolic process;GO:0007154//cell communication;GO:0044237//cellular metabolic process;GO:0006518//peptide metabolic process;GO:0009056//catabolic process;GO:0023052//signaling;GO:0043170//macromolecule metabolic process;GO:0050789//regulation of biological process;GO:0032501//multicellular organismal pr…	GO:0044425//obsolete membrane part;GO:0016021//integral component of membrane;GO:0005622//intracellular anatomical structure;GO:0071944//cell periphery;GO:0031224//intrinsic component of membrane;GO:0044424//obsolete intracellular part;GO:0005623//obsolete cell;GO:0044464//obsolete cell part;GO:0016020//membrane;GO:0005737//cytoplasm;GO:0005575//cellular_component;GO:0005886//plasma membrane;	GO:0046872//metal ion binding;GO:0016787//hydrolase activity;GO:0003824//catalytic activity;GO:0008233//peptidase activity;GO:0003674//molecular_function;GO:0043167//ion binding;GO:0008235//metalloexopeptidase activity;GO:0140096//catalytic activity, acting on a protein;GO:0033218//amide binding;GO:0070006//metalloaminopeptidase activity;GO:0008237//metallopeptidase activity;GO:0004177//aminopept…	-	LVRN
LOC125181577	272.377	135.907	7.0865	1e-100	1e-100	Up Regulation	NW_025928360.1	3729	33255	-	3255	LOC125181577	GO:0043632;GO:0031399;GO:0045862;GO:0044422;GO:0051924;GO:0044265;GO:0045732;GO:0008152;GO:0032413;GO:0043229;GO:0005102;GO:0044260;GO:1903169;GO:1902882;GO:0044424;GO:0006950;GO:0048583;GO:0016020;GO:0031396;GO:0071840;GO:0044248;GO:0022411;GO:0034765;GO:0061136;GO:1903320;GO:0048522;GO:0016234;GO:0030433;GO:0036293;GO:0097708;GO:0051051;GO:0043226;GO:0006914;GO:1904062;GO:0031981;GO:0031398;GO:…	K04523	4GNB9	O	sp|Q9UMX0|UBQL1_HUMAN Ubiquilin-1 OS=Homo sapiens OX=9606 GN=UBQLN1 PE=1 SV=2	XP_040398350.1 ubiquilin-1-like isoform X1 [Cygnus olor]	GO:0043632//modification-dependent macromolecule catabolic process;GO:0031399//regulation of protein modification process;GO:0045862//positive regulation of proteolysis;GO:0051924//regulation of calcium ion transport;GO:0044265//cellular macromolecule catabolic process;GO:0045732//positive regulation of protein catabolic process;GO:0008152//metabolic process;GO:0032413//negative regulation of ion…	GO:0044422//obsolete organelle part;GO:0043229//intracellular organelle;GO:0044424//obsolete intracellular part;GO:0016020//membrane;GO:0016234//inclusion body;GO:0097708//intracellular vesicle;GO:0043226//organelle;GO:0031981//nuclear lumen;GO:0044428//obsolete nuclear part;GO:0000502//proteasome complex;GO:0043233//organelle lumen;GO:0044464//obsolete cell part;GO:0031410//cytoplasmic vesicle;G…	GO:0005102//signaling receptor binding;GO:0070628//proteasome binding;GO:0019215//intermediate filament binding;GO:0019899//enzyme binding;GO:0005515//protein binding;GO:0005488//binding;GO:0031593//polyubiquitin modification-dependent protein binding;GO:0019900//kinase binding;GO:1901363//heterocyclic compound binding;GO:0044877//protein-containing complex binding;GO:0019904//protein domain spec…	ko04141(Protein processing in endoplasmic reticulum)	UBQLN1
WASF3	1465.45	2.0831	1.0587	1e-100	1e-100	Up Regulation	NW_025927727.1	2980754	3047491	-	5777	WASF3	GO:0033043;GO:0048870;GO:0051049;GO:0051239;GO:0005515;GO:0007049;GO:0005488;GO:0008361;GO:0007413;GO:0030029;GO:0050794;GO:0033627;GO:0051962;GO:0044464;GO:0001745;GO:0006935;GO:0048567;GO:0051495;GO:0120035;GO:0042330;GO:0048562;GO:0032989;GO:0014902;GO:0060627;GO:0006909;GO:0031334;GO:0060560;GO:0060491;GO:0032502;GO:0043254;GO:0031209;GO:0006949;GO:0046662;GO:0043227;GO:0048812;GO:0035239;GO:…	K06083	4GTUX	Z	sp|Q9UPY6|WASF3_HUMAN Wiskott-Aldrich syndrome protein family member 3 OS=Homo sapiens OX=9606 GN=WASF3 PE=1 SV=2	XP_013044870.1 PREDICTED: wiskott-Aldrich syndrome protein family member 3 isoform X2 [Anser cygnoides domesticus]	GO:0033043//regulation of organelle organization;GO:0048870//cell motility;GO:0051049//regulation of transport;GO:0051239//regulation of multicellular organismal process;GO:0007049//cell cycle;GO:0008361//regulation of cell size;GO:0007413//axonal fasciculation;GO:0030029//actin filament-based process;GO:0050794//regulation of cellular process;GO:0033627//cell adhesion mediated by integrin;GO:005…	GO:0044464//obsolete cell part;GO:0031209//SCAR complex;GO:0043227//membrane-bounded organelle;GO:0045177//apical part of cell;GO:0043226//organelle;GO:0043229//intracellular organelle;GO:0120025//plasma membrane bounded cell projection;GO:0044424//obsolete intracellular part;GO:0045178//basal part of cell;GO:0030027//lamellipodium;GO:0043232//intracellular non-membrane-bounded organelle;GO:00432…	GO:0005515//protein binding;GO:0005488//binding;GO:0008092//cytoskeletal protein binding;GO:0003674//molecular_function;GO:0003779//actin binding;	ko04666(Fc gamma R-mediated phagocytosis);ko04520(Adherens junction)	WASF3
ATIC	956.242	2.1763	1.1219	1e-100	1e-100	Up Regulation	NW_025927672.1	8820673	8842680	+	2000	ATIC	GO:0004643;GO:0048513;GO:1901362;GO:0019693;GO:0019438;GO:0006793;GO:0008152;GO:0005623;GO:0009156;GO:1901293;GO:0006796;GO:0071944;GO:0090407;GO:0044424;GO:0034654;GO:0042803;GO:0006950;GO:0005737;GO:0016020;GO:0044281;GO:0006189;GO:0005575;GO:0009123;GO:0043604;GO:0009150;GO:0009126;GO:0048731;GO:0009058;GO:0009259;GO:0003360;GO:0009117;GO:0016053;GO:0021537;GO:0006163;GO:0032501;GO:0009167;GO:…	K00602	4GP3I	F	sp|P31335|PUR9_CHICK Bifunctional purine biosynthesis protein ATIC OS=Gallus gallus OX=9031 GN=ATIC PE=1 SV=1	XP_035392677.1 bifunctional purine biosynthesis protein ATIC [Cygnus atratus]	GO:0048513//animal organ development;GO:1901362//organic cyclic compound biosynthetic process;GO:0019693//ribose phosphate metabolic process;GO:0019438//aromatic compound biosynthetic process;GO:0006793//phosphorus metabolic process;GO:0008152//metabolic process;GO:0009156//ribonucleoside monophosphate biosynthetic process;GO:1901293//nucleoside phosphate biosynthetic process;GO:0006796//phosphat…	GO:0005623//obsolete cell;GO:0071944//cell periphery;GO:0044424//obsolete intracellular part;GO:0005737//cytoplasm;GO:0016020//membrane;GO:0005575//cellular_component;GO:0005829//cytosol;GO:0005886//plasma membrane;GO:0044464//obsolete cell part;GO:0044444//obsolete cytoplasmic part;GO:0005622//intracellular anatomical structure;	GO:0004643//phosphoribosylaminoimidazolecarboxamide formyltransferase activity;GO:0042803//protein homodimerization activity;GO:0016742//hydroxymethyl-, formyl- and related transferase activity;GO:0016787//hydrolase activity;GO:0016814//hydrolase activity, acting on carbon-nitrogen (but not peptide) bonds, in cyclic amidines;GO:0019238//cyclohydrolase activity;GO:0016740//transferase activity;GO:…	ko00670(One carbon pool by folate);ko00230(Purine metabolism)	ATIC
ABHD17A	810.179	2.6575	1.41	1e-100	1e-100	Up Regulation	NW_025927760.1	447984	453825	+	1957	ABHD17A	GO:0006807;GO:0012505;GO:0016790;GO:0044309;GO:0070727;GO:0006497;GO:0098588;GO:0009057;GO:0030425;GO:0042594;GO:0140096;GO:1901576;GO:0098805;GO:1901564;GO:0055038;GO:0031982;GO:0008104;GO:0042995;GO:0005768;GO:0042159;GO:0005886;GO:0003008;GO:1901575;GO:0097447;GO:0071704;GO:0072657;GO:0007610;GO:1903829;GO:0065007;GO:0044464;GO:0044444;GO:0051641;GO:0003674;GO:0008150;GO:0044456;GO:0032879;GO:…	-	4GREP	S	sp|Q2HJ19|AB17A_BOVIN Alpha/beta hydrolase domain-containing protein 17A OS=Bos taurus OX=9913 GN=ABHD17A PE=2 SV=1	XP_009459925.1 PREDICTED: alpha/beta hydrolase domain-containing protein 17A [Nipponia nippon]	GO:0006807//nitrogen compound metabolic process;GO:0070727//cellular macromolecule localization;GO:0006497//protein lipidation;GO:0009057//macromolecule catabolic process;GO:0042594//response to starvation;GO:1901576//organic substance biosynthetic process;GO:1901564//organonitrogen compound metabolic process;GO:0008104//protein localization;GO:0042159//lipoprotein catabolic process;GO:0003008//s…	GO:0012505//endomembrane system;GO:0044309//neuron spine;GO:0098588//bounding membrane of organelle;GO:0030425//dendrite;GO:0098805//membrane;GO:0055038//recycling endosome membrane;GO:0031982//vesicle;GO:0042995//cell projection;GO:0005768//endosome;GO:0005886//plasma membrane;GO:0097447//dendritic tree;GO:0044464//obsolete cell part;GO:0044444//obsolete cytoplasmic part;GO:0044456//obsolete syn…	GO:0016790//thiolester hydrolase activity;GO:0140096//catalytic activity, acting on a protein;GO:0003674//molecular_function;GO:0003824//catalytic activity;GO:0016788//hydrolase activity, acting on ester bonds;GO:0098599//palmitoyl hydrolase activity;GO:0008474//palmitoyl-(protein) hydrolase activity;GO:0016787//hydrolase activity;	-	ABHD17A
SLC16A2	2113.25	2.2623	1.1778	1e-100	1e-100	Up Regulation	NW_025927715.1	1482774	1504820	+	2549	SLC16A2	GO:0071704;GO:0005215;GO:0065007;GO:0046942;GO:0009058;GO:0044464;GO:0022857;GO:0048066;GO:1903825;GO:0034220;GO:0016020;GO:0015293;GO:0042440;GO:0071702;GO:0070327;GO:0046152;GO:0046158;GO:0055085;GO:0005886;GO:0005575;GO:0006727;GO:0015849;GO:1905039;GO:0071944;GO:1901576;GO:0031224;GO:0022804;GO:0008055;GO:0048069;GO:0044550;GO:0019748;GO:0015349;GO:0065008;GO:0019438;GO:0006810;GO:1901362;GO:…	K08231	4GT73	G	sp|P36021|MOT8_HUMAN Monocarboxylate transporter 8 OS=Homo sapiens OX=9606 GN=SLC16A2 PE=1 SV=2	XP_032052279.1 monocarboxylate transporter 8 [Aythya fuligula]	GO:0071704//organic substance metabolic process;GO:0065007//biological regulation;GO:0046942//carboxylic acid transport;GO:0009058//biosynthetic process;GO:0048066//developmental pigmentation;GO:1903825//organic acid transmembrane transport;GO:0034220//ion transmembrane transport;GO:0042440//pigment metabolic process;GO:0071702//organic substance transport;GO:0070327//thyroid hormone transport;GO…	GO:0044464//obsolete cell part;GO:0016020//membrane;GO:0005886//plasma membrane;GO:0005575//cellular_component;GO:0071944//cell periphery;GO:0031224//intrinsic component of membrane;GO:0005623//obsolete cell;GO:0005887//integral component of plasma membrane;GO:0031226//intrinsic component of plasma membrane;GO:0044459//obsolete plasma membrane part;GO:0044425//obsolete membrane part;GO:0016021//i…	GO:0005215//transporter activity;GO:0022857//transmembrane transporter activity;GO:0015293//symporter activity;GO:0022804//active transmembrane transporter activity;GO:0015349//thyroid hormone transmembrane transporter activity;GO:0005342//organic acid transmembrane transporter activity;GO:0008514//organic anion transmembrane transporter activity;GO:0015291//secondary active transmembrane transpo…	ko04919(Thyroid hormone signaling pathway)	SLC16A2
COX2	145853	2.0917	1.0647	1e-100	1e-100	Up Regulation	NC_023832.1	8275	8961	+	687	COX2	GO:0005507;GO:0010939;GO:0009259;GO:0022857;GO:0010728;GO:0044446;GO:0009126;GO:0046914;GO:0030810;GO:0031966;GO:0016310;GO:0009123;GO:0005575;GO:0006091;GO:0005737;GO:0015077;GO:0019646;GO:2001171;GO:0010941;GO:0045981;GO:0009628;GO:0062012;GO:0006796;GO:0045935;GO:0065008;GO:0006810;GO:0048513;GO:0005623;GO:0006793;GO:0006140;GO:0098662;GO:0051171;GO:0010729;GO:0010940;GO:0046483;GO:0019219;GO:…	K02261	4GW5D	C	sp|P98019|COX2_ANAPL Cytochrome c oxidase subunit 2 OS=Anas platyrhynchos OX=8839 GN=MT-CO2 PE=3 SV=1	YP_009020713.1 cytochrome c oxidase subunit II [Anser cygnoides] __gt;AHM02288.1 cytochrome c oxidase subunit II [Anser cygnoides] __gt;AJK29930.1 cytochrome c oxidase subunit II [Anser cygnoides]	GO:0010939//regulation of necrotic cell death;GO:0009259//ribonucleotide metabolic process;GO:0010728//regulation of hydrogen peroxide biosynthetic process;GO:0009126//purine nucleoside monophosphate metabolic process;GO:0030810//positive regulation of nucleotide biosynthetic process;GO:0016310//phosphorylation;GO:0009123//nucleoside monophosphate metabolic process;GO:0006091//generation of precu…	GO:0044446//obsolete intracellular organelle part;GO:0031966//mitochondrial membrane;GO:0005575//cellular_component;GO:0005737//cytoplasm;GO:0005623//obsolete cell;GO:0070069//cytochrome complex;GO:0070469//respirasome;GO:0005740//mitochondrial envelope;GO:0031224//intrinsic component of membrane;GO:0098800//inner mitochondrial membrane protein complex;GO:0098798//mitochondrial protein-containing…	GO:0005507//copper ion binding;GO:0022857//transmembrane transporter activity;GO:0046914//transition metal ion binding;GO:0015077//inorganic cation transmembrane transporter activity;GO:0016675//oxidoreductase activity, acting on a heme group of donors;GO:0009055//electron transfer activity;GO:0005215//transporter activity;GO:0008324//cation transmembrane transporter activity;GO:0015078//proton t…	ko04714(Thermogenesis);ko04260(Cardiac muscle contraction);ko00190(Oxidative phosphorylation)	MT-CO2
RCC1	632.038	2.3724	1.2463	1e-100	1e-100	Up Regulation	NW_025927729.1	3199812	3207274	-	2129	RCC1	GO:0048699;GO:0051179;GO:0051170;GO:0051301;GO:0007399;GO:0007275;GO:0015833;GO:0051020;GO:0046907;GO:0003682;GO:0051704;GO:0015031;GO:0065003;GO:0007417;GO:0071705;GO:0051128;GO:0016032;GO:0019899;GO:0005634;GO:0051960;GO:0051234;GO:0007346;GO:0032501;GO:0050789;GO:0007017;GO:0043232;GO:0008536;GO:0065009;GO:0007059;GO:0022008;GO:0043167;GO:0045184;GO:0042886;GO:0051262;GO:0044403;GO:0043228;GO:…	K11493	4GQS9	DZ	sp|P18754|RCC1_HUMAN Regulator of chromosome condensation OS=Homo sapiens OX=9606 GN=RCC1 PE=1 SV=1	XP_035418264.1 regulator of chromosome condensation [Cygnus atratus] __gt;XP_035418265.1 regulator of chromosome condensation [Cygnus atratus] __gt;XP_035418266.1 regulator of chromosome condensation [Cygnus atratus]	GO:0048699//generation of neurons;GO:0051179//localization;GO:0051170//import into nucleus;GO:0051301//cell division;GO:0007399//nervous system development;GO:0007275//multicellular organism development;GO:0015833//peptide transport;GO:0046907//intracellular transport;GO:0051704//obsolete multi-organism process;GO:0015031//protein transport;GO:0065003//protein-containing complex assembly;GO:00074…	GO:0005634//nucleus;GO:0043232//intracellular non-membrane-bounded organelle;GO:0043228//non-membrane-bounded organelle;GO:0000785//chromatin;GO:0005737//cytoplasm;GO:0031974//membrane-enclosed lumen;GO:0016020//membrane;GO:0000793//condensed chromosome;GO:0005575//cellular_component;GO:0043226//organelle;GO:0005694//chromosome;GO:0044446//obsolete intracellular organelle part;GO:0044427//obsolet…	GO:0051020//GTPase binding;GO:0003682//chromatin binding;GO:0019899//enzyme binding;GO:0008536//small GTPase binding;GO:0043167//ion binding;GO:1901681//sulfur compound binding;GO:0017016//small GTPase binding;GO:0031492//nucleosomal DNA binding;GO:0003676//nucleic acid binding;GO:0005087//guanyl-nucleotide exchange factor activity;GO:0046982//protein heterodimerization activity;GO:0031267//small…	-	RCC1
LOC106048018	528.812	3.0985	1.6316	1e-100	1e-100	Up Regulation	NW_025927930.1	752262	755162	+	1919	LOC106048018	GO:0044238;GO:0019222;GO:0035825;GO:0048518;GO:0019219;GO:0010604;GO:0005634;GO:0006355;GO:0046483;GO:0043170;GO:0006139;GO:0061982;GO:0010628;GO:0050789;GO:1903508;GO:0034641;GO:0035259;GO:0010556;GO:0051173;GO:0050681;GO:0000003;GO:0003712;GO:0031974;GO:0048522;GO:1903506;GO:0005575;GO:0071840;GO:0044446;GO:0019904;GO:0043226;GO:0031981;GO:0003676;GO:0051171;GO:1903046;GO:0005623;GO:0008152;GO:…	K06695	4GUZN	T	sp|Q9P2W1|HOP2_HUMAN Homologous-pairing protein 2 homolog OS=Homo sapiens OX=9606 GN=PSMC3IP PE=1 SV=1	XP_040392831.1 homologous-pairing protein 2 homolog isoform X1 [Cygnus olor]	GO:0044238//primary metabolic process;GO:0019222//regulation of metabolic process;GO:0035825//homologous recombination;GO:0048518//positive regulation of biological process;GO:0019219//regulation of nucleobase-containing compound metabolic process;GO:0010604//positive regulation of macromolecule metabolic process;GO:0006355//regulation of transcription, DNA-templated;GO:0046483//heterocycle metab…	GO:0005634//nucleus;GO:0031974//membrane-enclosed lumen;GO:0005575//cellular_component;GO:0044446//obsolete intracellular organelle part;GO:0043226//organelle;GO:0031981//nuclear lumen;GO:0005623//obsolete cell;GO:0044422//obsolete organelle part;GO:0043229//intracellular organelle;GO:0044424//obsolete intracellular part;GO:0043227//membrane-bounded organelle;GO:0070013//intracellular organelle l…	GO:0035259//glucocorticoid receptor binding;GO:0050681//androgen receptor binding;GO:0003712//transcription coregulator activity;GO:0019904//protein domain specific binding;GO:0003676//nucleic acid binding;GO:0035258//nuclear receptor binding;GO:0005102//signaling receptor binding;GO:0042803//protein homodimerization activity;GO:0042802//identical protein binding;GO:0030374//nuclear receptor coac…	-	PSMC3IP
IMP3	451.737	2.6891	1.4271	1e-100	1e-100	Up Regulation	NW_025927695.1	5031984	5033101	+	1118	IMP3	GO:0006364;GO:0071704;GO:0005488;GO:0043226;GO:0044446;GO:0006396;GO:0043233;GO:0003676;GO:0016072;GO:0044464;GO:0031981;GO:0005737;GO:0031974;GO:0030515;GO:0005840;GO:0071840;GO:0005575;GO:0044452;GO:0043229;GO:1990904;GO:0044424;GO:0044085;GO:0030684;GO:0003723;GO:0006807;GO:0034470;GO:0032040;GO:0034457;GO:0044428;GO:0044422;GO:0005623;GO:0008152;GO:0009987;GO:0042254;GO:0005622;GO:1901363;GO:…	K14560	4GVYM	A	sp|Q9NV31|IMP3_HUMAN U3 small nucleolar ribonucleoprotein protein IMP3 OS=Homo sapiens OX=9606 GN=IMP3 PE=1 SV=1	XP_035416033.1 U3 small nucleolar ribonucleoprotein protein IMP3 [Cygnus atratus]	GO:0006364//rRNA processing;GO:0071704//organic substance metabolic process;GO:0006396//RNA processing;GO:0016072//rRNA metabolic process;GO:0071840//cellular component organization or biogenesis;GO:0044085//cellular component biogenesis;GO:0006807//nitrogen compound metabolic process;GO:0034470//ncRNA processing;GO:0008152//metabolic process;GO:0009987//cellular process;GO:0042254//ribosome biog…	GO:0043226//organelle;GO:0044446//obsolete intracellular organelle part;GO:0043233//organelle lumen;GO:0044464//obsolete cell part;GO:0031981//nuclear lumen;GO:0005737//cytoplasm;GO:0031974//membrane-enclosed lumen;GO:0005840//ribosome;GO:0005575//cellular_component;GO:0044452//obsolete nucleolar part;GO:0043229//intracellular organelle;GO:1990904//ribonucleoprotein complex;GO:0044424//obsolete i…	GO:0005488//binding;GO:0003676//nucleic acid binding;GO:0030515//snoRNA binding;GO:0003723//RNA binding;GO:1901363//heterocyclic compound binding;GO:0019843//rRNA binding;GO:0097159//organic cyclic compound binding;GO:0003674//molecular_function;	ko03008(Ribosome biogenesis in eukaryotes)	IMP3
OSR2	573.389	3.4114	1.7704	1e-100	1e-100	Up Regulation	NW_025927707.1	5197192	5203332	-	1493	OSR2	GO:0005488;GO:0060272;GO:0050794;GO:0044464;GO:0000977;GO:0048704;GO:0043169;GO:0035115;GO:0001227;GO:0002062;GO:0043565;GO:0007480;GO:0072001;GO:0051172;GO:0044212;GO:0051239;GO:0009891;GO:0031328;GO:0050679;GO:1901576;GO:0003690;GO:0006357;GO:0048707;GO:0007560;GO:0009791;GO:0007350;GO:2001141;GO:0006807;GO:0045893;GO:0010557;GO:0044271;GO:0001822;GO:0048562;GO:0001654;GO:0031326;GO:1901363;GO:…	K09215	4GHTD	K	sp|Q6AY34|OSR2_RAT Protein odd-skipped-related 2 OS=Rattus norvegicus OX=10116 GN=Osr2 PE=2 SV=1	XP_013797359.1 PREDICTED: protein odd-skipped-related 2 [Apteryx mantelli mantelli]	GO:0060272//embryonic skeletal joint morphogenesis;GO:0050794//regulation of cellular process;GO:0048704//embryonic skeletal system morphogenesis;GO:0035115//embryonic forelimb morphogenesis;GO:0002062//chondrocyte differentiation;GO:0007480//imaginal disc-derived leg morphogenesis;GO:0072001//renal system development;GO:0051172//negative regulation of nitrogen compound metabolic process;GO:00512…	GO:0044464//obsolete cell part;GO:0043227//membrane-bounded organelle;GO:0043226//organelle;GO:0043229//intracellular organelle;GO:0044424//obsolete intracellular part;GO:0005622//intracellular anatomical structure;GO:0043231//intracellular membrane-bounded organelle;GO:0005575//cellular_component;GO:0005623//obsolete cell;GO:0005634//nucleus;	GO:0005488//binding;GO:0000977//RNA polymerase II transcription regulatory region sequence-specific DNA binding;GO:0043169//cation binding;GO:0001227//DNA-binding transcription repressor activity, RNA polymerase II-specific;GO:0043565//sequence-specific DNA binding;GO:0044212//transcription cis-regulatory region binding;GO:0003690//double-stranded DNA binding;GO:1901363//heterocyclic compound bin…	-	Osr2
LOC125181618	187.205	68.4574	6.0971	1e-100	1e-100	Up Regulation	NW_025928396.1	5581	32729	-	1015	LOC125181618	GO:0044087;GO:0031326;GO:1901363;GO:0001205;GO:0009893;GO:0022607;GO:0005622;GO:0009987;GO:0140110;GO:0006725;GO:0051716;GO:0016818;GO:0042802;GO:0043227;GO:0070013;GO:0043254;GO:0004386;GO:0003677;GO:0031323;GO:0009889;GO:0060261;GO:0043231;GO:0005730;GO:0090304;GO:0007154;GO:0051252;GO:0010468;GO:0044237;GO:0023052;GO:0003713;GO:0003824;GO:0006366;GO:0051254;GO:0018130;GO:0016043;GO:1901360;GO:…	-	49BHT	K	sp|Q5ZK63|TCP4_CHICK Activated RNA polymerase II transcriptional coactivator p15 OS=Gallus gallus OX=9031 GN=SUB1 PE=2 SV=1	XP_025893903.1 activated RNA polymerase II transcriptional coactivator p15 [Nothoprocta perdicaria]	GO:0044087//regulation of cellular component biogenesis;GO:0031326//regulation of cellular biosynthetic process;GO:0009893//positive regulation of metabolic process;GO:0022607//cellular component assembly;GO:0009987//cellular process;GO:0006725//cellular aromatic compound metabolic process;GO:0051716//cellular response to stimulus;GO:0043254//regulation of protein-containing complex assembly;GO:0…	GO:0005622//intracellular anatomical structure;GO:0043227//membrane-bounded organelle;GO:0070013//intracellular organelle lumen;GO:0043231//intracellular membrane-bounded organelle;GO:0005730//nucleolus;GO:0032991//protein-containing complex;GO:0043233//organelle lumen;GO:0044464//obsolete cell part;GO:0044428//obsolete nuclear part;GO:0005634//nucleus;GO:0005667//transcription regulator complex;…	GO:1901363//heterocyclic compound binding;GO:0001205//DNA-binding transcription activator activity, RNA polymerase II-specific;GO:0140110//transcription regulator activity;GO:0016818//hydrolase activity, acting on acid anhydrides, in phosphorus-containing anhydrides;GO:0042802//identical protein binding;GO:0004386//helicase activity;GO:0003677//DNA binding;GO:0003713//transcription coactivator ac…	-	SUB1
LOC125181257	285.927	61.2068	5.9356	1e-100	1e-100	Up Regulation	NW_025928120.1	80292	182055	-	8011	LOC125181257	GO:0033334;GO:0044237;GO:0034502;GO:0090304;GO:0031325;GO:0008150;GO:0032991;GO:0006996;GO:0048729;GO:0003674;GO:1901360;GO:0043603;GO:0009799;GO:0033036;GO:0048856;GO:0009987;GO:0022402;GO:0005622;GO:0060249;GO:0009893;GO:0048512;GO:0040007;GO:0043231;GO:0005700;GO:0009889;GO:0050802;GO:0035118;GO:0044267;GO:0051098;GO:0008104;GO:0022414;GO:0001501;GO:0035113;GO:0080090;GO:1902680;GO:0045143;GO:…	K06672	4GRQU	BDL	sp|Q6KC79|NIPBL_HUMAN Nipped-B-like protein OS=Homo sapiens OX=9606 GN=NIPBL PE=1 SV=2	XP_040399130.1 nipped-B-like protein isoform X3 [Cygnus olor]	GO:0033334//fin morphogenesis;GO:0044237//cellular metabolic process;GO:0034502//protein localization to chromosome;GO:0090304//nucleic acid metabolic process;GO:0031325//positive regulation of cellular metabolic process;GO:0008150//biological_process;GO:0006996//organelle organization;GO:0048729//tissue morphogenesis;GO:1901360//organic cyclic compound metabolic process;GO:0043603//cellular amid…	GO:0032991//protein-containing complex;GO:0005622//intracellular anatomical structure;GO:0043231//intracellular membrane-bounded organelle;GO:0005700//polytene chromosome;GO:0005634//nucleus;GO:0032116//SMC loading complex;GO:0035327//transcriptionally active chromatin;GO:0005623//obsolete cell;GO:0005694//chromosome;GO:0044446//obsolete intracellular organelle part;GO:0005575//cellular_component…	GO:0003674//molecular_function;GO:0003682//chromatin binding;GO:0005488//binding;GO:0005515//protein binding;	-	NIPBL
CYGB	1079.45	2.6985	1.4322	1e-100	1e-100	Up Regulation	NW_025927690.1	6956131	6969287	-	5515	CYGB	GO:0043231;GO:0043005;GO:0016661;GO:0009636;GO:0016705;GO:0005506;GO:0098754;GO:0009889;GO:0008144;GO:0005344;GO:0043227;GO:0042221;GO:0070013;GO:0097458;GO:0051716;GO:0032966;GO:0019395;GO:0005622;GO:0009987;GO:1901363;GO:0032879;GO:0008150;GO:0009890;GO:0003674;GO:0097159;GO:0044444;GO:0032965;GO:0016209;GO:0005654;GO:0030336;GO:0003824;GO:0044237;GO:0048523;GO:0043436;GO:0048037;GO:0051213;GO:…	-	4GHBF	C	sp|Q8WWM9|CYGB_HUMAN Cytoglobin OS=Homo sapiens OX=9606 GN=CYGB PE=1 SV=1	XP_005014304.3 cytoglobin isoform X1 [Anas platyrhynchos] __gt;XP_013034621.1 PREDICTED: cytoglobin [Anser cygnoides domesticus] __gt;XP_032055493.1 cytoglobin [Aythya fuligula] __gt;XP_032055494.1 cytoglobin [Aythya fuligula] __gt;XP_035198085.1 cytoglobin isoform X1 [Oxyura jamaicensis] __gt;XP_035426429.1 cytoglobin [Cygnus atratus] __gt;XP_038021210.1 cytoglobin isoform X1 [Anas platyrhynchos…	GO:0009636//response to toxic substance;GO:0098754//detoxification;GO:0009889//regulation of biosynthetic process;GO:0042221//response to chemical;GO:0051716//cellular response to stimulus;GO:0032966//negative regulation of collagen biosynthetic process;GO:0019395//fatty acid oxidation;GO:0009987//cellular process;GO:0032879//regulation of localization;GO:0008150//biological_process;GO:0009890//n…	GO:0043231//intracellular membrane-bounded organelle;GO:0043005//neuron projection;GO:0043227//membrane-bounded organelle;GO:0070013//intracellular organelle lumen;GO:0097458//obsolete neuron part;GO:0005622//intracellular anatomical structure;GO:0044444//obsolete cytoplasmic part;GO:0005654//nucleoplasm;GO:0042995//cell projection;GO:0044464//obsolete cell part;GO:0043233//organelle lumen;GO:004…	GO:0016661//oxidoreductase activity, acting on other nitrogenous compounds as donors;GO:0016705//oxidoreductase activity, acting on paired donors, with incorporation or reduction of molecular oxygen;GO:0005506//iron ion binding;GO:0008144//obsolete drug binding;GO:0005344//oxygen carrier activity;GO:1901363//heterocyclic compound binding;GO:0003674//molecular_function;GO:0097159//organic cyclic c…	-	CYGB
MEOX2	532.957	2.4882	1.3151	1e-100	1e-100	Up Regulation	NW_025927705.1	2365356	2421018	-	2405	MEOX2	GO:0010467;GO:0000976;GO:0019222;GO:0044249;GO:0016525;GO:0010604;GO:0009059;GO:0016070;GO:0001756;GO:0001525;GO:0035282;GO:0060173;GO:0050789;GO:0048646;GO:1903508;GO:2000145;GO:0050793;GO:0010594;GO:0051173;GO:0010556;GO:0000982;GO:0001158;GO:0030334;GO:0048522;GO:1903506;GO:0032774;GO:0048731;GO:0043226;GO:0048066;GO:0031981;GO:0022603;GO:0009058;GO:0060021;GO:0008152;GO:0001228;GO:0000978;GO:…	K09322	4GTUR	K	sp|P50222|MEOX2_HUMAN Homeobox protein MOX-2 OS=Homo sapiens OX=9606 GN=MEOX2 PE=1 SV=2	XP_005015184.1 homeobox protein MOX-2 [Anas platyrhynchos] __gt;XP_013038876.1 PREDICTED: homeobox protein MOX-2 [Anser cygnoides domesticus] __gt;XP_032039219.1 homeobox protein MOX-2 [Aythya fuligula] __gt;XP_035174519.1 homeobox protein MOX-2 [Oxyura jamaicensis] __gt;NWH60643.1 MEOX2 protein [Geococcyx californianus] __gt;NWZ24996.1 MEOX2 protein [Asarcornis scutulata] __gt;EOB04626.1 Homeobo…	GO:0010467//gene expression;GO:0019222//regulation of metabolic process;GO:0044249//cellular biosynthetic process;GO:0016525//negative regulation of angiogenesis;GO:0010604//positive regulation of macromolecule metabolic process;GO:0009059//macromolecule biosynthetic process;GO:0016070//RNA metabolic process;GO:0001756//somitogenesis;GO:0001525//angiogenesis;GO:0035282//segmentation;GO:0060173//l…	GO:0043226//organelle;GO:0031981//nuclear lumen;GO:0044422//obsolete organelle part;GO:0043229//intracellular organelle;GO:0044424//obsolete intracellular part;GO:0070013//intracellular organelle lumen;GO:0043227//membrane-bounded organelle;GO:0043233//organelle lumen;GO:0044464//obsolete cell part;GO:0044428//obsolete nuclear part;GO:0005634//nucleus;GO:0016607//nuclear speck;GO:0016604//nuclear…	GO:0000976//transcription cis-regulatory region binding;GO:0000982//DNA-binding transcription factor activity, RNA polymerase II-specific;GO:0001158//cis-regulatory region sequence-specific DNA binding;GO:0001228//DNA-binding transcription activator activity, RNA polymerase II-specific;GO:0000978//RNA polymerase II cis-regulatory region sequence-specific DNA binding;GO:0000987//cis-regulatory reg…	-	MEOX2
GPR27	858.769	2.2578	1.1749	1e-100	1e-100	Up Regulation	NW_025927664.1	4419053	4421370	-	2318	GPR27	GO:0003674;GO:0048584;GO:0008277;GO:0035774;GO:0090276;GO:0032879;GO:0046887;GO:0008150;GO:0016021;GO:0050796;GO:1900736;GO:0002793;GO:0050789;GO:0051047;GO:0004930;GO:0023052;GO:0050708;GO:0007154;GO:0051050;GO:0044425;GO:0032880;GO:0010817;GO:0010646;GO:0051716;GO:0023051;GO:1903532;GO:0007186;GO:0009966;GO:0048518;GO:0050896;GO:0090087;GO:0009987;GO:0051222;GO:0051223;GO:0061178;GO:0005623;GO:…	K04300	4GPFV	S	sp|Q9I918|GP173_DANRE Probable G-protein coupled receptor 173 OS=Danio rerio OX=7955 GN=gpr173 PE=3 SV=1	XP_005053347.1 PREDICTED: probable G-protein coupled receptor 27 [Ficedula albicollis] __gt;XP_005491441.2 probable G-protein coupled receptor 27 [Zonotrichia albicollis] __gt;XP_005522037.1 PREDICTED: probable G-protein coupled receptor 27 [Pseudopodoces humilis] __gt;XP_008497882.2 probable G-protein coupled receptor 27 [Calypte anna] __gt;XP_009281640.1 PREDICTED: probable G-protein coupled re…	GO:0048584//positive regulation of response to stimulus;GO:0008277//regulation of G protein-coupled receptor signaling pathway;GO:0035774//positive regulation of insulin secretion involved in cellular response to glucose stimulus;GO:0090276//regulation of peptide hormone secretion;GO:0032879//regulation of localization;GO:0046887//positive regulation of hormone secretion;GO:0008150//biological_pr…	GO:0016021//integral component of membrane;GO:0044425//obsolete membrane part;GO:0005623//obsolete cell;GO:0031224//intrinsic component of membrane;GO:0071944//cell periphery;GO:0005575//cellular_component;GO:0005886//plasma membrane;GO:0016020//membrane;GO:0044464//obsolete cell part;	GO:0003674//molecular_function;GO:0004930//G protein-coupled receptor activity;GO:0004888//transmembrane signaling receptor activity;GO:0060089//molecular transducer activity;GO:0038023//signaling receptor activity;	-	gpr173
PAWR	687.575	2.2612	1.1771	1e-100	1e-100	Up Regulation	NW_025927770.1	1791576	1873685	+	5945	PAWR	GO:0043065;GO:0051240;GO:0097553;GO:0045937;GO:0070013;GO:0050974;GO:0071306;GO:0032623;GO:0051926;GO:0031401;GO:0010646;GO:0016485;GO:0031646;GO:0009719;GO:0031326;GO:1901214;GO:0032879;GO:1901300;GO:0055074;GO:0048584;GO:0050776;GO:0045934;GO:0098660;GO:0034097;GO:0016043;GO:0018130;GO:0007600;GO:0048147;GO:0010040;GO:0048523;GO:0007154;GO:0005515;GO:0051049;GO:0034220;GO:1902622;GO:0090281;GO:…	-	4GKG3	S	sp|Q925B0|PAWR_MOUSE PRKC apoptosis WT1 regulator protein OS=Mus musculus OX=10090 GN=Pawr PE=1 SV=2	XP_035196932.1 PRKC apoptosis WT1 regulator protein [Oxyura jamaicensis]	GO:0043065//positive regulation of apoptotic process;GO:0051240//positive regulation of multicellular organismal process;GO:0097553//calcium ion transmembrane import into cytosol;GO:0045937//positive regulation of phosphate metabolic process;GO:0050974//detection of mechanical stimulus involved in sensory perception;GO:0071306//cellular response to vitamin E;GO:0032623//interleukin-2 production;G…	GO:0070013//intracellular organelle lumen;GO:0044464//obsolete cell part;GO:0044428//obsolete nuclear part;GO:0015629//actin cytoskeleton;GO:0099080//supramolecular complex;GO:0043232//intracellular non-membrane-bounded organelle;GO:0043228//non-membrane-bounded organelle;GO:0099513//polymeric cytoskeletal fiber;GO:0031981//nuclear lumen;GO:0099081//supramolecular polymer;GO:0043229//intracellula…	GO:0005515//protein binding;GO:0019899//enzyme binding;GO:0043522//leucine zipper domain binding;GO:0008092//cytoskeletal protein binding;GO:0003779//actin binding;GO:0019902//phosphatase binding;GO:0019904//protein domain specific binding;GO:0019900//kinase binding;GO:0005488//binding;GO:0030275//LRR domain binding;GO:0019901//protein kinase binding;GO:0003712//transcription coregulator activity…	-	Pawr
CMTM3	958.922	2.1551	1.1077	1e-100	1e-100	Up Regulation	NW_025927708.1	3890085	3905037	+	2408	CMTM3	GO:0044421;GO:0005515;GO:0010647;GO:0050778;GO:0005575;GO:0048522;GO:0048018;GO:0009967;GO:0005737;GO:0048583;GO:0016020;GO:0030545;GO:0006935;GO:0065007;GO:0044464;GO:0023056;GO:0050855;GO:0043226;GO:0005488;GO:0044446;GO:0050794;GO:0005635;GO:0042330;GO:0044422;GO:0044428;GO:0005623;GO:0012505;GO:0098772;GO:0044424;GO:0040011;GO:0043229;GO:0005102;GO:0005576;GO:0031965;GO:0010469;GO:0031224;GO:…	-	4GV8I	V	sp|Q96MX0|CKLF3_HUMAN CKLF-like MARVEL transmembrane domain-containing protein 3 OS=Homo sapiens OX=9606 GN=CMTM3 PE=1 SV=1	XP_027322562.1 CKLF-like MARVEL transmembrane domain-containing protein 3 [Anas platyrhynchos] __gt;XP_032051558.1 CKLF-like MARVEL transmembrane domain-containing protein 3 [Aythya fuligula]	GO:0010647//positive regulation of cell communication;GO:0050778//positive regulation of immune response;GO:0048522//positive regulation of cellular process;GO:0009967//positive regulation of signal transduction;GO:0048583//regulation of response to stimulus;GO:0006935//chemotaxis;GO:0065007//biological regulation;GO:0023056//positive regulation of signaling;GO:0050855//regulation of B cell recep…	GO:0044421//obsolete extracellular region part;GO:0005575//cellular_component;GO:0005737//cytoplasm;GO:0016020//membrane;GO:0044464//obsolete cell part;GO:0043226//organelle;GO:0044446//obsolete intracellular organelle part;GO:0005635//nuclear envelope;GO:0044422//obsolete organelle part;GO:0044428//obsolete nuclear part;GO:0005623//obsolete cell;GO:0012505//endomembrane system;GO:0044424//obsole…	GO:0005515//protein binding;GO:0048018//receptor ligand activity;GO:0030545//signaling receptor regulator activity;GO:0005488//binding;GO:0098772//molecular function regulator;GO:0005102//signaling receptor binding;GO:0005125//cytokine activity;GO:0003674//molecular_function;	-	CMTM3
TBX4	775.885	2.2453	1.1669	1e-100	1e-100	Up Regulation	NW_025927733.1	1896798	1929653	-	4610	TBX4	GO:0030324;GO:0005488;GO:0071704;GO:0050794;GO:0044464;GO:0065007;GO:0035295;GO:0001568;GO:0009888;GO:0001944;GO:1901576;GO:0006357;GO:0072359;GO:0035108;GO:0003700;GO:0080090;GO:0035113;GO:0001501;GO:2001141;GO:0060541;GO:0006807;GO:0000981;GO:0097659;GO:2000112;GO:0044271;GO:0005622;GO:0009987;GO:0140110;GO:0031326;GO:1901363;GO:0006725;GO:0009790;GO:0048856;GO:0032502;GO:0048514;GO:0043227;GO:…	K10178	4GK26	K	sp|P70325|TBX4_MOUSE T-box transcription factor TBX4 OS=Mus musculus OX=10090 GN=Tbx4 PE=1 SV=3	XP_035417052.1 T-box transcription factor TBX4 [Cygnus atratus] __gt;XP_040388354.1 T-box transcription factor TBX4 [Cygnus olor]	GO:0030324//lung development;GO:0071704//organic substance metabolic process;GO:0050794//regulation of cellular process;GO:0065007//biological regulation;GO:0035295//tube development;GO:0001568//blood vessel development;GO:0009888//tissue development;GO:0001944//vasculature development;GO:1901576//organic substance biosynthetic process;GO:0006357//regulation of transcription by RNA polymerase II;…	GO:0044464//obsolete cell part;GO:0005622//intracellular anatomical structure;GO:0043227//membrane-bounded organelle;GO:0043231//intracellular membrane-bounded organelle;GO:0043226//organelle;GO:0005575//cellular_component;GO:0043229//intracellular organelle;GO:0044424//obsolete intracellular part;GO:0005623//obsolete cell;GO:0005634//nucleus;	GO:0005488//binding;GO:0003700//DNA-binding transcription factor activity;GO:0000981//DNA-binding transcription factor activity, RNA polymerase II-specific;GO:0140110//transcription regulator activity;GO:1901363//heterocyclic compound binding;GO:0003677//DNA binding;GO:0003674//molecular_function;GO:0097159//organic cyclic compound binding;GO:0003676//nucleic acid binding;	-	Tbx4
EPHB2	1170.65	2.0438	1.0313	1e-100	1e-100	Up Regulation	NW_025927702.1	14857	109894	-	14266	EPHB2	GO:0099550;GO:0044092;GO:0010975;GO:0060997;GO:0032414;GO:0051240;GO:0044459;GO:0035239;GO:0044087;GO:0006582;GO:0032412;GO:0010646;GO:0048592;GO:2000273;GO:0001932;GO:1904063;GO:1902531;GO:0010563;GO:0016043;GO:0048584;GO:0043409;GO:0032879;GO:0016772;GO:0090596;GO:0007154;GO:0072358;GO:0048523;GO:0007611;GO:0051049;GO:0005515;GO:0035006;GO:1903829;GO:0045595;GO:0007610;GO:0005524;GO:0044464;GO:…	K05111	4GS8Q	T	sp|Q90344|EPHB2_COTJA Ephrin type-B receptor 2 OS=Coturnix japonica OX=93934 GN=EPHB2 PE=2 SV=1	XP_014802423.1 PREDICTED: ephrin type-B receptor 2 isoform X3 [Calidris pugnax]	GO:0099550//trans-synaptic signaling, modulating synaptic transmission;GO:0044092//negative regulation of molecular function;GO:0010975//regulation of neuron projection development;GO:0060997//dendritic spine morphogenesis;GO:0032414//positive regulation of ion transmembrane transporter activity;GO:0051240//positive regulation of multicellular organismal process;GO:0035239//tube morphogenesis;GO:…	GO:0044459//obsolete plasma membrane part;GO:0044464//obsolete cell part;GO:0016021//integral component of membrane;GO:0016020//membrane;GO:0120025//plasma membrane bounded cell projection;GO:0005576//extracellular region;GO:0043229//intracellular organelle;GO:0005622//intracellular anatomical structure;GO:0120038//obsolete plasma membrane bounded cell projection part;GO:0042995//cell projection;…	GO:0016772//transferase activity, transferring phosphorus-containing groups;GO:0005515//protein binding;GO:0005524//ATP binding;GO:0043167//ion binding;GO:0097367//carbohydrate derivative binding;GO:0042277//peptide binding;GO:0030554//adenyl nucleotide binding;GO:0032559//adenyl ribonucleotide binding;GO:0005003//ephrin receptor activity;GO:0001540//amyloid-beta binding;GO:0033218//amide binding…	ko04360(Axon guidance)	EPHB2
EXOSC9	610.505	2.5427	1.3464	1e-100	1e-100	Up Regulation	NW_025927764.1	3391382	3396473	-	1585	EXOSC9	GO:0022613;GO:0050789;GO:0034472;GO:0000288;GO:0071046;GO:0043232;GO:0034660;GO:1903508;GO:0043228;GO:0031125;GO:0016787;GO:0009056;GO:0046700;GO:0051173;GO:0010556;GO:0000177;GO:0016075;GO:0010467;GO:0006401;GO:0019222;GO:0050896;GO:0002376;GO:0042254;GO:0010604;GO:0045927;GO:0016070;GO:0051128;GO:0008408;GO:0006955;GO:0043632;GO:0008152;GO:0044265;GO:0044422;GO:0000956;GO:0044260;GO:0043229;GO:…	K03678	4GKBX	J	sp|Q4QR75|EXOS9_RAT Exosome complex component RRP45 OS=Rattus norvegicus OX=10116 GN=Exosc9 PE=1 SV=1	XP_035407343.1 exosome complex component RRP45 isoform X1 [Cygnus atratus]	GO:0022613//ribonucleoprotein complex biogenesis;GO:0050789//regulation of biological process;GO:0034472//snRNA 3'-end processing;GO:0000288//nuclear-transcribed mRNA catabolic process, deadenylation-dependent decay;GO:0071046//nuclear polyadenylation-dependent ncRNA catabolic process;GO:0034660//ncRNA metabolic process;GO:1903508//positive regulation of nucleic acid-templated transcription;GO:00…	GO:0043232//intracellular non-membrane-bounded organelle;GO:0043228//non-membrane-bounded organelle;GO:0000177//cytoplasmic exosome (RNase complex);GO:0044422//obsolete organelle part;GO:0043229//intracellular organelle;GO:0044424//obsolete intracellular part;GO:0043226//organelle;GO:0031981//nuclear lumen;GO:0005730//nucleolus;GO:0070013//intracellular organelle lumen;GO:0043227//membrane-bounde…	GO:0016787//hydrolase activity;GO:0008408//3'-5' exonuclease activity;GO:0004518//nuclease activity;GO:0016788//hydrolase activity, acting on ester bonds;GO:0001085//RNA polymerase II-specific DNA-binding transcription factor binding;GO:1901363//heterocyclic compound binding;GO:0140098//catalytic activity, acting on RNA;GO:0016896//exoribonuclease activity, producing 5'-phosphomonoesters;GO:00081…	ko03018(RNA degradation)	Exosc9
LOC106048305	568.645	3.2398	1.6959	1e-100	1e-100	Up Regulation	NW_025927966.1	437877	440575	-	1151	LOC106048305	GO:0031224;GO:0005575;GO:0016021;GO:0016020;GO:0044425	-	4GK72	S	sp|Q9NXJ0|M4A12_HUMAN Membrane-spanning 4-domains subfamily A member 12 OS=Homo sapiens OX=9606 GN=MS4A12 PE=1 SV=2	XP_040415323.1 membrane-spanning 4-domains subfamily A member 12-like isoform X3 [Cygnus olor]	-	GO:0031224//intrinsic component of membrane;GO:0005575//cellular_component;GO:0016021//integral component of membrane;GO:0016020//membrane;GO:0044425//obsolete membrane part;	-	-	MS4A12
LOC125181830	150.741	6.7884	2.7631	1e-100	1e-100	Up Regulation	NW_025928889.1	2012	5617	-	3569	LOC125181830	-	-	4CHDI	L	sp|P03360|POL_AVIRE Gag-Pol polyprotein (Fragment) OS=Avian reticuloendotheliosis virus OX=11636 GN=pol PE=1 SV=2	RMC20522.1 hypothetical protein DUI87_01373 [Hirundo rustica rustica]	-	-	-	-	pol
LRRC1	787.039	2.524	1.3357	1e-100	1e-100	Up Regulation	NW_025927763.1	2369493	2441594	+	2958	LRRC1	GO:0008104;GO:0044424;GO:0045216;GO:0007165;GO:0009887;GO:0007155;GO:0044085;GO:0048546;GO:0071944;GO:0048513;GO:0005912;GO:0030011;GO:0006810;GO:0007043;GO:0045108;GO:0048568;GO:0048562;GO:0070161;GO:0005623;GO:0035088;GO:0044464;GO:0045199;GO:0048557;GO:0035295;GO:0065007;GO:0009792;GO:0007163;GO:0055123;GO:0034329;GO:0048731;GO:0030029;GO:0050794;GO:0034330;GO:0071840;GO:0005575;GO:0005886;GO:…	-	4GUJG	S	sp|Q9BTT6|LRRC1_HUMAN Leucine-rich repeat-containing protein 1 OS=Homo sapiens OX=9606 GN=LRRC1 PE=1 SV=1	XP_027310900.1 leucine-rich repeat-containing protein 1 [Anas platyrhynchos] __gt;XP_032041321.1 leucine-rich repeat-containing protein 1 [Aythya fuligula] __gt;XP_035178083.1 leucine-rich repeat-containing protein 1 [Oxyura jamaicensis] __gt;XP_035399016.1 leucine-rich repeat-containing protein 1 [Cygnus atratus] __gt;XP_040409893.1 leucine-rich repeat-containing protein 1 isoform X1 [Cygnus olo…	GO:0008104//protein localization;GO:0045216//cell-cell junction organization;GO:0007165//signal transduction;GO:0009887//animal organ morphogenesis;GO:0007155//cell adhesion;GO:0044085//cellular component biogenesis;GO:0048546//digestive tract morphogenesis;GO:0048513//animal organ development;GO:0030011//maintenance of cell polarity;GO:0006810//transport;GO:0007043//cell-cell junction assembly;G…	GO:0044424//obsolete intracellular part;GO:0071944//cell periphery;GO:0005912//adherens junction;GO:0070161//anchoring junction;GO:0005623//obsolete cell;GO:0044464//obsolete cell part;GO:0005575//cellular_component;GO:0005886//plasma membrane;GO:0005737//cytoplasm;GO:0016020//membrane;GO:0044425//obsolete membrane part;GO:0016323//basolateral plasma membrane;GO:0044444//obsolete cytoplasmic part…	-	-	LRRC1
RPLP1	15783.7	2.0199	1.0143	1e-100	1e-100	Up Regulation	NW_025927667.1	9370056	9371418	+	501	RPLP1	GO:0006810;GO:0009892;GO:1901701;GO:0019209;GO:0005623;GO:0006886;GO:0010629;GO:0014070;GO:0051171;GO:1990904;GO:0051247;GO:0044877;GO:0060255;GO:0043604;GO:0034645;GO:0005575;GO:0005737;GO:1901698;GO:0006605;GO:0048519;GO:0044446;GO:0006413;GO:0019439;GO:0065009;GO:0010628;GO:0043170;GO:0006139;GO:0006518;GO:0034641;GO:1901700;GO:0044238;GO:1901699;GO:0019538;GO:0050790;GO:0051338;GO:0005829;GO:…	K02942	4GV8J	J	sp|P18660|RLA1_CHICK 60S acidic ribosomal protein P1 OS=Gallus gallus OX=9031 GN=RPLP1 PE=3 SV=1	KAF1447549.1 60S acidic ribosomal protein P1, partial [Spheniscus mendiculus]	GO:0006810//transport;GO:0009892//negative regulation of metabolic process;GO:1901701//cellular response to oxygen-containing compound;GO:0006886//intracellular protein transport;GO:0010629//negative regulation of gene expression;GO:0014070//response to organic cyclic compound;GO:0051171//regulation of nitrogen compound metabolic process;GO:0051247//positive regulation of protein metabolic proces…	GO:0005623//obsolete cell;GO:1990904//ribonucleoprotein complex;GO:0005575//cellular_component;GO:0005737//cytoplasm;GO:0044446//obsolete intracellular organelle part;GO:0005829//cytosol;GO:0022626//cytosolic ribosome;GO:0044391//ribosomal subunit;GO:0005840//ribosome;GO:0032991//protein-containing complex;GO:0044444//obsolete cytoplasmic part;GO:0005622//intracellular anatomical structure;GO:004…	GO:0019209//kinase activator activity;GO:0044877//protein-containing complex binding;GO:0098772//molecular function regulator;GO:0030234//enzyme regulator activity;GO:0003674//molecular_function;GO:0005198//structural molecule activity;GO:0019207//kinase regulator activity;GO:0030295//protein kinase activator activity;GO:0043021//ribonucleoprotein complex binding;GO:0008047//enzyme activator acti…	ko03010(Ribosome)	RPLP1
COL16A1	1714.75	2.8532	1.5126	1e-100	1e-100	Up Regulation	NW_025927874.1	1391980	1414513	+	5181	COL16A1	GO:0051130;GO:0071417;GO:0007166;GO:0005515;GO:0010033;GO:0010243;GO:0043200;GO:0005488;GO:0050794;GO:0043233;GO:0045785;GO:0065007;GO:0044464;GO:0033627;GO:0071310;GO:0007565;GO:0005783;GO:0001101;GO:0005593;GO:0012505;GO:0033622;GO:0010810;GO:0044432;GO:0007165;GO:0022414;GO:1903391;GO:0090109;GO:0070013;GO:0042221;GO:0043227;GO:0043231;GO:0071229;GO:0009987;GO:0005622;GO:0022607;GO:0010811;GO:…	-	4GN9S	W	sp|Q8BLX7|COGA1_MOUSE Collagen alpha-1(XVI) chain OS=Mus musculus OX=10090 GN=Col16a1 PE=1 SV=2	XP_035417898.1 LOW QUALITY PROTEIN: collagen alpha-1(XVI) chain [Cygnus atratus]	GO:0051130//positive regulation of cellular component organization;GO:0071417//cellular response to organonitrogen compound;GO:0007166//cell surface receptor signaling pathway;GO:0010033//response to organic substance;GO:0010243//response to organonitrogen compound;GO:0043200//response to amino acid;GO:0050794//regulation of cellular process;GO:0045785//positive regulation of cell adhesion;GO:006…	GO:0043233//organelle lumen;GO:0044464//obsolete cell part;GO:0005783//endoplasmic reticulum;GO:0005593//FACIT collagen trimer;GO:0012505//endomembrane system;GO:0044432//obsolete endoplasmic reticulum part;GO:0070013//intracellular organelle lumen;GO:0043227//membrane-bounded organelle;GO:0043231//intracellular membrane-bounded organelle;GO:0005622//intracellular anatomical structure;GO:0005581/…	GO:0005515//protein binding;GO:0005488//binding;GO:0003674//molecular_function;GO:0005102//signaling receptor binding;GO:0050839//cell adhesion molecule binding;GO:0044877//protein-containing complex binding;GO:0005178//integrin binding;	-	Col16a1
PSMD4	1164.48	2.1054	1.0741	1e-100	1e-100	Up Regulation	NW_025928033.1	184978	207178	-	1362	PSMD4	GO:0044446;GO:0043226;GO:0031981;GO:0006508;GO:0000003;GO:0070647;GO:0005737;GO:0031974;GO:0008540;GO:0005575;GO:0034622;GO:0016579;GO:0071840;GO:0044248;GO:0044260;GO:0048609;GO:0043229;GO:0044085;GO:0044703;GO:0044424;GO:0043632;GO:0005623;GO:0008152;GO:0044422;GO:0044265;GO:0065003;GO:0051704;GO:0043412;GO:0022624;GO:0006511;GO:0005829;GO:0005634;GO:0044257;GO:0036211;GO:0019538;GO:0030163;GO:…	K03029	4GP0R	O	sp|P55036|PSMD4_HUMAN 26S proteasome non-ATPase regulatory subunit 4 OS=Homo sapiens OX=9606 GN=PSMD4 PE=1 SV=1	XP_010563780.1 PREDICTED: 26S proteasome non-ATPase regulatory subunit 4 isoform X1 [Haliaeetus leucocephalus]	GO:0006508//proteolysis;GO:0000003//reproduction;GO:0070647//protein modification by small protein conjugation or removal;GO:0034622//cellular protein-containing complex assembly;GO:0016579//protein deubiquitination;GO:0071840//cellular component organization or biogenesis;GO:0044248//cellular catabolic process;GO:0044260//cellular macromolecule metabolic process;GO:0048609//multicellular organis…	GO:0044446//obsolete intracellular organelle part;GO:0043226//organelle;GO:0031981//nuclear lumen;GO:0005737//cytoplasm;GO:0031974//membrane-enclosed lumen;GO:0008540//proteasome regulatory particle, base subcomplex;GO:0005575//cellular_component;GO:0043229//intracellular organelle;GO:0044424//obsolete intracellular part;GO:0005623//obsolete cell;GO:0044422//obsolete organelle part;GO:0022624//pr…	GO:0005488//binding;GO:0031593//polyubiquitin modification-dependent protein binding;GO:0008134//transcription factor binding;GO:0005515//protein binding;GO:0140030//modification-dependent protein binding;GO:0042802//identical protein binding;GO:0003674//molecular_function;	ko03050(Proteasome)	PSMD4
HPCAL1	1296.13	2.1001	1.0704	1e-100	1e-100	Up Regulation	NW_025927717.1	3224447	3267064	-	2001	HPCAL1	GO:0065007;GO:0051716;GO:0015631;GO:0044464;GO:0043169;GO:0005488;GO:0009987;GO:0005622;GO:0008092;GO:0050896;GO:0050794;GO:0005515;GO:0003013;GO:0003073;GO:0003008;GO:0005575;GO:0016020;GO:0035556;GO:0008015;GO:0003779;GO:0019722;GO:0007165;GO:0019932;GO:0023052;GO:0046872;GO:0007154;GO:0008150;GO:0065008;GO:0008217;GO:0030276;GO:0005623;GO:0005509;GO:0003674;GO:0043167;GO:0032501;GO:0050789	-	4GS9Y	T	sp|P42324|HPCL1_CHICK Hippocalcin-like protein 1 OS=Gallus gallus OX=9031 GN=HPCAL1 PE=1 SV=2	KAG0133046.1 hypothetical protein IHE44_012325 [Lamprotornis superbus]	GO:0065007//biological regulation;GO:0051716//cellular response to stimulus;GO:0009987//cellular process;GO:0050896//response to stimulus;GO:0050794//regulation of cellular process;GO:0003013//circulatory system process;GO:0003073//regulation of systemic arterial blood pressure;GO:0003008//system process;GO:0035556//intracellular signal transduction;GO:0008015//blood circulation;GO:0019722//calci…	GO:0044464//obsolete cell part;GO:0005622//intracellular anatomical structure;GO:0005575//cellular_component;GO:0016020//membrane;GO:0005623//obsolete cell;	GO:0015631//tubulin binding;GO:0043169//cation binding;GO:0005488//binding;GO:0008092//cytoskeletal protein binding;GO:0005515//protein binding;GO:0003779//actin binding;GO:0046872//metal ion binding;GO:0030276//clathrin binding;GO:0005509//calcium ion binding;GO:0003674//molecular_function;GO:0043167//ion binding;	-	HPCAL1
NEGR1	609.246	2.5542	1.3529	1e-100	1e-100	Up Regulation	NW_025927683.1	693874	994575	+	10328	NEGR1	GO:0051960;GO:0048856;GO:0022610;GO:2000026;GO:0097458;GO:0010720;GO:0051128;GO:0051094;GO:0019991;GO:0048518;GO:0022607;GO:0009987;GO:0051240;GO:0007275;GO:0070160;GO:0007399;GO:0043005;GO:0010975;GO:0050767;GO:0032502;GO:0048699;GO:0043296;GO:0031225;GO:0045664;GO:0031344;GO:0010976;GO:0050793;GO:0048869;GO:0044463;GO:0045597;GO:0120038;GO:0044425;GO:0022008;GO:0043025;GO:0008150;GO:0007626;GO:…	K06775	4GHM4	T	sp|Q9W6V2|NEGR1_CHICK Neuronal growth regulator 1 OS=Gallus gallus OX=9031 GN=NEGR1 PE=1 SV=1	XP_035420313.1 neuronal growth regulator 1 isoform X1 [Cygnus atratus]	GO:0051960//regulation of nervous system development;GO:0048856//anatomical structure development;GO:0022610//biological adhesion;GO:2000026//regulation of multicellular organismal development;GO:0010720//positive regulation of cell development;GO:0051128//regulation of cellular component organization;GO:0051094//positive regulation of developmental process;GO:0019991//septate junction assembly;G…	GO:0097458//obsolete neuron part;GO:0070160//tight junction;GO:0043005//neuron projection;GO:0043296//apical junction complex;GO:0031225//anchored component of membrane;GO:0044463//obsolete cell projection part;GO:0120038//obsolete plasma membrane bounded cell projection part;GO:0044425//obsolete membrane part;GO:0043025//neuronal cell body;GO:0030054//cell junction;GO:0044464//obsolete cell part…	-	ko04514(Cell adhesion molecules)	NEGR1
TPM4	524.269	2.4905	1.3164	1e-100	1e-100	Up Regulation	NW_025927760.1	2981623	3001076	+	2688	TPM4	GO:0007010;GO:0043226;GO:0005488;GO:0008092;GO:0051015;GO:0032432;GO:0030029;GO:0044446;GO:0044464;GO:0043169;GO:0099513;GO:0005737;GO:0070252;GO:0008307;GO:0099568;GO:0071840;GO:0030048;GO:0005515;GO:0005575;GO:0003008;GO:0007015;GO:0046982;GO:0036379;GO:0043229;GO:0044449;GO:0071944;GO:0005862;GO:0030017;GO:0097435;GO:0044424;GO:0042803;GO:0044877;GO:0015629;GO:0099081;GO:0006936;GO:0043292;GO:…	K10373	4MF62	Z	sp|P02561|TPM4_HORSE Tropomyosin alpha-4 chain OS=Equus caballus OX=9796 GN=TPM4 PE=1 SV=2	XP_013050700.1 PREDICTED: tropomyosin alpha-4 chain isoform X1 [Anser cygnoides domesticus]	GO:0007010//cytoskeleton organization;GO:0030029//actin filament-based process;GO:0070252//actin-mediated cell contraction;GO:0071840//cellular component organization or biogenesis;GO:0030048//actin filament-based movement;GO:0003008//system process;GO:0007015//actin filament organization;GO:0097435//supramolecular fiber organization;GO:0006936//muscle contraction;GO:0030036//actin cytoskeleton o…	GO:0043226//organelle;GO:0032432//actin filament bundle;GO:0044446//obsolete intracellular organelle part;GO:0044464//obsolete cell part;GO:0099513//polymeric cytoskeletal fiber;GO:0005737//cytoplasm;GO:0099568//cytoplasmic region;GO:0005575//cellular_component;GO:0036379//myofilament;GO:0043229//intracellular organelle;GO:0044449//obsolete contractile fiber part;GO:0071944//cell periphery;GO:000…	GO:0005488//binding;GO:0008092//cytoskeletal protein binding;GO:0051015//actin filament binding;GO:0043169//cation binding;GO:0008307//structural constituent of muscle;GO:0005515//protein binding;GO:0046982//protein heterodimerization activity;GO:0042803//protein homodimerization activity;GO:0044877//protein-containing complex binding;GO:0005198//structural molecule activity;GO:0042802//identical…	ko04261(Adrenergic signaling in cardiomyocytes);ko04260(Cardiac muscle contraction)	TPM4
GGT5	390.418	2.9092	1.5406	1e-100	1e-100	Up Regulation	NW_025927689.1	3460261	3504686	-	4826	GGT5	-	K18592	4GSIF	E	sp|P36269|GGT5_HUMAN Glutathione hydrolase 5 proenzyme OS=Homo sapiens OX=9606 GN=GGT5 PE=1 SV=2	XP_013029057.1 PREDICTED: gamma-glutamyltransferase 5 [Anser cygnoides domesticus]	-	-	-	ko00590(Arachidonic acid metabolism);ko00480(Glutathione metabolism);ko00430(Taurine and hypotaurine metabolism)	GGT5
EPB41L2	618.717	2.3388	1.2258	1e-100	1e-100	Up Regulation	NW_025927743.1	4078338	4191848	+	6168	EPB41L2	GO:0043231;GO:0070160;GO:0005198;GO:0033036;GO:0048856;GO:0019991;GO:0009987;GO:0005622;GO:0048729;GO:0009886;GO:0007472;GO:0030182;GO:0003674;GO:1904375;GO:0007527;GO:0032991;GO:0008150;GO:0006996;GO:0005654;GO:0044444;GO:0005200;GO:0007552;GO:0005886;GO:0003008;GO:0009888;GO:0034330;GO:0003013;GO:0048737;GO:0051649;GO:0071702;GO:0072657;GO:0065007;GO:0035295;GO:0030507;GO:0120036;GO:0008092;GO:…	K06107	4GJ3J	S	sp|O43491|E41L2_HUMAN Band 4.1-like protein 2 OS=Homo sapiens OX=9606 GN=EPB41L2 PE=1 SV=1	XP_040409632.1 band 4.1-like protein 2 isoform X1 [Cygnus olor] __gt;XP_040409633.1 band 4.1-like protein 2 isoform X1 [Cygnus olor] __gt;XP_040409634.1 band 4.1-like protein 2 isoform X1 [Cygnus olor] __gt;XP_040409635.1 band 4.1-like protein 2 isoform X1 [Cygnus olor] __gt;XP_040409636.1 band 4.1-like protein 2 isoform X1 [Cygnus olor] __gt;XP_040409637.1 band 4.1-like protein 2 isoform X1 [Cyg…	GO:0033036//macromolecule localization;GO:0048856//anatomical structure development;GO:0019991//septate junction assembly;GO:0009987//cellular process;GO:0048729//tissue morphogenesis;GO:0009886//post-embryonic animal morphogenesis;GO:0007472//wing disc morphogenesis;GO:0030182//neuron differentiation;GO:1904375//regulation of protein localization to cell periphery;GO:0007527//adult somatic muscl…	GO:0043231//intracellular membrane-bounded organelle;GO:0070160//tight junction;GO:0005622//intracellular anatomical structure;GO:0032991//protein-containing complex;GO:0005654//nucleoplasm;GO:0044444//obsolete cytoplasmic part;GO:0005886//plasma membrane;GO:0030864//cortical actin cytoskeleton;GO:0030863//cortical cytoskeleton;GO:0005829//cytosol;GO:0005634//nucleus;GO:0005856//cytoskeleton;GO:0…	GO:0005198//structural molecule activity;GO:0003674//molecular_function;GO:0005200//structural constituent of cytoskeleton;GO:0030507//spectrin binding;GO:0008092//cytoskeletal protein binding;GO:0003779//actin binding;GO:0042731//PH domain binding;GO:0019904//protein domain specific binding;GO:0005515//protein binding;GO:0005488//binding;	-	EPB41L2
LOC125181455	186.241	86.6698	6.4375	1e-100	1e-100	Up Regulation	NW_025928251.1	40	72011	-	11591	LOC125181455	GO:0006807;GO:0000981;GO:0097659;GO:2000112;GO:0044271;GO:0044428;GO:0006357;GO:1901576;GO:2001141;GO:0080090;GO:0003700;GO:0033043;GO:0051130;GO:0042826;GO:0005515;GO:0050794;GO:0043233;GO:0005488;GO:0071704;GO:0065007;GO:0044464;GO:0018130;GO:0005654;GO:0031937;GO:0017053;GO:0097159;GO:1901360;GO:0003674;GO:0032991;GO:2001252;GO:0008150;GO:0051252;GO:0090304;GO:0010468;GO:0044237;GO:0010638;GO:…	-	4GRNT	K	sp|Q3UHF3|MIER3_MOUSE Mesoderm induction early response protein 3 OS=Mus musculus OX=10090 GN=Mier3 PE=1 SV=2	XP_040399202.1 mesoderm induction early response protein 3-like isoform X3 [Cygnus olor]	GO:0006807//nitrogen compound metabolic process;GO:0097659//nucleic acid-templated transcription;GO:2000112//regulation of cellular macromolecule biosynthetic process;GO:0044271//cellular nitrogen compound biosynthetic process;GO:0006357//regulation of transcription by RNA polymerase II;GO:1901576//organic substance biosynthetic process;GO:2001141//regulation of RNA biosynthetic process;GO:008009…	GO:0044428//obsolete nuclear part;GO:0043233//organelle lumen;GO:0044464//obsolete cell part;GO:0005654//nucleoplasm;GO:0017053//transcription repressor complex;GO:0032991//protein-containing complex;GO:0043227//membrane-bounded organelle;GO:0070013//intracellular organelle lumen;GO:0043231//intracellular membrane-bounded organelle;GO:0005622//intracellular anatomical structure;GO:0005623//obsole…	GO:0000981//DNA-binding transcription factor activity, RNA polymerase II-specific;GO:0003700//DNA-binding transcription factor activity;GO:0042826//histone deacetylase binding;GO:0005515//protein binding;GO:0005488//binding;GO:0097159//organic cyclic compound binding;GO:0003674//molecular_function;GO:0003677//DNA binding;GO:1901363//heterocyclic compound binding;GO:0140110//transcription regulato…	-	Mier3
SEMA6B	993.242	2.1006	1.0708	1e-100	1e-100	Up Regulation	NW_025927760.1	2317166	2326159	-	3685	SEMA6B	GO:0044464;GO:0005887;GO:0048869;GO:0048856;GO:0044425;GO:0009987;GO:0005102;GO:0005488;GO:0031224;GO:0048731;GO:0030215;GO:0071944;GO:0007399;GO:0030154;GO:0044459;GO:0008150;GO:0005515;GO:0003674;GO:0005575;GO:0005886;GO:0007275;GO:0005623;GO:0032502;GO:0016020;GO:0031226;GO:0032501;GO:0016021	K06842	4GPC3	T	sp|Q9H3T3|SEM6B_HUMAN Semaphorin-6B OS=Homo sapiens OX=9606 GN=SEMA6B PE=1 SV=4	XP_040393459.1 semaphorin-6B [Cygnus olor]	GO:0048869//cellular developmental process;GO:0048856//anatomical structure development;GO:0009987//cellular process;GO:0048731//system development;GO:0007399//nervous system development;GO:0030154//cell differentiation;GO:0008150//biological_process;GO:0007275//multicellular organism development;GO:0032502//developmental process;GO:0032501//multicellular organismal process;	GO:0044464//obsolete cell part;GO:0005887//integral component of plasma membrane;GO:0044425//obsolete membrane part;GO:0031224//intrinsic component of membrane;GO:0071944//cell periphery;GO:0044459//obsolete plasma membrane part;GO:0005575//cellular_component;GO:0005886//plasma membrane;GO:0005623//obsolete cell;GO:0016020//membrane;GO:0031226//intrinsic component of plasma membrane;GO:0016021//i…	GO:0005102//signaling receptor binding;GO:0005488//binding;GO:0030215//semaphorin receptor binding;GO:0005515//protein binding;GO:0003674//molecular_function;	ko04360(Axon guidance)	SEMA6B
COL1A1	133444	2.2108	1.1446	1e-100	1e-100	Up Regulation	NW_025928175.1	47185	60368	-	4148	COL1A1	GO:0031328;GO:0051591;GO:0044432;GO:0072359;GO:0050954;GO:2001141;GO:0050878;GO:0060350;GO:0098643;GO:0070727;GO:0007169;GO:0001101;GO:0045893;GO:0010557;GO:0042542;GO:0043200;GO:0005488;GO:0043233;GO:0050794;GO:0044464;GO:0043169;GO:0045595;GO:0007601;GO:0048870;GO:0007166;GO:0060325;GO:0005583;GO:0071417;GO:0051239;GO:0009891;GO:0005515;GO:0010243;GO:0010033;GO:0051272;GO:0055093;GO:0010468;GO:…	K06236	4GNZK	W	sp|P02457|CO1A1_CHICK Collagen alpha-1(I) chain OS=Gallus gallus OX=9031 GN=COL1A1 PE=1 SV=3	XP_038024652.1 LOW QUALITY PROTEIN: collagen alpha-1(I) chain [Anas platyrhynchos]	GO:0031328//positive regulation of cellular biosynthetic process;GO:0051591//response to cAMP;GO:0072359//circulatory system development;GO:0050954//sensory perception of mechanical stimulus;GO:2001141//regulation of RNA biosynthetic process;GO:0050878//regulation of body fluid levels;GO:0060350//endochondral bone morphogenesis;GO:0070727//cellular macromolecule localization;GO:0007169//transmemb…	GO:0044432//obsolete endoplasmic reticulum part;GO:0098643//banded collagen fibril;GO:0043233//organelle lumen;GO:0044464//obsolete cell part;GO:0005583//fibrillar collagen trimer;GO:0099512//supramolecular fiber;GO:0031410//cytoplasmic vesicle;GO:0070013//intracellular organelle lumen;GO:0043227//membrane-bounded organelle;GO:0043229//intracellular organelle;GO:0005576//extracellular region;GO:0…	GO:0005488//binding;GO:0043169//cation binding;GO:0005515//protein binding;GO:0046872//metal ion binding;GO:0043167//ion binding;GO:0019838//growth factor binding;GO:0019899//enzyme binding;GO:0005201//extracellular matrix structural constituent;GO:0048407//platelet-derived growth factor binding;GO:0002020//protease binding;GO:0003674//molecular_function;GO:0005198//structural molecule activity;G…	ko04974(Protein digestion and absorption);ko04926(Relaxin signaling pathway);ko04611(Platelet activation);ko04512(ECM-receptor interaction);ko04510(Focal adhesion);ko04151(PI3K-Akt signaling pathway)	COL1A1
RPL36	5098.29	2.2537	1.1723	1e-100	1e-100	Up Regulation	NW_025927760.1	1544882	1547379	-	598	RPL36	GO:1901363;GO:0009987;GO:0005844;GO:0005622;GO:0060322;GO:0005829;GO:0005634;GO:0009059;GO:0048856;GO:0007417;GO:0043227;GO:0070013;GO:0005198;GO:0010467;GO:0044267;GO:0032502;GO:0019538;GO:0044238;GO:0044249;GO:0007275;GO:1901566;GO:0015934;GO:0043231;GO:0007399;GO:0043228;GO:0007420;GO:0005730;GO:0034641;GO:0006518;GO:0044237;GO:0043170;GO:0050789;GO:0043603;GO:0032501;GO:0044444;GO:0097159;GO:…	K02920	4GV76	J	sp|Q98TF6|RL36_CHICK 60S ribosomal protein L36 OS=Gallus gallus OX=9031 GN=RPL36 PE=3 SV=1	XP_032059550.1 60S ribosomal protein L36 [Aythya fuligula] __gt;XP_038025184.1 60S ribosomal protein L36 [Anas platyrhynchos] __gt;NWR56696.1 RL36 protein [Bucorvus abyssinicus] __gt;NWV01849.1 RL36 protein [Upupa epops] __gt;NWZ26152.1 RL36 protein [Asarcornis scutulata] __gt;NXB83909.1 RL36 protein [Vidua chalybeata] __gt;NXO05239.1 RL36 protein [Rhinopomastus cyanomelas] __gt;NXQ06917.1 RL36 p…	GO:0009987//cellular process;GO:0060322//head development;GO:0009059//macromolecule biosynthetic process;GO:0048856//anatomical structure development;GO:0007417//central nervous system development;GO:0010467//gene expression;GO:0044267//cellular protein metabolic process;GO:0032502//developmental process;GO:0019538//protein metabolic process;GO:0044238//primary metabolic process;GO:0044249//cellu…	GO:0005844//polysome;GO:0005622//intracellular anatomical structure;GO:0005829//cytosol;GO:0005634//nucleus;GO:0043227//membrane-bounded organelle;GO:0070013//intracellular organelle lumen;GO:0015934//large ribosomal subunit;GO:0043231//intracellular membrane-bounded organelle;GO:0043228//non-membrane-bounded organelle;GO:0005730//nucleolus;GO:0044444//obsolete cytoplasmic part;GO:0032991//protei…	GO:1901363//heterocyclic compound binding;GO:0005198//structural molecule activity;GO:0097159//organic cyclic compound binding;GO:0003674//molecular_function;GO:0005488//binding;GO:0003676//nucleic acid binding;GO:0003735//structural constituent of ribosome;GO:0005515//protein binding;GO:0003723//RNA binding;	ko03010(Ribosome)	RPL36
LOC125181592	232.487	3.8284	1.9368	1e-100	1e-100	Up Regulation	NW_025928373.1	3002	14294	+	1051	LOC125181592	GO:0071944;GO:0031224;GO:0120025;GO:0015081;GO:0005412;GO:0015149;GO:0022804;GO:0015672;GO:0015370;GO:0098662;GO:0015145;GO:0006810;GO:0008152;GO:0005623;GO:0005362;GO:0005903;GO:0071704;GO:0005215;GO:0044464;GO:0022857;GO:0022890;GO:0034220;GO:0071702;GO:0016020;GO:0015293;GO:0015749;GO:0008324;GO:0015077;GO:0042995;GO:0046873;GO:0055085;GO:0005575;GO:0005886;GO:0120038;GO:0005355;GO:0044425;GO:…	K14382	497JP	P	sp|P31639|SC5A2_HUMAN Sodium/glucose cotransporter 2 OS=Homo sapiens OX=9606 GN=SLC5A2 PE=1 SV=1	XP_038028660.1 LOW QUALITY PROTEIN: sodium/glucose cotransporter 2-like [Anas platyrhynchos]	GO:0015672//inorganic cation transmembrane transport;GO:0098662//inorganic cation transmembrane transport;GO:0006810//transport;GO:0008152//metabolic process;GO:0071704//organic substance metabolic process;GO:0034220//ion transmembrane transport;GO:0071702//organic substance transport;GO:0015749//monosaccharide transmembrane transport;GO:0055085//transmembrane transport;GO:0005975//carbohydrate m…	GO:0071944//cell periphery;GO:0031224//intrinsic component of membrane;GO:0120025//plasma membrane bounded cell projection;GO:0005623//obsolete cell;GO:0005903//brush border;GO:0044464//obsolete cell part;GO:0016020//membrane;GO:0042995//cell projection;GO:0005575//cellular_component;GO:0005886//plasma membrane;GO:0120038//obsolete plasma membrane bounded cell projection part;GO:0044425//obsolete…	GO:0015081//sodium ion transmembrane transporter activity;GO:0005412//glucose:sodium symporter activity;GO:0015149//hexose transmembrane transporter activity;GO:0022804//active transmembrane transporter activity;GO:0015370//solute:sodium symporter activity;GO:0015145//monosaccharide transmembrane transporter activity;GO:0005362//low-affinity glucose:sodium symporter activity;GO:0005215//transport…	-	SLC5A2
[truncated: 978 more rows]
