# Supplementary material for: Overexpression of IGF2 Alters the Transcriptional Profile of Goose Skeletal Muscle Satellite Cells
Source: Biomolecules. 2026 Apr 10;16(4):565. doi: 10.3390/biom16040565 (PMC13113144; doi:10.3390/biom16040565)
Supplement: Supplementary file 1 [file biomolecules-16-00565-s001.zip › Table S2.xlsx]

## Sheet: Sheet1
Table S2. Downregulated gene list
id	baseMean	foldChange(IGF2-OE/IGF2-WT)	log2FoldChange	pval	padj	Regulation	Chromosome	Start Site	End Site	Direction	Length	Name	GO	KEGG	eggNOG	eggNOG_Category	Swissprot	NR	BP	CC	MF	-	SwissProtName
ABHD2	2016.02	0.3999	-1.322	1e-100	1e-100	Down Regulation	NW_025927721.1	2623847	2664593	-	8629	ABHD2	GO:0048545;GO:0048515;GO:0005575;GO:0030334;GO:0044248;GO:0002080;GO:0097524;GO:0000003;GO:0016020;GO:0048469;GO:0005737;GO:0048240;GO:0016042;GO:0047372;GO:0009725;GO:0044446;GO:0097708;GO:0048519;GO:0043226;GO:0051271;GO:0005623;GO:0008152;GO:0044422;GO:0030154;GO:0014070;GO:0033993;GO:0006639;GO:0006950;GO:0044703;GO:0044424;GO:0120025;GO:0071944;GO:0042493;GO:0009755;GO:0048609;GO:0043229;GO:…	K13697	4GTGI	S	sp|Q9QXM0|ABHD2_MOUSE Monoacylglycerol lipase ABHD2 OS=Mus musculus OX=10090 GN=Abhd2 PE=1 SV=1	XP_013037390.1 PREDICTED: abhydrolase domain-containing protein 2 [Anser cygnoides domesticus] __gt;XP_013037391.1 PREDICTED: abhydrolase domain-containing protein 2 [Anser cygnoides domesticus]	GO:0048545//response to steroid hormone;GO:0048515//spermatid differentiation;GO:0030334//regulation of cell migration;GO:0044248//cellular catabolic process;GO:0000003//reproduction;GO:0048469//cell maturation;GO:0048240//sperm capacitation;GO:0016042//lipid catabolic process;GO:0009725//response to hormone;GO:0048519//negative regulation of biological process;GO:0051271//negative regulation of …	GO:0005575//cellular_component;GO:0002080//acrosomal membrane;GO:0097524//sperm plasma membrane;GO:0016020//membrane;GO:0005737//cytoplasm;GO:0044446//obsolete intracellular organelle part;GO:0097708//intracellular vesicle;GO:0043226//organelle;GO:0005623//obsolete cell;GO:0044422//obsolete organelle part;GO:0044424//obsolete intracellular part;GO:0120025//plasma membrane bounded cell projection;…	GO:0047372//acylglycerol lipase activity;GO:0003707//steroid hormone receptor activity;GO:0052689//carboxylic ester hydrolase activity;GO:0016787//hydrolase activity;GO:0005488//binding;GO:0060089//molecular transducer activity;GO:0038023//signaling receptor activity;GO:0016788//hydrolase activity, acting on ester bonds;GO:0042562//hormone binding;GO:0016298//lipase activity;GO:0003674//molecular…	-	Abhd2
ABRA	2953.7	0.1971	-2.343	1e-100	1e-100	Down Regulation	NW_025927707.1	1737963	1744255	+	1652	ABRA	GO:0030017;GO:0008104;GO:1902533;GO:2001141;GO:0051169;GO:0080090;GO:0031328;GO:0006357;GO:1902680;GO:1901576;GO:0045893;GO:2000112;GO:0097659;GO:0010557;GO:0044271;GO:0046579;GO:0015629;GO:0070727;GO:0006807;GO:0045944;GO:0065007;GO:0044464;GO:0005488;GO:0071704;GO:0050794;GO:0008092;GO:0005515;GO:0009891;GO:0005886;GO:0051090;GO:0051057;GO:0009967;GO:0071702;GO:0051649;GO:0006913;GO:0099512;GO:…	-	4GQIH	S	sp|Q8N0Z2|ABRA_HUMAN Actin-binding Rho-activating protein OS=Homo sapiens OX=9606 GN=ABRA PE=1 SV=1	XP_013035427.1 PREDICTED: actin-binding Rho-activating protein [Anser cygnoides domesticus]	GO:0008104//protein localization;GO:1902533//positive regulation of intracellular signal transduction;GO:2001141//regulation of RNA biosynthetic process;GO:0051169//nuclear transport;GO:0080090//regulation of primary metabolic process;GO:0031328//positive regulation of cellular biosynthetic process;GO:0006357//regulation of transcription by RNA polymerase II;GO:1902680//positive regulation of RNA…	GO:0030017//sarcomere;GO:0015629//actin cytoskeleton;GO:0044464//obsolete cell part;GO:0005886//plasma membrane;GO:0099512//supramolecular fiber;GO:0044444//obsolete cytoplasmic part;GO:0005622//intracellular anatomical structure;GO:0044424//obsolete intracellular part;GO:0043229//intracellular organelle;GO:0071944//cell periphery;GO:0044449//obsolete contractile fiber part;GO:0044422//obsolete o…	GO:0005488//binding;GO:0008092//cytoskeletal protein binding;GO:0005515//protein binding;GO:0003674//molecular_function;GO:0003779//actin binding;	-	ABRA
ACSL1	7622.45	0.3227	-1.632	1e-100	1e-100	Down Regulation	NW_025927766.1	1344430	1382796	+	3859	ACSL1	GO:0006139;GO:0033875;GO:0006163;GO:0071616;GO:0006638;GO:0031968;GO:0065009;GO:0034641;GO:0005778;GO:0019216;GO:0072521;GO:0031667;GO:0035336;GO:0034201;GO:0046486;GO:0050790;GO:0015718;GO:0006811;GO:1901700;GO:0006805;GO:0044238;GO:0048518;GO:0036109;GO:0006869;GO:0046483;GO:0071902;GO:0102391;GO:0051338;GO:0034030;GO:0014070;GO:0051171;GO:0006639;GO:0006793;GO:0005623;GO:0071466;GO:0019438;GO:…	K01897	4GNZ5	I	sp|P33121|ACSL1_HUMAN Long-chain-fatty-acid--CoA ligase 1 OS=Homo sapiens OX=9606 GN=ACSL1 PE=1 SV=1	XP_013035352.1 PREDICTED: long-chain-fatty-acid--CoA ligase 1 [Anser cygnoides domesticus] __gt;XP_013035354.1 PREDICTED: long-chain-fatty-acid--CoA ligase 1 [Anser cygnoides domesticus] __gt;AVP26827.1 acyl-CoA synthetase long-chain family member 1 [Anser cygnoides]	GO:0006139//nucleobase-containing compound metabolic process;GO:0033875//ribonucleoside bisphosphate metabolic process;GO:0006163//purine nucleotide metabolic process;GO:0071616//acyl-CoA biosynthetic process;GO:0006638//neutral lipid metabolic process;GO:0065009//regulation of molecular function;GO:0034641//cellular nitrogen compound metabolic process;GO:0019216//regulation of lipid metabolic pr…	GO:0031968//organelle outer membrane;GO:0005778//peroxisomal membrane;GO:0005623//obsolete cell;GO:0071944//cell periphery;GO:0005737//cytoplasm;GO:0005575//cellular_component;GO:0031966//mitochondrial membrane;GO:0044446//obsolete intracellular organelle part;GO:0044444//obsolete cytoplasmic part;GO:0042579//microbody;GO:0042175//nuclear outer membrane-endoplasmic reticulum membrane network;GO:0…	GO:0102391//decanoate-CoA ligase activity;GO:0003674//molecular_function;GO:0097159//organic cyclic compound binding;GO:0003824//catalytic activity;GO:0008144//obsolete drug binding;GO:0003987//acetate-CoA ligase activity;GO:0004467//long-chain fatty acid-CoA ligase activity;GO:0036094//small molecule binding;GO:0032553//ribonucleotide binding;GO:0032559//adenyl ribonucleotide binding;GO:0016405/…	ko04920(Adipocytokine signaling pathway);ko04714(Thermogenesis);ko04216(Ferroptosis);ko04146(Peroxisome);ko03320(PPAR signaling pathway);ko00071(Fatty acid degradation);ko00061(Fatty acid biosynthesis)	ACSL1
ACTC1	38820.5	0.479	-1.062	1e-100	1e-100	Down Regulation	NW_025927673.1	7675487	7680654	-	1597	ACTC1	GO:0003008;GO:0007015;GO:0003013;GO:0009888;GO:0055013;GO:0042995;GO:0032559;GO:0055008;GO:0031252;GO:0065007;GO:0070925;GO:0032432;GO:0008092;GO:0007010;GO:0006936;GO:0006941;GO:0031674;GO:0014866;GO:0036094;GO:0030017;GO:0032553;GO:0044297;GO:0060415;GO:0048306;GO:0009636;GO:0042802;GO:0060538;GO:0031013;GO:0042221;GO:0008144;GO:0048856;GO:0042981;GO:0016818;GO:0043069;GO:0009893;GO:0005622;GO:…	K12314	4Q0EY	Z	sp|Q3ZC07|ACTC_BOVIN Actin, alpha cardiac muscle 1 OS=Bos taurus OX=9913 GN=ACTC1 PE=2 SV=1	XP_025740209.1 actin, alpha cardiac muscle 1 isoform X1 [Callorhinus ursinus] __gt;XP_027975247.1 actin, alpha cardiac muscle 1 isoform X1 [Eumetopias jubatus]	GO:0003008//system process;GO:0007015//actin filament organization;GO:0003013//circulatory system process;GO:0009888//tissue development;GO:0055013//cardiac muscle cell development;GO:0055008//cardiac muscle tissue morphogenesis;GO:0065007//biological regulation;GO:0070925//organelle assembly;GO:0007010//cytoskeleton organization;GO:0006936//muscle contraction;GO:0006941//striated muscle contract…	GO:0042995//cell projection;GO:0031252//cell leading edge;GO:0032432//actin filament bundle;GO:0031674//I band;GO:0030017//sarcomere;GO:0044297//cell body;GO:0005622//intracellular anatomical structure;GO:0032991//protein-containing complex;GO:0044444//obsolete cytoplasmic part;GO:0097517//contractile actin filament bundle;GO:0005575//cellular_component;GO:0042643//obsolete actomyosin, actin port…	GO:0032559//adenyl ribonucleotide binding;GO:0008092//cytoskeletal protein binding;GO:0036094//small molecule binding;GO:0032553//ribonucleotide binding;GO:0048306//calcium-dependent protein binding;GO:0042802//identical protein binding;GO:0031013//troponin I binding;GO:0008144//obsolete drug binding;GO:0016818//hydrolase activity, acting on acid anhydrides, in phosphorus-containing anhydrides;GO…	ko04261(Adrenergic signaling in cardiomyocytes);ko04260(Cardiac muscle contraction)	ACTC1
ACTN2	21679.4	0.2318	-2.109	1e-100	1e-100	Down Regulation	NW_025927844.1	804455	887137	-	4229	ACTN2	GO:0030374;GO:0046983;GO:0032414;GO:0031410;GO:0044092;GO:0070013;GO:1903828;GO:0002576;GO:0009719;GO:0120031;GO:0032412;GO:0031326;GO:0032879;GO:0016043;GO:1904063;GO:0003713;GO:0042692;GO:0048523;GO:0007154;GO:1990778;GO:0005515;GO:0031143;GO:0014706;GO:0051049;GO:0010243;GO:0033043;GO:0031589;GO:0032940;GO:0044464;GO:0060090;GO:0030029;GO:0005912;GO:0005925;GO:0010557;GO:0051495;GO:0070727;GO:…	K05699	4GRYF	Z	sp|P20111|ACTN2_CHICK Alpha-actinin-2 OS=Gallus gallus OX=9031 GN=ACTN2 PE=2 SV=1	XP_038032944.1 alpha-actinin-2 isoform X2 [Anas platyrhynchos] __gt;XP_040408654.1 alpha-actinin-2 isoform X3 [Cygnus olor]	GO:0032414//positive regulation of ion transmembrane transporter activity;GO:0044092//negative regulation of molecular function;GO:1903828//negative regulation of protein localization;GO:0002576//platelet degranulation;GO:0009719//response to endogenous stimulus;GO:0120031//plasma membrane bounded cell projection assembly;GO:0032412//regulation of ion transmembrane transporter activity;GO:0031326…	GO:0031410//cytoplasmic vesicle;GO:0070013//intracellular organelle lumen;GO:0031143//pseudopodium;GO:0044464//obsolete cell part;GO:0005912//adherens junction;GO:0005925//focal adhesion;GO:0015629//actin cytoskeleton;GO:0060205//cytoplasmic vesicle lumen;GO:0099080//supramolecular complex;GO:0043232//intracellular non-membrane-bounded organelle;GO:0099503//secretory vesicle;GO:0043228//non-membr…	GO:0030374//nuclear receptor coactivator activity;GO:0046983//protein dimerization activity;GO:0003713//transcription coactivator activity;GO:0005515//protein binding;GO:0060090//molecular adaptor activity;GO:0035091//phosphatidylinositol binding;GO:0031432//titin binding;GO:0019899//enzyme binding;GO:0051020//GTPase binding;GO:0043167//ion binding;GO:0046872//metal ion binding;GO:0008307//struct…	ko04810(Regulation of actin cytoskeleton);ko04670(Leukocyte transendothelial migration);ko04530(Tight junction);ko04520(Adherens junction);ko04510(Focal adhesion)	ACTN2
AMPD3	1433.17	0.2125	-2.234	1e-100	1e-100	Down Regulation	NW_025927712.1	1647356	1684946	-	11369	AMPD3	GO:0043312;GO:0042278;GO:0017144;GO:1901564;GO:0060205;GO:0045321;GO:0009135;GO:0055086;GO:1901576;GO:0002366;GO:0019637;GO:0046390;GO:0044271;GO:0046128;GO:0006807;GO:0044464;GO:0043169;GO:0009260;GO:0016810;GO:0005488;GO:0043233;GO:0009165;GO:0101002;GO:0032940;GO:0009261;GO:0042737;GO:0002275;GO:0043101;GO:0034655;GO:0009161;GO:0009119;GO:0048871;GO:0043299;GO:0018130;GO:0009185;GO:0006725;GO:…	K01490	4GS1R	F	sp|Q01432|AMPD3_HUMAN AMP deaminase 3 OS=Homo sapiens OX=9606 GN=AMPD3 PE=1 SV=1	XP_040415123.1 AMP deaminase 3 isoform X3 [Cygnus olor]	GO:0043312//neutrophil degranulation;GO:0042278//purine nucleoside metabolic process;GO:0017144//xenobiotic metabolic process;GO:1901564//organonitrogen compound metabolic process;GO:0045321//leukocyte activation;GO:0009135//purine nucleoside diphosphate metabolic process;GO:0055086//nucleobase-containing small molecule metabolic process;GO:1901576//organic substance biosynthetic process;GO:00023…	GO:0060205//cytoplasmic vesicle lumen;GO:0044464//obsolete cell part;GO:0043233//organelle lumen;GO:0101002//ficolin-1-rich granule;GO:1904813//ficolin-1-rich granule lumen;GO:0031410//cytoplasmic vesicle;GO:0070013//intracellular organelle lumen;GO:0043227//membrane-bounded organelle;GO:0044424//obsolete intracellular part;GO:0043229//intracellular organelle;GO:0005576//extracellular region;GO:0…	GO:0043169//cation binding;GO:0016810//hydrolase activity, acting on carbon-nitrogen (but not peptide) bonds;GO:0005488//binding;GO:0019239//deaminase activity;GO:0046872//metal ion binding;GO:0016787//hydrolase activity;GO:0043167//ion binding;GO:0003824//catalytic activity;GO:0003674//molecular_function;GO:0047623//adenosine-phosphate deaminase activity;GO:0003876//AMP deaminase activity;GO:001…	ko00230(Purine metabolism)	AMPD3
APOBEC2	1440.77	0.2559	-1.966	1e-100	1e-100	Down Regulation	NW_025927989.1	242063	251475	-	1762	APOBEC2	GO:0003824;GO:0046700;GO:0044237;GO:0009056;GO:1901658;GO:0034655;GO:0046872;GO:0034641;GO:1901565;GO:0090304;GO:0016787;GO:0008150;GO:0009119;GO:0019439;GO:0097159;GO:1901360;GO:1901136;GO:0003674;GO:0043167;GO:0072527;GO:0043170;GO:0046135;GO:0006139;GO:0044728;GO:0006725;GO:0046483;GO:0016070;GO:0009987;GO:1901135;GO:0016556;GO:0043412;GO:1901363;GO:0006259;GO:0044270;GO:0016553;GO:0016814;GO:…	K18772	4GQYD	S	sp|Q9Y235|ABEC2_HUMAN C-__gt;U-editing enzyme APOBEC-2 OS=Homo sapiens OX=9606 GN=APOBEC2 PE=1 SV=1	XP_013052497.1 PREDICTED: probable C-__gt;U-editing enzyme APOBEC-2 [Anser cygnoides domesticus]	GO:0046700//heterocycle catabolic process;GO:0044237//cellular metabolic process;GO:0009056//catabolic process;GO:1901658//glycosyl compound catabolic process;GO:0034655//nucleobase-containing compound catabolic process;GO:0034641//cellular nitrogen compound metabolic process;GO:1901565//organonitrogen compound catabolic process;GO:0090304//nucleic acid metabolic process;GO:0008150//biological_pr…	-	GO:0003824//catalytic activity;GO:0046872//metal ion binding;GO:0016787//hydrolase activity;GO:0097159//organic cyclic compound binding;GO:0003674//molecular_function;GO:0043167//ion binding;GO:1901363//heterocyclic compound binding;GO:0016814//hydrolase activity, acting on carbon-nitrogen (but not peptide) bonds, in cyclic amidines;GO:0042802//identical protein binding;GO:0004126//cytidine deami…	-	APOBEC2
ATP1A1	9721.75	0.4916	-1.024	1e-100	1e-100	Down Regulation	NW_025927836.1	1832018	1857833	-	3604	ATP1A1	GO:0010817;GO:0051179;GO:0008344;GO:0051234;GO:0051128;GO:0019899;GO:1903115;GO:0030001;GO:0001894;GO:0071805;GO:0043167;GO:0060047;GO:0071495;GO:0016021;GO:0050789;GO:0032351;GO:0014704;GO:0050793;GO:0098655;GO:0045823;GO:0046872;GO:0035637;GO:1990351;GO:0031946;GO:0050877;GO:1904949;GO:0032350;GO:0055117;GO:0097367;GO:0016020;GO:0030955;GO:0031327;GO:0022603;GO:1903416;GO:0098916;GO:0043297;GO:…	K01539	4GJQA	P	sp|P09572|AT1A1_CHICK Sodium/potassium-transporting ATPase subunit alpha-1 OS=Gallus gallus OX=9031 GN=ATP1A1 PE=2 SV=1	NP_001297314.1 sodium/potassium-transporting ATPase subunit alpha-1 [Anas platyrhynchos] __gt;XP_035396396.1 sodium/potassium-transporting ATPase subunit alpha-1 [Cygnus atratus] __gt;AAO42613.1 Na+,K+ ATPase alpha 1 subunit [Anas platyrhynchos] __gt;ABU40523.1 Na+/K+ ATPase alpha 1 subunit [Anas platyrhynchos] __gt;ABU40524.1 Na+/K+ ATPase alpha 1 subunit [Anas platyrhynchos]	GO:0010817//regulation of hormone levels;GO:0051179//localization;GO:0008344//adult locomotory behavior;GO:0051234//establishment of localization;GO:0051128//regulation of cellular component organization;GO:1903115//regulation of actin filament-based movement;GO:0030001//metal ion transport;GO:0001894//tissue homeostasis;GO:0071805//potassium ion transmembrane transport;GO:0060047//heart contract…	GO:0016021//integral component of membrane;GO:0014704//intercalated disc;GO:1990351//transporter complex;GO:1904949//ATPase complex;GO:0016020//membrane;GO:0097708//intracellular vesicle;GO:0043229//intracellular organelle;GO:0044459//obsolete plasma membrane part;GO:0043296//apical junction complex;GO:0031410//cytoplasmic vesicle;GO:0098589//membrane;GO:0045177//apical part of cell;GO:0005890//s…	GO:0019899//enzyme binding;GO:0043167//ion binding;GO:0046872//metal ion binding;GO:0097367//carbohydrate derivative binding;GO:0030955//potassium ion binding;GO:0015081//sodium ion transmembrane transporter activity;GO:1990239//steroid hormone binding;GO:0030554//adenyl nucleotide binding;GO:0015662//P-type ion transporter activity;GO:0016788//hydrolase activity, acting on ester bonds;GO:0050998…	ko04978(Mineral absorption);ko04976(Bile secretion);ko04974(Protein digestion and absorption);ko04973(Carbohydrate digestion and absorption);ko04972(Pancreatic secretion);ko04971(Gastric acid secretion);ko04970(Salivary secretion);ko04964(Proximal tubule bicarbonate reclamation);ko04961(Endocrine and other factor-regulated calcium reabsorption);ko04960(Aldosterone-regulated sodium reabsorption);k…	ATP1A1
ATP5F1A	7494.85	0.3471	-1.527	1e-100	1e-100	Down Regulation	NW_025927919.1	497226	504749	+	1891	ATP5F1A	GO:0006812;GO:0044429;GO:0015075;GO:0042776;GO:0001937;GO:0098589;GO:0032879;GO:0018130;GO:1902600;GO:0015318;GO:0098660;GO:0016043;GO:0051641;GO:0050678;GO:0048523;GO:0009161;GO:0051240;GO:0042626;GO:0007006;GO:0031975;GO:0043227;GO:0070013;GO:0043168;GO:0043531;GO:0006725;GO:1901363;GO:0015986;GO:0072522;GO:0042623;GO:0044271;GO:1990542;GO:0019637;GO:0044428;GO:0046390;GO:0042287;GO:0006807;GO:…	K02132	4GM1Y	C	sp|Q5R546|ATPA_PONAB ATP synthase subunit alpha, mitochondrial OS=Pongo abelii OX=9601 GN=ATP5F1A PE=2 SV=1	XP_035415856.1 ATP synthase subunit alpha, mitochondrial [Cygnus atratus] __gt;XP_040396929.1 ATP synthase subunit alpha, mitochondrial [Cygnus olor]	GO:0006812//cation transport;GO:0042776//mitochondrial ATP synthesis coupled proton transport;GO:0001937//negative regulation of endothelial cell proliferation;GO:0032879//regulation of localization;GO:0018130//heterocycle biosynthetic process;GO:1902600//proton transmembrane transport;GO:0098660//inorganic ion transmembrane transport;GO:0016043//cellular component organization;GO:0051641//cellul…	GO:0044429//obsolete mitochondrial part;GO:0098589//membrane;GO:0031975//envelope;GO:0043227//membrane-bounded organelle;GO:0070013//intracellular organelle lumen;GO:0044428//obsolete nuclear part;GO:0005743//mitochondrial inner membrane;GO:0044464//obsolete cell part;GO:0043233//organelle lumen;GO:0045259//proton-transporting ATP synthase complex;GO:0044422//obsolete organelle part;GO:0044424//o…	GO:0015075//ion transmembrane transporter activity;GO:0015318//inorganic molecular entity transmembrane transporter activity;GO:0042626//ATPase-coupled transmembrane transporter activity;GO:0043168//anion binding;GO:0043531//ADP binding;GO:1901363//heterocyclic compound binding;GO:0042623//ATP hydrolysis activity;GO:0042287//MHC protein binding;GO:0046933//proton-transporting ATP synthase activit…	ko04714(Thermogenesis);ko00190(Oxidative phosphorylation)	ATP5F1A
BIN1	7111.99	0.3181	-1.652	1e-100	1e-100	Down Regulation	NW_025927825.1	686438	783696	-	7781	BIN1	GO:0060990;GO:0048710;GO:0071944;GO:0060255;GO:0044449;GO:0044419;GO:0034766;GO:0010941;GO:0051336;GO:0006997;GO:0015630;GO:0044877;GO:0044085;GO:1904878;GO:0043067;GO:0098901;GO:0045202;GO:0051171;GO:0009892;GO:0030154;GO:0065008;GO:0006810;GO:0051271;GO:0034763;GO:0005623;GO:0061024;GO:0048519;GO:1905246;GO:0045807;GO:0044446;GO:0032970;GO:0005737;GO:0007034;GO:0030018;GO:0043271;GO:0030838;GO:…	K12562	4GPTA	T	sp|O00499|BIN1_HUMAN Myc box-dependent-interacting protein 1 OS=Homo sapiens OX=9606 GN=BIN1 PE=1 SV=1	XP_013052144.1 PREDICTED: myc box-dependent-interacting protein 1 isoform X7 [Anser cygnoides domesticus]	GO:0060990//lipid tube assembly involved in organelle fission;GO:0048710//regulation of astrocyte differentiation;GO:0060255//regulation of macromolecule metabolic process;GO:0044419//biological process involved in interspecies interaction between organisms;GO:0034766//negative regulation of ion transmembrane transport;GO:0010941//regulation of cell death;GO:0051336//regulation of hydrolase activ…	GO:0071944//cell periphery;GO:0044449//obsolete contractile fiber part;GO:0015630//microtubule cytoskeleton;GO:0045202//synapse;GO:0005623//obsolete cell;GO:0044446//obsolete intracellular organelle part;GO:0005737//cytoplasm;GO:0030018//Z disc;GO:0005575//cellular_component;GO:0044430//obsolete cytoskeletal part;GO:0044304//main axon;GO:0030133//transport vesicle;GO:0030016//myofibril;GO:0150034…	GO:0044877//protein-containing complex binding;GO:0051087//chaperone binding;GO:0003779//actin binding;GO:0070063//RNA polymerase binding;GO:0030276//clathrin binding;GO:0008092//cytoskeletal protein binding;GO:0051015//actin filament binding;GO:0002020//protease binding;GO:0003674//molecular_function;GO:0048156//tau protein binding;GO:0042802//identical protein binding;GO:0046982//protein hetero…	ko04666(Fc gamma R-mediated phagocytosis);ko04144(Endocytosis)	BIN1
BVES	7380.4	0.435	-1.201	1e-100	1e-100	Down Regulation	NW_025927774.1	1320438	1377064	-	2972	BVES	GO:0060538;GO:0048514;GO:0048278;GO:0048878;GO:0005198;GO:0043231;GO:0070160;GO:0098590;GO:0089717;GO:0009893;GO:0005622;GO:0009987;GO:0048856;GO:0098857;GO:0051146;GO:0060920;GO:0055006;GO:0001921;GO:0044444;GO:0030182;GO:0003674;GO:0097159;GO:0048729;GO:0006996;GO:0042175;GO:0003201;GO:0031325;GO:0008150;GO:0060041;GO:0032386;GO:0044425;GO:0120038;GO:0042383;GO:0070830;GO:0098827;GO:0055013;GO:…	-	4GTHZ	T	sp|Q9DG23|POPD1_CHICK Blood vessel epicardial substance OS=Gallus gallus OX=9031 GN=BVES PE=1 SV=1	XP_027310575.2 blood vessel epicardial substance isoform X5 [Anas platyrhynchos]	GO:0060538//skeletal muscle organ development;GO:0048514//blood vessel morphogenesis;GO:0048278//vesicle docking;GO:0048878//chemical homeostasis;GO:0009893//positive regulation of metabolic process;GO:0009987//cellular process;GO:0048856//anatomical structure development;GO:0051146//striated muscle cell differentiation;GO:0060920//cardiac pacemaker cell differentiation;GO:0055006//cardiac cell d…	GO:0043231//intracellular membrane-bounded organelle;GO:0070160//tight junction;GO:0098590//plasma membrane region;GO:0089717//spanning component of membrane;GO:0005622//intracellular anatomical structure;GO:0098857//membrane microdomain;GO:0044444//obsolete cytoplasmic part;GO:0042175//nuclear outer membrane-endoplasmic reticulum membrane network;GO:0044425//obsolete membrane part;GO:0120038//ob…	GO:0005198//structural molecule activity;GO:0003674//molecular_function;GO:0097159//organic cyclic compound binding;GO:0030551//cyclic nucleotide binding;GO:0032559//adenyl ribonucleotide binding;GO:0036094//small molecule binding;GO:0032553//ribonucleotide binding;GO:1901363//heterocyclic compound binding;GO:0043168//anion binding;GO:0017076//purine nucleotide binding;GO:0005488//binding;GO:0032…	-	BVES
CASQ2	4400.92	0.1194	-3.066	1e-100	1e-100	Down Regulation	NW_025927888.1	1264359	1282675	+	1911	CASQ2	GO:0042221;GO:0042802;GO:0090257;GO:0048878;GO:0035690;GO:0048306;GO:0014701;GO:0098796;GO:1903170;GO:0043231;GO:0034762;GO:0009987;GO:0005622;GO:0005788;GO:0048856;GO:0051606;GO:0051716;GO:0055065;GO:0051280;GO:0051146;GO:0044444;GO:0005509;GO:0003674;GO:0008150;GO:0042175;GO:0032991;GO:0005080;GO:0006996;GO:0031090;GO:0051208;GO:0044425;GO:0098827;GO:0072503;GO:0003008;GO:0055085;GO:0003013;GO:…	-	4GM1E	S	sp|P19204|CASQ2_CHICK Calsequestrin-2 OS=Gallus gallus OX=9031 GN=CASQ2 PE=1 SV=1	XP_013038886.1 PREDICTED: calsequestrin-2 [Anser cygnoides domesticus]	GO:0042221//response to chemical;GO:0090257//regulation of muscle system process;GO:0048878//chemical homeostasis;GO:0035690//cellular response to xenobiotic stimulus;GO:1903170//negative regulation of calcium ion transmembrane transport;GO:0034762//regulation of transmembrane transport;GO:0009987//cellular process;GO:0048856//anatomical structure development;GO:0051606//detection of stimulus;GO:…	GO:0014701//junctional sarcoplasmic reticulum membrane;GO:0098796//membrane protein complex;GO:0043231//intracellular membrane-bounded organelle;GO:0005622//intracellular anatomical structure;GO:0005788//endoplasmic reticulum lumen;GO:0044444//obsolete cytoplasmic part;GO:0042175//nuclear outer membrane-endoplasmic reticulum membrane network;GO:0032991//protein-containing complex;GO:0031090//orga…	GO:0042802//identical protein binding;GO:0048306//calcium-dependent protein binding;GO:0005509//calcium ion binding;GO:0003674//molecular_function;GO:0005080//protein kinase C binding;GO:0042803//protein homodimerization activity;GO:0019900//kinase binding;GO:0046983//protein dimerization activity;GO:0005515//protein binding;GO:0005488//binding;GO:0043169//cation binding;GO:0019901//protein kinas…	-	CASQ2
CD81	8028.28	0.3925	-1.349	1e-100	1e-100	Down Regulation	NW_025927699.1	6038081	6069853	-	4602	CD81	GO:0045834;GO:0010647;GO:0008283;GO:0033365;GO:0048522;GO:1903506;GO:0030890;GO:0016020;GO:0048583;GO:0043550;GO:0031647;GO:0043126;GO:0010562;GO:0023056;GO:0043226;GO:0042325;GO:0034613;GO:0045732;GO:0008152;GO:1903317;GO:0031399;GO:0050839;GO:0044093;GO:0006950;GO:0005576;GO:0005102;GO:0044260;GO:1903561;GO:1904352;GO:0019222;GO:0051179;GO:0051128;GO:0016192;GO:1903727;GO:0042127;GO:0051234;GO:…	K06508	4GRQW	S	sp|O97703|CD81_CHLAE CD81 antigen OS=Chlorocebus aethiops OX=9534 GN=CD81 PE=2 SV=1	XP_035395435.1 CD81 antigen [Cygnus atratus] __gt;XP_040413353.1 CD81 antigen [Cygnus olor]	GO:0045834//positive regulation of lipid metabolic process;GO:0010647//positive regulation of cell communication;GO:0008283//cell population proliferation;GO:0033365//protein localization to organelle;GO:0048522//positive regulation of cellular process;GO:1903506//regulation of nucleic acid-templated transcription;GO:0030890//positive regulation of B cell proliferation;GO:0048583//regulation of r…	GO:0016020//membrane;GO:0043226//organelle;GO:0005576//extracellular region;GO:1903561//extracellular vesicle;GO:0016021//integral component of membrane;GO:0044464//obsolete cell part;GO:0044459//obsolete plasma membrane part;GO:0043227//membrane-bounded organelle;GO:0001772//immunological synapse;GO:0045177//apical part of cell;GO:0005575//cellular_component;GO:0016324//apical plasma membrane;GO…	GO:0050839//cell adhesion molecule binding;GO:0005102//signaling receptor binding;GO:0005515//protein binding;GO:0005488//binding;GO:0044877//protein-containing complex binding;GO:0005178//integrin binding;GO:0001618//virus receptor activity;GO:0104005//obsolete hijacked molecular function;GO:0003674//molecular_function;GO:1990459//transferrin receptor binding;	ko04662(B cell receptor signaling pathway)	CD81
CLDN5	2361.22	0.2357	-2.085	1e-100	1e-100	Down Regulation	NW_025927689.1	4878027	4883420	-	3983	CLDN5	GO:0050794;GO:0007272;GO:0016328;GO:0045603;GO:0043209;GO:0005488;GO:0007610;GO:0045595;GO:0071310;GO:0044464;GO:0065007;GO:0007166;GO:0060325;GO:0042995;GO:0003008;GO:0005886;GO:0005923;GO:0010033;GO:0034330;GO:0051239;GO:1903142;GO:0005515;GO:0031224;GO:0072359;GO:0030858;GO:0007165;GO:0045216;GO:0060323;GO:0043218;GO:0007043;GO:0044087;GO:0030856;GO:0022607;GO:0009719;GO:0008366;GO:0009987;GO:…	K06087	4GQZ9	S	sp|Q2HJ22|CLD5_BOVIN Claudin-5 OS=Bos taurus OX=9913 GN=CLDN5 PE=2 SV=1	XP_035196679.1 claudin-5 [Oxyura jamaicensis] __gt;XP_035412745.1 claudin-5 [Cygnus atratus] __gt;XP_040433046.1 claudin-5 [Cygnus olor]	GO:0050794//regulation of cellular process;GO:0007272//ensheathment of neurons;GO:0045603//positive regulation of endothelial cell differentiation;GO:0007610//behavior;GO:0045595//regulation of cell differentiation;GO:0071310//cellular response to organic substance;GO:0065007//biological regulation;GO:0007166//cell surface receptor signaling pathway;GO:0060325//face morphogenesis;GO:0003008//syst…	GO:0016328//lateral plasma membrane;GO:0043209//myelin sheath;GO:0044464//obsolete cell part;GO:0042995//cell projection;GO:0005886//plasma membrane;GO:0005923//bicellular tight junction;GO:0031224//intrinsic component of membrane;GO:0043218//compact myelin;GO:0097458//obsolete neuron part;GO:0043296//apical junction complex;GO:0043005//neuron projection;GO:0070160//tight junction;GO:0044459//obs…	GO:0005488//binding;GO:0005515//protein binding;GO:0042802//identical protein binding;GO:0005198//structural molecule activity;GO:0003674//molecular_function;	ko04670(Leukocyte transendothelial migration);ko04530(Tight junction);ko04514(Cell adhesion molecules)	CLDN5
CLIC5	3360.05	0.1945	-2.362	1e-100	1e-100	Down Regulation	NW_025927695.1	4764907	4853094	-	13923	CLIC5	GO:0098661;GO:0044437;GO:0034220;GO:0002064;GO:0098791;GO:0051049;GO:0006821;GO:0043269;GO:0044464;GO:0005216;GO:0007565;GO:0015629;GO:0032989;GO:0048562;GO:0098588;GO:0032421;GO:0015267;GO:0050954;GO:1902495;GO:0043227;GO:0031410;GO:0032502;GO:0060122;GO:0032420;GO:0044459;GO:0005765;GO:0034702;GO:0009790;GO:0008544;GO:0097458;GO:0007600;GO:0015318;GO:0098660;GO:0016043;GO:0034707;GO:0042471;GO:…	K05025	4GQC3	P	sp|Q8BXK9|CLIC5_MOUSE Chloride intracellular channel protein 5 OS=Mus musculus OX=10090 GN=Clic5 PE=1 SV=1	XP_035416103.1 chloride intracellular channel protein 5 isoform X1 [Cygnus atratus]	GO:0098661//inorganic anion transmembrane transport;GO:0034220//ion transmembrane transport;GO:0002064//epithelial cell development;GO:0051049//regulation of transport;GO:0006821//chloride transport;GO:0043269//regulation of ion transport;GO:0007565//female pregnancy;GO:0032989//cellular component morphogenesis;GO:0048562//embryonic organ morphogenesis;GO:0050954//sensory perception of mechanical…	GO:0044437//obsolete vacuolar part;GO:0098791//Golgi apparatus subcompartment;GO:0044464//obsolete cell part;GO:0015629//actin cytoskeleton;GO:0098588//bounding membrane of organelle;GO:0032421//stereocilium bundle;GO:1902495//transmembrane transporter complex;GO:0043227//membrane-bounded organelle;GO:0031410//cytoplasmic vesicle;GO:0032420//stereocilium;GO:0044459//obsolete plasma membrane part;…	GO:0005216//ion channel activity;GO:0015267//channel activity;GO:0015318//inorganic molecular entity transmembrane transporter activity;GO:0015075//ion transmembrane transporter activity;GO:0022803//passive transmembrane transporter activity;GO:0005244//voltage-gated ion channel activity;GO:0008509//anion transmembrane transporter activity;GO:0022832//voltage-gated channel activity;GO:0005215//tr…	-	Clic5
COQ8A	6796.15	0.4552	-1.135	1e-100	1e-100	Down Regulation	NW_025927670.1	11287009	11326592	+	3304	COQ8A	GO:0009126;GO:0016773;GO:0016301;GO:0043226;GO:0009150;GO:0009117;GO:0009259;GO:0009058;GO:0044281;GO:0097367;GO:0006091;GO:0016020;GO:0005737;GO:0009123;GO:0005575;GO:1901663;GO:0016310;GO:0006796;GO:0044260;GO:0043229;GO:0030554;GO:0042181;GO:0006122;GO:0044424;GO:0009144;GO:0006743;GO:0055114;GO:0006119;GO:0005623;GO:0008152;GO:0006793;GO:0019693;GO:1901661;GO:0043412;GO:0000166;GO:1901135;GO:…	K08869	4GKZ8	S	sp|Q29RI0|COQ8A_BOVIN Atypical kinase COQ8A, mitochondrial OS=Bos taurus OX=9913 GN=COQ8A PE=2 SV=1	XP_013029509.1 PREDICTED: atypical kinase ADCK3, mitochondrial [Anser cygnoides domesticus]	GO:0009126//purine nucleoside monophosphate metabolic process;GO:0009150//purine ribonucleotide metabolic process;GO:0009117//nucleotide metabolic process;GO:0009259//ribonucleotide metabolic process;GO:0009058//biosynthetic process;GO:0044281//small molecule metabolic process;GO:0006091//generation of precursor metabolites and energy;GO:0009123//nucleoside monophosphate metabolic process;GO:1901…	GO:0043226//organelle;GO:0016020//membrane;GO:0005737//cytoplasm;GO:0005575//cellular_component;GO:0043229//intracellular organelle;GO:0044424//obsolete intracellular part;GO:0005623//obsolete cell;GO:0016021//integral component of membrane;GO:0044464//obsolete cell part;GO:0031224//intrinsic component of membrane;GO:0005622//intracellular anatomical structure;GO:0043227//membrane-bounded organel…	GO:0016773//phosphotransferase activity, alcohol group as acceptor;GO:0016301//kinase activity;GO:0097367//carbohydrate derivative binding;GO:0030554//adenyl nucleotide binding;GO:0000166//nucleotide binding;GO:0004672//protein kinase activity;GO:1901265//nucleoside phosphate binding;GO:0043167//ion binding;GO:0005488//binding;GO:0032555//purine ribonucleotide binding;GO:0005524//ATP binding;GO:0…	-	COQ8A
COX1	179410	0.4371	-1.194	1e-100	1e-100	Down Regulation	NC_023832.1	6588	8138	+	1551	COX1	GO:0044424;GO:0051602;GO:0019646;GO:0009144;GO:0015672;GO:0006950;GO:0009628;GO:0043229;GO:0006796;GO:0006810;GO:0005751;GO:0048513;GO:0044422;GO:0019693;GO:0008152;GO:0005623;GO:0006793;GO:0006119;GO:0051597;GO:0098662;GO:0055114;GO:0009117;GO:0009259;GO:0022857;GO:0022890;GO:0046688;GO:0043226;GO:0009150;GO:0044446;GO:0009126;GO:0048731;GO:0019866;GO:0046914;GO:0016310;GO:0031966;GO:0009123;GO:…	K02256	4GVUH	C	sp|Q94WR7|COX1_BUTBU Cytochrome c oxidase subunit 1 OS=Buteo buteo OX=30397 GN=MT-CO1 PE=3 SV=1	YP_002213627.1 cytochrome c oxidase subunit I, partial [Anser anser] __gt;ACH47154.1 cytochrome c oxidase subunit I, partial [Anser anser]	GO:0051602//response to electrical stimulus;GO:0019646//aerobic electron transport chain;GO:0009144//purine nucleoside triphosphate metabolic process;GO:0015672//inorganic cation transmembrane transport;GO:0006950//response to stress;GO:0009628//response to abiotic stimulus;GO:0006796//phosphate-containing compound metabolic process;GO:0006810//transport;GO:0048513//animal organ development;GO:00…	GO:0044424//obsolete intracellular part;GO:0043229//intracellular organelle;GO:0005751//mitochondrial respiratory chain complex IV;GO:0044422//obsolete organelle part;GO:0005623//obsolete cell;GO:0043226//organelle;GO:0044446//obsolete intracellular organelle part;GO:0019866//organelle inner membrane;GO:0031966//mitochondrial membrane;GO:0005575//cellular_component;GO:0045275//respiratory chain c…	GO:0022857//transmembrane transporter activity;GO:0022890//inorganic cation transmembrane transporter activity;GO:0046914//transition metal ion binding;GO:0015077//inorganic cation transmembrane transporter activity;GO:0016676//obsolete oxidoreductase activity, acting on a heme group of donors, oxygen as acceptor;GO:0046872//metal ion binding;GO:0043167//ion binding;GO:0016675//oxidoreductase act…	ko04714(Thermogenesis);ko04260(Cardiac muscle contraction);ko00190(Oxidative phosphorylation)	MT-CO1
CPEB4	2841.96	0.3682	-1.441	1e-100	1e-100	Down Regulation	NW_025927788.1	1726701	1769954	-	8356	CPEB4	GO:0032269;GO:0043226;GO:0043021;GO:0036293;GO:0043197;GO:0034248;GO:0010558;GO:0009058;GO:0000003;GO:0016020;GO:0031327;GO:2000766;GO:0050877;GO:0048515;GO:0048522;GO:0090079;GO:0071840;GO:0044260;GO:0120025;GO:0048285;GO:0048609;GO:0043229;GO:0040011;GO:0006950;GO:0044703;GO:0044424;GO:0043679;GO:0031324;GO:1903046;GO:0008152;GO:0017148;GO:0050896;GO:0032268;GO:0010604;GO:0009059;GO:0030427;GO:…	K02602	4GNJX	A	sp|Q17RY0|CPEB4_HUMAN Cytoplasmic polyadenylation element-binding protein 4 OS=Homo sapiens OX=9606 GN=CPEB4 PE=1 SV=1	XP_013047292.1 PREDICTED: cytoplasmic polyadenylation element-binding protein 4 isoform X2 [Anser cygnoides domesticus] __gt;XP_027324526.1 cytoplasmic polyadenylation element-binding protein 4 isoform X2 [Anas platyrhynchos] __gt;XP_032052532.1 cytoplasmic polyadenylation element-binding protein 4 isoform X2 [Aythya fuligula] __gt;XP_035194684.1 cytoplasmic polyadenylation element-binding protei…	GO:0032269//negative regulation of cellular protein metabolic process;GO:0036293//response to decreased oxygen levels;GO:0034248//regulation of cellular amide metabolic process;GO:0010558//negative regulation of macromolecule biosynthetic process;GO:0009058//biosynthetic process;GO:0000003//reproduction;GO:0031327//negative regulation of cellular biosynthetic process;GO:2000766//negative regulati…	GO:0043226//organelle;GO:0043197//dendritic spine;GO:0016020//membrane;GO:0120025//plasma membrane bounded cell projection;GO:0043229//intracellular organelle;GO:0044424//obsolete intracellular part;GO:0043679//axon terminus;GO:0030427//site of polarized growth;GO:0044463//obsolete cell projection part;GO:0033267//obsolete axon part;GO:0030424//axon;GO:1990124//messenger ribonucleoprotein complex…	GO:0043021//ribonucleoprotein complex binding;GO:0090079//translation regulator activity, nucleic acid binding;GO:0046872//metal ion binding;GO:0045182//translation regulator activity;GO:0043167//ion binding;GO:0005488//binding;GO:0000900//translation repressor activity, mRNA regulatory element binding;GO:0043169//cation binding;GO:0003730//mRNA 3'-UTR binding;GO:0005515//protein binding;GO:19013…	ko04914(Progesterone-mediated oocyte maturation);ko04320(Dorso-ventral axis formation);ko04114(Oocyte meiosis)	CPEB4
CSF1R	432.005	0.07509	-3.735	1e-100	1e-100	Down Regulation	NW_025927669.1	6014906	6036359	+	4532	CSF1R	GO:0002520;GO:0040017;GO:0031224;GO:0004714;GO:0060326;GO:0007165;GO:0051493;GO:0030879;GO:0032990;GO:0005886;GO:0009888;GO:0016477;GO:0120036;GO:0071310;GO:0040012;GO:2000147;GO:0035295;GO:0065007;GO:0030900;GO:0045860;GO:0032642;GO:0097159;GO:0051246;GO:0003674;GO:0090196;GO:0032991;GO:0006954;GO:0032270;GO:0044425;GO:0002687;GO:0019903;GO:0003824;GO:0006952;GO:0030335;GO:0042221;GO:0042802;GO:…	K05090	4GNC6	T	sp|P13369|CSF1R_FELCA Macrophage colony-stimulating factor 1 receptor OS=Felis catus OX=9685 GN=CSF1R PE=2 SV=1	XP_013031420.1 PREDICTED: macrophage colony-stimulating factor 1 receptor [Anser cygnoides domesticus]	GO:0002520//immune system development;GO:0040017//positive regulation of locomotion;GO:0060326//cell chemotaxis;GO:0007165//signal transduction;GO:0051493//regulation of cytoskeleton organization;GO:0030879//mammary gland development;GO:0032990//cell part morphogenesis;GO:0009888//tissue development;GO:0016477//cell migration;GO:0120036//plasma membrane bounded cell projection organization;GO:007…	GO:0031224//intrinsic component of membrane;GO:0005886//plasma membrane;GO:0032991//protein-containing complex;GO:0044425//obsolete membrane part;GO:0043231//intracellular membrane-bounded organelle;GO:0005623//obsolete cell;GO:0044446//obsolete intracellular organelle part;GO:0031226//intrinsic component of plasma membrane;GO:0005634//nucleus;GO:0005887//integral component of plasma membrane;GO:…	GO:0004714//transmembrane receptor protein tyrosine kinase activity;GO:0097159//organic cyclic compound binding;GO:0003674//molecular_function;GO:0019903//protein phosphatase binding;GO:0003824//catalytic activity;GO:0042802//identical protein binding;GO:0008144//obsolete drug binding;GO:0016301//kinase activity;GO:0016740//transferase activity;GO:0140096//catalytic activity, acting on a protein;…	ko04640(Hematopoietic cell lineage);ko04380(Osteoclast differentiation);ko04151(PI3K-Akt signaling pathway);ko04061(Viral protein interaction with cytokine and cytokine receptor);ko04060(Cytokine-cytokine receptor interaction);ko04015(Rap1 signaling pathway);ko04014(Ras signaling pathway);ko04010(MAPK signaling pathway)	CSF1R
CSRP3	3850.32	0.1252	-2.998	1e-100	1e-100	Down Regulation	NW_025927884.1	1011162	1027716	+	1298	CSRP3	GO:0048513;GO:0030154;GO:0019438;GO:0065008;GO:0045935;GO:0005623;GO:0051171;GO:0051155;GO:0006351;GO:0034654;GO:0097435;GO:0044085;GO:0051147;GO:0055007;GO:0009628;GO:0048738;GO:0060255;GO:0044449;GO:0030018;GO:0005575;GO:0034645;GO:0030003;GO:0005737;GO:0055002;GO:0032970;GO:0014897;GO:0048519;GO:0043426;GO:0009653;GO:0030016;GO:0065009;GO:0032501;GO:0010628;GO:0006139;GO:0043170;GO:0006874;GO:…	K09377	4GQV9	TZ	sp|P50462|CSRP3_MOUSE Cysteine and glycine-rich protein 3 OS=Mus musculus OX=10090 GN=Csrp3 PE=1 SV=1	XP_013033081.1 PREDICTED: cysteine and glycine-rich protein 3 isoform X2 [Anser cygnoides domesticus] __gt;XP_021131205.1 cysteine and glycine-rich protein 3 [Anas platyrhynchos] __gt;XP_032044739.1 cysteine and glycine-rich protein 3 [Aythya fuligula] __gt;XP_035182668.1 cysteine and glycine-rich protein 3 [Oxyura jamaicensis] __gt;XP_035406013.1 cysteine and glycine-rich protein 3 [Cygnus atrat…	GO:0048513//animal organ development;GO:0030154//cell differentiation;GO:0019438//aromatic compound biosynthetic process;GO:0065008//regulation of biological quality;GO:0045935//positive regulation of nucleobase-containing compound metabolic process;GO:0051171//regulation of nitrogen compound metabolic process;GO:0051155//positive regulation of striated muscle cell differentiation;GO:0006351//tra…	GO:0005623//obsolete cell;GO:0044449//obsolete contractile fiber part;GO:0030018//Z disc;GO:0005575//cellular_component;GO:0005737//cytoplasm;GO:0030016//myofibril;GO:0005856//cytoskeleton;GO:0005634//nucleus;GO:0031674//I band;GO:0030017//sarcomere;GO:0044444//obsolete cytoplasmic part;GO:0043231//intracellular membrane-bounded organelle;GO:0005622//intracellular anatomical structure;GO:0044422/…	GO:0043426//MRF binding;GO:0003779//actin binding;GO:0008092//cytoskeletal protein binding;GO:0003674//molecular_function;GO:0005198//structural molecule activity;GO:0042802//identical protein binding;GO:0008307//structural constituent of muscle;GO:0042805//actinin binding;GO:0043167//ion binding;GO:0046872//metal ion binding;GO:0043425//bHLH transcription factor binding;GO:0031433//telethonin bi…	-	Csrp3
CTSD	5828.9	0.3979	-1.329	1e-100	1e-100	Down Regulation	NW_025927699.1	6567458	6581928	+	3631	CTSD	GO:0044703;GO:0044424;GO:0044085;GO:0045055;GO:0034774;GO:0002446;GO:0006950;GO:0005576;GO:0048609;GO:0043229;GO:0002274;GO:0005775;GO:0006810;GO:0044422;GO:0030154;GO:0005623;GO:0008152;GO:0045121;GO:0006955;GO:0009607;GO:0002263;GO:1902742;GO:0002443;GO:0042581;GO:0007292;GO:0001775;GO:0008219;GO:0010623;GO:0005764;GO:0043226;GO:0097708;GO:0044446;GO:0006914;GO:0002495;GO:0048477;GO:0071840;GO:…	K01379	4GMU6	O	sp|Q05744|CATD_CHICK Cathepsin D OS=Gallus gallus OX=9031 GN=CTSD PE=1 SV=1	XP_032044904.1 cathepsin D [Aythya fuligula] __gt;XP_035184913.1 cathepsin D [Oxyura jamaicensis]	GO:0044703//multi-organism reproductive process;GO:0044085//cellular component biogenesis;GO:0045055//regulated exocytosis;GO:0002446//neutrophil mediated immunity;GO:0006950//response to stress;GO:0048609//multicellular organismal reproductive process;GO:0002274//myeloid leukocyte activation;GO:0006810//transport;GO:0030154//cell differentiation;GO:0008152//metabolic process;GO:0006955//immune r…	GO:0044424//obsolete intracellular part;GO:0034774//secretory granule lumen;GO:0005576//extracellular region;GO:0043229//intracellular organelle;GO:0005775//vacuolar lumen;GO:0044422//obsolete organelle part;GO:0005623//obsolete cell;GO:0045121//membrane raft;GO:0042581//specific granule;GO:0005764//lysosome;GO:0043226//organelle;GO:0097708//intracellular vesicle;GO:0044446//obsolete intracellula…	GO:0042277//peptide binding;GO:0008236//serine-type peptidase activity;GO:0016787//hydrolase activity;GO:0004252//serine-type endopeptidase activity;GO:0008233//peptidase activity;GO:0004190//aspartic-type endopeptidase activity;GO:0033218//amide binding;GO:0140096//catalytic activity, acting on a protein;GO:0004197//cysteine-type endopeptidase activity;GO:0070011//peptidase activity;GO:0005488//…	ko04915(Estrogen signaling pathway);ko04210(Apoptosis);ko04142(Lysosome);ko04140(Autophagy - animal);ko04071(Sphingolipid signaling pathway)	CTSD
CUNH10orf71	7141.08	0.3843	-1.38	1e-100	1e-100	Down Regulation	NW_025927709.1	3949949	3970125	+	8347	CUNH10orf71	GO:0043229;GO:0070886;GO:0106056;GO:0044449;GO:0043228;GO:0044424;GO:1902533;GO:0050848;GO:0030017;GO:0099512;GO:0031674;GO:0050789;GO:0099081;GO:0044444;GO:0043292;GO:1902531;GO:0043232;GO:0008150;GO:0044422;GO:0005623;GO:0048584;GO:0030016;GO:0043226;GO:0106058;GO:0005622;GO:0050794;GO:0009966;GO:0048518;GO:0023051;GO:0065007;GO:0044464;GO:0023056;GO:0010646;GO:0009967;GO:0050850;GO:0005737;GO:…	-	4GR8A	S	sp|Q711Q0|CEFIP_HUMAN Cardiac-enriched FHL2-interacting protein OS=Homo sapiens OX=9606 GN=CEFIP PE=1 SV=2	XP_013052860.1 PREDICTED: LOW QUALITY PROTEIN: uncharacterized protein C10orf71 homolog [Anser cygnoides domesticus]	GO:0070886//positive regulation of calcineurin-NFAT signaling cascade;GO:0106056//regulation of calcineurin-mediated signaling;GO:1902533//positive regulation of intracellular signal transduction;GO:0050848//regulation of calcium-mediated signaling;GO:0050789//regulation of biological process;GO:1902531//regulation of intracellular signal transduction;GO:0008150//biological_process;GO:0048584//po…	GO:0043229//intracellular organelle;GO:0044449//obsolete contractile fiber part;GO:0043228//non-membrane-bounded organelle;GO:0044424//obsolete intracellular part;GO:0030017//sarcomere;GO:0099512//supramolecular fiber;GO:0031674//I band;GO:0099081//supramolecular polymer;GO:0044444//obsolete cytoplasmic part;GO:0043292//contractile fiber;GO:0043232//intracellular non-membrane-bounded organelle;GO…	-	-	CEFIP
DNAJB5	2030.41	0.2035	-2.297	1e-100	1e-100	Down Regulation	NW_025927997.1	57878	73694	+	6067	DNAJB5	GO:0051252;GO:0010468;GO:0048523;GO:0009890;GO:0003674;GO:0008150;GO:0044444;GO:0045934;GO:0010646;GO:1903507;GO:0031326;GO:0045610;GO:0005622;GO:0002684;GO:0009987;GO:0031323;GO:0009889;GO:0043231;GO:0023057;GO:0006986;GO:0043227;GO:0042221;GO:0050821;GO:0002682;GO:0080090;GO:0009266;GO:2001141;GO:0010648;GO:0006357;GO:2000112;GO:0009408;GO:0045595;GO:0010605;GO:0044464;GO:0065007;GO:0050794;GO:…	K09511	4GJTJ	O	sp|O89114|DNJB5_MOUSE DnaJ homolog subfamily B member 5 OS=Mus musculus OX=10090 GN=Dnajb5 PE=2 SV=1	XP_027302796.1 dnaJ homolog subfamily B member 5 isoform X2 [Anas platyrhynchos] __gt;XP_032062159.1 dnaJ homolog subfamily B member 5 isoform X1 [Aythya fuligula] __gt;XP_035166187.1 dnaJ homolog subfamily B member 5 isoform X2 [Oxyura jamaicensis] __gt;XP_040396173.1 dnaJ homolog subfamily B member 5 isoform X1 [Cygnus olor]	GO:0051252//regulation of RNA metabolic process;GO:0010468//regulation of gene expression;GO:0048523//negative regulation of cellular process;GO:0009890//negative regulation of biosynthetic process;GO:0008150//biological_process;GO:0045934//negative regulation of nucleobase-containing compound metabolic process;GO:0010646//regulation of cell communication;GO:1903507//negative regulation of nuclei…	GO:0044444//obsolete cytoplasmic part;GO:0005622//intracellular anatomical structure;GO:0043231//intracellular membrane-bounded organelle;GO:0043227//membrane-bounded organelle;GO:0044464//obsolete cell part;GO:0005829//cytosol;GO:0005634//nucleus;GO:0044424//obsolete intracellular part;GO:0043229//intracellular organelle;GO:0005623//obsolete cell;GO:0043226//organelle;GO:0005575//cellular_compon…	GO:0003674//molecular_function;GO:0005488//binding;GO:0005515//protein binding;GO:0008134//transcription factor binding;GO:0051082//unfolded protein binding;GO:0051087//chaperone binding;	-	Dnajb5
DYRK3	13282.7	0.3626	-1.464	1e-100	1e-100	Down Regulation	NW_025927716.1	2209708	2222030	-	7042	DYRK3	GO:0006996;GO:0032988;GO:0008150;GO:0032991;GO:0016772;GO:0003674;GO:0097159;GO:0016043;GO:0044444;GO:1902531;GO:0005654;GO:0003824;GO:0044237;GO:0006464;GO:0071826;GO:0048523;GO:0043066;GO:0036464;GO:0043231;GO:0023057;GO:1901797;GO:0032502;GO:0044267;GO:0008144;GO:0070013;GO:0043227;GO:0002262;GO:0043516;GO:0048856;GO:0042981;GO:0043168;GO:0010646;GO:0000287;GO:0005622;GO:0009987;GO:0043069;GO:…	K18669	4GS98	T	sp|Q4R6S5|DYRK3_MACFA Dual specificity tyrosine-phosphorylation-regulated kinase 3 OS=Macaca fascicularis OX=9541 GN=DYRK3 PE=2 SV=1	XP_013045187.1 PREDICTED: dual specificity tyrosine-phosphorylation-regulated kinase 3 isoform X2 [Anser cygnoides domesticus] __gt;XP_040392224.1 dual specificity tyrosine-phosphorylation-regulated kinase 3 isoform X2 [Cygnus olor]	GO:0006996//organelle organization;GO:0032988//ribonucleoprotein complex disassembly;GO:0008150//biological_process;GO:0016043//cellular component organization;GO:1902531//regulation of intracellular signal transduction;GO:0044237//cellular metabolic process;GO:0006464//cellular protein modification process;GO:0071826//ribonucleoprotein complex subunit organization;GO:0048523//negative regulation…	GO:0032991//protein-containing complex;GO:0044444//obsolete cytoplasmic part;GO:0005654//nucleoplasm;GO:0036464//cytoplasmic ribonucleoprotein granule;GO:0043231//intracellular membrane-bounded organelle;GO:0070013//intracellular organelle lumen;GO:0043227//membrane-bounded organelle;GO:0005622//intracellular anatomical structure;GO:0044428//obsolete nuclear part;GO:0044464//obsolete cell part;GO…	GO:0016772//transferase activity, transferring phosphorus-containing groups;GO:0003674//molecular_function;GO:0097159//organic cyclic compound binding;GO:0003824//catalytic activity;GO:0008144//obsolete drug binding;GO:0043168//anion binding;GO:0000287//magnesium ion binding;GO:1901363//heterocyclic compound binding;GO:0016740//transferase activity;GO:0004712//protein serine/threonine/tyrosine ki…	-	DYRK3
ENDOD1	1981.97	0.3335	-1.584	1e-100	1e-100	Down Regulation	NW_025927751.1	3667082	3677160	+	4207	ENDOD1	GO:0046483;GO:0051234;GO:0005829;GO:0016192;GO:0006725;GO:1901363;GO:0005622;GO:0002576;GO:0009987;GO:0044238;GO:0016788;GO:0004519;GO:0051179;GO:0044237;GO:0003824;GO:0016787;GO:0090304;GO:0034641;GO:0046872;GO:0006887;GO:1901360;GO:0043167;GO:0003674;GO:0097159;GO:0008150;GO:0006139;GO:0043170;GO:0044444;GO:0046903;GO:0043169;GO:0044464;GO:0003676;GO:0071704;GO:0005488;GO:0005575;GO:0032940;GO:…	K15049	4GNJ6	S	sp|O94919|ENDD1_HUMAN Endonuclease domain-containing 1 protein OS=Homo sapiens OX=9606 GN=ENDOD1 PE=1 SV=2	XP_040400143.1 endonuclease domain-containing 1 protein [Cygnus olor]	GO:0046483//heterocycle metabolic process;GO:0051234//establishment of localization;GO:0016192//vesicle-mediated transport;GO:0006725//cellular aromatic compound metabolic process;GO:0002576//platelet degranulation;GO:0009987//cellular process;GO:0044238//primary metabolic process;GO:0051179//localization;GO:0044237//cellular metabolic process;GO:0090304//nucleic acid metabolic process;GO:0034641…	GO:0005829//cytosol;GO:0005622//intracellular anatomical structure;GO:0044444//obsolete cytoplasmic part;GO:0044464//obsolete cell part;GO:0005575//cellular_component;GO:0005737//cytoplasm;GO:0044424//obsolete intracellular part;GO:0005576//extracellular region;GO:0005623//obsolete cell;	GO:1901363//heterocyclic compound binding;GO:0016788//hydrolase activity, acting on ester bonds;GO:0004519//endonuclease activity;GO:0003824//catalytic activity;GO:0016787//hydrolase activity;GO:0046872//metal ion binding;GO:0043167//ion binding;GO:0003674//molecular_function;GO:0097159//organic cyclic compound binding;GO:0043169//cation binding;GO:0003676//nucleic acid binding;GO:0005488//bindin…	-	ENDOD1
ENO2	3532.6	0.2986	-1.743	1e-100	1e-100	Down Regulation	NW_025927922.1	524759	535228	-	2972	ENO2	GO:0000015;GO:0046483;GO:0005829;GO:0044283;GO:0065003;GO:1901700;GO:0044238;GO:0043204;GO:0005996;GO:0019362;GO:0046394;GO:1902494;GO:0072521;GO:0044448;GO:0034641;GO:0009179;GO:0009132;GO:0005938;GO:0150034;GO:0019439;GO:0006163;GO:0006733;GO:0009167;GO:0032501;GO:0006090;GO:0046496;GO:0006139;GO:0009259;GO:1901215;GO:0016053;GO:0048519;GO:0009126;GO:0061718;GO:0006757;GO:0016310;GO:0072525;GO:…	K01689	4GHFE	G	sp|O57391|ENOG_CHICK Gamma-enolase OS=Gallus gallus OX=9031 GN=ENO2 PE=2 SV=1	XP_027305588.1 gamma-enolase isoform X1 [Anas platyrhynchos]	GO:0046483//heterocycle metabolic process;GO:0044283//small molecule biosynthetic process;GO:0065003//protein-containing complex assembly;GO:1901700//response to oxygen-containing compound;GO:0044238//primary metabolic process;GO:0005996//monosaccharide metabolic process;GO:0019362//pyridine nucleotide metabolic process;GO:0046394//carboxylic acid biosynthetic process;GO:0072521//purine-containin…	GO:0000015//phosphopyruvate hydratase complex;GO:0005829//cytosol;GO:0043204//perikaryon;GO:1902494//catalytic complex;GO:0044448//obsolete cell cortex part;GO:0005938//cell cortex;GO:0150034//distal axon;GO:0005575//cellular_component;GO:0005737//cytoplasm;GO:0009986//cell surface;GO:0099568//cytoplasmic region;GO:0071944//cell periphery;GO:0036477//somatodendritic compartment;GO:0005623//obsole…	GO:0042803//protein homodimerization activity;GO:0042802//identical protein binding;GO:0016835//carbon-oxygen lyase activity;GO:0003824//catalytic activity;GO:0003674//molecular_function;GO:0019899//enzyme binding;GO:0016829//lyase activity;GO:0046872//metal ion binding;GO:0043167//ion binding;GO:0046982//protein heterodimerization activity;GO:0000287//magnesium ion binding;GO:0046983//protein di…	ko04066(HIF-1 signaling pathway);ko03018(RNA degradation);ko00010(Glycolysis / Gluconeogenesis)	ENO2
FUNDC2	3377.13	0.3784	-1.402	1e-100	1e-100	Down Regulation	NW_025927665.1	5320340	5326396	+	3476	FUNDC2	GO:0031967;GO:0019867;GO:0005741;GO:0031300;GO:0044455;GO:0005622;GO:0009987;GO:0043231;GO:0031975;GO:0043227;GO:0098573;GO:0009056;GO:0044237;GO:0005739;GO:0031306;GO:0007005;GO:0031090;GO:0044425;GO:0031968;GO:0044429;GO:0006996;GO:0008150;GO:0000422;GO:0016021;GO:0016043;GO:0044444;GO:0044464;GO:0006914;GO:0044446;GO:0043226;GO:0005575;GO:0061919;GO:0071840;GO:0022411;GO:0031966;GO:0044248;GO:…	K17986	4GK4A	S	sp|Q864V5|FUND2_PIG FUN14 domain-containing protein 2 OS=Sus scrofa OX=9823 GN=FUNDC2 PE=2 SV=1	XP_040427810.1 FUN14 domain-containing protein 2 [Cygnus olor]	GO:0009987//cellular process;GO:0009056//catabolic process;GO:0044237//cellular metabolic process;GO:0007005//mitochondrion organization;GO:0006996//organelle organization;GO:0008150//biological_process;GO:0000422//autophagy of mitochondrion;GO:0016043//cellular component organization;GO:0006914//autophagy;GO:0061919//process utilizing autophagic mechanism;GO:0071840//cellular component organizat…	GO:0031967//organelle envelope;GO:0019867//outer membrane;GO:0005741//mitochondrial outer membrane;GO:0031300//intrinsic component of organelle membrane;GO:0044455//obsolete mitochondrial membrane part;GO:0005622//intracellular anatomical structure;GO:0043231//intracellular membrane-bounded organelle;GO:0031975//envelope;GO:0043227//membrane-bounded organelle;GO:0098573//intrinsic component of mi…	-	ko04137(Mitophagy - animal)	FUNDC2
GPI	3460.72	0.3142	-1.67	1e-100	1e-100	Down Regulation	NW_025927708.1	4352230	4372380	-	2179	GPI	GO:0009259;GO:0043523;GO:0001775;GO:0006757;GO:0044446;GO:0016310;GO:0001707;GO:0072525;GO:0046364;GO:0009123;GO:0072330;GO:0005737;GO:0048018;GO:1901698;GO:0010941;GO:0019359;GO:0007369;GO:0051336;GO:0002446;GO:0006754;GO:0002274;GO:0001704;GO:0002700;GO:0019438;GO:0006793;GO:0005623;GO:0002263;GO:0060170;GO:0042593;GO:0046483;GO:0005634;GO:0005829;GO:0002252;GO:0044283;GO:2000116;GO:0008083;GO:…	K01810	4GS76	G	sp|Q4R591|G6PI_MACFA Glucose-6-phosphate isomerase OS=Macaca fascicularis OX=9541 GN=GPI PE=2 SV=3	XP_027322754.1 glucose-6-phosphate isomerase [Anas platyrhynchos] __gt;XP_032051386.1 glucose-6-phosphate isomerase [Aythya fuligula] __gt;XP_035399114.1 glucose-6-phosphate isomerase [Cygnus atratus] __gt;XP_040427651.1 glucose-6-phosphate isomerase [Cygnus olor]	GO:0009259//ribonucleotide metabolic process;GO:0043523//regulation of neuron apoptotic process;GO:0001775//cell activation;GO:0006757//ATP generation from ADP;GO:0016310//phosphorylation;GO:0001707//mesoderm formation;GO:0072525//pyridine-containing compound biosynthetic process;GO:0046364//monosaccharide biosynthetic process;GO:0009123//nucleoside monophosphate metabolic process;GO:0072330//mon…	GO:0044446//obsolete intracellular organelle part;GO:0005737//cytoplasm;GO:0005623//obsolete cell;GO:0060170//ciliary membrane;GO:0005634//nucleus;GO:0005829//cytosol;GO:0005886//plasma membrane;GO:0031982//vesicle;GO:0005929//cilium;GO:0012505//endomembrane system;GO:0043005//neuron projection;GO:0043231//intracellular membrane-bounded organelle;GO:0044425//obsolete membrane part;GO:0031090//org…	GO:0048018//receptor ligand activity;GO:0008083//growth factor activity;GO:0003824//catalytic activity;GO:0003674//molecular_function;GO:0004347//glucose-6-phosphate isomerase activity;GO:0005102//signaling receptor binding;GO:0030246//carbohydrate binding;GO:0016853//isomerase activity;GO:0005125//cytokine activity;GO:0048029//monosaccharide binding;GO:0005488//binding;GO:0016866//intramolecular…	ko00520(Amino sugar and nucleotide sugar metabolism);ko00500(Starch and sucrose metabolism);ko00030(Pentose phosphate pathway);ko00010(Glycolysis / Gluconeogenesis)	GPI
HK1	5319.05	0.4811	-1.056	1e-100	1e-100	Down Regulation	NW_025927710.1	2476512	2520572	-	4821	HK1	GO:0044238;GO:0072656;GO:0001817;GO:0005996;GO:0032880;GO:0019538;GO:0044283;GO:0005829;GO:0046483;GO:0022898;GO:0042593;GO:0048518;GO:0019439;GO:0065009;GO:0031968;GO:0009132;GO:0046835;GO:0050716;GO:0009179;GO:0043170;GO:0046496;GO:0006090;GO:0006139;GO:0009167;GO:0002793;GO:0006163;GO:0006733;GO:0031514;GO:0046394;GO:0008865;GO:0019362;GO:0032731;GO:0050708;GO:0034641;GO:0072521;GO:0005901;GO:…	K00844	4GUAM	G	sp|P19367|HXK1_HUMAN Hexokinase-1 OS=Homo sapiens OX=9606 GN=HK1 PE=1 SV=3	XP_013028384.1 PREDICTED: hexokinase-1 isoform X1 [Anser cygnoides domesticus]	GO:0044238//primary metabolic process;GO:0072656//maintenance of protein location in mitochondrion;GO:0001817//regulation of cytokine production;GO:0005996//monosaccharide metabolic process;GO:0032880//regulation of protein localization;GO:0019538//protein metabolic process;GO:0044283//small molecule biosynthetic process;GO:0046483//heterocycle metabolic process;GO:0022898//regulation of transmem…	GO:0005829//cytosol;GO:0031968//organelle outer membrane;GO:0031514//motile cilium;GO:0005901//caveola;GO:0005575//cellular_component;GO:0031966//mitochondrial membrane;GO:0005737//cytoplasm;GO:0044446//obsolete intracellular organelle part;GO:0005623//obsolete cell;GO:0045121//membrane raft;GO:0071944//cell periphery;GO:0098590//plasma membrane region;GO:0043231//intracellular membrane-bounded o…	GO:0008865//fructokinase activity;GO:0016301//kinase activity;GO:0044877//protein-containing complex binding;GO:0042803//protein homodimerization activity;GO:0004340//glucokinase activity;GO:0042802//identical protein binding;GO:0008144//obsolete drug binding;GO:0097159//organic cyclic compound binding;GO:0004396//hexokinase activity;GO:0003674//molecular_function;GO:0003824//catalytic activity;G…	ko04973(Carbohydrate digestion and absorption);ko04910(Insulin signaling pathway);ko04066(HIF-1 signaling pathway);ko00524(Neomycin, kanamycin and gentamicin biosynthesis);ko00520(Amino sugar and nucleotide sugar metabolism);ko00500(Starch and sucrose metabolism);ko00052(Galactose metabolism);ko00051(Fructose and mannose metabolism);ko00010(Glycolysis / Gluconeogenesis)	HK1
IGFN1	3183.68	0.3568	-1.487	1e-100	1e-100	Down Regulation	NW_025927716.1	4095278	4156903	+	8644	IGFN1	GO:0044424;GO:0030017;GO:0099512;GO:0043229;GO:0043228;GO:0044449;GO:0043232;GO:0044422;GO:0005623;GO:0030016;GO:0031674;GO:0099081;GO:0044444;GO:0043292;GO:0044464;GO:0005634;GO:0043226;GO:0005622;GO:0030018;GO:0043231;GO:0005575;GO:0005737;GO:0043227;GO:0099080	-	4GHCI	T	sp|Q3KNY0|IGFN1_MOUSE Immunoglobulin-like and fibronectin type III domain-containing protein 1 OS=Mus musculus OX=10090 GN=Igfn1 PE=1 SV=3	XP_013052103.1 PREDICTED: immunoglobulin-like and fibronectin type III domain-containing protein 1 isoform X1 [Anser cygnoides domesticus] __gt;XP_013052104.1 PREDICTED: immunoglobulin-like and fibronectin type III domain-containing protein 1 isoform X1 [Anser cygnoides domesticus] __gt;XP_013052106.1 PREDICTED: immunoglobulin-like and fibronectin type III domain-containing protein 1 isoform X1 […	-	GO:0044424//obsolete intracellular part;GO:0030017//sarcomere;GO:0099512//supramolecular fiber;GO:0043229//intracellular organelle;GO:0043228//non-membrane-bounded organelle;GO:0044449//obsolete contractile fiber part;GO:0043232//intracellular non-membrane-bounded organelle;GO:0044422//obsolete organelle part;GO:0005623//obsolete cell;GO:0030016//myofibril;GO:0031674//I band;GO:0099081//supramole…	-	-	Igfn1
JPH2	7043.13	0.4321	-1.21	1e-100	1e-100	Down Regulation	NW_025927725.1	811940	842137	+	4832	JPH2	GO:0055065;GO:0048634;GO:0051716;GO:0048856;GO:1905155;GO:2000026;GO:0005622;GO:0009987;GO:0034762;GO:0043231;GO:0099604;GO:0014701;GO:0034764;GO:0048878;GO:0005198;GO:0070588;GO:1901021;GO:0098827;GO:0044425;GO:0031090;GO:0010314;GO:0032991;GO:0042175;GO:0008150;GO:0003674;GO:0044444;GO:0034767;GO:0060099;GO:0065007;GO:0005789;GO:0005215;GO:0055080;GO:0006873;GO:0055085;GO:0005886;GO:0003008;GO:…	K19530	4GQZK	S	sp|Q2PS20|JPH2_RAT Junctophilin-2 OS=Rattus norvegicus OX=10116 GN=Jph2 PE=1 SV=1	XP_040431840.1 junctophilin-2 [Cygnus olor]	GO:0055065//metal ion homeostasis;GO:0048634//regulation of muscle organ development;GO:0051716//cellular response to stimulus;GO:0048856//anatomical structure development;GO:1905155//positive regulation of membrane invagination;GO:2000026//regulation of multicellular organismal development;GO:0009987//cellular process;GO:0034762//regulation of transmembrane transport;GO:0034764//positive regulat…	GO:0005622//intracellular anatomical structure;GO:0043231//intracellular membrane-bounded organelle;GO:0014701//junctional sarcoplasmic reticulum membrane;GO:0098827//endoplasmic reticulum subcompartment;GO:0044425//obsolete membrane part;GO:0031090//organelle membrane;GO:0032991//protein-containing complex;GO:0042175//nuclear outer membrane-endoplasmic reticulum membrane network;GO:0044444//obso…	GO:0099604//ligand-gated calcium channel activity;GO:0005198//structural molecule activity;GO:0010314//phosphatidylinositol-5-phosphate binding;GO:0003674//molecular_function;GO:0005215//transporter activity;GO:0022834//ligand-gated channel activity;GO:0008324//cation transmembrane transporter activity;GO:0099094//ligand-gated cation channel activity;GO:0005546//phosphatidylinositol-4,5-bisphosph…	-	Jph2
KLHL31	1619.59	0.1931	-2.373	1e-100	1e-100	Down Regulation	NW_025927763.1	2308386	2321458	-	8884	KLHL31	GO:0044260;GO:1901576;GO:0032446;GO:0060255;GO:0044424;GO:0034654;GO:0080090;GO:1901564;GO:2001141;GO:0006351;GO:0051171;GO:0006807;GO:1901362;GO:0019438;GO:0044271;GO:0097659;GO:2000112;GO:0008152;GO:0005623;GO:0071704;GO:0000151;GO:0050794;GO:0009058;GO:0044464;GO:0065007;GO:0031463;GO:0016567;GO:0070647;GO:0032774;GO:1903506;GO:0005575;GO:0034645;GO:0010468;GO:1902494;GO:0090304;GO:0034641;GO:…	K10467	4GQAY	T	sp|Q9H511|KLH31_HUMAN Kelch-like protein 31 OS=Homo sapiens OX=9606 GN=KLHL31 PE=2 SV=1	XP_013027767.1 PREDICTED: kelch-like protein 31 [Anser cygnoides domesticus] __gt;XP_035399013.1 kelch-like protein 31 [Cygnus atratus]	GO:0044260//cellular macromolecule metabolic process;GO:1901576//organic substance biosynthetic process;GO:0032446//protein modification by small protein conjugation;GO:0060255//regulation of macromolecule metabolic process;GO:0034654//nucleobase-containing compound biosynthetic process;GO:0080090//regulation of primary metabolic process;GO:1901564//organonitrogen compound metabolic process;GO:20…	GO:0044424//obsolete intracellular part;GO:0005623//obsolete cell;GO:0000151//ubiquitin ligase complex;GO:0044464//obsolete cell part;GO:0031463//Cul3-RING ubiquitin ligase complex;GO:0005575//cellular_component;GO:1902494//catalytic complex;GO:0032991//protein-containing complex;GO:1990234//transferase complex;GO:0005622//intracellular anatomical structure;GO:0031461//cullin-RING ubiquitin ligas…	-	-	KLHL31
KLHL40	11990.5	0.2036	-2.297	1e-100	1e-100	Down Regulation	NW_025927684.1	1531851	1541788	+	1993	KLHL40	GO:0048518;GO:0043412;GO:0048741;GO:0032268;GO:0010604;GO:0098528;GO:2000060;GO:0036211;GO:0099080;GO:0048468;GO:0019538;GO:0044238;GO:0019222;GO:0007275;GO:0032435;GO:0043228;GO:0060537;GO:0032436;GO:1902494;GO:1903364;GO:0048869;GO:1901800;GO:0051173;GO:0043170;GO:0050789;GO:0032501;GO:0031398;GO:1903321;GO:0030016;GO:1903362;GO:0043232;GO:0031330;GO:0032269;GO:0048731;GO:0043226;GO:0048519;GO:…	K10473	4GUH1	T	sp|Q5U504|KLH40_XENLA Kelch-like protein 40 OS=Xenopus laevis OX=8355 GN=klhl40 PE=2 SV=1	XP_040405647.1 kelch-like protein 40 [Cygnus olor]	GO:0048518//positive regulation of biological process;GO:0043412//macromolecule modification;GO:0048741//skeletal muscle fiber development;GO:0032268//regulation of cellular protein metabolic process;GO:0010604//positive regulation of macromolecule metabolic process;GO:0098528//skeletal muscle fiber differentiation;GO:2000060//positive regulation of ubiquitin-dependent protein catabolic process;G…	GO:0099080//supramolecular complex;GO:0043228//non-membrane-bounded organelle;GO:1902494//catalytic complex;GO:0030016//myofibril;GO:0043232//intracellular non-membrane-bounded organelle;GO:0043226//organelle;GO:0005737//cytoplasm;GO:0005575//cellular_component;GO:0044449//obsolete contractile fiber part;GO:0043229//intracellular organelle;GO:0044424//obsolete intracellular part;GO:0043292//contr…	-	-	klhl40
KLHL41	21611	0.3101	-1.689	1e-100	1e-100	Down Regulation	NW_025927681.1	7038632	7047744	-	3861	KLHL41	GO:0070647;GO:0016020;GO:0055002;GO:0005737;GO:0016567;GO:2000291;GO:0005575;GO:0071840;GO:0048731;GO:0044446;GO:0016528;GO:0043226;GO:1901861;GO:0043292;GO:0031275;GO:0099081;GO:0016202;GO:0005623;GO:0008152;GO:0048641;GO:0044422;GO:0048513;GO:0030154;GO:0030036;GO:0032446;GO:0120025;GO:0044260;GO:0044449;GO:0071944;GO:0007517;GO:0043229;GO:0061061;GO:0044085;GO:0097435;GO:0044424;GO:0048468;GO:…	K10473	4GJ9W	T	sp|A2AUC9|KLH41_MOUSE Kelch-like protein 41 OS=Mus musculus OX=10090 GN=Klhl41 PE=1 SV=1	XP_013026931.1 PREDICTED: kelch-like protein 41 [Anser cygnoides domesticus]	GO:0070647//protein modification by small protein conjugation or removal;GO:0055002//striated muscle cell development;GO:0016567//protein ubiquitination;GO:2000291//regulation of myoblast proliferation;GO:0071840//cellular component organization or biogenesis;GO:0048731//system development;GO:1901861//regulation of muscle tissue development;GO:0031275//obsolete regulation of lateral pseudopodium …	GO:0016020//membrane;GO:0005737//cytoplasm;GO:0005575//cellular_component;GO:0044446//obsolete intracellular organelle part;GO:0016528//sarcoplasm;GO:0043226//organelle;GO:0043292//contractile fiber;GO:0099081//supramolecular polymer;GO:0005623//obsolete cell;GO:0044422//obsolete organelle part;GO:0120025//plasma membrane bounded cell projection;GO:0044449//obsolete contractile fiber part;GO:0071…	-	-	Klhl41
LCP1	434.383	0.0643	-3.959	1e-100	1e-100	Down Regulation	NW_025927824.1	524874	574793	+	3532	LCP1	GO:0001775;GO:0048731;GO:0071801;GO:0044446;GO:0043062;GO:0043226;GO:0070671;GO:0005575;GO:0048522;GO:0071840;GO:0022411;GO:0016020;GO:0005737;GO:0099513;GO:0006950;GO:0044877;GO:0044085;GO:0040011;GO:0050839;GO:0097435;GO:0044424;GO:0120025;GO:0061572;GO:0071944;GO:0005102;GO:0010737;GO:0043229;GO:0051223;GO:0005623;GO:0044422;GO:0048513;GO:1902117;GO:0030036;GO:0060341;GO:0002263;GO:0099081;GO:…	K17276	4GP63	Z	sp|P13796|PLSL_HUMAN Plastin-2 OS=Homo sapiens OX=9606 GN=LCP1 PE=1 SV=6	XP_035409308.1 plastin-2 isoform X2 [Cygnus atratus]	GO:0001775//cell activation;GO:0048731//system development;GO:0071801//regulation of podosome assembly;GO:0043062//extracellular structure organization;GO:0070671//response to interleukin-12;GO:0048522//positive regulation of cellular process;GO:0071840//cellular component organization or biogenesis;GO:0022411//cellular component disassembly;GO:0006950//response to stress;GO:0044085//cellular com…	GO:0044446//obsolete intracellular organelle part;GO:0043226//organelle;GO:0005575//cellular_component;GO:0016020//membrane;GO:0005737//cytoplasm;GO:0099513//polymeric cytoskeletal fiber;GO:0044424//obsolete intracellular part;GO:0120025//plasma membrane bounded cell projection;GO:0071944//cell periphery;GO:0043229//intracellular organelle;GO:0005623//obsolete cell;GO:0044422//obsolete organelle …	GO:0044877//protein-containing complex binding;GO:0050839//cell adhesion molecule binding;GO:0005102//signaling receptor binding;GO:0019899//enzyme binding;GO:0051020//GTPase binding;GO:0005178//integrin binding;GO:0003779//actin binding;GO:0046872//metal ion binding;GO:0043167//ion binding;GO:0043169//cation binding;GO:0051015//actin filament binding;GO:0008092//cytoskeletal protein binding;GO:0…	-	LCP1
LGMN	10129.5	0.3921	-1.351	1e-100	1e-100	Down Regulation	NW_025927714.1	2803042	2828764	+	2156	LGMN	GO:0044446;GO:0051592;GO:0042359;GO:0048519;GO:1901215;GO:0005764;GO:0043523;GO:1901698;GO:0006508;GO:0005737;GO:0031974;GO:1900273;GO:0005773;GO:0005575;GO:0030030;GO:0002495;GO:2001028;GO:0060255;GO:0009628;GO:0009968;GO:0051336;GO:0010941;GO:0051247;GO:0010447;GO:0050806;GO:0032103;GO:0010629;GO:0048585;GO:0043112;GO:0051171;GO:0043067;GO:0005623;GO:0051604;GO:0065008;GO:0050921;GO:0009892;GO:…	K01369	4GT8R	O	sp|Q95M12|LGMN_BOVIN Legumain OS=Bos taurus OX=9913 GN=LGMN PE=1 SV=1	XP_013037377.1 PREDICTED: legumain isoform X1 [Anser cygnoides domesticus] __gt;XP_013037388.1 PREDICTED: legumain isoform X1 [Anser cygnoides domesticus]	GO:0051592//response to calcium ion;GO:0042359//vitamin D metabolic process;GO:0048519//negative regulation of biological process;GO:1901215//negative regulation of neuron death;GO:0043523//regulation of neuron apoptotic process;GO:1901698//response to nitrogen compound;GO:0006508//proteolysis;GO:1900273//positive regulation of long-term synaptic potentiation;GO:0030030//cell projection organizat…	GO:0044446//obsolete intracellular organelle part;GO:0005764//lysosome;GO:0005737//cytoplasm;GO:0031974//membrane-enclosed lumen;GO:0005773//vacuole;GO:0005575//cellular_component;GO:0005623//obsolete cell;GO:0043202//lysosomal lumen;GO:0000323//lytic vacuole;GO:0048471//perinuclear region of cytoplasm;GO:0005768//endosome;GO:0031982//vesicle;GO:0012505//endomembrane system;GO:0005622//intracellu…	GO:0070011//peptidase activity;GO:0004175//endopeptidase activity;GO:0003824//catalytic activity;GO:0003674//molecular_function;GO:0016787//hydrolase activity;GO:0008233//peptidase activity;GO:0008234//cysteine-type peptidase activity;GO:0140096//catalytic activity, acting on a protein;GO:0004197//cysteine-type endopeptidase activity;	ko04612(Antigen processing and presentation);ko04142(Lysosome)	LGMN
LIMCH1	4729.94	0.3449	-1.536	1e-100	1e-100	Down Regulation	NW_025927728.1	2566228	2678172	+	8314	LIMCH1	GO:0030017;GO:0032034;GO:1903391;GO:0080090;GO:0090109;GO:0031672;GO:0032028;GO:0010810;GO:0015629;GO:0051495;GO:0043169;GO:0044464;GO:0065007;GO:0051496;GO:0040012;GO:0007010;GO:0005488;GO:0051174;GO:0030029;GO:0050794;GO:0008092;GO:0032432;GO:0019220;GO:0005515;GO:0033043;GO:0051130;GO:0031430;GO:0051493;GO:0030336;GO:0097517;GO:0051893;GO:0099512;GO:0010638;GO:0110053;GO:0048523;GO:0006996;GO:…	-	4GJEZ	Z	sp|Q9UPQ0|LIMC1_HUMAN LIM and calponin homology domains-containing protein 1 OS=Homo sapiens OX=9606 GN=LIMCH1 PE=1 SV=4	XP_013055298.1 PREDICTED: LOW QUALITY PROTEIN: LIM and calponin homology domains-containing protein 1 [Anser cygnoides domesticus]	GO:1903391//regulation of adherens junction organization;GO:0080090//regulation of primary metabolic process;GO:0090109//regulation of cell-substrate junction assembly;GO:0010810//regulation of cell-substrate adhesion;GO:0051495//positive regulation of cytoskeleton organization;GO:0065007//biological regulation;GO:0051496//positive regulation of stress fiber assembly;GO:0040012//regulation of loc…	GO:0030017//sarcomere;GO:0031672//A band;GO:0015629//actin cytoskeleton;GO:0044464//obsolete cell part;GO:0032432//actin filament bundle;GO:0031430//M band;GO:0097517//contractile actin filament bundle;GO:0099512//supramolecular fiber;GO:0044444//obsolete cytoplasmic part;GO:0005622//intracellular anatomical structure;GO:0044424//obsolete intracellular part;GO:0043229//intracellular organelle;GO:…	GO:0032034//myosin II head/neck binding;GO:0032028//myosin head/neck binding;GO:0043169//cation binding;GO:0005488//binding;GO:0008092//cytoskeletal protein binding;GO:0005515//protein binding;GO:0003674//molecular_function;GO:0017022//myosin binding;GO:0032038//myosin II heavy chain binding;GO:0019904//protein domain specific binding;GO:0046872//metal ion binding;GO:0045159//myosin II binding;GO…	-	LIMCH1
LOC106030828	14609.2	0.4392	-1.187	1e-100	1e-100	Down Regulation	NW_025927710.1	2211020	2235499	-	3856	LOC106030828	GO:0060742;GO:0002443;GO:0051171;GO:0048585;GO:0002263;GO:0048513;GO:0030154;GO:0006810;GO:0065008;GO:0005623;GO:0015849;GO:0002274;GO:0060255;GO:0071944;GO:0051247;GO:0010941;GO:0009894;GO:0042803;GO:0002446;GO:0031974;GO:0005737;GO:0005575;GO:0005773;GO:0010876;GO:0006403;GO:0048519;GO:0005776;GO:0044446;GO:0046942;GO:0001655;GO:1903206;GO:0005764;GO:0001775;GO:0015925;GO:0032501;GO:0030141;GO:…	K12382	4GPW6	GI	sp|O13035|SAP_CHICK Prosaposin OS=Gallus gallus OX=9031 GN=PSAP PE=1 SV=1	XP_035403010.1 prosaposin isoform X10 [Cygnus atratus]	GO:0060742//epithelial cell differentiation involved in prostate gland development;GO:0002443//leukocyte mediated immunity;GO:0051171//regulation of nitrogen compound metabolic process;GO:0048585//negative regulation of response to stimulus;GO:0002263//cell activation involved in immune response;GO:0048513//animal organ development;GO:0030154//cell differentiation;GO:0006810//transport;GO:0065008…	GO:0005623//obsolete cell;GO:0071944//cell periphery;GO:0031974//membrane-enclosed lumen;GO:0005737//cytoplasm;GO:0005575//cellular_component;GO:0005773//vacuole;GO:0005776//autophagosome;GO:0044446//obsolete intracellular organelle part;GO:0005764//lysosome;GO:0030141//secretory granule;GO:0000323//lytic vacuole;GO:0043202//lysosomal lumen;GO:0012505//endomembrane system;GO:0098805//membrane;GO:…	GO:0042803//protein homodimerization activity;GO:0015925//galactosidase activity;GO:1905574//ganglioside GM2 binding;GO:0035594//ganglioside binding;GO:1905577//ganglioside GP1c binding;GO:0098772//molecular function regulator;GO:0005543//phospholipid binding;GO:0036094//small molecule binding;GO:0033218//amide binding;GO:0046625//sphingolipid binding;GO:1905576//ganglioside GT1b binding;GO:00045…	ko04142(Lysosome);ko00600(Sphingolipid metabolism)	PSAP
LOC106031895	4738.15	0.2568	-1.961	1e-100	1e-100	Down Regulation	NW_025927678.1	7317491	7373934	-	11293	LOC106031895	GO:0009987;GO:0005622;GO:0005913;GO:0005916;GO:0005927;GO:0099080;GO:0003779;GO:0099512;GO:0014704;GO:0043228;GO:0046872;GO:0008150;GO:0043232;GO:0051393;GO:0006996;GO:0003674;GO:0043167;GO:0030016;GO:0044444;GO:0016043;GO:0005924;GO:0030054;GO:0044464;GO:0043169;GO:0042805;GO:0043226;GO:0005488;GO:0007010;GO:0008092;GO:0030029;GO:0005911;GO:0005515;GO:0071840;GO:0005575;GO:0005737;GO:0044424;GO:…	-	4GM7M	Z	sp|Q86VF7|NRAP_HUMAN Nebulin-related-anchoring protein OS=Homo sapiens OX=9606 GN=NRAP PE=1 SV=2	XP_013030016.1 PREDICTED: nebulin-related-anchoring protein [Anser cygnoides domesticus]	GO:0009987//cellular process;GO:0008150//biological_process;GO:0006996//organelle organization;GO:0016043//cellular component organization;GO:0007010//cytoskeleton organization;GO:0030029//actin filament-based process;GO:0071840//cellular component organization or biogenesis;GO:0030036//actin cytoskeleton organization;	GO:0005622//intracellular anatomical structure;GO:0005913//adherens junction;GO:0005916//fascia adherens;GO:0005927//muscle tendon junction;GO:0099080//supramolecular complex;GO:0099512//supramolecular fiber;GO:0014704//intercalated disc;GO:0043228//non-membrane-bounded organelle;GO:0043232//intracellular non-membrane-bounded organelle;GO:0030016//myofibril;GO:0044444//obsolete cytoplasmic part;G…	GO:0003779//actin binding;GO:0046872//metal ion binding;GO:0051393//alpha-actinin binding;GO:0003674//molecular_function;GO:0043167//ion binding;GO:0043169//cation binding;GO:0042805//actinin binding;GO:0005488//binding;GO:0008092//cytoskeletal protein binding;GO:0005515//protein binding;GO:0051371//muscle alpha-actinin binding;GO:0017166//vinculin binding;	-	NRAP
LOC106036393	1715.25	0.04586	-4.447	1e-100	1e-100	Down Regulation	NW_025927942.1	152239	153584	+	707	LOC106036393	GO:0005575;GO:0033293;GO:0050662;GO:0042742;GO:0009605;GO:1901681;GO:0098542;GO:0019731;GO:0008144;GO:0043168;GO:0009617;GO:0031406;GO:1901363;GO:0051704;GO:0019842;GO:0050896;GO:0002376;GO:0005488;GO:0043177;GO:0097159;GO:0043167;GO:0003674;GO:0008150;GO:0043207;GO:0019730;GO:0009607;GO:0006955;GO:0009374;GO:0006959;GO:0006950;GO:0033218;GO:0036094;GO:0006952;GO:0051707;GO:0048037;GO:0005576	-	4GUSD	S	sp|P02701|AVID_CHICK Avidin OS=Gallus gallus OX=9031 GN=AVD PE=1 SV=3	XP_013037251.1 PREDICTED: avidin-like [Anser cygnoides domesticus]	GO:0042742//defense response to bacterium;GO:0009605//response to external stimulus;GO:0098542//defense response to other organism;GO:0019731//antibacterial humoral response;GO:0009617//response to bacterium;GO:0051704//obsolete multi-organism process;GO:0050896//response to stimulus;GO:0002376//immune system process;GO:0008150//biological_process;GO:0043207//response to external biotic stimulus;…	GO:0005575//cellular_component;GO:0005576//extracellular region;	GO:0033293//monocarboxylic acid binding;GO:0050662//obsolete coenzyme binding;GO:1901681//sulfur compound binding;GO:0008144//obsolete drug binding;GO:0043168//anion binding;GO:0031406//carboxylic acid binding;GO:1901363//heterocyclic compound binding;GO:0019842//vitamin binding;GO:0005488//binding;GO:0043177//organic acid binding;GO:0097159//organic cyclic compound binding;GO:0043167//ion bindin…	-	AVD
LOC106038270	4306.31	0.4777	-1.066	1e-100	1e-100	Down Regulation	NW_025927887.1	704002	718860	+	2583	LOC106038270	GO:0044446;GO:0044431;GO:0001775;GO:0005764;GO:0005737;GO:0031974;GO:0030663;GO:0005773;GO:0005575;GO:0031966;GO:0002274;GO:0034774;GO:0002446;GO:0048193;GO:0002263;GO:0002443;GO:0005623;GO:0065008;GO:0006810;GO:1901615;GO:0016125;GO:0005829;GO:0044283;GO:0002252;GO:0035578;GO:0008203;GO:0046165;GO:0008015;GO:0005996;GO:0006766;GO:0031983;GO:0050660;GO:0044238;GO:0016651;GO:0002283;GO:0000323;GO:…	K00326	4GQ3B	C	sp|P07514|NB5R3_BOVIN NADH-cytochrome b5 reductase 3 OS=Bos taurus OX=9913 GN=CYB5R3 PE=1 SV=3	XP_013040121.1 PREDICTED: NADH-cytochrome b5 reductase 3 isoform X2 [Anser cygnoides domesticus]	GO:0001775//cell activation;GO:0002274//myeloid leukocyte activation;GO:0002446//neutrophil mediated immunity;GO:0048193//Golgi vesicle transport;GO:0002263//cell activation involved in immune response;GO:0002443//leukocyte mediated immunity;GO:0065008//regulation of biological quality;GO:0006810//transport;GO:1901615//organic hydroxy compound metabolic process;GO:0016125//sterol metabolic proces…	GO:0044446//obsolete intracellular organelle part;GO:0044431//obsolete Golgi apparatus part;GO:0005764//lysosome;GO:0005737//cytoplasm;GO:0031974//membrane-enclosed lumen;GO:0030663//COPI-coated vesicle membrane;GO:0005773//vacuole;GO:0005575//cellular_component;GO:0031966//mitochondrial membrane;GO:0034774//secretory granule lumen;GO:0005623//obsolete cell;GO:0005829//cytosol;GO:0035578//azuroph…	GO:0050660//flavin adenine dinucleotide binding;GO:0016651//oxidoreductase activity, acting on NAD(P)H;GO:0032559//adenyl ribonucleotide binding;GO:0032553//ribonucleotide binding;GO:0036094//small molecule binding;GO:0016208//AMP binding;GO:0008144//obsolete drug binding;GO:0003824//catalytic activity;GO:0071949//FAD binding;GO:0097159//organic cyclic compound binding;GO:0003674//molecular_funct…	ko00520(Amino sugar and nucleotide sugar metabolism)	CYB5R3
LOC106047130	741.829	0.05598	-4.159	1e-100	1e-100	Down Regulation	NW_025927898.1	656192	663893	+	1831	LOC106047130	GO:0006950;GO:0045055;GO:0040011;GO:0044424;GO:0002695;GO:0008289;GO:0043229;GO:0005102;GO:0042535;GO:0005576;GO:0044422;GO:0002281;GO:0005775;GO:0042581;GO:0033993;GO:0002690;GO:0050866;GO:0090559;GO:0002218;GO:0009607;GO:0006955;GO:0023056;GO:0043901;GO:0061008;GO:0032490;GO:0002685;GO:0048731;GO:0071222;GO:0097708;GO:0010494;GO:0043226;GO:0050766;GO:0048522;GO:0030334;GO:0010647;GO:0042277;GO:…	-	4GMJD	V	sp|P17213|BPI_HUMAN Bactericidal permeability-increasing protein OS=Homo sapiens OX=9606 GN=BPI PE=1 SV=4	XP_035423040.1 LOW QUALITY PROTEIN: bactericidal permeability-increasing protein-like [Cygnus atratus]	GO:0006950//response to stress;GO:0045055//regulated exocytosis;GO:0040011//locomotion;GO:0002695//negative regulation of leukocyte activation;GO:0042535//positive regulation of tumor necrosis factor production;GO:0002281//macrophage activation involved in immune response;GO:0033993//response to lipid;GO:0002690//positive regulation of leukocyte chemotaxis;GO:0050866//negative regulation of cell …	GO:0044424//obsolete intracellular part;GO:0043229//intracellular organelle;GO:0005576//extracellular region;GO:0044422//obsolete organelle part;GO:0005775//vacuolar lumen;GO:0042581//specific granule;GO:0097708//intracellular vesicle;GO:0010494//cytoplasmic stress granule;GO:0043226//organelle;GO:0016020//membrane;GO:0099503//secretory vesicle;GO:0043228//non-membrane-bounded organelle;GO:004323…	GO:0008289//lipid binding;GO:0005102//signaling receptor binding;GO:0042277//peptide binding;GO:0097367//carbohydrate derivative binding;GO:0005488//binding;GO:0005515//protein binding;GO:0001530//lipopolysaccharide binding;GO:0071723//lipopeptide binding;GO:0033218//amide binding;GO:0003674//molecular_function;GO:0070891//lipoteichoic acid binding;	-	BPI
LOC106047196	13250.2	0.2959	-1.757	1e-100	1e-100	Down Regulation	NW_025928481.1	19784	28012	+	3053	LOC106047196	GO:0003009;GO:0009605;GO:0008144;GO:0005198;GO:0032502;GO:0044267;GO:0016791;GO:0016788;GO:0016818;GO:0004721;GO:0006725;GO:0006753;GO:0043168;GO:0048856;GO:0009987;GO:0005622;GO:0006470;GO:1901363;GO:0007018;GO:0032991;GO:0008150;GO:0097159;GO:1901360;GO:0003674;GO:0044444;GO:0046034;GO:0009199;GO:0050879;GO:0003824;GO:0099512;GO:0044237;GO:0006464;GO:0009161;GO:0036464;GO:0005515;GO:0009141;GO:…	K10352	490K5	Z	sp|P13538|MYSS_CHICK Myosin heavy chain, skeletal muscle, adult OS=Gallus gallus OX=9031 PE=1 SV=4	XP_027327349.2 myosin heavy chain, skeletal muscle, adult-like [Anas platyrhynchos]	GO:0003009//skeletal muscle contraction;GO:0009605//response to external stimulus;GO:0032502//developmental process;GO:0044267//cellular protein metabolic process;GO:0006725//cellular aromatic compound metabolic process;GO:0006753//nucleoside phosphate metabolic process;GO:0048856//anatomical structure development;GO:0009987//cellular process;GO:0006470//protein dephosphorylation;GO:0007018//micr…	GO:0005622//intracellular anatomical structure;GO:0032991//protein-containing complex;GO:0044444//obsolete cytoplasmic part;GO:0099512//supramolecular fiber;GO:0036464//cytoplasmic ribonucleoprotein granule;GO:0044464//obsolete cell part;GO:0016460//myosin II complex;GO:0015629//actin cytoskeleton;GO:0030017//sarcomere;GO:0031672//A band;GO:0099080//supramolecular complex;GO:0005856//cytoskeleton…	GO:0008144//obsolete drug binding;GO:0005198//structural molecule activity;GO:0016791//phosphatase activity;GO:0016788//hydrolase activity, acting on ester bonds;GO:0016818//hydrolase activity, acting on acid anhydrides, in phosphorus-containing anhydrides;GO:0004721//phosphoprotein phosphatase activity;GO:0043168//anion binding;GO:1901363//heterocyclic compound binding;GO:0097159//organic cyclic…	ko04810(Regulation of actin cytoskeleton);ko04530(Tight junction);ko04270(Vascular smooth muscle contraction)	-
LOC106048016	2891.67	0.4161	-1.265	1e-100	1e-100	Down Regulation	NW_025927970.1	154518	161350	-	3506	LOC106048016	GO:0031090;GO:0005739;GO:0007005;GO:0003824;GO:0007568;GO:0044237;GO:0035748;GO:0044444;GO:0005654;GO:0008150;GO:0006996;GO:0097159;GO:0030182;GO:1901360;GO:0003674;GO:0009987;GO:0005615;GO:0005622;GO:0002237;GO:0005741;GO:0005874;GO:0061564;GO:0006753;GO:0046434;GO:0031967;GO:0048856;GO:0042221;GO:0048667;GO:0009636;GO:0043231;GO:0009605;GO:1901292;GO:0005740;GO:0120039;GO:0009166;GO:0098805;GO:…	K01121	4GK8R	L	sp|P09543|CN37_HUMAN 2__apos;,3__apos;-cyclic-nucleotide 3__apos;-phosphodiesterase OS=Homo sapiens OX=9606 GN=CNP PE=1 SV=2	XP_040392780.1 2__apos;,3__apos;-cyclic-nucleotide 3__apos;-phosphodiesterase isoform X1 [Cygnus olor]	GO:0007005//mitochondrion organization;GO:0007568//aging;GO:0044237//cellular metabolic process;GO:0008150//biological_process;GO:0006996//organelle organization;GO:0030182//neuron differentiation;GO:1901360//organic cyclic compound metabolic process;GO:0009987//cellular process;GO:0002237//response to molecule of bacterial origin;GO:0061564//axon development;GO:0006753//nucleoside phosphate meta…	GO:0031090//organelle membrane;GO:0005739//mitochondrion;GO:0035748//myelin sheath abaxonal region;GO:0044444//obsolete cytoplasmic part;GO:0005654//nucleoplasm;GO:0005615//extracellular space;GO:0005622//intracellular anatomical structure;GO:0005741//mitochondrial outer membrane;GO:0005874//microtubule;GO:0031967//organelle envelope;GO:0043231//intracellular membrane-bounded organelle;GO:0005740…	GO:0003824//catalytic activity;GO:0097159//organic cyclic compound binding;GO:0003674//molecular_function;GO:0036094//small molecule binding;GO:0042578//phosphoric ester hydrolase activity;GO:0004112//cyclic-nucleotide phosphodiesterase activity;GO:0030551//cyclic nucleotide binding;GO:0004113//2',3'-cyclic-nucleotide 3'-phosphodiesterase activity;GO:0003723//RNA binding;GO:0003676//nucleic acid …	-	CNP
LOC106048916	2769.16	0.2766	-1.854	1e-100	1e-100	Down Regulation	NW_025928149.1	29970	47120	+	8158	LOC106048916	GO:0009892;GO:0048513;GO:0065008;GO:0006810;GO:0019438;GO:0006793;GO:0005623;GO:0061024;GO:0009156;GO:1901293;GO:0006006;GO:2000378;GO:0006754;GO:0006796;GO:1990830;GO:0019359;GO:0090407;GO:0034654;GO:0009894;GO:0005737;GO:0006091;GO:0031966;GO:0016310;GO:0072525;GO:0005575;GO:0072330;GO:0031331;GO:0009123;GO:0048519;GO:0009126;GO:0061718;GO:0016301;GO:0044446;GO:0006757;GO:0009259;GO:0008219;GO:…	K00844	4GNBU	G	sp|P52789|HXK2_HUMAN Hexokinase-2 OS=Homo sapiens OX=9606 GN=HK2 PE=1 SV=2	XP_013056481.1 PREDICTED: glucokinase [Anser cygnoides domesticus]	GO:0009892//negative regulation of metabolic process;GO:0048513//animal organ development;GO:0065008//regulation of biological quality;GO:0006810//transport;GO:0019438//aromatic compound biosynthetic process;GO:0006793//phosphorus metabolic process;GO:0061024//membrane organization;GO:0009156//ribonucleoside monophosphate biosynthetic process;GO:1901293//nucleoside phosphate biosynthetic process;…	GO:0005623//obsolete cell;GO:0005737//cytoplasm;GO:0031966//mitochondrial membrane;GO:0005575//cellular_component;GO:0044446//obsolete intracellular organelle part;GO:0031968//organelle outer membrane;GO:0005829//cytosol;GO:0005740//mitochondrial envelope;GO:0098805//membrane;GO:0044444//obsolete cytoplasmic part;GO:0005739//mitochondrion;GO:0031090//organelle membrane;GO:0043231//intracellular m…	GO:0016301//kinase activity;GO:0008865//fructokinase activity;GO:0036094//small molecule binding;GO:0032553//ribonucleotide binding;GO:0032559//adenyl ribonucleotide binding;GO:0003674//molecular_function;GO:0097159//organic cyclic compound binding;GO:0004396//hexokinase activity;GO:0003824//catalytic activity;GO:0008144//obsolete drug binding;GO:0004340//glucokinase activity;GO:0019200//carbohyd…	ko04973(Carbohydrate digestion and absorption);ko04910(Insulin signaling pathway);ko04066(HIF-1 signaling pathway);ko00524(Neomycin, kanamycin and gentamicin biosynthesis);ko00520(Amino sugar and nucleotide sugar metabolism);ko00500(Starch and sucrose metabolism);ko00052(Galactose metabolism);ko00051(Fructose and mannose metabolism);ko00010(Glycolysis / Gluconeogenesis)	HK2
LOC125181520	641.924	0.06109	-4.033	1e-100	1e-100	Down Regulation	NW_025928311.1	24858	30019	+	4271	LOC125181520	GO:0045321;GO:0042110;GO:0044425;GO:0038023;GO:0031224;GO:0007154;GO:0071944;GO:0023052;GO:0007165;GO:0060089;GO:0046649;GO:0048873;GO:0006955;GO:0032501;GO:0048871;GO:0050789;GO:0042592;GO:0007169;GO:0016021;GO:0008150;GO:0065008;GO:0003674;GO:0001894;GO:0005623;GO:0007167;GO:0009987;GO:0002376;GO:0050896;GO:0060249;GO:0050794;GO:0044464;GO:0065007;GO:0051716;GO:0002250;GO:0001775;GO:0048872;GO:…	-	49HQX	S	-	XP_040399775.1 uncharacterized protein LOC121063421 isoform X1 [Cygnus olor]	GO:0045321//leukocyte activation;GO:0042110//T cell activation;GO:0007154//cell communication;GO:0023052//signaling;GO:0007165//signal transduction;GO:0046649//lymphocyte activation;GO:0048873//homeostasis of number of cells within a tissue;GO:0006955//immune response;GO:0032501//multicellular organismal process;GO:0048871//multicellular organismal homeostasis;GO:0050789//regulation of biological…	GO:0044425//obsolete membrane part;GO:0031224//intrinsic component of membrane;GO:0071944//cell periphery;GO:0016021//integral component of membrane;GO:0005623//obsolete cell;GO:0044464//obsolete cell part;GO:0016020//membrane;GO:0005886//plasma membrane;GO:0005575//cellular_component;	GO:0038023//signaling receptor activity;GO:0060089//molecular transducer activity;GO:0003674//molecular_function;	-	-
LOC125182090	4487.25	0.1485	-2.752	1e-100	1e-100	Down Regulation	NW_025927671.1	5731669	5738905	+	1517	LOC125182090	GO:0044432;GO:0043266;GO:0006875;GO:0010522;GO:0010648;GO:1902495;GO:0071313;GO:0019901;GO:0055001;GO:0003015;GO:0098588;GO:0032989;GO:0043233;GO:0060314;GO:0050794;GO:0030029;GO:0043269;GO:0005488;GO:0009410;GO:0086019;GO:0010880;GO:0043169;GO:0044464;GO:0031000;GO:0071417;GO:0042391;GO:0034220;GO:0010243;GO:0010033;GO:0051049;GO:0005515;GO:0051239;GO:0007154;GO:1903779;GO:0010038;GO:0048523;GO:…	-	4GM1E	S	sp|P19204|CASQ2_CHICK Calsequestrin-2 OS=Gallus gallus OX=9031 GN=CASQ2 PE=1 SV=1	XP_013038886.1 PREDICTED: calsequestrin-2 [Anser cygnoides domesticus]	GO:0043266//regulation of potassium ion transport;GO:0006875//cellular metal ion homeostasis;GO:0010522//regulation of calcium ion transport into cytosol;GO:0010648//negative regulation of cell communication;GO:0071313//cellular response to caffeine;GO:0055001//muscle cell development;GO:0003015//heart process;GO:0032989//cellular component morphogenesis;GO:0060314//regulation of ryanodine-sensit…	GO:0044432//obsolete endoplasmic reticulum part;GO:1902495//transmembrane transporter complex;GO:0098588//bounding membrane of organelle;GO:0043233//organelle lumen;GO:0044464//obsolete cell part;GO:0033018//sarcoplasmic reticulum lumen;GO:0099512//supramolecular fiber;GO:0034702//ion channel complex;GO:0043227//membrane-bounded organelle;GO:0070013//intracellular organelle lumen;GO:0034704//calc…	GO:0019901//protein kinase binding;GO:0005488//binding;GO:0043169//cation binding;GO:0005515//protein binding;GO:0019900//kinase binding;GO:0046983//protein dimerization activity;GO:0046872//metal ion binding;GO:0043167//ion binding;GO:0019899//enzyme binding;GO:0003674//molecular_function;GO:0005509//calcium ion binding;GO:0005080//protein kinase C binding;GO:0042802//identical protein binding;G…	-	CASQ2
LSP1	14867.4	0.345	-1.535	1e-100	1e-100	Down Regulation	NW_025927699.1	6494657	6535366	-	2685	LSP1	GO:0009605;GO:0003779;GO:0042221;GO:0006915;GO:0012501;GO:0051716;GO:0005856;GO:0050896;GO:0009987;GO:0005622;GO:0003674;GO:0008150;GO:0043232;GO:0006996;GO:0050789;GO:0016043;GO:0006968;GO:0023052;GO:0006952;GO:0043228;GO:0007154;GO:0005886;GO:0005575;GO:0005515;GO:0071840;GO:0016020;GO:0008219;GO:0065007;GO:0006935;GO:0044464;GO:0050794;GO:0008092;GO:0005488;GO:0043226;GO:0007010;GO:0005623;GO:…	K14957	4GSMX	S	sp|P33241|LSP1_HUMAN Lymphocyte-specific protein 1 OS=Homo sapiens OX=9606 GN=LSP1 PE=1 SV=1	XP_032044923.1 lymphocyte-specific protein 1 [Aythya fuligula]	GO:0009605//response to external stimulus;GO:0042221//response to chemical;GO:0006915//apoptotic process;GO:0012501//programmed cell death;GO:0051716//cellular response to stimulus;GO:0050896//response to stimulus;GO:0009987//cellular process;GO:0008150//biological_process;GO:0006996//organelle organization;GO:0050789//regulation of biological process;GO:0016043//cellular component organization;G…	GO:0005856//cytoskeleton;GO:0005622//intracellular anatomical structure;GO:0043232//intracellular non-membrane-bounded organelle;GO:0043228//non-membrane-bounded organelle;GO:0005886//plasma membrane;GO:0005575//cellular_component;GO:0016020//membrane;GO:0044464//obsolete cell part;GO:0043226//organelle;GO:0005623//obsolete cell;GO:0015629//actin cytoskeleton;GO:0044424//obsolete intracellular pa…	GO:0003779//actin binding;GO:0003674//molecular_function;GO:0005515//protein binding;GO:0008092//cytoskeletal protein binding;GO:0005488//binding;	ko04625(C-type lectin receptor signaling pathway)	LSP1
MAP4	4020.7	0.372	-1.427	1e-100	1e-100	Down Regulation	NW_025927975.1	312045	451120	-	12044	MAP4	GO:0007399;GO:0007275;GO:0030010;GO:0051012;GO:0051653;GO:0051179;GO:0048699;GO:0048468;GO:0051301;GO:0099080;GO:0051656;GO:0015631;GO:0051128;GO:0005856;GO:0006928;GO:0051234;GO:0005829;GO:0044441;GO:0043232;GO:0032838;GO:0022008;GO:0050789;GO:0032501;GO:0007017;GO:1902017;GO:0099572;GO:0048869;GO:0030424;GO:0044430;GO:0120032;GO:0044463;GO:0043228;GO:0071840;GO:0007051;GO:0030030;GO:1902856;GO:…	K10431	4C9R5	Z	sp|P27816|MAP4_HUMAN Microtubule-associated protein 4 OS=Homo sapiens OX=9606 GN=MAP4 PE=1 SV=3	XP_040405148.1 microtubule-associated protein 4 isoform X4 [Cygnus olor]	GO:0007399//nervous system development;GO:0007275//multicellular organism development;GO:0030010//establishment of cell polarity;GO:0051012//microtubule sliding;GO:0051653//spindle localization;GO:0051179//localization;GO:0048699//generation of neurons;GO:0048468//cell development;GO:0051301//cell division;GO:0051656//establishment of organelle localization;GO:0051128//regulation of cellular comp…	GO:0099080//supramolecular complex;GO:0005856//cytoskeleton;GO:0005829//cytosol;GO:0044441//obsolete ciliary part;GO:0043232//intracellular non-membrane-bounded organelle;GO:0032838//plasma membrane bounded cell projection cytoplasm;GO:0099572//postsynaptic specialization;GO:0030424//axon;GO:0044430//obsolete cytoskeletal part;GO:0044463//obsolete cell projection part;GO:0043228//non-membrane-bou…	GO:0015631//tubulin binding;GO:0005198//structural molecule activity;GO:0003674//molecular_function;GO:0005515//protein binding;GO:0005488//binding;GO:0008092//cytoskeletal protein binding;GO:0008017//microtubule binding;	-	MAP4
MB	2128.17	0.2718	-1.88	1e-100	1e-100	Down Regulation	NW_025927850.1	467232	474833	-	2861	MB	GO:0001568;GO:0065007;GO:0035295;GO:0015671;GO:0043169;GO:0044464;GO:0019825;GO:0005488;GO:0010033;GO:0001944;GO:0003008;GO:0046906;GO:0020037;GO:0048534;GO:0043353;GO:0036094;GO:0072359;GO:0003010;GO:0030097;GO:0042542;GO:0002520;GO:0010035;GO:0042592;GO:0006941;GO:0006936;GO:0001666;GO:0048856;GO:0002262;GO:1901363;GO:0009987;GO:0009719;GO:0005622;GO:0009636;GO:0035239;GO:0003009;GO:0042221;GO:…	-	4GT44	C	sp|Q7LZM2|MYG_ANAPO Myoglobin OS=Anas poecilorhyncha OX=75854 GN=MB PE=1 SV=2	XP_013036303.1 PREDICTED: myoglobin [Anser cygnoides domesticus] __gt;XP_035407822.1 myoglobin isoform X1 [Cygnus atratus] __gt;XP_040400848.1 myoglobin isoform X1 [Cygnus olor]	GO:0001568//blood vessel development;GO:0065007//biological regulation;GO:0035295//tube development;GO:0015671//oxygen transport;GO:0010033//response to organic substance;GO:0001944//vasculature development;GO:0003008//system process;GO:0048534//hematopoietic or lymphoid organ development;GO:0043353//enucleate erythrocyte differentiation;GO:0072359//circulatory system development;GO:0003010//volu…	GO:0044464//obsolete cell part;GO:0005622//intracellular anatomical structure;GO:0044444//obsolete cytoplasmic part;GO:0005575//cellular_component;GO:0005737//cytoplasm;GO:0044424//obsolete intracellular part;GO:0005623//obsolete cell;GO:0005829//cytosol;	GO:0043169//cation binding;GO:0019825//oxygen binding;GO:0005488//binding;GO:0046906//tetrapyrrole binding;GO:0020037//heme binding;GO:0036094//small molecule binding;GO:1901363//heterocyclic compound binding;GO:0005344//oxygen carrier activity;GO:0008144//obsolete drug binding;GO:0048037//obsolete cofactor binding;GO:0097159//organic cyclic compound binding;GO:0003674//molecular_function;GO:0140…	-	MB
MYBPH	3484.98	0.3132	-1.675	1e-100	1e-100	Down Regulation	NW_025927716.1	3941457	3961382	+	2516	MYBPH	GO:0051371;GO:0030017;GO:0031672;GO:0032989;GO:0055001;GO:0031674;GO:0015629;GO:0006936;GO:0006941;GO:0065007;GO:0044464;GO:0016460;GO:0005488;GO:0007010;GO:0030029;GO:0008092;GO:0051015;GO:0070925;GO:0005515;GO:0051239;GO:0007015;GO:0003008;GO:0031033;GO:0031430;GO:0042692;GO:0099512;GO:0032991;GO:0008150;GO:0006996;GO:0003674;GO:0016043;GO:0044444;GO:0051146;GO:0048856;GO:0009987;GO:0005622;GO:…	-	4GRD9	Z	sp|Q05623|MYBPH_CHICK Myosin-binding protein H OS=Gallus gallus OX=9031 GN=MYBPH PE=1 SV=1	XP_013052043.1 PREDICTED: myosin-binding protein H [Anser cygnoides domesticus]	GO:0032989//cellular component morphogenesis;GO:0055001//muscle cell development;GO:0006936//muscle contraction;GO:0006941//striated muscle contraction;GO:0065007//biological regulation;GO:0007010//cytoskeleton organization;GO:0030029//actin filament-based process;GO:0070925//organelle assembly;GO:0051239//regulation of multicellular organismal process;GO:0007015//actin filament organization;GO:0…	GO:0030017//sarcomere;GO:0031672//A band;GO:0031674//I band;GO:0015629//actin cytoskeleton;GO:0044464//obsolete cell part;GO:0016460//myosin II complex;GO:0031430//M band;GO:0099512//supramolecular fiber;GO:0032991//protein-containing complex;GO:0044444//obsolete cytoplasmic part;GO:0005622//intracellular anatomical structure;GO:0044424//obsolete intracellular part;GO:0043229//intracellular organ…	GO:0051371//muscle alpha-actinin binding;GO:0005488//binding;GO:0008092//cytoskeletal protein binding;GO:0051015//actin filament binding;GO:0005515//protein binding;GO:0003674//molecular_function;GO:0005198//structural molecule activity;GO:0044877//protein-containing complex binding;GO:0042805//actinin binding;GO:0008307//structural constituent of muscle;GO:0051393//alpha-actinin binding;GO:00974…	-	MYBPH
MYOM1	7793.76	0.3724	-1.425	1e-100	1e-100	Down Regulation	NW_025927671.1	3689664	3765952	+	6502	MYOM1	GO:0016043;GO:0044444;GO:0051146;GO:0008150;GO:0032991;GO:0032879;GO:0006996;GO:0003674;GO:0010468;GO:0007154;GO:0023052;GO:0005200;GO:0099512;GO:0042692;GO:0005198;GO:0019900;GO:0032502;GO:0005863;GO:0042802;GO:0007519;GO:0060538;GO:0046983;GO:0051222;GO:0009987;GO:0022607;GO:0005622;GO:0001654;GO:0009893;GO:1903532;GO:0051716;GO:0048856;GO:0055001;GO:0031674;GO:0015629;GO:0070201;GO:0006936;GO:…	-	48XT2	Z	sp|P52179|MYOM1_HUMAN Myomesin-1 OS=Homo sapiens OX=9606 GN=MYOM1 PE=1 SV=2	XP_021244259.1 myomesin-1 isoform X1 [Numida meleagris]	GO:0016043//cellular component organization;GO:0051146//striated muscle cell differentiation;GO:0008150//biological_process;GO:0032879//regulation of localization;GO:0006996//organelle organization;GO:0010468//regulation of gene expression;GO:0007154//cell communication;GO:0023052//signaling;GO:0042692//muscle cell differentiation;GO:0032502//developmental process;GO:0007519//skeletal muscle tiss…	GO:0044444//obsolete cytoplasmic part;GO:0032991//protein-containing complex;GO:0099512//supramolecular fiber;GO:0005863//striated muscle myosin thick filament;GO:0005622//intracellular anatomical structure;GO:0031674//I band;GO:0015629//actin cytoskeleton;GO:0031672//A band;GO:0030017//sarcomere;GO:0031430//M band;GO:0044464//obsolete cell part;GO:0016460//myosin II complex;GO:0043232//intracell…	GO:0003674//molecular_function;GO:0005200//structural constituent of cytoskeleton;GO:0005198//structural molecule activity;GO:0019900//kinase binding;GO:0042802//identical protein binding;GO:0046983//protein dimerization activity;GO:0051371//muscle alpha-actinin binding;GO:0005515//protein binding;GO:0005488//binding;GO:0008092//cytoskeletal protein binding;GO:0051015//actin filament binding;GO:0…	-	MYOM1
NCAM1	8695.27	0.3303	-1.598	1e-100	1e-100	Down Regulation	NW_025927688.1	5989376	6104252	+	7276	NCAM1	GO:1901861;GO:0023056;GO:0048731;GO:0060421;GO:1903530;GO:0043226;GO:0048522;GO:0031102;GO:0016319;GO:0071840;GO:0048149;GO:1901681;GO:0000003;GO:0045471;GO:0048583;GO:0044057;GO:0035158;GO:0010721;GO:1901185;GO:0044424;GO:0044260;GO:0005102;GO:0055034;GO:0008152;GO:0044422;GO:0021794;GO:0031175;GO:0060284;GO:0043679;GO:0005104;GO:0009607;GO:0006955;GO:0030427;GO:0045927;GO:0055023;GO:0048806;GO:…	K06491	4GSNH	T	sp|P13590|NCAM1_CHICK Neural cell adhesion molecule 1 OS=Gallus gallus OX=9031 GN=NCAM1 PE=1 SV=3	XP_040390524.1 LOW QUALITY PROTEIN: neural cell adhesion molecule 1 [Cygnus olor]	GO:1901861//regulation of muscle tissue development;GO:0023056//positive regulation of signaling;GO:0048731//system development;GO:0060421//positive regulation of heart growth;GO:1903530//regulation of secretion by cell;GO:0048522//positive regulation of cellular process;GO:0031102//neuron projection regeneration;GO:0016319//mushroom body development;GO:0071840//cellular component organization or…	GO:0043226//organelle;GO:0044424//obsolete intracellular part;GO:0044422//obsolete organelle part;GO:0043679//axon terminus;GO:0030427//site of polarized growth;GO:0031225//anchored component of membrane;GO:0030424//axon;GO:0031594//neuromuscular junction;GO:0044463//obsolete cell projection part;GO:0043025//neuronal cell body;GO:0030054//cell junction;GO:0097482//muscle cell postsynaptic special…	GO:1901681//sulfur compound binding;GO:0005102//signaling receptor binding;GO:0005104//fibroblast growth factor receptor binding;GO:0030275//LRR domain binding;GO:0005488//binding;GO:0005088//guanyl-nucleotide exchange factor activity;GO:0043168//anion binding;GO:0017016//small GTPase binding;GO:0070851//growth factor receptor binding;GO:0104005//obsolete hijacked molecular function;GO:0042802//i…	ko04514(Cell adhesion molecules)	NCAM1
OBSCN	10896.8	0.3029	-1.723	1e-100	1e-100	Down Regulation	NW_025927684.1	1267929	1454837	+	35360	OBSCN	GO:0030017;GO:0036094;GO:0008104;GO:0032553;GO:0007165;GO:0031672;GO:0005516;GO:0044451;GO:0031674;GO:0098772;GO:0065007;GO:0007010;GO:0043068;GO:0071704;GO:0070925;GO:0008092;GO:0044421;GO:0005886;GO:0032559;GO:0031430;GO:0003824;GO:0042383;GO:0044237;GO:0005085;GO:0006996;GO:0032991;GO:0008150;GO:0003674;GO:0097159;GO:0044444;GO:0051146;GO:0046578;GO:0005654;GO:0051716;GO:0048856;GO:0042981;GO:…	K17531	4GHRJ	T	sp|A2AAJ9|OBSCN_MOUSE Obscurin OS=Mus musculus OX=10090 GN=Obscn PE=1 SV=3	XP_040406125.1 LOW QUALITY PROTEIN: obscurin [Cygnus olor]	GO:0008104//protein localization;GO:0007165//signal transduction;GO:0065007//biological regulation;GO:0007010//cytoskeleton organization;GO:0043068//positive regulation of programmed cell death;GO:0071704//organic substance metabolic process;GO:0070925//organelle assembly;GO:0044237//cellular metabolic process;GO:0006996//organelle organization;GO:0008150//biological_process;GO:0051146//striated …	GO:0030017//sarcomere;GO:0031672//A band;GO:0044451//obsolete nucleoplasm part;GO:0031674//I band;GO:0044421//obsolete extracellular region part;GO:0005886//plasma membrane;GO:0031430//M band;GO:0042383//sarcolemma;GO:0032991//protein-containing complex;GO:0044444//obsolete cytoplasmic part;GO:0005654//nucleoplasm;GO:0005615//extracellular space;GO:0005622//intracellular anatomical structure;GO:0…	GO:0036094//small molecule binding;GO:0032553//ribonucleotide binding;GO:0005516//calmodulin binding;GO:0098772//molecular function regulator;GO:0008092//cytoskeletal protein binding;GO:0032559//adenyl ribonucleotide binding;GO:0003824//catalytic activity;GO:0005085//guanyl-nucleotide exchange factor activity;GO:0003674//molecular_function;GO:0097159//organic cyclic compound binding;GO:0008144//o…	-	Obscn
P2RX5	2132.68	0.314	-1.671	1e-100	1e-100	Down Regulation	NW_025927733.1	706576	719569	+	4815	P2RX5	GO:0005215;GO:0065007;GO:0004931;GO:0008270;GO:1903034;GO:0035586;GO:0006873;GO:0055080;GO:0009888;GO:0050817;GO:0099537;GO:0055085;GO:0005639;GO:0072503;GO:0005886;GO:0003008;GO:0050850;GO:0009967;GO:0032559;GO:0008324;GO:0022834;GO:0060089;GO:0032553;GO:0007165;GO:0036094;GO:1902533;GO:0099094;GO:0031224;GO:0051260;GO:0010959;GO:0019725;GO:0042592;GO:0012505;GO:0051716;GO:0055065;GO:2000026;GO:…	K05219	4GKTF	P	sp|Q93086|P2RX5_HUMAN P2X purinoceptor 5 OS=Homo sapiens OX=9606 GN=P2RX5 PE=2 SV=4	XP_013051938.1 PREDICTED: P2X purinoceptor 5 isoform X1 [Anser cygnoides domesticus]	GO:0065007//biological regulation;GO:1903034//regulation of response to wounding;GO:0006873//cellular ion homeostasis;GO:0055080//cation homeostasis;GO:0009888//tissue development;GO:0050817//coagulation;GO:0099537//trans-synaptic signaling;GO:0055085//transmembrane transport;GO:0072503//cellular divalent inorganic cation homeostasis;GO:0003008//system process;GO:0050850//positive regulation of c…	GO:0005639//integral component of nuclear inner membrane;GO:0005886//plasma membrane;GO:0031224//intrinsic component of membrane;GO:0012505//endomembrane system;GO:0031967//organelle envelope;GO:0005622//intracellular anatomical structure;GO:0043231//intracellular membrane-bounded organelle;GO:0044425//obsolete membrane part;GO:0031090//organelle membrane;GO:0044444//obsolete cytoplasmic part;GO:…	GO:0005215//transporter activity;GO:0004931//extracellularly ATP-gated cation channel activity;GO:0008270//zinc ion binding;GO:0035586//purinergic nucleotide receptor activity;GO:0032559//adenyl ribonucleotide binding;GO:0008324//cation transmembrane transporter activity;GO:0022834//ligand-gated channel activity;GO:0060089//molecular transducer activity;GO:0032553//ribonucleotide binding;GO:00360…	ko04080(Neuroactive ligand-receptor interaction);ko04020(Calcium signaling pathway)	P2RX5
P4HA2	3280.3	0.4387	-1.189	1e-100	1e-100	Down Regulation	NW_025927669.1	10043893	10071989	-	2083	P4HA2	GO:0009792;GO:0031981;GO:0040018;GO:0044446;GO:0016702;GO:0043226;GO:0048639;GO:0005575;GO:0046914;GO:0006091;GO:0044281;GO:0031974;GO:0005737;GO:0044424;GO:0044260;GO:0043229;GO:0008152;GO:0005623;GO:1901605;GO:0019798;GO:0044422;GO:0030246;GO:0055114;GO:0019511;GO:0005634;GO:0019752;GO:0005829;GO:0010171;GO:0045927;GO:0048598;GO:0018126;GO:0043412;GO:0048518;GO:0051094;GO:0044238;GO:0007275;GO:…	K00472	4GT4Z	E	sp|Q5ZLK5|P4HA2_CHICK Prolyl 4-hydroxylase subunit alpha-2 OS=Gallus gallus OX=9031 GN=P4HA2 PE=2 SV=1	XP_013031458.1 PREDICTED: prolyl 4-hydroxylase subunit alpha-2 isoform X3 [Anser cygnoides domesticus]	GO:0009792//embryo development ending in birth or egg hatching;GO:0040018//positive regulation of multicellular organism growth;GO:0048639//positive regulation of developmental growth;GO:0006091//generation of precursor metabolites and energy;GO:0044281//small molecule metabolic process;GO:0044260//cellular macromolecule metabolic process;GO:0008152//metabolic process;GO:1901605//alpha-amino acid…	GO:0031981//nuclear lumen;GO:0044446//obsolete intracellular organelle part;GO:0043226//organelle;GO:0005575//cellular_component;GO:0031974//membrane-enclosed lumen;GO:0005737//cytoplasm;GO:0044424//obsolete intracellular part;GO:0043229//intracellular organelle;GO:0005623//obsolete cell;GO:0044422//obsolete organelle part;GO:0005634//nucleus;GO:0005829//cytosol;GO:1902494//catalytic complex;GO:0…	GO:0016702//oxidoreductase activity, acting on single donors with incorporation of molecular oxygen, incorporation of two atoms of oxygen;GO:0046914//transition metal ion binding;GO:0019798//procollagen-proline dioxygenase activity;GO:0030246//carbohydrate binding;GO:0009055//electron transfer activity;GO:0046872//metal ion binding;GO:0043167//ion binding;GO:0048029//monosaccharide binding;GO:003…	ko00330(Arginine and proline metabolism)	P4HA2
PFKFB3	3986.47	0.2134	-2.228	1e-100	1e-100	Down Regulation	NW_025927685.1	2826911	2865154	+	5957	PFKFB3	GO:0046483;GO:0005634;GO:0060322;GO:0044283;GO:0005829;GO:0019219;GO:0048518;GO:0007399;GO:0045913;GO:0003873;GO:0007275;GO:0044238;GO:0005996;GO:0019362;GO:0046394;GO:0072521;GO:1900544;GO:0034641;GO:0009179;GO:0046835;GO:0009132;GO:0030811;GO:0019439;GO:0016311;GO:0006733;GO:0006163;GO:0032501;GO:0009167;GO:0006139;GO:0046496;GO:0006090;GO:1900542;GO:0009259;GO:0043467;GO:0016053;GO:0019203;GO:…	K01103	4GI6P	G	sp|Q16875|F263_HUMAN 6-phosphofructo-2-kinase/fructose-2,6-bisphosphatase 3 OS=Homo sapiens OX=9606 GN=PFKFB3 PE=1 SV=1	XP_040402441.1 6-phosphofructo-2-kinase/fructose-2,6-bisphosphatase 3 isoform X5 [Cygnus olor]	GO:0046483//heterocycle metabolic process;GO:0060322//head development;GO:0044283//small molecule biosynthetic process;GO:0019219//regulation of nucleobase-containing compound metabolic process;GO:0048518//positive regulation of biological process;GO:0007399//nervous system development;GO:0045913//positive regulation of carbohydrate metabolic process;GO:0007275//multicellular organism development…	GO:0005634//nucleus;GO:0005829//cytosol;GO:0044446//obsolete intracellular organelle part;GO:0005575//cellular_component;GO:0031974//membrane-enclosed lumen;GO:0005737//cytoplasm;GO:0005623//obsolete cell;GO:0005622//intracellular anatomical structure;GO:0043231//intracellular membrane-bounded organelle;GO:0044444//obsolete cytoplasmic part;GO:0005654//nucleoplasm;GO:0031981//nuclear lumen;GO:004…	GO:0003873//6-phosphofructo-2-kinase activity;GO:0019203//carbohydrate phosphatase activity;GO:0016301//kinase activity;GO:0008144//obsolete drug binding;GO:0016791//phosphatase activity;GO:0003824//catalytic activity;GO:0003674//molecular_function;GO:0097159//organic cyclic compound binding;GO:0032559//adenyl ribonucleotide binding;GO:0036094//small molecule binding;GO:0032553//ribonucleotide bi…	ko04152(AMPK signaling pathway);ko04066(HIF-1 signaling pathway);ko00051(Fructose and mannose metabolism)	PFKFB3
PGK1	9790.86	0.4894	-1.031	1e-100	1e-100	Down Regulation	NW_025927715.1	2154455	2166916	+	1787	PGK1	GO:0044449;GO:0006796;GO:0006006;GO:0006754;GO:1901293;GO:0009628;GO:0009156;GO:0097722;GO:0090407;GO:0034654;GO:0019359;GO:2000181;GO:0046716;GO:0005623;GO:0045121;GO:0070482;GO:0006793;GO:0065008;GO:0051604;GO:0019438;GO:0030154;GO:0006757;GO:0016301;GO:0061718;GO:0009126;GO:0015036;GO:0048519;GO:0005694;GO:0016053;GO:0009259;GO:0006508;GO:0006091;GO:0005737;GO:0072330;GO:0009123;GO:0046364;GO:…	K00927	4GS8B	G	sp|P51903|PGK_CHICK Phosphoglycerate kinase OS=Gallus gallus OX=9031 GN=PGK PE=2 SV=2	XP_005015253.2 phosphoglycerate kinase 1 [Anas platyrhynchos] __gt;XP_032052216.1 phosphoglycerate kinase 1 [Aythya fuligula]	GO:0006796//phosphate-containing compound metabolic process;GO:0006006//glucose metabolic process;GO:0006754//ATP biosynthetic process;GO:1901293//nucleoside phosphate biosynthetic process;GO:0009628//response to abiotic stimulus;GO:0009156//ribonucleoside monophosphate biosynthetic process;GO:0097722//sperm motility;GO:0090407//organophosphate biosynthetic process;GO:0034654//nucleobase-containi…	GO:0044449//obsolete contractile fiber part;GO:0005623//obsolete cell;GO:0045121//membrane raft;GO:0005694//chromosome;GO:0005737//cytoplasm;GO:0005575//cellular_component;GO:0030018//Z disc;GO:0031514//motile cilium;GO:0030016//myofibril;GO:0005829//cytosol;GO:0005929//cilium;GO:0098805//membrane;GO:0031672//A band;GO:0030017//sarcomere;GO:0031674//I band;GO:0042995//cell projection;GO:0031430//…	GO:0016301//kinase activity;GO:0015036//disulfide oxidoreductase activity;GO:0047134//protein-disulfide reductase (NAD(P)) activity;GO:0004618//phosphoglycerate kinase activity;GO:0016651//oxidoreductase activity, acting on NAD(P)H;GO:0032553//ribonucleotide binding;GO:0036094//small molecule binding;GO:0032559//adenyl ribonucleotide binding;GO:0003824//catalytic activity;GO:0097159//organic cycl…	ko04066(HIF-1 signaling pathway);ko00010(Glycolysis / Gluconeogenesis)	PGK
PLN	1580.79	0.1925	-2.377	1e-100	1e-100	Down Regulation	NW_025927694.1	4484454	4501309	-	8545	PLN	GO:0003015;GO:0098588;GO:0072511;GO:0051241;GO:0005246;GO:0090533;GO:0098533;GO:0051100;GO:1902080;GO:0010522;GO:0070838;GO:1902495;GO:0044432;GO:0072359;GO:0007188;GO:0006875;GO:0010243;GO:0010033;GO:0051049;GO:0051239;GO:0014706;GO:0005515;GO:0045822;GO:0007166;GO:0090281;GO:0042391;GO:0010880;GO:0051480;GO:0044464;GO:0050794;GO:0060314;GO:0043269;GO:0005488;GO:0044429;GO:0055074;GO:0006812;GO:…	K05852	4GVQ3	S	sp|P26677|PPLA_CHICK Cardiac phospholamban OS=Gallus gallus OX=9031 GN=PLN PE=2 SV=1	PKU45087.1 cardiac phospholamban [Limosa lapponica baueri]	GO:0003015//heart process;GO:0072511//inorganic cation transmembrane transport;GO:0051241//negative regulation of multicellular organismal process;GO:0051100//negative regulation of binding;GO:1902080//regulation of calcium ion import into sarcoplasmic reticulum;GO:0010522//regulation of calcium ion transport into cytosol;GO:0070838//metal ion transport;GO:0072359//circulatory system development;…	GO:0098588//bounding membrane of organelle;GO:0090533//cation-transporting ATPase complex;GO:0098533//ATPase dependent transmembrane transport complex;GO:1902495//transmembrane transporter complex;GO:0044432//obsolete endoplasmic reticulum part;GO:0044464//obsolete cell part;GO:0044429//obsolete mitochondrial part;GO:0031975//envelope;GO:0043227//membrane-bounded organelle;GO:0044422//obsolete or…	GO:0005246//calcium channel regulator activity;GO:0005515//protein binding;GO:0005488//binding;GO:0060590//ATPase regulator activity;GO:0042030//ATPase inhibitor activity;GO:0004857//enzyme inhibitor activity;GO:0019899//enzyme binding;GO:0098772//molecular function regulator;GO:0030234//enzyme regulator activity;GO:0003674//molecular_function;GO:0060589//nucleoside-triphosphatase regulator activ…	ko04919(Thyroid hormone signaling pathway);ko04261(Adrenergic signaling in cardiomyocytes);ko04024(cAMP signaling pathway);ko04022(cGMP-PKG signaling pathway);ko04020(Calcium signaling pathway)	PLN
PRKG1	2021.1	0.3122	-1.679	1e-100	1e-100	Down Regulation	NW_025927709.1	118709	589813	-	10410	PRKG1	GO:0030154;GO:0006793;GO:0005623;GO:0062014;GO:0050818;GO:0051336;GO:0030193;GO:0062012;GO:0048738;GO:0043255;GO:0016310;GO:0030030;GO:0014910;GO:0005737;GO:0032891;GO:0046885;GO:1901018;GO:0014897;GO:0050865;GO:0090330;GO:0004690;GO:0016301;GO:0044446;GO:0080134;GO:0016247;GO:0005794;GO:0022008;GO:0032890;GO:0035150;GO:0090331;GO:0048869;GO:0006874;GO:0050819;GO:0032411;GO:0019216;GO:1903522;GO:…	K07376	4GJTI	T	sp|P00516|KGP1_BOVIN cGMP-dependent protein kinase 1 OS=Bos taurus OX=9913 GN=PRKG1 PE=1 SV=2	XP_035186067.1 cGMP-dependent protein kinase 1 isoform X1 [Oxyura jamaicensis] __gt;XP_035394120.1 cGMP-dependent protein kinase 1 isoform X2 [Cygnus atratus] __gt;XP_038036822.1 cGMP-dependent protein kinase 1 isoform X2 [Anas platyrhynchos] __gt;XP_040418887.1 cGMP-dependent protein kinase 1 isoform X2 [Cygnus olor]	GO:0030154//cell differentiation;GO:0006793//phosphorus metabolic process;GO:0062014//negative regulation of small molecule metabolic process;GO:0050818//regulation of coagulation;GO:0051336//regulation of hydrolase activity;GO:0030193//regulation of blood coagulation;GO:0062012//regulation of small molecule metabolic process;GO:0048738//cardiac muscle tissue development;GO:0043255//regulation of…	GO:0005623//obsolete cell;GO:0005737//cytoplasm;GO:0044446//obsolete intracellular organelle part;GO:0005794//Golgi apparatus;GO:0005829//cytosol;GO:0005634//nucleus;GO:0012505//endomembrane system;GO:0031982//vesicle;GO:0005886//plasma membrane;GO:0044444//obsolete cytoplasmic part;GO:0097223//obsolete sperm part;GO:0043231//intracellular membrane-bounded organelle;GO:0044422//obsolete organelle…	GO:0004690//cyclic nucleotide-dependent protein kinase activity;GO:0016301//kinase activity;GO:0016247//channel regulator activity;GO:0048273//mitogen-activated protein kinase p38 binding;GO:0030551//cyclic nucleotide binding;GO:0003674//molecular_function;GO:0097159//organic cyclic compound binding;GO:0003824//catalytic activity;GO:0008144//obsolete drug binding;GO:0042802//identical protein bin…	ko04970(Salivary secretion);ko04923(Regulation of lipolysis in adipocytes);ko04740(Olfactory transduction);ko04730(Long-term depression);ko04714(Thermogenesis);ko04713(Circadian entrainment);ko04611(Platelet activation);ko04540(Gap junction);ko04270(Vascular smooth muscle contraction);ko04022(cGMP-PKG signaling pathway)	PRKG1
RCAN1	3555.97	0.2423	-2.045	1e-100	1e-100	Down Regulation	NW_025927718.1	3457016	3498093	+	3651	RCAN1	GO:0035304;GO:0014902;GO:0080090;GO:0030346;GO:0051093;GO:0010648;GO:0007165;GO:0007613;GO:0098772;GO:0045596;GO:0106057;GO:0014904;GO:0055001;GO:0002931;GO:0051174;GO:0050794;GO:0005488;GO:0045595;GO:0007610;GO:0030234;GO:0044464;GO:0065007;GO:0051148;GO:0043627;GO:0031987;GO:0003008;GO:0070885;GO:0019220;GO:0009888;GO:0005515;GO:0014706;GO:0097720;GO:0007154;GO:0008597;GO:0048523;GO:0042692;GO:…	K17901	4C8HK	T	sp|P53805|RCAN1_HUMAN Calcipressin-1 OS=Homo sapiens OX=9606 GN=RCAN1 PE=1 SV=4	XP_027304945.1 calcipressin-1 isoform X1 [Anas platyrhynchos]	GO:0035304//regulation of protein dephosphorylation;GO:0014902//myotube differentiation;GO:0080090//regulation of primary metabolic process;GO:0051093//negative regulation of developmental process;GO:0010648//negative regulation of cell communication;GO:0007165//signal transduction;GO:0007613//memory;GO:0045596//negative regulation of cell differentiation;GO:0106057//negative regulation of calcin…	GO:0044464//obsolete cell part;GO:0005622//intracellular anatomical structure;GO:0043227//membrane-bounded organelle;GO:0043231//intracellular membrane-bounded organelle;GO:0043229//intracellular organelle;GO:0044424//obsolete intracellular part;GO:0005623//obsolete cell;GO:0043226//organelle;GO:0005737//cytoplasm;GO:0005575//cellular_component;GO:0005634//nucleus;	GO:0030346//protein phosphatase 2B binding;GO:0098772//molecular function regulator;GO:0005488//binding;GO:0030234//enzyme regulator activity;GO:0005515//protein binding;GO:0008597//calcium-dependent protein serine/threonine phosphatase regulator activity;GO:0019903//protein phosphatase binding;GO:0003674//molecular_function;GO:0097159//organic cyclic compound binding;GO:1901363//heterocyclic com…	ko04921(Oxytocin signaling pathway);ko04919(Thyroid hormone signaling pathway)	RCAN1
RTN4	16152.8	0.4376	-1.192	1e-100	1e-100	Down Regulation	NW_025927679.1	8834274	8882176	+	6219	RTN4	-	-	4GJRC	U	sp|Q99P72|RTN4_MOUSE Reticulon-4 OS=Mus musculus OX=10090 GN=Rtn4 PE=1 SV=2	XP_038031802.1 reticulon-4 isoform X8 [Anas platyrhynchos]	-	-	-	-	Rtn4
SPP1	676.361	0.1491	-2.745	1e-100	1e-100	Down Regulation	NW_025927734.1	2895497	2899499	-	1346	SPP1	GO:0048869;GO:0031667;GO:1901654;GO:0032501;GO:0010628;GO:0043170;GO:0008209;GO:0040008;GO:0080134;GO:0065009;GO:0022008;GO:0005794;GO:0019219;GO:0051704;GO:0009966;GO:0048518;GO:0023051;GO:0048683;GO:0051960;GO:0006355;GO:0006928;GO:0022610;GO:0019538;GO:0048699;GO:0071394;GO:0034754;GO:0007399;GO:0048640;GO:0048638;GO:0007275;GO:0044238;GO:0097530;GO:1901700;GO:0030198;GO:0034105;GO:0060255;GO:…	K06250	4GM09	T	sp|P23498|OSTP_CHICK Osteopontin OS=Gallus gallus OX=9031 GN=SPP1 PE=2 SV=3	XP_013045964.1 PREDICTED: osteopontin [Anser cygnoides domesticus]	GO:0048869//cellular developmental process;GO:0031667//response to nutrient levels;GO:1901654//response to ketone;GO:0032501//multicellular organismal process;GO:0010628//positive regulation of gene expression;GO:0043170//macromolecule metabolic process;GO:0008209//androgen metabolic process;GO:0040008//regulation of growth;GO:0080134//regulation of response to stress;GO:0065009//regulation of mo…	GO:0005794//Golgi apparatus;GO:0031012//extracellular matrix;GO:0005623//obsolete cell;GO:0044446//obsolete intracellular organelle part;GO:0031974//membrane-enclosed lumen;GO:0005737//cytoplasm;GO:0005575//cellular_component;GO:0044444//obsolete cytoplasmic part;GO:0005622//intracellular anatomical structure;GO:0005615//extracellular space;GO:0005788//endoplasmic reticulum lumen;GO:0043231//intr…	GO:0048018//receptor ligand activity;GO:0003674//molecular_function;GO:0098772//molecular function regulator;GO:0050840//extracellular matrix binding;GO:0043167//ion binding;GO:0005125//cytokine activity;GO:0005102//signaling receptor binding;GO:0008201//heparin binding;GO:0097367//carbohydrate derivative binding;GO:1901681//sulfur compound binding;GO:0030545//signaling receptor regulator activit…	ko04929(GnRH secretion);ko04620(Toll-like receptor signaling pathway);ko04512(ECM-receptor interaction);ko04510(Focal adhesion);ko04371(Apelin signaling pathway);ko04151(PI3K-Akt signaling pathway)	SPP1
SSPN	1825.93	0.3063	-1.707	1e-100	1e-100	Down Regulation	NW_025928072.1	144725	166969	-	3456	SSPN	GO:0003012;GO:0044425;GO:0045211;GO:0030133;GO:0042383;GO:0030054;GO:0016021;GO:0044444;GO:0090665;GO:0032501;GO:0044456;GO:0008150;GO:0032991;GO:0005622;GO:0022610;GO:0005887;GO:0016010;GO:0043227;GO:0031410;GO:0031226;GO:0098796;GO:0044459;GO:0098590;GO:0031224;GO:0071944;GO:0043229;GO:0031982;GO:0007155;GO:0044424;GO:0098794;GO:0097060;GO:0045202;GO:0006936;GO:0012505;GO:0005623;GO:0097708;GO:…	-	4GIM3	S	sp|Q14714|SSPN_HUMAN Sarcospan OS=Homo sapiens OX=9606 GN=SSPN PE=2 SV=3	XP_013040166.1 PREDICTED: sarcospan [Anser cygnoides domesticus]	GO:0003012//muscle system process;GO:0032501//multicellular organismal process;GO:0008150//biological_process;GO:0022610//biological adhesion;GO:0007155//cell adhesion;GO:0006936//muscle contraction;GO:0003008//system process;	GO:0044425//obsolete membrane part;GO:0045211//postsynaptic membrane;GO:0030133//transport vesicle;GO:0042383//sarcolemma;GO:0030054//cell junction;GO:0016021//integral component of membrane;GO:0044444//obsolete cytoplasmic part;GO:0090665//glycoprotein complex;GO:0044456//obsolete synapse part;GO:0032991//protein-containing complex;GO:0005622//intracellular anatomical structure;GO:0005887//integ…	-	-	SSPN
STK17A	9479.45	0.2669	-1.906	1e-100	1e-100	Down Regulation	NW_025927817.1	140999	168672	-	5788	STK17A	GO:2000269;GO:0031981;GO:0008219;GO:0043226;GO:0044446;GO:0016301;GO:0016773;GO:0048731;GO:0002165;GO:0007476;GO:0035107;GO:0016310;GO:0005575;GO:0048522;GO:0097367;GO:0031974;GO:0016020;GO:0044424;GO:0009887;GO:0010941;GO:0043229;GO:0030554;GO:0006796;GO:0071944;GO:0044260;GO:0048513;GO:0044422;GO:0008152;GO:0005623;GO:0006793;GO:0043067;GO:0002009;GO:0016607;GO:0004672;GO:0005634;GO:0035120;GO:…	K08804	4GKCI	T	sp|Q9UEE5|ST17A_HUMAN Serine/threonine-protein kinase 17A OS=Homo sapiens OX=9606 GN=STK17A PE=1 SV=2	XP_035408298.1 serine/threonine-protein kinase 17A [Cygnus atratus]	GO:2000269//regulation of fibroblast apoptotic process;GO:0008219//cell death;GO:0048731//system development;GO:0002165//instar larval or pupal development;GO:0007476//imaginal disc-derived wing morphogenesis;GO:0035107//appendage morphogenesis;GO:0016310//phosphorylation;GO:0048522//positive regulation of cellular process;GO:0009887//animal organ morphogenesis;GO:0010941//regulation of cell deat…	GO:0031981//nuclear lumen;GO:0043226//organelle;GO:0044446//obsolete intracellular organelle part;GO:0005575//cellular_component;GO:0031974//membrane-enclosed lumen;GO:0016020//membrane;GO:0044424//obsolete intracellular part;GO:0043229//intracellular organelle;GO:0071944//cell periphery;GO:0044422//obsolete organelle part;GO:0005623//obsolete cell;GO:0016607//nuclear speck;GO:0005634//nucleus;GO…	GO:0016301//kinase activity;GO:0016773//phosphotransferase activity, alcohol group as acceptor;GO:0097367//carbohydrate derivative binding;GO:0030554//adenyl nucleotide binding;GO:0004672//protein kinase activity;GO:0000166//nucleotide binding;GO:0004674//protein serine/threonine kinase activity;GO:0043167//ion binding;GO:1901265//nucleoside phosphate binding;GO:0005524//ATP binding;GO:0032555//p…	-	STK17A
SYNPO2	526.797	0.09799	-3.351	1e-100	1e-100	Down Regulation	NW_025927734.1	3946511	4040029	+	8298	SYNPO2	GO:0009056;GO:1902903;GO:0044430;GO:2000145;GO:0043228;GO:0043232;GO:0051393;GO:0065009;GO:0030016;GO:0050789;GO:0005924;GO:0045859;GO:0030054;GO:0005856;GO:0051128;GO:0000045;GO:1902905;GO:0051338;GO:0032956;GO:0005634;GO:0005829;GO:0032268;GO:0042641;GO:0048518;GO:0051270;GO:0032231;GO:0019222;GO:0050790;GO:0001725;GO:0099080;GO:0003779;GO:0044424;GO:0044085;GO:0043229;GO:0060255;GO:0044449;GO:…	-	4GMWQ	TZ	sp|D4A702|SYNP2_RAT Synaptopodin-2 OS=Rattus norvegicus OX=10116 GN=Synpo2 PE=1 SV=2	XP_013040753.1 PREDICTED: synaptopodin-2 [Anser cygnoides domesticus]	GO:0009056//catabolic process;GO:1902903//regulation of supramolecular fiber organization;GO:2000145//regulation of cell motility;GO:0065009//regulation of molecular function;GO:0050789//regulation of biological process;GO:0045859//regulation of protein kinase activity;GO:0051128//regulation of cellular component organization;GO:0000045//autophagosome assembly;GO:1902905//positive regulation of s…	GO:0044430//obsolete cytoskeletal part;GO:0043228//non-membrane-bounded organelle;GO:0043232//intracellular non-membrane-bounded organelle;GO:0030016//myofibril;GO:0005924//obsolete cell-substrate adherens junction;GO:0030054//cell junction;GO:0005856//cytoskeleton;GO:0005634//nucleus;GO:0005829//cytosol;GO:0042641//actomyosin;GO:0001725//stress fiber;GO:0099080//supramolecular complex;GO:0044424…	GO:0051393//alpha-actinin binding;GO:0003779//actin binding;GO:0071889//14-3-3 protein binding;GO:0042805//actinin binding;GO:0003674//molecular_function;GO:0051371//muscle alpha-actinin binding;GO:0031005//filamin binding;GO:0005488//binding;GO:0008092//cytoskeletal protein binding;GO:0005515//protein binding;	-	Synpo2
SYNPO2L	15511.8	0.3406	-1.554	1e-100	1e-100	Down Regulation	NW_025927677.1	8930052	8964861	+	5762	SYNPO2L	GO:0044464;GO:0065007;GO:0031981;GO:0043226;GO:0005488;GO:0032233;GO:0043233;GO:0008092;GO:0044446;GO:0050794;GO:0030018;GO:0005515;GO:0048522;GO:0005575;GO:0005737;GO:0031974;GO:0032970;GO:0051130;GO:0033043;GO:0051493;GO:0030017;GO:0044424;GO:0043229;GO:0044449;GO:0044422;GO:0044428;GO:0005623;GO:0044451;GO:0044089;GO:0015629;GO:0099081;GO:0031674;GO:0051495;GO:0043292;GO:1902905;GO:0032956;GO:…	-	4GJHH	TZ	sp|Q9H987|SYP2L_HUMAN Synaptopodin 2-like protein OS=Homo sapiens OX=9606 GN=SYNPO2L PE=1 SV=3	XP_013032067.1 PREDICTED: synaptopodin 2-like protein isoform X1 [Anser cygnoides domesticus]	GO:0065007//biological regulation;GO:0032233//positive regulation of actin filament bundle assembly;GO:0050794//regulation of cellular process;GO:0048522//positive regulation of cellular process;GO:0032970//regulation of actin filament-based process;GO:0051130//positive regulation of cellular component organization;GO:0033043//regulation of organelle organization;GO:0051493//regulation of cytoske…	GO:0044464//obsolete cell part;GO:0031981//nuclear lumen;GO:0043226//organelle;GO:0043233//organelle lumen;GO:0044446//obsolete intracellular organelle part;GO:0030018//Z disc;GO:0005575//cellular_component;GO:0005737//cytoplasm;GO:0031974//membrane-enclosed lumen;GO:0030017//sarcomere;GO:0044424//obsolete intracellular part;GO:0043229//intracellular organelle;GO:0044449//obsolete contractile fib…	GO:0005488//binding;GO:0008092//cytoskeletal protein binding;GO:0005515//protein binding;GO:0003779//actin binding;GO:0003674//molecular_function;	-	SYNPO2L
TFRC	6998.92	0.3258	-1.618	1e-100	1e-100	Down Regulation	NW_025927753.1	2721623	2734552	+	5457	TFRC	GO:0071704;GO:0098657;GO:0051806;GO:0055080;GO:0006873;GO:0070665;GO:0005215;GO:0065007;GO:0045785;GO:0048471;GO:0071310;GO:0002637;GO:0050871;GO:0071345;GO:0071702;GO:0008324;GO:0045780;GO:0032526;GO:0044421;GO:0055085;GO:0005768;GO:1990712;GO:0005886;GO:0051052;GO:1903037;GO:0050670;GO:0043235;GO:0104005;GO:0098805;GO:0031224;GO:0008104;GO:0030316;GO:0030659;GO:0001618;GO:0080090;GO:0031982;GO:…	K06503	4GHUF	OP	sp|Q90997|TFR1_CHICK Transferrin receptor protein 1 OS=Gallus gallus OX=9031 GN=TFRC PE=2 SV=2	QOL71371.1 transferrin receptor [Anser sp.]	GO:0071704//organic substance metabolic process;GO:0098657//import into cell;GO:0051806//entry into host;GO:0055080//cation homeostasis;GO:0006873//cellular ion homeostasis;GO:0070665//positive regulation of leukocyte proliferation;GO:0065007//biological regulation;GO:0045785//positive regulation of cell adhesion;GO:0071310//cellular response to organic substance;GO:0002637//regulation of immunog…	GO:0048471//perinuclear region of cytoplasm;GO:0044421//obsolete extracellular region part;GO:0005768//endosome;GO:1990712//HFE-transferrin receptor complex;GO:0005886//plasma membrane;GO:0043235//receptor complex;GO:0098805//membrane;GO:0031224//intrinsic component of membrane;GO:0030659//cytoplasmic vesicle membrane;GO:0031982//vesicle;GO:0012505//endomembrane system;GO:0043230//extracellular o…	GO:0005215//transporter activity;GO:0008324//cation transmembrane transporter activity;GO:0104005//obsolete hijacked molecular function;GO:0001618//virus receptor activity;GO:0042802//identical protein binding;GO:0030544//Hsp70 protein binding;GO:0097159//organic cyclic compound binding;GO:0003674//molecular_function;GO:0003676//nucleic acid binding;GO:0022857//transmembrane transporter activity;…	ko04640(Hematopoietic cell lineage);ko04216(Ferroptosis);ko04145(Phagosome);ko04144(Endocytosis);ko04066(HIF-1 signaling pathway)	TFRC
TMEM182	2352.59	0.2369	-2.077	1e-100	1e-100	Down Regulation	NW_025927865.1	953592	979508	+	3059	TMEM182	GO:0016020;GO:0044425;GO:0005575;GO:0031224;GO:0016021	-	4GQCF	S	sp|Q6ZP80|TM182_HUMAN Transmembrane protein 182 OS=Homo sapiens OX=9606 GN=TMEM182 PE=1 SV=2	XP_035414028.1 transmembrane protein 182 isoform X1 [Cygnus atratus] __gt;XP_040392411.1 transmembrane protein 182 isoform X1 [Cygnus olor]	-	GO:0016020//membrane;GO:0044425//obsolete membrane part;GO:0005575//cellular_component;GO:0031224//intrinsic component of membrane;GO:0016021//integral component of membrane;	-	-	TMEM182
TMOD1	2418	0.1329	-2.912	1e-100	1e-100	Down Regulation	NW_025927929.1	341306	366322	-	3918	TMOD1	GO:0044428;GO:0032989;GO:0043010;GO:0055001;GO:0015629;GO:0070307;GO:0030864;GO:0006936;GO:0010639;GO:0030837;GO:0030017;GO:0009791;GO:0051693;GO:0005515;GO:0009888;GO:0030832;GO:0030534;GO:0007015;GO:0002064;GO:0032271;GO:0003008;GO:0033043;GO:0070252;GO:0051493;GO:1901879;GO:0065007;GO:0030834;GO:0044464;GO:0007610;GO:0005488;GO:1902904;GO:0007010;GO:0030029;GO:0050794;GO:0008092;GO:0051015;GO:…	K10370	4GJ5G	Z	sp|P49813|TMOD1_MOUSE Tropomodulin-1 OS=Mus musculus OX=10090 GN=Tmod1 PE=1 SV=2	XP_013043348.1 PREDICTED: tropomodulin-1 isoform X1 [Anser cygnoides domesticus]	GO:0032989//cellular component morphogenesis;GO:0043010//camera-type eye development;GO:0055001//muscle cell development;GO:0070307//lens fiber cell development;GO:0006936//muscle contraction;GO:0010639//negative regulation of organelle organization;GO:0030837//negative regulation of actin filament polymerization;GO:0009791//post-embryonic development;GO:0051693//actin filament capping;GO:0009888…	GO:0044428//obsolete nuclear part;GO:0015629//actin cytoskeleton;GO:0030864//cortical actin cytoskeleton;GO:0030017//sarcomere;GO:0044464//obsolete cell part;GO:0032991//protein-containing complex;GO:0045169//fusome;GO:1990357//terminal web;GO:0005865//striated muscle thin filament;GO:0044444//obsolete cytoplasmic part;GO:0099512//supramolecular fiber;GO:0043231//intracellular membrane-bounded or…	GO:0005515//protein binding;GO:0005488//binding;GO:0008092//cytoskeletal protein binding;GO:0051015//actin filament binding;GO:0003674//molecular_function;GO:0044877//protein-containing complex binding;GO:0005523//tropomyosin binding;GO:0003779//actin binding;	-	Tmod1
TNNI2	8876.05	0.4456	-1.166	1e-100	1e-100	Down Regulation	NW_025927699.1	6536359	6541281	-	884	TNNI2	GO:0043232;GO:1903508;GO:0043167;GO:0030016;GO:0010628;GO:0050789;GO:0032501;GO:0060047;GO:0033275;GO:0010556;GO:0051173;GO:0006937;GO:0044430;GO:0046872;GO:0003012;GO:0043228;GO:0019222;GO:0030049;GO:0003779;GO:0008015;GO:0099080;GO:0005856;GO:0005829;GO:0005634;GO:0006928;GO:0006355;GO:0019219;GO:0010604;GO:0048518;GO:0045935;GO:0031014;GO:0044422;GO:0005623;GO:0099081;GO:0043292;GO:0051171;GO:…	K12043	4GIS8	Z	sp|P68246|TNNI2_CHICK Troponin I, fast skeletal muscle OS=Gallus gallus OX=9031 GN=TNNI2 PE=1 SV=2	XP_005019798.1 troponin I, fast skeletal muscle [Anas platyrhynchos] __gt;XP_009979460.1 PREDICTED: troponin I, fast skeletal muscle [Tauraco erythrolophus] __gt;XP_013047057.1 PREDICTED: troponin I, fast skeletal muscle isoform X2 [Anser cygnoides domesticus] __gt;XP_032044971.1 troponin I, fast skeletal muscle [Aythya fuligula]	GO:1903508//positive regulation of nucleic acid-templated transcription;GO:0010628//positive regulation of gene expression;GO:0050789//regulation of biological process;GO:0032501//multicellular organismal process;GO:0060047//heart contraction;GO:0033275//actin-myosin filament sliding;GO:0010556//regulation of macromolecule biosynthetic process;GO:0051173//positive regulation of nitrogen compound …	GO:0043232//intracellular non-membrane-bounded organelle;GO:0030016//myofibril;GO:0044430//obsolete cytoskeletal part;GO:0043228//non-membrane-bounded organelle;GO:0099080//supramolecular complex;GO:0005856//cytoskeleton;GO:0005829//cytosol;GO:0005634//nucleus;GO:0044422//obsolete organelle part;GO:0005623//obsolete cell;GO:0099081//supramolecular polymer;GO:0043292//contractile fiber;GO:0044424/…	GO:0043167//ion binding;GO:0046872//metal ion binding;GO:0003779//actin binding;GO:0031014//troponin T binding;GO:0003674//molecular_function;GO:0005515//protein binding;GO:0043169//cation binding;GO:0005488//binding;GO:0008092//cytoskeletal protein binding;	-	TNNI2
TPI1	5806.39	0.3966	-1.334	1e-100	1e-100	Down Regulation	NW_025927922.1	546216	549171	-	1318	TPI1	GO:0009205;GO:0016861;GO:0019363;GO:0031430;GO:1901575;GO:1901361;GO:0008340;GO:0009141;GO:0006071;GO:0034404;GO:0006734;GO:0003008;GO:0006164;GO:0071704;GO:0061621;GO:0033500;GO:0065007;GO:0006732;GO:0031674;GO:0019725;GO:0044282;GO:0042592;GO:0031672;GO:0009166;GO:1901137;GO:0030017;GO:0048878;GO:0009127;GO:0042802;GO:0009435;GO:0045454;GO:0009605;GO:0043231;GO:1901292;GO:0009168;GO:0009987;GO:…	K01803	4GPHS	G	sp|P00940|TPIS_CHICK Triosephosphate isomerase OS=Gallus gallus OX=9031 GN=TPI1 PE=1 SV=2	XP_025969119.1 triosephosphate isomerase [Dromaius novaehollandiae] __gt;XP_029876554.1 triosephosphate isomerase [Aquila chrysaetos chrysaetos] __gt;XP_032063472.1 triosephosphate isomerase [Aythya fuligula] __gt;XP_035169775.1 triosephosphate isomerase [Oxyura jamaicensis] __gt;XP_035401498.1 triosephosphate isomerase [Cygnus atratus] __gt;XP_037245983.1 triosephosphate isomerase [Falco rustico…	GO:0009205//purine ribonucleoside triphosphate metabolic process;GO:0019363//pyridine nucleotide biosynthetic process;GO:1901575//organic substance catabolic process;GO:1901361//organic cyclic compound catabolic process;GO:0008340//determination of adult lifespan;GO:0009141//nucleoside triphosphate metabolic process;GO:0006071//glycerol metabolic process;GO:0034404//nucleobase-containing small mo…	GO:0031430//M band;GO:0031674//I band;GO:0031672//A band;GO:0030017//sarcomere;GO:0043231//intracellular membrane-bounded organelle;GO:0005622//intracellular anatomical structure;GO:0044444//obsolete cytoplasmic part;GO:0005737//cytoplasm;GO:0030018//Z disc;GO:0005575//cellular_component;GO:0005623//obsolete cell;GO:0044449//obsolete contractile fiber part;GO:0005634//nucleus;GO:0005829//cytosol;…	GO:0016861//intramolecular oxidoreductase activity, interconverting aldoses and ketoses;GO:0042802//identical protein binding;GO:0004807//triose-phosphate isomerase activity;GO:0016860//intramolecular oxidoreductase activity;GO:0003674//molecular_function;GO:0003824//catalytic activity;GO:0042803//protein homodimerization activity;GO:0005515//protein binding;GO:0005488//binding;GO:0046983//protei…	ko00562(Inositol phosphate metabolism);ko00051(Fructose and mannose metabolism);ko00010(Glycolysis / Gluconeogenesis)	TPI1
TPX2	843.786	0.2398	-2.06	1e-100	1e-100	Down Regulation	NW_025927898.1	1053672	1072973	-	5661	TPX2	GO:0035639;GO:0033043;GO:0017076;GO:0032559;GO:0032550;GO:0042995;GO:0051493;GO:0005819;GO:0061676;GO:0005515;GO:0044421;GO:0019220;GO:0005488;GO:0032147;GO:0007010;GO:0007049;GO:0050794;GO:0070925;GO:0043233;GO:0051174;GO:0065007;GO:0043085;GO:0005815;GO:0005524;GO:0044464;GO:0032555;GO:0072686;GO:0001883;GO:0019901;GO:0007052;GO:0044428;GO:0043203;GO:0051347;GO:0044297;GO:0060236;GO:0032553;GO:…	K16812	4GQCH	S	sp|Q6NUF4|TPX2A_XENLA Targeting protein for Xklp2-A OS=Xenopus laevis OX=8355 GN=tpx2-a PE=1 SV=1	XP_013053987.1 PREDICTED: targeting protein for Xklp2 isoform X4 [Anser cygnoides domesticus]	GO:0033043//regulation of organelle organization;GO:0051493//regulation of cytoskeleton organization;GO:0019220//regulation of phosphate metabolic process;GO:0032147//activation of protein kinase activity;GO:0007010//cytoskeleton organization;GO:0007049//cell cycle;GO:0050794//regulation of cellular process;GO:0070925//organelle assembly;GO:0051174//regulation of phosphorus metabolic process;GO:0…	GO:0042995//cell projection;GO:0005819//spindle;GO:0044421//obsolete extracellular region part;GO:0043233//organelle lumen;GO:0005815//microtubule organizing center;GO:0044464//obsolete cell part;GO:0072686//mitotic spindle;GO:0044428//obsolete nuclear part;GO:0043203//axon hillock;GO:0044297//cell body;GO:0005818//aster;GO:0043227//membrane-bounded organelle;GO:0070013//intracellular organelle l…	GO:0035639//purine ribonucleoside triphosphate binding;GO:0017076//purine nucleotide binding;GO:0032559//adenyl ribonucleotide binding;GO:0032550//purine ribonucleoside binding;GO:0061676//importin-alpha family protein binding;GO:0005515//protein binding;GO:0005488//binding;GO:0005524//ATP binding;GO:0032555//purine ribonucleotide binding;GO:0001883//purine nucleoside binding;GO:0019901//protein …	-	tpx2-a
USP13	3151.9	0.326	-1.617	1e-100	1e-100	Down Regulation	NW_025927675.1	1668013	1715743	-	4048	USP13	GO:0010648;GO:0031400;GO:2001141;GO:1901564;GO:1904454;GO:1904378;GO:0140096;GO:0009057;GO:0044428;GO:0043624;GO:0043408;GO:0001754;GO:0080135;GO:0004197;GO:0006807;GO:0001745;GO:0044464;GO:0043169;GO:0005488;GO:0070302;GO:0050794;GO:0051174;GO:0043233;GO:0032182;GO:0005515;GO:0010033;GO:0008234;GO:0010243;GO:0010498;GO:0060548;GO:0051172;GO:0006464;GO:1903050;GO:0044389;GO:0048523;GO:0010468;GO:…	K11836	4GMWV	O	sp|E1BY77|UBP13_CHICK Ubiquitin carboxyl-terminal hydrolase 13 OS=Gallus gallus OX=9031 GN=USP13 PE=3 SV=1	XP_040422755.1 ubiquitin carboxyl-terminal hydrolase 13 isoform X3 [Cygnus olor]	GO:0010648//negative regulation of cell communication;GO:0031400//negative regulation of protein modification process;GO:2001141//regulation of RNA biosynthetic process;GO:1901564//organonitrogen compound metabolic process;GO:1904378//maintenance of unfolded protein involved in ERAD pathway;GO:0009057//macromolecule catabolic process;GO:0043624//cellular protein complex disassembly;GO:0043408//re…	GO:0044428//obsolete nuclear part;GO:0044464//obsolete cell part;GO:0043233//organelle lumen;GO:0070013//intracellular organelle lumen;GO:0043227//membrane-bounded organelle;GO:0044424//obsolete intracellular part;GO:0043229//intracellular organelle;GO:0044422//obsolete organelle part;GO:0031981//nuclear lumen;GO:0043226//organelle;GO:0044444//obsolete cytoplasmic part;GO:0005654//nucleoplasm;GO:…	GO:1904454//ubiquitin-like protein-specific protease activity;GO:0140096//catalytic activity, acting on a protein;GO:0004197//cysteine-type endopeptidase activity;GO:0043169//cation binding;GO:0005488//binding;GO:0032182//ubiquitin-like protein binding;GO:0005515//protein binding;GO:0008234//cysteine-type peptidase activity;GO:0044389//ubiquitin-like protein ligase binding;GO:1990380//Lys48-speci…	-	USP13
XIRP1	14466.7	0.2514	-1.992	1e-100	1e-100	Down Regulation	NW_025927684.1	3813085	3844876	-	12011	XIRP1	GO:0005623;GO:0070161;GO:0030055;GO:0030036;GO:0005925;GO:0048513;GO:0005912;GO:0044422;GO:0043292;GO:0031674;GO:0015629;GO:0099081;GO:0003007;GO:0061061;GO:0044424;GO:0045216;GO:0009887;GO:0003281;GO:0030017;GO:0072359;GO:0048738;GO:0044449;GO:0031941;GO:0043229;GO:0060415;GO:0007517;GO:0005575;GO:0014706;GO:0005515;GO:0009888;GO:0071840;GO:0034330;GO:0030018;GO:0099513;GO:0005737;GO:0055008;GO:…	-	4GRPA	T	sp|Q91957|XIRP1_CHICK Xin actin-binding repeat-containing protein 1 OS=Gallus gallus OX=9031 GN=Xirp1 PE=2 SV=3	XP_040404243.1 xin actin-binding repeat-containing protein 1 isoform X1 [Cygnus olor]	GO:0030036//actin cytoskeleton organization;GO:0048513//animal organ development;GO:0003007//heart morphogenesis;GO:0061061//muscle structure development;GO:0045216//cell-cell junction organization;GO:0009887//animal organ morphogenesis;GO:0003281//ventricular septum development;GO:0072359//circulatory system development;GO:0048738//cardiac muscle tissue development;GO:0060415//muscle tissue morp…	GO:0005623//obsolete cell;GO:0070161//anchoring junction;GO:0030055//cell-substrate junction;GO:0005925//focal adhesion;GO:0005912//adherens junction;GO:0044422//obsolete organelle part;GO:0043292//contractile fiber;GO:0031674//I band;GO:0015629//actin cytoskeleton;GO:0099081//supramolecular polymer;GO:0044424//obsolete intracellular part;GO:0030017//sarcomere;GO:0044449//obsolete contractile fib…	GO:0005515//protein binding;GO:0042805//actinin binding;GO:0043169//cation binding;GO:0008092//cytoskeletal protein binding;GO:0005488//binding;GO:0043167//ion binding;GO:0003674//molecular_function;GO:0051393//alpha-actinin binding;GO:0046872//metal ion binding;GO:0003779//actin binding;	-	Xirp1
YWHAG	8077.45	0.4306	-1.216	1e-100	1e-100	Down Regulation	NW_025927704.1	4523163	4543743	+	3601	YWHAG	GO:2001233;GO:0070727;GO:1990782;GO:0070201;GO:0019901;GO:0031400;GO:0072359;GO:0051049;GO:0005515;GO:0051239;GO:0010243;GO:0010033;GO:0019887;GO:0033043;GO:0051172;GO:0051640;GO:0071417;GO:0044464;GO:0071900;GO:0010942;GO:1903829;GO:0045595;GO:0007049;GO:0005488;GO:1904951;GO:0051174;GO:0050794;GO:0032879;GO:0048584;GO:1901990;GO:0016043;GO:0051641;GO:0010563;GO:0043549;GO:0023052;GO:0044770;GO:…	K16198	4PZZW	O	sp|P61981|1433G_HUMAN 14-3-3 protein gamma OS=Homo sapiens OX=9606 GN=YWHAG PE=1 SV=2	NP_001127322.1 14-3-3 protein gamma [Pongo abelii] __gt;NP_001181365.1 14-3-3 protein gamma [Macaca mulatta] __gt;NP_036611.2 14-3-3 protein gamma [Homo sapiens] __gt;NP_061359.2 14-3-3 protein gamma [Mus musculus] __gt;NP_062249.1 14-3-3 protein gamma [Rattus norvegicus] __gt;NP_777218.2 14-3-3 protein gamma [Bos taurus] __gt;XP_002743997.1 14-3-3 protein gamma [Callithrix jacchus] __gt;XP_00292…	GO:2001233//regulation of apoptotic signaling pathway;GO:0070727//cellular macromolecule localization;GO:0070201//regulation of establishment of protein localization;GO:0031400//negative regulation of protein modification process;GO:0072359//circulatory system development;GO:0051049//regulation of transport;GO:0051239//regulation of multicellular organismal process;GO:0010243//response to organon…	GO:0044464//obsolete cell part;GO:0043227//membrane-bounded organelle;GO:0044424//obsolete intracellular part;GO:0043229//intracellular organelle;GO:0043226//organelle;GO:0031982//vesicle;GO:0043209//myelin sheath;GO:0044444//obsolete cytoplasmic part;GO:0005739//mitochondrion;GO:0043231//intracellular membrane-bounded organelle;GO:0005622//intracellular anatomical structure;GO:0005623//obsolete …	GO:1990782//protein tyrosine kinase binding;GO:0019901//protein kinase binding;GO:0005515//protein binding;GO:0019887//protein kinase regulator activity;GO:0005488//binding;GO:0019900//kinase binding;GO:0005102//signaling receptor binding;GO:0030971//receptor tyrosine kinase binding;GO:0030291//protein serine/threonine kinase inhibitor activity;GO:0019899//enzyme binding;GO:0004857//enzyme inhibi…	ko04390(Hippo signaling pathway);ko04151(PI3K-Akt signaling pathway);ko04114(Oocyte meiosis);ko04110(Cell cycle)	YWHAG
ZFAND5	7779.49	0.3918	-1.352	1e-100	1e-100	Down Regulation	NW_025927875.1	1110692	1124968	-	2507	ZFAND5	GO:0005623;GO:0048513;GO:0048745;GO:0007169;GO:0001501;GO:0040011;GO:0009887;GO:0044424;GO:0007165;GO:0072359;GO:0005575;GO:0001944;GO:0003008;GO:0046914;GO:0009888;GO:0007166;GO:0048870;GO:0005737;GO:0010761;GO:0009792;GO:0043169;GO:0001701;GO:0044464;GO:0065007;GO:0008270;GO:0003676;GO:0048731;GO:0050794;GO:0016477;GO:0005488;GO:0003016;GO:0003674;GO:0043167;GO:0097159;GO:0009653;GO:0008150;GO:…	-	4GRFG	S	sp|O76080|ZFAN5_HUMAN AN1-type zinc finger protein 5 OS=Homo sapiens OX=9606 GN=ZFAND5 PE=1 SV=1	XP_013049971.1 PREDICTED: AN1-type zinc finger protein 5 [Anser cygnoides domesticus]	GO:0048513//animal organ development;GO:0048745//smooth muscle tissue development;GO:0007169//transmembrane receptor protein tyrosine kinase signaling pathway;GO:0001501//skeletal system development;GO:0040011//locomotion;GO:0009887//animal organ morphogenesis;GO:0007165//signal transduction;GO:0072359//circulatory system development;GO:0001944//vasculature development;GO:0003008//system process;…	GO:0005623//obsolete cell;GO:0044424//obsolete intracellular part;GO:0005575//cellular_component;GO:0005737//cytoplasm;GO:0044464//obsolete cell part;GO:0005622//intracellular anatomical structure;	GO:0046914//transition metal ion binding;GO:0043169//cation binding;GO:0008270//zinc ion binding;GO:0003676//nucleic acid binding;GO:0005488//binding;GO:0003674//molecular_function;GO:0043167//ion binding;GO:0097159//organic cyclic compound binding;GO:0046872//metal ion binding;GO:0003677//DNA binding;GO:1901363//heterocyclic compound binding;	-	ZFAND5
TMEM167A	1359.24	0.3086	-1.696	1e-100	1e-100	Down Regulation	NW_025927806.1	1152941	1174233	+	1585	TMEM167A	GO:0044431;GO:0044446;GO:0043226;GO:0046903;GO:0044464;GO:0051649;GO:0032940;GO:0071702;GO:0005737;GO:0016020;GO:0005575;GO:0098791;GO:0031224;GO:0043229;GO:0008104;GO:0044424;GO:0012505;GO:0005783;GO:0098588;GO:0031984;GO:0005623;GO:0044422;GO:0006810;GO:0009306;GO:0015031;GO:0005622;GO:0046907;GO:0009987;GO:0051234;GO:0033036;GO:0002790;GO:0071705;GO:0043227;GO:0051179;GO:0000139;GO:0015833;GO:…	-	4GVJ9	U	sp|Q5ZII6|KISHA_CHICK Protein kish-A OS=Gallus gallus OX=9031 GN=TMEM167A PE=3 SV=1	NP_001106925.1 protein kish-A precursor [Gallus gallus] __gt;XP_014816001.1 PREDICTED: protein kish-A [Calidris pugnax] __gt;XP_021237082.1 protein kish-A isoform X3 [Numida meleagris] __gt;XP_025926265.1 protein kish-A [Apteryx rowi] __gt;XP_025956687.1 protein kish-A [Dromaius novaehollandiae] __gt;XP_027301991.1 protein kish-A [Anas platyrhynchos] __gt;XP_029859923.1 protein kish-A isoform X2 …	GO:0046903//secretion;GO:0051649//establishment of localization in cell;GO:0032940//secretion by cell;GO:0071702//organic substance transport;GO:0008104//protein localization;GO:0006810//transport;GO:0009306//protein secretion;GO:0015031//protein transport;GO:0046907//intracellular transport;GO:0009987//cellular process;GO:0051234//establishment of localization;GO:0033036//macromolecule localizat…	GO:0044431//obsolete Golgi apparatus part;GO:0044446//obsolete intracellular organelle part;GO:0043226//organelle;GO:0044464//obsolete cell part;GO:0005737//cytoplasm;GO:0016020//membrane;GO:0005575//cellular_component;GO:0098791//Golgi apparatus subcompartment;GO:0031224//intrinsic component of membrane;GO:0043229//intracellular organelle;GO:0044424//obsolete intracellular part;GO:0012505//endom…	-	-	TMEM167A
LOC106047195	2073.01	0.2226	-2.167	1e-100	1e-100	Down Regulation	NW_025927745.1	4194497	4206509	+	3751	LOC106047195	GO:0004722;GO:0005859;GO:0014704;GO:0044430;GO:0072521;GO:0016787;GO:0034641;GO:0009629;GO:0043228;GO:0003012;GO:0009612;GO:0016817;GO:0043232;GO:0032982;GO:0043167;GO:0030016;GO:0016311;GO:0006163;GO:0017018;GO:0009167;GO:0032501;GO:0007017;GO:1901265;GO:0033275;GO:0030054;GO:0006139;GO:0043170;GO:0016462;GO:0015631;GO:0005856;GO:0046483;GO:0006928;GO:0005829;GO:0000166;GO:1901135;GO:0043412;GO:…	K10352	4GJHI	Z	sp|P02565|MYH1B_CHICK Myosin-1B OS=Gallus gallus OX=9031 GN=MYH1B PE=2 SV=3	XP_035417734.1 myosin heavy chain, skeletal muscle, adult-like isoform X3 [Cygnus atratus]	GO:0072521//purine-containing compound metabolic process;GO:0034641//cellular nitrogen compound metabolic process;GO:0009629//response to gravity;GO:0003012//muscle system process;GO:0009612//response to mechanical stimulus;GO:0016311//dephosphorylation;GO:0006163//purine nucleotide metabolic process;GO:0009167//purine ribonucleoside monophosphate metabolic process;GO:0032501//multicellular organ…	GO:0005859//muscle myosin complex;GO:0014704//intercalated disc;GO:0044430//obsolete cytoskeletal part;GO:0043228//non-membrane-bounded organelle;GO:0043232//intracellular non-membrane-bounded organelle;GO:0032982//myosin filament;GO:0030016//myofibril;GO:0030054//cell junction;GO:0005856//cytoskeleton;GO:0005829//cytosol;GO:0099080//supramolecular complex;GO:1990904//ribonucleoprotein complex;GO…	GO:0004722//protein serine/threonine phosphatase activity;GO:0016787//hydrolase activity;GO:0016817//hydrolase activity, acting on acid anhydrides;GO:0043167//ion binding;GO:0017018//myosin phosphatase activity;GO:1901265//nucleoside phosphate binding;GO:0016462//pyrophosphatase activity;GO:0015631//tubulin binding;GO:0000166//nucleotide binding;GO:0016887//ATP hydrolysis activity;GO:0003779//act…	ko04810(Regulation of actin cytoskeleton);ko04530(Tight junction);ko04270(Vascular smooth muscle contraction)	MYH1B
LOC106036876	955.61	0.2703	-1.887	1e-100	1e-100	Down Regulation	NW_025927747.1	4084433	4121488	-	1902	LOC106036876	GO:0016459;GO:0044446;GO:0032781;GO:0048731;GO:0043226;GO:0017111;GO:0005575;GO:0030048;GO:0006942;GO:0008307;GO:0044057;GO:0005737;GO:0051336;GO:0003007;GO:0061061;GO:0009887;GO:0017022;GO:0044424;GO:0044093;GO:0044449;GO:0048738;GO:0043229;GO:0007517;GO:0005623;GO:0043462;GO:0003229;GO:0065008;GO:0044422;GO:0032038;GO:0048513;GO:0043292;GO:0099081;GO:0005829;GO:0006928;GO:0005856;GO:0016462;GO:…	K12749	4GJSN	Z	sp|P02606|MLEC_CHICK Myosin light chain 1, cardiac muscle OS=Gallus gallus OX=9031 PE=1 SV=3	XP_005023366.1 myosin light chain 3 [Anas platyrhynchos] __gt;XP_005229609.1 myosin light chain 3 [Falco peregrinus] __gt;XP_005442387.1 myosin light chain 3 [Falco cherrug] __gt;XP_005512178.1 myosin light chain 3 [Columba livia] __gt;XP_009473596.1 PREDICTED: myosin light chain 3 [Nipponia nippon] __gt;XP_009573854.1 PREDICTED: myosin light chain 3 [Fulmarus glacialis] __gt;XP_009956777.1 PREDI…	GO:0032781//positive regulation of ATP-dependent activity;GO:0048731//system development;GO:0030048//actin filament-based movement;GO:0006942//regulation of striated muscle contraction;GO:0044057//regulation of system process;GO:0051336//regulation of hydrolase activity;GO:0003007//heart morphogenesis;GO:0061061//muscle structure development;GO:0009887//animal organ morphogenesis;GO:0044093//posi…	GO:0016459//myosin complex;GO:0044446//obsolete intracellular organelle part;GO:0043226//organelle;GO:0005575//cellular_component;GO:0005737//cytoplasm;GO:0044424//obsolete intracellular part;GO:0044449//obsolete contractile fiber part;GO:0043229//intracellular organelle;GO:0005623//obsolete cell;GO:0044422//obsolete organelle part;GO:0043292//contractile fiber;GO:0099081//supramolecular polymer;…	GO:0017111//nucleoside-triphosphatase activity;GO:0008307//structural constituent of muscle;GO:0017022//myosin binding;GO:0032038//myosin II heavy chain binding;GO:0016462//pyrophosphatase activity;GO:0032036//myosin heavy chain binding;GO:0003779//actin binding;GO:0046872//metal ion binding;GO:0016787//hydrolase activity;GO:0045159//myosin II binding;GO:0043167//ion binding;GO:0016817//hydrolase…	ko04371(Apelin signaling pathway);ko04261(Adrenergic signaling in cardiomyocytes);ko04260(Cardiac muscle contraction)	-
SLC16A3	871.501	0.2549	-1.972	1e-100	1e-100	Down Regulation	NW_025927890.1	35718	46681	-	6472	SLC16A3	GO:0043231;GO:0044459;GO:0031975;GO:0015850;GO:0006811;GO:0015718;GO:0051179;GO:0031226;GO:0043227;GO:0008028;GO:0098656;GO:0008514;GO:0005887;GO:0019752;GO:0005634;GO:0006928;GO:0031967;GO:0015291;GO:0051234;GO:0009987;GO:0005622;GO:0051674;GO:0005342;GO:0002376;GO:0008150;GO:0050900;GO:0015075;GO:0003674;GO:0015129;GO:0015318;GO:0015711;GO:0046943;GO:0016021;GO:0006090;GO:0044237;GO:0044425;GO:…	K08180	4GN3E	G	sp|P57788|MOT4_CHICK Monocarboxylate transporter 4 OS=Gallus gallus OX=9031 GN=SLC16A3 PE=2 SV=1	XP_013053381.1 PREDICTED: monocarboxylate transporter 4 [Anser cygnoides domesticus] __gt;XP_013053382.1 PREDICTED: monocarboxylate transporter 4 [Anser cygnoides domesticus] __gt;XP_035424505.1 monocarboxylate transporter 4 [Cygnus atratus]	GO:0015850//organic hydroxy compound transport;GO:0006811//ion transport;GO:0015718//monocarboxylic acid transport;GO:0051179//localization;GO:0098656//anion transmembrane transport;GO:0019752//carboxylic acid metabolic process;GO:0006928//movement of cell or subcellular component;GO:0051234//establishment of localization;GO:0009987//cellular process;GO:0051674//localization of cell;GO:0002376//i…	GO:0043231//intracellular membrane-bounded organelle;GO:0044459//obsolete plasma membrane part;GO:0031975//envelope;GO:0031226//intrinsic component of plasma membrane;GO:0043227//membrane-bounded organelle;GO:0005887//integral component of plasma membrane;GO:0005634//nucleus;GO:0031967//organelle envelope;GO:0005622//intracellular anatomical structure;GO:0016021//integral component of membrane;GO…	GO:0008028//monocarboxylic acid transmembrane transporter activity;GO:0008514//organic anion transmembrane transporter activity;GO:0015291//secondary active transmembrane transporter activity;GO:0005342//organic acid transmembrane transporter activity;GO:0015075//ion transmembrane transporter activity;GO:0003674//molecular_function;GO:0015129//lactate transmembrane transporter activity;GO:0015318…	-	SLC16A3
ADSS1	1965.76	0.4015	-1.316	1e-100	1e-100	Down Regulation	NW_025927711.1	543362	572040	-	4760	ADSS1	GO:0065007;GO:0043169;GO:0044464;GO:0032555;GO:0009260;GO:0005488;GO:0071704;GO:0008092;GO:0051015;GO:0009888;GO:0005515;GO:0014706;GO:0009165;GO:0006164;GO:0035639;GO:0006082;GO:0017076;GO:0032550;GO:0032553;GO:0036094;GO:1901137;GO:0017144;GO:1901564;GO:0014902;GO:0055086;GO:0042594;GO:1901576;GO:0019637;GO:0046390;GO:0006167;GO:0044271;GO:0014904;GO:0055001;GO:0001883;GO:0019725;GO:0042592;GO:…	K01939	4GN8Z	F	sp|Q561L1|PUA1A_XENLA Adenylosuccinate synthetase isozyme 1 A OS=Xenopus laevis OX=8355 GN=adss1-a PE=2 SV=1	XP_035407123.1 adenylosuccinate synthetase isozyme 1 [Cygnus atratus] __gt;XP_040415508.1 adenylosuccinate synthetase isozyme 1 [Cygnus olor]	GO:0065007//biological regulation;GO:0009260//ribonucleotide biosynthetic process;GO:0071704//organic substance metabolic process;GO:0009888//tissue development;GO:0014706//striated muscle tissue development;GO:0009165//nucleotide biosynthetic process;GO:0006164//purine nucleotide biosynthetic process;GO:0006082//organic acid metabolic process;GO:1901137//carbohydrate derivative biosynthetic proc…	GO:0044464//obsolete cell part;GO:0005622//intracellular anatomical structure;GO:0044444//obsolete cytoplasmic part;GO:0005575//cellular_component;GO:0016020//membrane;GO:0005737//cytoplasm;GO:0044424//obsolete intracellular part;GO:0005623//obsolete cell;GO:0005829//cytosol;	GO:0043169//cation binding;GO:0032555//purine ribonucleotide binding;GO:0005488//binding;GO:0008092//cytoskeletal protein binding;GO:0051015//actin filament binding;GO:0005515//protein binding;GO:0035639//purine ribonucleoside triphosphate binding;GO:0017076//purine nucleotide binding;GO:0032550//purine ribonucleoside binding;GO:0032553//ribonucleotide binding;GO:0036094//small molecule binding;G…	ko00250(Alanine, aspartate and glutamate metabolism);ko00230(Purine metabolism)	adss1-a
PPP1R3A	879.13	0.2325	-2.105	1e-100	1e-100	Down Regulation	NW_025927851.1	20216	47767	-	3893	PPP1R3A	GO:0000164;GO:0055114;GO:0006807;GO:0042578;GO:0008152;GO:0005623;GO:0006793;GO:0006796;GO:0031224;GO:0140096;GO:0044260;GO:0044424;GO:1901564;GO:0006091;GO:0005737;GO:0016020;GO:0005575;GO:0071704;GO:0044464;GO:0005977;GO:0044264;GO:0044444;GO:0043170;GO:0016021;GO:0006112;GO:0008150;GO:0032991;GO:0016311;GO:0003674;GO:1902494;GO:0044425;GO:0015980;GO:0044262;GO:1903293;GO:0005975;GO:0016787;GO:…	K07189	4GIT2	OT	sp|Q16821|PPR3A_HUMAN Protein phosphatase 1 regulatory subunit 3A OS=Homo sapiens OX=9606 GN=PPP1R3A PE=1 SV=3	XP_013046256.1 PREDICTED: protein phosphatase 1 regulatory subunit 3A [Anser cygnoides domesticus]	GO:0055114//obsolete oxidation-reduction process;GO:0006807//nitrogen compound metabolic process;GO:0008152//metabolic process;GO:0006793//phosphorus metabolic process;GO:0006796//phosphate-containing compound metabolic process;GO:0044260//cellular macromolecule metabolic process;GO:1901564//organonitrogen compound metabolic process;GO:0006091//generation of precursor metabolites and energy;GO:00…	GO:0000164//protein phosphatase type 1 complex;GO:0005623//obsolete cell;GO:0031224//intrinsic component of membrane;GO:0044424//obsolete intracellular part;GO:0005737//cytoplasm;GO:0016020//membrane;GO:0005575//cellular_component;GO:0044464//obsolete cell part;GO:0044444//obsolete cytoplasmic part;GO:0016021//integral component of membrane;GO:0032991//protein-containing complex;GO:1902494//catal…	GO:0042578//phosphoric ester hydrolase activity;GO:0140096//catalytic activity, acting on a protein;GO:0003674//molecular_function;GO:0016787//hydrolase activity;GO:0004722//protein serine/threonine phosphatase activity;GO:0003824//catalytic activity;GO:0016788//hydrolase activity, acting on ester bonds;GO:0016791//phosphatase activity;GO:0004721//phosphoprotein phosphatase activity;	ko04910(Insulin signaling pathway)	PPP1R3A
LOC106042084	558.276	0.1975	-2.34	1e-100	1e-100	Down Regulation	NW_025927778.1	2919109	2936866	-	2065	LOC106042084	GO:0006464;GO:0044237;GO:0033238;GO:0003824;GO:0009066;GO:0042426;GO:0043436;GO:0042762;GO:0003674;GO:0008150;GO:0032991;GO:0030855;GO:0006520;GO:0044444;GO:0048856;GO:0031016;GO:0006555;GO:0006479;GO:0009987;GO:0005622;GO:0005615;GO:0031323;GO:0016741;GO:0044270;GO:1901607;GO:0001505;GO:0043227;GO:0042221;GO:0032502;GO:0044267;GO:0010565;GO:0042402;GO:0017144;GO:0097164;GO:0080090;GO:0031982;GO:…	K00544	4GSZR	E	sp|O35490|BHMT1_MOUSE Betaine--homocysteine S-methyltransferase 1 OS=Mus musculus OX=10090 GN=Bhmt PE=1 SV=1	XP_040397540.1 betaine--homocysteine S-methyltransferase 1 [Cygnus olor]	GO:0006464//cellular protein modification process;GO:0044237//cellular metabolic process;GO:0033238//regulation of cellular amine metabolic process;GO:0009066//aspartate family amino acid metabolic process;GO:0042426//choline catabolic process;GO:0043436//oxoacid metabolic process;GO:0042762//regulation of sulfur metabolic process;GO:0008150//biological_process;GO:0030855//epithelial cell differe…	GO:0032991//protein-containing complex;GO:0044444//obsolete cytoplasmic part;GO:0005622//intracellular anatomical structure;GO:0005615//extracellular space;GO:0043227//membrane-bounded organelle;GO:0031982//vesicle;GO:0043230//extracellular organelle;GO:0044464//obsolete cell part;GO:0044421//obsolete extracellular region part;GO:0005829//cytosol;GO:1903561//extracellular vesicle;GO:0070062//extr…	GO:0003824//catalytic activity;GO:0003674//molecular_function;GO:0016741//transferase activity, transferring one-carbon groups;GO:0016740//transferase activity;GO:0008270//zinc ion binding;GO:0043169//cation binding;GO:0005488//binding;GO:0046872//metal ion binding;GO:0043167//ion binding;GO:0008172//S-methyltransferase activity;GO:0044877//protein-containing complex binding;GO:0047150//betaine-h…	ko00270(Cysteine and methionine metabolism);ko00260(Glycine, serine and threonine metabolism)	Bhmt
LOC106040417	1997.3	0.3399	-1.557	1e-100	1e-100	Down Regulation	NW_025927920.1	99074	115876	-	3823	LOC106040417	GO:0051240;GO:0071402;GO:0016788;GO:0043168;GO:0071404;GO:0009719;GO:0016298;GO:0009749;GO:0005539;GO:0051222;GO:0055088;GO:0032879;GO:0009743;GO:0048584;GO:0016043;GO:1905952;GO:0023052;GO:0009746;GO:0034368;GO:1905954;GO:0007154;GO:0051049;GO:0044242;GO:0005515;GO:0051239;GO:0034372;GO:0010243;GO:0010033;GO:0010885;GO:0006082;GO:0032787;GO:0044464;GO:0045595;GO:0050729;GO:0005488;GO:1904951;GO:…	K01059	4GM86	T	sp|P11602|LIPL_CHICK Lipoprotein lipase OS=Gallus gallus OX=9031 GN=LPL PE=1 SV=1	AEA04451.1 lipoprotein lipase [Anser anser]	GO:0051240//positive regulation of multicellular organismal process;GO:0071402//cellular response to lipoprotein particle stimulus;GO:0071404//cellular response to low-density lipoprotein particle stimulus;GO:0009719//response to endogenous stimulus;GO:0009749//response to glucose;GO:0051222//positive regulation of protein transport;GO:0055088//lipid homeostasis;GO:0032879//regulation of localiza…	GO:0044464//obsolete cell part;GO:0032994//protein-lipid complex;GO:0031225//anchored component of membrane;GO:0034358//plasma lipoprotein particle;GO:0016020//membrane;GO:0042627//chylomicron;GO:1990777//lipoprotein particle;GO:0005576//extracellular region;GO:0005615//extracellular space;GO:0034361//very-low-density lipoprotein particle;GO:0032991//protein-containing complex;GO:0034385//triglyc…	GO:0016788//hydrolase activity, acting on ester bonds;GO:0043168//anion binding;GO:0016298//lipase activity;GO:0005539//glycosaminoglycan binding;GO:0005515//protein binding;GO:0005488//binding;GO:0004465//lipoprotein lipase activity;GO:0043167//ion binding;GO:0034185//apolipoprotein binding;GO:0016787//hydrolase activity;GO:0008201//heparin binding;GO:0097367//carbohydrate derivative binding;GO:…	ko04979(Cholesterol metabolism);ko03320(PPAR signaling pathway);ko00561(Glycerolipid metabolism)	LPL
LDB3	13688.1	0.307	-1.704	1e-100	1e-100	Down Regulation	NW_025927736.1	1012912	1134868	+	12487	LDB3	GO:0015629;GO:0055001;GO:0031674;GO:0019901;GO:0005912;GO:0005925;GO:0030055;GO:0042755;GO:0070161;GO:0032989;GO:0010810;GO:0030017;GO:0051371;GO:0007631;GO:0031252;GO:0042995;GO:0005515;GO:0008340;GO:0031143;GO:0005886;GO:0007010;GO:0005488;GO:0070925;GO:0030029;GO:0008092;GO:0032432;GO:0043169;GO:0048471;GO:0044464;GO:0065007;GO:0007610;GO:0045177;GO:0030155;GO:0044444;GO:0016043;GO:0051146;GO:…	K19867	4GJEC	TZ	sp|O75112|LDB3_HUMAN LIM domain-binding protein 3 OS=Homo sapiens OX=9606 GN=LDB3 PE=1 SV=2	XP_013029889.1 PREDICTED: LIM domain-binding protein 3 isoform X4 [Anser cygnoides domesticus] __gt;XP_013029896.1 PREDICTED: LIM domain-binding protein 3 isoform X4 [Anser cygnoides domesticus] __gt;XP_013029905.1 PREDICTED: LIM domain-binding protein 3 isoform X4 [Anser cygnoides domesticus]	GO:0055001//muscle cell development;GO:0042755//eating behavior;GO:0032989//cellular component morphogenesis;GO:0010810//regulation of cell-substrate adhesion;GO:0007631//feeding behavior;GO:0008340//determination of adult lifespan;GO:0007010//cytoskeleton organization;GO:0070925//organelle assembly;GO:0030029//actin filament-based process;GO:0065007//biological regulation;GO:0007610//behavior;GO…	GO:0015629//actin cytoskeleton;GO:0031674//I band;GO:0005912//adherens junction;GO:0005925//focal adhesion;GO:0030055//cell-substrate junction;GO:0070161//anchoring junction;GO:0030017//sarcomere;GO:0031252//cell leading edge;GO:0042995//cell projection;GO:0031143//pseudopodium;GO:0005886//plasma membrane;GO:0032432//actin filament bundle;GO:0048471//perinuclear region of cytoplasm;GO:0044464//ob…	GO:0019901//protein kinase binding;GO:0051371//muscle alpha-actinin binding;GO:0005515//protein binding;GO:0005488//binding;GO:0008092//cytoskeletal protein binding;GO:0043169//cation binding;GO:0005080//protein kinase C binding;GO:0003674//molecular_function;GO:0019900//kinase binding;GO:0042805//actinin binding;GO:0051393//alpha-actinin binding;GO:0043167//ion binding;GO:0046872//metal ion bind…	-	LDB3
LOC106041040	457.948	0.03271	-4.934	1e-100	1e-100	Down Regulation	NW_025927886.1	503402	505624	-	1108	LOC106041040	GO:1903708;GO:0090025;GO:1901700;GO:0007275;GO:0006811;GO:0051270;GO:0006979;GO:1903039;GO:0051345;GO:0051702;GO:0002688;GO:0019538;GO:0071356;GO:0050790;GO:0022610;GO:0051960;GO:0006928;GO:0023051;GO:0050691;GO:0051338;GO:0071496;GO:2000108;GO:0045670;GO:0051704;GO:0072678;GO:0048518;GO:0009966;GO:0051251;GO:0065003;GO:0051094;GO:0010517;GO:0019219;GO:0034110;GO:0065009;GO:0043270;GO:0061098;GO:…	K12499	4GVN2	G	sp|P30882|CCL5_MOUSE C-C motif chemokine 5 OS=Mus musculus OX=10090 GN=Ccl5 PE=1 SV=2	XP_013044719.1 PREDICTED: C-C motif chemokine 5-like [Anser cygnoides domesticus]	GO:1903708//positive regulation of hemopoiesis;GO:0090025//regulation of monocyte chemotaxis;GO:1901700//response to oxygen-containing compound;GO:0007275//multicellular organism development;GO:0006811//ion transport;GO:0051270//regulation of cellular component movement;GO:0006979//response to oxidative stress;GO:1903039//positive regulation of leukocyte cell-cell adhesion;GO:0051345//positive re…	GO:0005575//cellular_component;GO:0005622//intracellular anatomical structure;GO:0005615//extracellular space;GO:0044421//obsolete extracellular region part;GO:0005576//extracellular region;GO:0044464//obsolete cell part;GO:0005737//cytoplasm;GO:0005623//obsolete cell;GO:0044424//obsolete intracellular part;	GO:0042379//chemokine receptor binding;GO:0031726//CCR1 chemokine receptor binding;GO:0019209//kinase activator activity;GO:0030296//protein tyrosine kinase activator activity;GO:0042803//protein homodimerization activity;GO:0004620//phospholipase activity;GO:0046817//chemokine receptor antagonist activity;GO:0030547//signaling receptor inhibitor activity;GO:0042056//chemoattractant activity;GO:0…	ko04668(TNF signaling pathway);ko04623(Cytosolic DNA-sensing pathway);ko04621(NOD-like receptor signaling pathway);ko04620(Toll-like receptor signaling pathway);ko04062(Chemokine signaling pathway);ko04061(Viral protein interaction with cytokine and cytokine receptor);ko04060(Cytokine-cytokine receptor interaction)	Ccl5
E2F8	808.877	0.2231	-2.164	1e-100	1e-100	Down Regulation	NW_025927884.1	996679	1007601	+	3330	E2F8	GO:0005623;GO:0031570;GO:0045935;GO:0044774;GO:0019438;GO:0009892;GO:0048513;GO:0030154;GO:0010629;GO:0006351;GO:0051171;GO:0042803;GO:2000045;GO:0034654;GO:0060255;GO:1901987;GO:0045930;GO:0000077;GO:0001078;GO:0034645;GO:0005575;GO:0030030;GO:0005737;GO:0031974;GO:0009792;GO:0003676;GO:0044446;GO:0060717;GO:0048519;GO:0048666;GO:0022008;GO:0060707;GO:0009653;GO:0072331;GO:0044783;GO:0043170;GO:…	K09391	4GSXR	K	sp|A0AVK6|E2F8_HUMAN Transcription factor E2F8 OS=Homo sapiens OX=9606 GN=E2F8 PE=1 SV=1	XP_035406335.1 transcription factor E2F8 [Cygnus atratus]	GO:0031570//DNA integrity checkpoint signaling;GO:0045935//positive regulation of nucleobase-containing compound metabolic process;GO:0044774//mitotic DNA integrity checkpoint signaling;GO:0019438//aromatic compound biosynthetic process;GO:0009892//negative regulation of metabolic process;GO:0048513//animal organ development;GO:0030154//cell differentiation;GO:0010629//negative regulation of gene…	GO:0005623//obsolete cell;GO:0005575//cellular_component;GO:0005737//cytoplasm;GO:0031974//membrane-enclosed lumen;GO:0044446//obsolete intracellular organelle part;GO:0005667//transcription regulator complex;GO:0005829//cytosol;GO:0005634//nucleus;GO:0032991//protein-containing complex;GO:0005654//nucleoplasm;GO:0044444//obsolete cytoplasmic part;GO:0043231//intracellular membrane-bounded organe…	GO:0042803//protein homodimerization activity;GO:0001078//DNA-binding transcription repressor activity, RNA polymerase II-specific;GO:0003676//nucleic acid binding;GO:0001067//transcription regulatory region nucleic acid binding;GO:0000981//DNA-binding transcription factor activity, RNA polymerase II-specific;GO:0003700//DNA-binding transcription factor activity;GO:0097159//organic cyclic compoun…	-	E2F8
SLC45A3	375.897	0.08893	-3.491	1e-100	1e-100	Down Regulation	NW_025927716.1	2560950	2590075	+	15634	SLC45A3	GO:0045834;GO:0048522;GO:0005575;GO:0048713;GO:0015293;GO:0016020;GO:0010906;GO:0015077;GO:0015749;GO:0046889;GO:0022857;GO:0022890;GO:0015154;GO:0008515;GO:0048731;GO:0060284;GO:0030154;GO:0006810;GO:0005623;GO:0015295;GO:0098662;GO:0015672;GO:0046890;GO:0062012;GO:0015157;GO:0071944;GO:0045913;GO:0007399;GO:0008645;GO:0045723;GO:0019222;GO:0007275;GO:0006811;GO:0042304;GO:0005402;GO:0051179;GO:…	K15379	4GNTS	G	sp|Q96JT2|S45A3_HUMAN Solute carrier family 45 member 3 OS=Homo sapiens OX=9606 GN=SLC45A3 PE=2 SV=1	XP_013045145.1 PREDICTED: solute carrier family 45 member 3 [Anser cygnoides domesticus] __gt;XP_013045146.1 PREDICTED: solute carrier family 45 member 3 [Anser cygnoides domesticus] __gt;XP_013045147.1 PREDICTED: solute carrier family 45 member 3 [Anser cygnoides domesticus] __gt;XP_013045148.1 PREDICTED: solute carrier family 45 member 3 [Anser cygnoides domesticus] __gt;XP_013045149.1 PREDICTE…	GO:0045834//positive regulation of lipid metabolic process;GO:0048522//positive regulation of cellular process;GO:0048713//regulation of oligodendrocyte differentiation;GO:0010906//regulation of glucose metabolic process;GO:0015749//monosaccharide transmembrane transport;GO:0046889//positive regulation of lipid biosynthetic process;GO:0048731//system development;GO:0060284//regulation of cell dev…	GO:0005575//cellular_component;GO:0016020//membrane;GO:0005623//obsolete cell;GO:0071944//cell periphery;GO:0016021//integral component of membrane;GO:0005886//plasma membrane;GO:0044464//obsolete cell part;GO:0031224//intrinsic component of membrane;GO:0044425//obsolete membrane part;	GO:0015293//symporter activity;GO:0015077//inorganic cation transmembrane transporter activity;GO:0022857//transmembrane transporter activity;GO:0022890//inorganic cation transmembrane transporter activity;GO:0015154//disaccharide transmembrane transporter activity;GO:0008515//sucrose transmembrane transporter activity;GO:0015295//solute:proton symporter activity;GO:0015157//oligosaccharide trans…	-	SLC45A3
ALDH1L2	2262.26	0.3541	-1.498	1e-100	1e-100	Down Regulation	NW_025927662.1	9990379	10019155	-	5155	ALDH1L2	GO:1901575;GO:1901361;GO:0016491;GO:0009397;GO:0006082;GO:0044464;GO:0006732;GO:0046655;GO:0005488;GO:0071704;GO:0006767;GO:0043233;GO:0009109;GO:0042559;GO:0051188;GO:0016740;GO:0044271;GO:0006575;GO:0043649;GO:0042398;GO:0044282;GO:0006807;GO:0046653;GO:0017144;GO:1901564;GO:0046395;GO:1901576;GO:0016645;GO:0044270;GO:0043231;GO:0016741;GO:0051186;GO:0004029;GO:0043227;GO:0070013;GO:0006725;GO:…	K00289	4GRY5	F	sp|Q3SY69|AL1L2_HUMAN Mitochondrial 10-formyltetrahydrofolate dehydrogenase OS=Homo sapiens OX=9606 GN=ALDH1L2 PE=1 SV=2	XP_013036503.1 PREDICTED: mitochondrial 10-formyltetrahydrofolate dehydrogenase [Anser cygnoides domesticus]	GO:1901575//organic substance catabolic process;GO:1901361//organic cyclic compound catabolic process;GO:0009397//folic acid-containing compound catabolic process;GO:0006082//organic acid metabolic process;GO:0006732//obsolete coenzyme metabolic process;GO:0046655//folic acid metabolic process;GO:0071704//organic substance metabolic process;GO:0006767//water-soluble vitamin metabolic process;GO:0…	GO:0044464//obsolete cell part;GO:0043233//organelle lumen;GO:0043231//intracellular membrane-bounded organelle;GO:0043227//membrane-bounded organelle;GO:0070013//intracellular organelle lumen;GO:0005622//intracellular anatomical structure;GO:0032991//protein-containing complex;GO:0044429//obsolete mitochondrial part;GO:0044444//obsolete cytoplasmic part;GO:0005739//mitochondrion;GO:0005575//cell…	GO:0016491//oxidoreductase activity;GO:0005488//binding;GO:0016740//transferase activity;GO:0016645//oxidoreductase activity, acting on the CH-NH group of donors;GO:0016741//transferase activity, transferring one-carbon groups;GO:0004029//aldehyde dehydrogenase (NAD+) activity;GO:0003674//molecular_function;GO:0003824//catalytic activity;GO:0016646//oxidoreductase activity, acting on the CH-NH gr…	ko00670(One carbon pool by folate)	ALDH1L2
MYPN	2587.41	0.2627	-1.929	1e-100	1e-100	Down Regulation	NW_025927710.1	2885943	2959322	-	9593	MYPN	GO:0040012;GO:0065007;GO:0044464;GO:0051015;GO:0008092;GO:0050794;GO:0030029;GO:0070925;GO:0005488;GO:0007010;GO:0014706;GO:0009888;GO:0005515;GO:0051493;GO:0055013;GO:0033043;GO:0051371;GO:0030017;GO:0072359;GO:0032989;GO:0031674;GO:0055001;GO:0048856;GO:0009987;GO:0022607;GO:0005622;GO:0043231;GO:0043227;GO:0048747;GO:0032502;GO:0042692;GO:0099512;GO:0003674;GO:0008150;GO:0032879;GO:0006996;GO:…	-	4GI5I	T	sp|Q86TC9|MYPN_HUMAN Myopalladin OS=Homo sapiens OX=9606 GN=MYPN PE=1 SV=2	XP_013028639.1 PREDICTED: myopalladin [Anser cygnoides domesticus]	GO:0040012//regulation of locomotion;GO:0065007//biological regulation;GO:0050794//regulation of cellular process;GO:0030029//actin filament-based process;GO:0070925//organelle assembly;GO:0007010//cytoskeleton organization;GO:0014706//striated muscle tissue development;GO:0009888//tissue development;GO:0051493//regulation of cytoskeleton organization;GO:0055013//cardiac muscle cell development;G…	GO:0044464//obsolete cell part;GO:0030017//sarcomere;GO:0031674//I band;GO:0005622//intracellular anatomical structure;GO:0043231//intracellular membrane-bounded organelle;GO:0043227//membrane-bounded organelle;GO:0099512//supramolecular fiber;GO:0044444//obsolete cytoplasmic part;GO:0043226//organelle;GO:0005575//cellular_component;GO:0030018//Z disc;GO:0005737//cytoplasm;GO:0044424//obsolete in…	GO:0051015//actin filament binding;GO:0008092//cytoskeletal protein binding;GO:0005488//binding;GO:0005515//protein binding;GO:0051371//muscle alpha-actinin binding;GO:0003674//molecular_function;GO:0042805//actinin binding;GO:0019904//protein domain specific binding;GO:0044877//protein-containing complex binding;GO:0003779//actin binding;GO:0051393//alpha-actinin binding;GO:0017124//SH3 domain b…	-	MYPN
ANKRD1	140321	0.3754	-1.413	1e-100	1e-100	Down Regulation	NW_025927709.1	5006254	5014940	-	2279	ANKRD1	GO:0031326;GO:0034612;GO:1901363;GO:0009719;GO:0022607;GO:0051222;GO:0010646;GO:1903507;GO:0043516;GO:0007519;GO:0010975;GO:0050767;GO:0043227;GO:0070013;GO:0032502;GO:0001085;GO:0051240;GO:0031323;GO:0043065;GO:0005730;GO:0061629;GO:0051252;GO:0010468;GO:0048523;GO:0071407;GO:0036294;GO:0099512;GO:0042692;GO:0003713;GO:1902531;GO:0051254;GO:2000279;GO:0016043;GO:0008284;GO:0034097;GO:0045934;GO:…	-	4GMUT	K	sp|Q7ZT11|ANKR1_CHICK Ankyrin repeat domain-containing protein 1 OS=Gallus gallus OX=9031 GN=ANKRD1 PE=2 SV=1	XP_035185689.1 ankyrin repeat domain-containing protein 1 [Oxyura jamaicensis]	GO:0031326//regulation of cellular biosynthetic process;GO:0034612//response to tumor necrosis factor;GO:0009719//response to endogenous stimulus;GO:0022607//cellular component assembly;GO:0051222//positive regulation of protein transport;GO:0010646//regulation of cell communication;GO:1903507//negative regulation of nucleic acid-templated transcription;GO:0043516//regulation of DNA damage respon…	GO:0043227//membrane-bounded organelle;GO:0070013//intracellular organelle lumen;GO:0005730//nucleolus;GO:0099512//supramolecular fiber;GO:0043233//organelle lumen;GO:0044464//obsolete cell part;GO:0044428//obsolete nuclear part;GO:0099080//supramolecular complex;GO:0043228//non-membrane-bounded organelle;GO:0043232//intracellular non-membrane-bounded organelle;GO:0043226//organelle;GO:0031981//n…	GO:1901363//heterocyclic compound binding;GO:0001085//RNA polymerase II-specific DNA-binding transcription factor binding;GO:0061629//RNA polymerase II-specific DNA-binding transcription factor binding;GO:0003713//transcription coactivator activity;GO:0005488//binding;GO:0008134//transcription factor binding;GO:0042826//histone deacetylase binding;GO:0005515//protein binding;GO:0019899//enzyme bi…	-	ANKRD1
FHL1	19587.9	0.3501	-1.514	1e-100	1e-100	Down Regulation	NW_025927665.1	7819191	7849059	+	1956	FHL1	GO:1902807;GO:0051128;GO:0022898;GO:0005634;GO:0005829;GO:0048518;GO:0007275;GO:0048869;GO:0051050;GO:0046872;GO:0009653;GO:0032409;GO:0065009;GO:0043270;GO:0043167;GO:0032501;GO:0007346;GO:0050789;GO:0050801;GO:1901016;GO:0040008;GO:0010948;GO:1904062;GO:0001558;GO:0044325;GO:1902750;GO:0010972;GO:0043226;GO:1901379;GO:0048519;GO:0048731;GO:0010389;GO:0010564;GO:0034765;GO:0005575;GO:0005737;GO:…	K14365	4GI53	TZ	sp|P97447|FHL1_MOUSE Four and a half LIM domains protein 1 OS=Mus musculus OX=10090 GN=Fhl1 PE=1 SV=3	XP_010289566.1 PREDICTED: four and a half LIM domains protein 1 isoform X1 [Phaethon lepturus] __gt;XP_035179418.1 four and a half LIM domains protein 1 isoform X1 [Oxyura jamaicensis] __gt;XP_040427781.1 four and a half LIM domains protein 1 isoform X1 [Cygnus olor]	GO:1902807//negative regulation of cell cycle G1/S phase transition;GO:0051128//regulation of cellular component organization;GO:0022898//regulation of transmembrane transporter activity;GO:0048518//positive regulation of biological process;GO:0007275//multicellular organism development;GO:0048869//cellular developmental process;GO:0051050//positive regulation of transport;GO:0009653//anatomical …	GO:0005634//nucleus;GO:0005829//cytosol;GO:0043226//organelle;GO:0005575//cellular_component;GO:0005737//cytoplasm;GO:0016020//membrane;GO:0044424//obsolete intracellular part;GO:0043229//intracellular organelle;GO:0071944//cell periphery;GO:0005623//obsolete cell;GO:0005622//intracellular anatomical structure;GO:0043231//intracellular membrane-bounded organelle;GO:0043227//membrane-bounded organ…	GO:0046872//metal ion binding;GO:0043167//ion binding;GO:0044325//transmembrane transporter binding;GO:0003674//molecular_function;GO:0043169//cation binding;GO:0005488//binding;GO:0005515//protein binding;	ko04630(JAK-STAT signaling pathway)	Fhl1
TOMM70	2454.64	0.4749	-1.074	1e-100	1e-100	Down Regulation	NW_025927671.1	10115635	10140158	-	3847	TOMM70	GO:0051179;GO:0055026;GO:0032880;GO:0043502;GO:0048640;GO:0048638;GO:0015833;GO:1901700;GO:0008320;GO:0071806;GO:0046907;GO:0015031;GO:0031300;GO:0090087;GO:0050896;GO:0048518;GO:0071705;GO:0051128;GO:0051234;GO:0097068;GO:0050789;GO:0016021;GO:0040008;GO:0008565;GO:0045184;GO:0031968;GO:0006839;GO:0042886;GO:0072655;GO:0031306;GO:0005742;GO:0060420;GO:0051050;GO:0050793;GO:1904386;GO:0098573;GO:…	K17768	4GJ40	U	sp|O94826|TOM70_HUMAN Mitochondrial import receptor subunit TOM70 OS=Homo sapiens OX=9606 GN=TOMM70 PE=1 SV=1	XP_035396477.1 mitochondrial import receptor subunit TOM70 [Cygnus atratus]	GO:0051179//localization;GO:0055026//negative regulation of cardiac muscle tissue development;GO:0032880//regulation of protein localization;GO:0043502//regulation of muscle adaptation;GO:0048640//negative regulation of developmental growth;GO:0048638//regulation of developmental growth;GO:0015833//peptide transport;GO:1901700//response to oxygen-containing compound;GO:0071806//protein transmembr…	GO:0031300//intrinsic component of organelle membrane;GO:0016021//integral component of membrane;GO:0031968//organelle outer membrane;GO:0031306//intrinsic component of mitochondrial outer membrane;GO:0005742//mitochondrial outer membrane translocase complex;GO:0098573//intrinsic component of mitochondrial membrane;GO:0005737//cytoplasm;GO:0016020//membrane;GO:0031966//mitochondrial membrane;GO:0…	GO:0008320//protein transmembrane transporter activity;GO:0008565//obsolete protein transporter activity;GO:0022857//transmembrane transporter activity;GO:0015405//ATPase-coupled transmembrane transporter activity;GO:0022884//macromolecule transmembrane transporter activity;GO:0003674//molecular_function;GO:1904680//peptide transmembrane transporter activity;GO:0005215//transporter activity;GO:00…	-	TOMM70
SGCD	1508.02	0.2921	-1.775	1e-100	1e-100	Down Regulation	NW_025927669.1	4005322	4535304	-	12511	SGCD	GO:0005886;GO:0003008;GO:0003013;GO:0014706;GO:0009888;GO:0044464;GO:0065007;GO:0051235;GO:0070925;GO:0030029;GO:0007010;GO:0003015;GO:0032989;GO:0045185;GO:0070727;GO:0055001;GO:0016011;GO:0008104;GO:0031224;GO:0072359;GO:0007016;GO:0098796;GO:0044459;GO:0032502;GO:0005198;GO:0048856;GO:0033036;GO:0016010;GO:0005622;GO:0022607;GO:0009987;GO:0003674;GO:0006996;GO:0008150;GO:0032991;GO:0051146;GO:…	K12563	4GK5K	Z	sp|P97281|SGCD_MESAU Delta-sarcoglycan OS=Mesocricetus auratus OX=10036 GN=SGCD PE=2 SV=1	XP_013031497.1 PREDICTED: delta-sarcoglycan isoform X7 [Anser cygnoides domesticus]	GO:0003008//system process;GO:0003013//circulatory system process;GO:0014706//striated muscle tissue development;GO:0009888//tissue development;GO:0065007//biological regulation;GO:0051235//maintenance of location;GO:0070925//organelle assembly;GO:0030029//actin filament-based process;GO:0007010//cytoskeleton organization;GO:0003015//heart process;GO:0032989//cellular component morphogenesis;GO:0…	GO:0005886//plasma membrane;GO:0044464//obsolete cell part;GO:0016011//dystroglycan complex;GO:0031224//intrinsic component of membrane;GO:0098796//membrane protein complex;GO:0044459//obsolete plasma membrane part;GO:0016010//dystrophin-associated glycoprotein complex;GO:0005622//intracellular anatomical structure;GO:0032991//protein-containing complex;GO:0044444//obsolete cytoplasmic part;GO:00…	GO:0005198//structural molecule activity;GO:0003674//molecular_function;GO:0008307//structural constituent of muscle;	-	SGCD
CPE	3342.65	0.4074	-1.295	1e-100	1e-100	Down Regulation	NW_025927748.1	2319997	2378424	+	4348	CPE	GO:0043171;GO:0005737;GO:0006508;GO:0046914;GO:0048639;GO:0005575;GO:0048519;GO:0044446;GO:0019904;GO:0004181;GO:0042445;GO:0198738;GO:0050806;GO:0060341;GO:0097060;GO:0045202;GO:0065008;GO:0051604;GO:0006810;GO:0048513;GO:1901701;GO:0036477;GO:0005623;GO:0045121;GO:0042493;GO:0071944;GO:0007271;GO:0009887;GO:0051961;GO:0050803;GO:0003007;GO:0051965;GO:0014055;GO:0019538;GO:0008235;GO:0043204;GO:…	K01294	4GNHW	S	sp|Q00493|CBPE_MOUSE Carboxypeptidase E OS=Mus musculus OX=10090 GN=Cpe PE=1 SV=2	XP_035180263.1 carboxypeptidase E [Oxyura jamaicensis]	GO:0043171//peptide catabolic process;GO:0006508//proteolysis;GO:0048639//positive regulation of developmental growth;GO:0048519//negative regulation of biological process;GO:0042445//hormone metabolic process;GO:0198738//cell-cell signaling by wnt;GO:0050806//positive regulation of synaptic transmission;GO:0060341//regulation of cellular localization;GO:0065008//regulation of biological quality;…	GO:0005737//cytoplasm;GO:0005575//cellular_component;GO:0044446//obsolete intracellular organelle part;GO:0097060//synaptic membrane;GO:0045202//synapse;GO:0036477//somatodendritic compartment;GO:0005623//obsolete cell;GO:0045121//membrane raft;GO:0071944//cell periphery;GO:0043204//perikaryon;GO:0005634//nucleus;GO:0030141//secretory granule;GO:0005794//Golgi apparatus;GO:0030133//transport vesi…	GO:0046914//transition metal ion binding;GO:0019904//protein domain specific binding;GO:0004181//metallocarboxypeptidase activity;GO:0008235//metalloexopeptidase activity;GO:0004185//serine-type carboxypeptidase activity;GO:0004180//carboxypeptidase activity;GO:0008270//zinc ion binding;GO:0070011//peptidase activity;GO:0003674//molecular_function;GO:0003824//catalytic activity;GO:0042043//neurex…	-	Cpe
PPM1E	4598.21	0.4262	-1.23	1e-100	1e-100	Down Regulation	NW_025927733.1	1312301	1363574	+	4710	PPM1E	GO:2000116;GO:2001056;GO:0019222;GO:0007275;GO:0052548;GO:0032231;GO:0044238;GO:0050790;GO:0019538;GO:0051345;GO:0036211;GO:0032956;GO:0051338;GO:1902905;GO:0051128;GO:0005634;GO:0010604;GO:0032268;GO:0048518;GO:0043412;GO:0050896;GO:0009653;GO:0043232;GO:0043167;GO:0016311;GO:0065009;GO:0046661;GO:0050789;GO:0032501;GO:0045859;GO:0070887;GO:0042006;GO:0010952;GO:0043170;GO:0051492;GO:0051173;GO:…	K17501	4GQFY	T	sp|Q8WY54|PPM1E_HUMAN Protein phosphatase 1E OS=Homo sapiens OX=9606 GN=PPM1E PE=1 SV=3	XP_013051983.1 PREDICTED: protein phosphatase 1E isoform X4 [Anser cygnoides domesticus]	GO:2000116//regulation of cysteine-type endopeptidase activity;GO:2001056//positive regulation of cysteine-type endopeptidase activity;GO:0019222//regulation of metabolic process;GO:0007275//multicellular organism development;GO:0052548//regulation of endopeptidase activity;GO:0032231//regulation of actin filament bundle assembly;GO:0044238//primary metabolic process;GO:0050790//regulation of cat…	GO:0005634//nucleus;GO:0043232//intracellular non-membrane-bounded organelle;GO:0043228//non-membrane-bounded organelle;GO:0005575//cellular_component;GO:0005737//cytoplasm;GO:0031974//membrane-enclosed lumen;GO:0031981//nuclear lumen;GO:0043226//organelle;GO:0044446//obsolete intracellular organelle part;GO:0044422//obsolete organelle part;GO:0005623//obsolete cell;GO:0044424//obsolete intracell…	GO:0043167//ion binding;GO:0004722//protein serine/threonine phosphatase activity;GO:0016787//hydrolase activity;GO:0046872//metal ion binding;GO:0033192//calmodulin-dependent protein phosphatase activity;GO:0016791//phosphatase activity;GO:0016788//hydrolase activity, acting on ester bonds;GO:0004721//phosphoprotein phosphatase activity;GO:0003674//molecular_function;GO:0003824//catalytic activi…	-	PPM1E
ANGPTL4	633.576	0.1809	-2.466	1e-100	1e-100	Down Regulation	NW_025927760.1	1299452	1308226	+	2422	ANGPTL4	GO:0045834;GO:0071840;GO:0005575;GO:0048519;GO:0060192;GO:0036293;GO:0048731;GO:0022603;GO:0043067;GO:0051004;GO:0065008;GO:0030154;GO:0070482;GO:0009628;GO:0051259;GO:0005576;GO:0010941;GO:0044085;GO:0006950;GO:0051336;GO:0050790;GO:0007275;GO:0019222;GO:1901342;GO:0050896;GO:0048518;GO:0065003;GO:0051094;GO:0004857;GO:0071496;GO:0009991;GO:0032501;GO:0050789;GO:0001525;GO:0009267;GO:0009653;GO:…	K08767	4GPMK	J	sp|Q2KJ51|ANGL4_BOVIN Angiopoietin-related protein 4 OS=Bos taurus OX=9913 GN=ANGPTL4 PE=2 SV=1	XP_035424011.1 angiopoietin-related protein 4 [Cygnus atratus]	GO:0045834//positive regulation of lipid metabolic process;GO:0071840//cellular component organization or biogenesis;GO:0048519//negative regulation of biological process;GO:0060192//negative regulation of lipase activity;GO:0036293//response to decreased oxygen levels;GO:0048731//system development;GO:0022603//regulation of anatomical structure morphogenesis;GO:0043067//regulation of programmed …	GO:0005575//cellular_component;GO:0005576//extracellular region;GO:0044421//obsolete extracellular region part;GO:0005615//extracellular space;	GO:0004857//enzyme inhibitor activity;GO:0005515//protein binding;GO:0005488//binding;GO:0030234//enzyme regulator activity;GO:0098772//molecular function regulator;GO:0042802//identical protein binding;GO:0003674//molecular_function;	ko04979(Cholesterol metabolism);ko03320(PPAR signaling pathway)	ANGPTL4
SCAMP1	1951.93	0.3992	-1.325	1e-100	1e-100	Down Regulation	NW_025928067.1	138848	176936	+	3954	SCAMP1	GO:0031410;GO:0070382;GO:0051648;GO:0001505;GO:0043227;GO:0002444;GO:0043005;GO:0043231;GO:0030667;GO:0010008;GO:0009987;GO:0005622;GO:0098793;GO:0006897;GO:0097458;GO:0033036;GO:0023061;GO:0043299;GO:0051641;GO:0044444;GO:0097479;GO:0006892;GO:0008021;GO:0008150;GO:0007268;GO:0044456;GO:0003674;GO:0120038;GO:0044425;GO:0006887;GO:0031090;GO:0007154;GO:0043195;GO:0030658;GO:0007611;GO:0023052;GO:…	K19995	4GU8W	U	sp|O77735|SCAM1_PIG Secretory carrier-associated membrane protein 1 OS=Sus scrofa OX=9823 GN=SCAMP1 PE=2 SV=1	NP_001264922.1 secretory carrier-associated membrane protein 1 [Gallus gallus] __gt;XP_021235154.1 secretory carrier-associated membrane protein 1 isoform X1 [Numida meleagris] __gt;XP_032062289.1 secretory carrier-associated membrane protein 1 [Aythya fuligula] __gt;XP_035165100.1 secretory carrier-associated membrane protein 1 isoform X1 [Oxyura jamaicensis] __gt;XP_035165101.1 secretory carrie…	GO:0051648//vesicle localization;GO:0001505//regulation of neurotransmitter levels;GO:0002444//myeloid leukocyte mediated immunity;GO:0009987//cellular process;GO:0006897//endocytosis;GO:0033036//macromolecule localization;GO:0023061//signal release;GO:0043299//leukocyte degranulation;GO:0051641//cellular localization;GO:0097479//synaptic vesicle localization;GO:0006892//post-Golgi vesicle-mediat…	GO:0031410//cytoplasmic vesicle;GO:0070382//exocytic vesicle;GO:0043227//membrane-bounded organelle;GO:0043005//neuron projection;GO:0043231//intracellular membrane-bounded organelle;GO:0030667//secretory granule membrane;GO:0010008//endosome membrane;GO:0005622//intracellular anatomical structure;GO:0098793//presynapse;GO:0097458//obsolete neuron part;GO:0044444//obsolete cytoplasmic part;GO:000…	GO:0003674//molecular_function;GO:0005515//protein binding;GO:0005488//binding;GO:0019904//protein domain specific binding;	-	SCAMP1
MYL1	54122.5	0.3438	-1.541	1e-100	1e-100	Down Regulation	NW_025927672.1	7031371	7050070	-	1218	MYL1	GO:0046872;GO:0003012;GO:0043228;GO:0044430;GO:0099512;GO:0005859;GO:0043519;GO:0060047;GO:0033275;GO:0032501;GO:0050789;GO:0044444;GO:0005509;GO:0030016;GO:0043167;GO:0003674;GO:0008150;GO:0043232;GO:0032991;GO:0060048;GO:0044087;GO:0009987;GO:0005622;GO:0005829;GO:0006928;GO:0005856;GO:0051128;GO:0032956;GO:0099080;GO:0008015;GO:0005198;GO:0043254;GO:0030049;GO:0044449;GO:0043229;GO:0044424;GO:…	K05738	4GJU4	Z	sp|P02604|MLE1_CHICK Myosin light chain 1, skeletal muscle isoform OS=Gallus gallus OX=9031 PE=1 SV=3	XP_013034144.1 PREDICTED: myosin light chain 1/3, skeletal muscle isoform [Anser cygnoides domesticus]	GO:0003012//muscle system process;GO:0043519//regulation of myosin II filament organization;GO:0060047//heart contraction;GO:0033275//actin-myosin filament sliding;GO:0032501//multicellular organismal process;GO:0050789//regulation of biological process;GO:0008150//biological_process;GO:0060048//cardiac muscle contraction;GO:0044087//regulation of cellular component biogenesis;GO:0009987//cellula…	GO:0043228//non-membrane-bounded organelle;GO:0044430//obsolete cytoskeletal part;GO:0099512//supramolecular fiber;GO:0005859//muscle myosin complex;GO:0044444//obsolete cytoplasmic part;GO:0030016//myofibril;GO:0043232//intracellular non-membrane-bounded organelle;GO:0032991//protein-containing complex;GO:0005622//intracellular anatomical structure;GO:0005829//cytosol;GO:0005856//cytoskeleton;GO…	GO:0046872//metal ion binding;GO:0005509//calcium ion binding;GO:0043167//ion binding;GO:0003674//molecular_function;GO:0005198//structural molecule activity;GO:0005488//binding;GO:0043169//cation binding;GO:0008307//structural constituent of muscle;	-	-
MDH1	2039.78	0.346	-1.531	1e-100	1e-100	Down Regulation	NW_025927852.1	1507894	1519540	+	1689	MDH1	GO:0044238;GO:0019674;GO:0005996;GO:0016051;GO:0005829;GO:0044283;GO:0019752;GO:0046483;GO:0000166;GO:0006099;GO:1901265;GO:0006139;GO:0046496;GO:0006733;GO:0016999;GO:0019362;GO:0034641;GO:0045333;GO:0005575;GO:0046364;GO:0006091;GO:0016614;GO:0044281;GO:0005737;GO:0006108;GO:0009117;GO:0009058;GO:0043226;GO:0051287;GO:0008152;GO:0005623;GO:0006793;GO:0055114;GO:0006101;GO:0044424;GO:0006796;GO:…	K00025	4GMXM	C	sp|Q5ZME2|MDHC_CHICK Malate dehydrogenase, cytoplasmic OS=Gallus gallus OX=9031 GN=MDH1 PE=2 SV=1	NP_001303820.1 malate dehydrogenase, peroxisomal isoform MDH1x [Gallus gallus]	GO:0044238//primary metabolic process;GO:0019674//NAD metabolic process;GO:0005996//monosaccharide metabolic process;GO:0016051//carbohydrate biosynthetic process;GO:0044283//small molecule biosynthetic process;GO:0019752//carboxylic acid metabolic process;GO:0046483//heterocycle metabolic process;GO:0006099//tricarboxylic acid cycle;GO:0006139//nucleobase-containing compound metabolic process;GO…	GO:0005829//cytosol;GO:0005575//cellular_component;GO:0005737//cytoplasm;GO:0043226//organelle;GO:0005623//obsolete cell;GO:0044424//obsolete intracellular part;GO:0043229//intracellular organelle;GO:0005576//extracellular region;GO:0043231//intracellular membrane-bounded organelle;GO:0043227//membrane-bounded organelle;GO:0005777//peroxisome;GO:0005622//intracellular anatomical structure;GO:0005…	GO:0000166//nucleotide binding;GO:1901265//nucleoside phosphate binding;GO:0016614//oxidoreductase activity, acting on CH-OH group of donors;GO:0051287//NAD binding;GO:0030060//L-malate dehydrogenase activity;GO:0016615//malate dehydrogenase activity;GO:1901363//heterocyclic compound binding;GO:0097159//organic cyclic compound binding;GO:0003674//molecular_function;GO:0003824//catalytic activity;…	ko04964(Proximal tubule bicarbonate reclamation);ko00630(Glyoxylate and dicarboxylate metabolism);ko00620(Pyruvate metabolism);ko00270(Cysteine and methionine metabolism);ko00020(Citrate cycle (TCA cycle))	MDH1
MYBPC1	8822.07	0.2873	-1.799	1e-100	1e-100	Down Regulation	NW_025927662.1	8540438	8621881	+	4539	MYBPC1	GO:0007010;GO:0005488;GO:0070925;GO:0030029;GO:0051015;GO:0008092;GO:0044464;GO:0016460;GO:0031033;GO:0070252;GO:0031430;GO:0005515;GO:0003008;GO:0007015;GO:0031672;GO:0030017;GO:0051371;GO:0015629;GO:0055001;GO:0031674;GO:0006936;GO:0006941;GO:0032989;GO:0022607;GO:0005622;GO:0009987;GO:0048856;GO:0032502;GO:0005198;GO:0042692;GO:0099512;GO:0044444;GO:0016043;GO:0051146;GO:0006996;GO:0032991;GO:…	K12557	4GMA9	T	sp|Q00872|MYPC1_HUMAN Myosin-binding protein C, slow-type OS=Homo sapiens OX=9606 GN=MYBPC1 PE=1 SV=2	XP_040400878.1 myosin-binding protein C, slow-type isoform X4 [Cygnus olor]	GO:0007010//cytoskeleton organization;GO:0070925//organelle assembly;GO:0030029//actin filament-based process;GO:0031033//myosin filament organization;GO:0070252//actin-mediated cell contraction;GO:0003008//system process;GO:0007015//actin filament organization;GO:0055001//muscle cell development;GO:0006936//muscle contraction;GO:0006941//striated muscle contraction;GO:0032989//cellular component…	GO:0044464//obsolete cell part;GO:0016460//myosin II complex;GO:0031430//M band;GO:0031672//A band;GO:0030017//sarcomere;GO:0015629//actin cytoskeleton;GO:0031674//I band;GO:0005622//intracellular anatomical structure;GO:0099512//supramolecular fiber;GO:0044444//obsolete cytoplasmic part;GO:0032991//protein-containing complex;GO:0043226//organelle;GO:0044446//obsolete intracellular organelle part…	GO:0005488//binding;GO:0051015//actin filament binding;GO:0008092//cytoskeletal protein binding;GO:0005515//protein binding;GO:0051371//muscle alpha-actinin binding;GO:0005198//structural molecule activity;GO:0003674//molecular_function;GO:0042805//actinin binding;GO:0008307//structural constituent of muscle;GO:0017022//myosin binding;GO:0044877//protein-containing complex binding;GO:0097493//str…	-	MYBPC1
SDHA	1729.02	0.4247	-1.235	1e-100	1e-100	Down Regulation	NW_025927813.1	370414	385326	+	2974	SDHA	GO:0045273;GO:0055114;GO:0006119;GO:0008152;GO:0005623;GO:0006793;GO:0019693;GO:0044422;GO:0006796;GO:0043229;GO:0006101;GO:0044424;GO:0009144;GO:0006091;GO:0044281;GO:0005737;GO:0031974;GO:0016020;GO:0009123;GO:0005575;GO:0019866;GO:0031966;GO:0016310;GO:0044446;GO:0009126;GO:0048731;GO:0043226;GO:0009150;GO:0031981;GO:0009117;GO:0009259;GO:0008177;GO:0006139;GO:1901265;GO:0006099;GO:0032501;GO:…	K00234	4GUKY	C	sp|Q9YHT1|SDHA_CHICK Succinate dehydrogenase [ubiquinone] flavoprotein subunit, mitochondrial OS=Gallus gallus OX=9031 GN=SDHA PE=1 SV=2	XP_035406565.1 succinate dehydrogenase [ubiquinone] flavoprotein subunit, mitochondrial [Cygnus atratus]	GO:0055114//obsolete oxidation-reduction process;GO:0006119//oxidative phosphorylation;GO:0008152//metabolic process;GO:0006793//phosphorus metabolic process;GO:0019693//ribose phosphate metabolic process;GO:0006796//phosphate-containing compound metabolic process;GO:0006101//citrate metabolic process;GO:0009144//purine nucleoside triphosphate metabolic process;GO:0006091//generation of precursor…	GO:0045273//respiratory chain complex II;GO:0005623//obsolete cell;GO:0044422//obsolete organelle part;GO:0043229//intracellular organelle;GO:0044424//obsolete intracellular part;GO:0005737//cytoplasm;GO:0031974//membrane-enclosed lumen;GO:0016020//membrane;GO:0005575//cellular_component;GO:0019866//organelle inner membrane;GO:0031966//mitochondrial membrane;GO:0044446//obsolete intracellular org…	GO:0008177//succinate dehydrogenase (ubiquinone) activity;GO:1901265//nucleoside phosphate binding;GO:0043167//ion binding;GO:0009055//electron transfer activity;GO:0050660//flavin adenine dinucleotide binding;GO:0000166//nucleotide binding;GO:0000104//succinate dehydrogenase activity;GO:0036094//small molecule binding;GO:0016635//oxidoreductase activity, acting on the CH-CH group of donors, quin…	ko04714(Thermogenesis);ko00190(Oxidative phosphorylation);ko00020(Citrate cycle (TCA cycle))	SDHA
EEF1A2	11757.1	0.3589	-1.478	1e-100	1e-100	Down Regulation	NW_025927735.1	3618712	3631605	-	1565	EEF1A2	GO:0050794;GO:0043043;GO:0006412;GO:0051174;GO:0005488;GO:0071704;GO:0043209;GO:0098574;GO:0043068;GO:0032555;GO:0065007;GO:0043085;GO:0010942;GO:0044464;GO:0006414;GO:0044437;GO:0035639;GO:0017076;GO:0032550;GO:0005515;GO:0090218;GO:0019220;GO:1901576;GO:0098805;GO:0044297;GO:1901564;GO:0080090;GO:0032553;GO:0036094;GO:0019901;GO:0006807;GO:0001883;GO:0051347;GO:0098588;GO:0044271;GO:0010035;GO:…	K03231	4GINY	J	sp|Q32PH8|EF1A2_BOVIN Elongation factor 1-alpha 2 OS=Bos taurus OX=9913 GN=EEF1A2 PE=2 SV=1	KFO53270.1 Elongation factor 1-alpha 2, partial [Corvus brachyrhynchos] __gt;KFP04027.1 Elongation factor 1-alpha 2, partial [Calypte anna] __gt;KFQ49509.1 Elongation factor 1-alpha 2, partial [Nestor notabilis] __gt;NWH86709.1 EF1A2 factor [Aegithalos caudatus] __gt;NWI06575.1 EF1A2 factor [Tichodroma muraria] __gt;NWI41947.1 EF1A2 factor [Picathartes gymnocephalus] __gt;NWI78738.1 EF1A2 factor …	GO:0050794//regulation of cellular process;GO:0043043//peptide biosynthetic process;GO:0006412//translation;GO:0051174//regulation of phosphorus metabolic process;GO:0071704//organic substance metabolic process;GO:0043068//positive regulation of programmed cell death;GO:0065007//biological regulation;GO:0043085//positive regulation of catalytic activity;GO:0010942//positive regulation of cell dea…	GO:0043209//myelin sheath;GO:0098574//cytoplasmic side of lysosomal membrane;GO:0044464//obsolete cell part;GO:0044437//obsolete vacuolar part;GO:0098805//membrane;GO:0044297//cell body;GO:0098588//bounding membrane of organelle;GO:0005765//lysosomal membrane;GO:0005622//intracellular anatomical structure;GO:0097458//obsolete neuron part;GO:0043227//membrane-bounded organelle;GO:0043231//intracel…	GO:0005488//binding;GO:0032555//purine ribonucleotide binding;GO:0035639//purine ribonucleoside triphosphate binding;GO:0017076//purine nucleotide binding;GO:0032550//purine ribonucleoside binding;GO:0005515//protein binding;GO:0032553//ribonucleotide binding;GO:0036094//small molecule binding;GO:0019901//protein kinase binding;GO:0001883//purine nucleoside binding;GO:1901363//heterocyclic compou…	ko03013(Nucleocytoplasmic transport)	EEF1A2
LOC125179668	1511.26	0.337	-1.569	1e-100	1e-100	Down Regulation	NW_025927665.1	8457810	8509377	-	5024	LOC125179668	GO:0015631;GO:0023051;GO:0007612;GO:0005856;GO:0051338;GO:0005829;GO:0060322;GO:0005634;GO:0006928;GO:0051960;GO:0009966;GO:0048518;GO:0008356;GO:0065003;GO:0008083;GO:0048638;GO:0051270;GO:1903522;GO:0048640;GO:0007399;GO:0044238;GO:0007275;GO:0006811;GO:0048699;GO:0098900;GO:0035556;GO:0019538;GO:0050790;GO:0051301;GO:0036445;GO:0048869;GO:1902903;GO:0044430;GO:0006937;GO:0050890;GO:0017145;GO:…	K04358	4Q0NG	T	sp|P70377|FGF13_MOUSE Fibroblast growth factor 13 OS=Mus musculus OX=10090 GN=Fgf13 PE=1 SV=2	XP_038604407.1 fibroblast growth factor 13 isoform X2 [Tachyglossus aculeatus]	GO:0023051//regulation of signaling;GO:0007612//learning;GO:0051338//regulation of transferase activity;GO:0060322//head development;GO:0006928//movement of cell or subcellular component;GO:0051960//regulation of nervous system development;GO:0009966//regulation of signal transduction;GO:0048518//positive regulation of biological process;GO:0008356//asymmetric cell division;GO:0065003//protein-co…	GO:0005856//cytoskeleton;GO:0005829//cytosol;GO:0005634//nucleus;GO:0044430//obsolete cytoskeletal part;GO:0098858//actin-based cell projection;GO:0150034//distal axon;GO:0044446//obsolete intracellular organelle part;GO:0005911//cell-cell junction;GO:0005575//cellular_component;GO:0031974//membrane-enclosed lumen;GO:0005737//cytoplasm;GO:0015630//microtubule cytoskeleton;GO:0071944//cell periphe…	GO:0015631//tubulin binding;GO:0008083//growth factor activity;GO:0016247//channel regulator activity;GO:0044325//transmembrane transporter binding;GO:0017080//sodium channel regulator activity;GO:0048018//receptor ligand activity;GO:0019209//kinase activator activity;GO:0019207//kinase regulator activity;GO:0003674//molecular_function;GO:0030234//enzyme regulator activity;GO:0008092//cytoskeleta…	ko04810(Regulation of actin cytoskeleton);ko04151(PI3K-Akt signaling pathway);ko04020(Calcium signaling pathway);ko04015(Rap1 signaling pathway);ko04014(Ras signaling pathway);ko04010(MAPK signaling pathway)	Fgf13
NUB1	1606.21	0.35	-1.514	1e-100	1e-100	Down Regulation	NW_025927684.1	5142765	5158497	+	2570	NUB1	GO:0070013;GO:0042221;GO:0043227;GO:0051603;GO:0044267;GO:0009896;GO:0031323;GO:0043231;GO:0042176;GO:0009893;GO:0034612;GO:0005622;GO:0009987;GO:0019941;GO:0044444;GO:0034097;GO:0003674;GO:0051246;GO:0032270;GO:0008150;GO:0031325;GO:0005730;GO:0031329;GO:1903050;GO:0044237;GO:0006464;GO:0006952;GO:0032434;GO:0010033;GO:1901575;GO:0043233;GO:0050794;GO:0071704;GO:2000058;GO:0044464;GO:0065007;GO:…	-	4GNKY	OT	sp|Q9Y5A7|NUB1_HUMAN NEDD8 ultimate buster 1 OS=Homo sapiens OX=9606 GN=NUB1 PE=1 SV=2	XP_040402660.1 NEDD8 ultimate buster 1 [Cygnus olor] __gt;XP_040402661.1 NEDD8 ultimate buster 1 [Cygnus olor] __gt;XP_040402662.1 NEDD8 ultimate buster 1 [Cygnus olor]	GO:0042221//response to chemical;GO:0051603//proteolysis involved in cellular protein catabolic process;GO:0044267//cellular protein metabolic process;GO:0009896//positive regulation of catabolic process;GO:0031323//regulation of cellular metabolic process;GO:0042176//regulation of protein catabolic process;GO:0009893//positive regulation of metabolic process;GO:0034612//response to tumor necrosi…	GO:0070013//intracellular organelle lumen;GO:0043227//membrane-bounded organelle;GO:0043231//intracellular membrane-bounded organelle;GO:0005622//intracellular anatomical structure;GO:0044444//obsolete cytoplasmic part;GO:0005730//nucleolus;GO:0043233//organelle lumen;GO:0044464//obsolete cell part;GO:0044428//obsolete nuclear part;GO:0005634//nucleus;GO:0005829//cytosol;GO:0043232//intracellular…	GO:0003674//molecular_function;	-	NUB1
CD74	336.762	0.06805	-3.877	1e-100	1e-100	Down Regulation	NW_025927669.1	5861520	5866192	+	1030	CD74	GO:0005737;GO:0002696;GO:0005773;GO:0072330;GO:0046596;GO:0032588;GO:0033559;GO:1903902;GO:0044431;GO:0044446;GO:2001242;GO:0022409;GO:0050865;GO:0030666;GO:0098797;GO:0005764;GO:0006633;GO:0001775;GO:0045059;GO:0032103;GO:1903706;GO:0030154;GO:0050921;GO:0002700;GO:0031349;GO:0005623;GO:0009968;GO:2000106;GO:0045655;GO:0051247;GO:0010941;GO:0031226;GO:0043903;GO:0030139;GO:1902532;GO:0001817;GO:…	K06505	4GSRV	MW	sp|P04233|HG2A_HUMAN HLA class II histocompatibility antigen gamma chain OS=Homo sapiens OX=9606 GN=CD74 PE=1 SV=3	XP_013031433.1 PREDICTED: HLA class II histocompatibility antigen gamma chain isoform X1 [Anser cygnoides domesticus]	GO:0002696//positive regulation of leukocyte activation;GO:0072330//monocarboxylic acid biosynthetic process;GO:0046596//regulation of viral entry into host cell;GO:0033559//unsaturated fatty acid metabolic process;GO:1903902//positive regulation of viral life cycle;GO:2001242//regulation of intrinsic apoptotic signaling pathway;GO:0022409//positive regulation of cell-cell adhesion;GO:0050865//re…	GO:0005737//cytoplasm;GO:0005773//vacuole;GO:0032588//trans-Golgi network membrane;GO:0044431//obsolete Golgi apparatus part;GO:0044446//obsolete intracellular organelle part;GO:0030666//endocytic vesicle membrane;GO:0098797//plasma membrane protein complex;GO:0005764//lysosome;GO:0005623//obsolete cell;GO:0031226//intrinsic component of plasma membrane;GO:0030139//endocytic vesicle;GO:0043202//l…	GO:0044183//protein folding chaperone;GO:0042802//identical protein binding;GO:0003674//molecular_function;GO:0005102//signaling receptor binding;GO:0023026//MHC class II protein complex binding;GO:0004888//transmembrane signaling receptor activity;GO:0005488//binding;GO:0042287//MHC protein binding;GO:0038023//signaling receptor activity;GO:0044877//protein-containing complex binding;GO:0042609/…	ko04612(Antigen processing and presentation)	CD74
UGP2	12191.7	0.4469	-1.162	1e-100	1e-100	Down Regulation	NW_025927852.1	1547918	1573587	+	2798	UGP2	GO:0044281;GO:0006091;GO:0097367;GO:0005737;GO:0036296;GO:0006065;GO:0006011;GO:0003983;GO:0034645;GO:0005575;GO:0019103;GO:0009250;GO:0009058;GO:0016053;GO:0005977;GO:0009226;GO:0009225;GO:0055114;GO:0019438;GO:0030246;GO:1901362;GO:0005623;GO:0008152;GO:0070482;GO:0016779;GO:0006793;GO:0009628;GO:0006796;GO:0044260;GO:0034654;GO:0044424;GO:0006950;GO:0016051;GO:0044238;GO:0044249;GO:0000166;GO:…	K00963	4GKS6	G	sp|Q16851|UGPA_HUMAN UTP--glucose-1-phosphate uridylyltransferase OS=Homo sapiens OX=9606 GN=UGP2 PE=1 SV=5	XP_013051647.1 PREDICTED: UTP--glucose-1-phosphate uridylyltransferase [Anser cygnoides domesticus]	GO:0044281//small molecule metabolic process;GO:0006091//generation of precursor metabolites and energy;GO:0036296//response to increased oxygen levels;GO:0006065//UDP-glucuronate biosynthetic process;GO:0006011//UDP-glucose metabolic process;GO:0034645//cellular macromolecule biosynthetic process;GO:0009250//glucan biosynthetic process;GO:0009058//biosynthetic process;GO:0016053//organic acid bi…	GO:0005737//cytoplasm;GO:0005575//cellular_component;GO:0005623//obsolete cell;GO:0044424//obsolete intracellular part;GO:0005829//cytosol;GO:0044464//obsolete cell part;GO:0005622//intracellular anatomical structure;GO:0044444//obsolete cytoplasmic part;	GO:0097367//carbohydrate derivative binding;GO:0003983//UTP:glucose-1-phosphate uridylyltransferase activity;GO:0019103//pyrimidine nucleotide binding;GO:0030246//carbohydrate binding;GO:0016779//nucleotidyltransferase activity;GO:0000166//nucleotide binding;GO:1901265//nucleoside phosphate binding;GO:0043167//ion binding;GO:0046872//metal ion binding;GO:0032557//pyrimidine ribonucleotide binding…	ko00520(Amino sugar and nucleotide sugar metabolism);ko00500(Starch and sucrose metabolism);ko00052(Galactose metabolism);ko00040(Pentose and glucuronate interconversions)	UGP2
LOC106041041	349.408	0.03308	-4.918	1e-100	1e-100	Down Regulation	NW_025927886.1	482406	485756	-	2680	LOC106041041	GO:0070555;GO:0005125;GO:0019222;GO:0051179;GO:0007267;GO:2000403;GO:0010604;GO:0032268;GO:0002376;GO:0050896;GO:0001664;GO:0071347;GO:0050789;GO:0070887;GO:0051173;GO:0010556;GO:0032101;GO:0043900;GO:0051050;GO:2000145;GO:0010647;GO:0048522;GO:0043547;GO:0030334;GO:0048583;GO:0030545;GO:0002685;GO:0010562;GO:0043901;GO:0023056;GO:0043922;GO:0071674;GO:0030593;GO:0042325;GO:0051924;GO:0009607;GO:…	K12964	4GVKG	O	sp|Q90826|CCL4_CHICK C-C motif chemokine 4 homolog OS=Gallus gallus OX=9031 GN=CCL4 PE=3 SV=4	XP_013044720.1 PREDICTED: C-C motif chemokine 4 homolog [Anser cygnoides domesticus] __gt;XP_040388797.1 C-C motif chemokine 4 homolog [Cygnus olor]	GO:0070555//response to interleukin-1;GO:0019222//regulation of metabolic process;GO:0051179//localization;GO:0007267//cell-cell signaling;GO:2000403//positive regulation of lymphocyte migration;GO:0010604//positive regulation of macromolecule metabolic process;GO:0032268//regulation of cellular protein metabolic process;GO:0002376//immune system process;GO:0050896//response to stimulus;GO:007134…	GO:0005576//extracellular region;GO:0005575//cellular_component;GO:0005615//extracellular space;GO:0044421//obsolete extracellular region part;	GO:0005125//cytokine activity;GO:0001664//G protein-coupled receptor binding;GO:0030545//signaling receptor regulator activity;GO:0008009//chemokine activity;GO:0005102//signaling receptor binding;GO:0031730//CCR5 chemokine receptor binding;GO:0005515//protein binding;GO:0005488//binding;GO:0042379//chemokine receptor binding;GO:0031726//CCR1 chemokine receptor binding;GO:0005126//cytokine recept…	ko04623(Cytosolic DNA-sensing pathway);ko04620(Toll-like receptor signaling pathway);ko04064(NF-kappa B signaling pathway);ko04062(Chemokine signaling pathway);ko04061(Viral protein interaction with cytokine and cytokine receptor);ko04060(Cytokine-cytokine receptor interaction)	CCL4
PITX3	815.788	0.267	-1.905	1e-100	1e-100	Down Regulation	NW_025927709.1	1981353	1990197	-	3399	PITX3	GO:2000179;GO:0030855;GO:0006366;GO:0051254;GO:0018130;GO:0014072;GO:0008284;GO:0090596;GO:0051252;GO:0010468;GO:0048523;GO:0051240;GO:1990837;GO:0031323;GO:0043065;GO:0043227;GO:0050767;GO:0032502;GO:0048592;GO:0071542;GO:0006725;GO:0097458;GO:0031326;GO:0021984;GO:1901214;GO:1901363;GO:0009719;GO:0001654;GO:0044271;GO:0010557;GO:0051241;GO:0045893;GO:0006807;GO:2001141;GO:1901576;GO:0006357;GO:…	K09357	4GP5E	K	sp|Q9I8K3|PITX3_XENLA Pituitary homeobox 3 OS=Xenopus laevis OX=8355 GN=pitx3 PE=2 SV=1	OXB59750.1 hypothetical protein ASZ78_001872 [Callipepla squamata]	GO:2000179//positive regulation of neural precursor cell proliferation;GO:0030855//epithelial cell differentiation;GO:0006366//transcription by RNA polymerase II;GO:0051254//positive regulation of RNA metabolic process;GO:0018130//heterocycle biosynthetic process;GO:0014072//response to isoquinoline alkaloid;GO:0008284//positive regulation of cell population proliferation;GO:0090596//sensory orga…	GO:0043227//membrane-bounded organelle;GO:0097458//obsolete neuron part;GO:0044464//obsolete cell part;GO:0043025//neuronal cell body;GO:0044424//obsolete intracellular part;GO:0043229//intracellular organelle;GO:0043226//organelle;GO:0032991//protein-containing complex;GO:0043231//intracellular membrane-bounded organelle;GO:0005622//intracellular anatomical structure;GO:0044297//cell body;GO:000…	GO:1990837//sequence-specific double-stranded DNA binding;GO:1901363//heterocyclic compound binding;GO:0003690//double-stranded DNA binding;GO:0044212//transcription cis-regulatory region binding;GO:0043565//sequence-specific DNA binding;GO:0000977//RNA polymerase II transcription regulatory region sequence-specific DNA binding;GO:0005488//binding;GO:0000976//transcription cis-regulatory region b…	-	pitx3
AGPAT4	822.963	0.3213	-1.638	1e-100	1e-100	Down Regulation	NW_025927703.1	2964246	3044734	+	4207	AGPAT4	GO:0016746;GO:0009165;GO:0016411;GO:0006650;GO:0005789;GO:0044464;GO:0006221;GO:0071704;GO:0042171;GO:0003841;GO:0031984;GO:0098588;GO:0044271;GO:0044255;GO:0019637;GO:0016740;GO:0006807;GO:0012505;GO:0005783;GO:1901564;GO:0006629;GO:0055086;GO:0006644;GO:0071617;GO:1901576;GO:0098805;GO:0044432;GO:0031224;GO:0005740;GO:0031975;GO:0043231;GO:0043227;GO:0046341;GO:0019867;GO:0031967;GO:0008374;GO:…	K13523	4GQCQ	I	sp|Q9NRZ5|PLCD_HUMAN 1-acyl-sn-glycerol-3-phosphate acyltransferase delta OS=Homo sapiens OX=9606 GN=AGPAT4 PE=1 SV=1	XP_013042235.1 PREDICTED: 1-acyl-sn-glycerol-3-phosphate acyltransferase delta isoform X1 [Anser cygnoides domesticus]	GO:0009165//nucleotide biosynthetic process;GO:0006650//glycerophospholipid metabolic process;GO:0006221//pyrimidine nucleotide biosynthetic process;GO:0071704//organic substance metabolic process;GO:0044271//cellular nitrogen compound biosynthetic process;GO:0044255//cellular lipid metabolic process;GO:0019637//organophosphate metabolic process;GO:0006807//nitrogen compound metabolic process;GO:…	GO:0005789//endoplasmic reticulum membrane;GO:0044464//obsolete cell part;GO:0031984//organelle subcompartment;GO:0098588//bounding membrane of organelle;GO:0012505//endomembrane system;GO:0005783//endoplasmic reticulum;GO:0098805//membrane;GO:0044432//obsolete endoplasmic reticulum part;GO:0031224//intrinsic component of membrane;GO:0005740//mitochondrial envelope;GO:0031975//envelope;GO:0043231…	GO:0016746//acyltransferase activity;GO:0016411//acylglycerol O-acyltransferase activity;GO:0042171//lysophosphatidic acid acyltransferase activity;GO:0003841//1-acylglycerol-3-phosphate O-acyltransferase activity;GO:0016740//transferase activity;GO:0071617//lysophospholipid acyltransferase activity;GO:0008374//O-acyltransferase activity;GO:0003674//molecular_function;GO:0003824//catalytic activi…	ko04072(Phospholipase D signaling pathway);ko00564(Glycerophospholipid metabolism);ko00561(Glycerolipid metabolism)	AGPAT4
CANX	10571	0.4704	-1.088	1e-100	1e-100	Down Regulation	NW_025927669.1	6338746	6356996	-	3321	CANX	GO:0050789;GO:0016021;GO:0034185;GO:0070887;GO:0043232;GO:0043025;GO:0001894;GO:0032838;GO:0043167;GO:0045184;GO:0042886;GO:0043228;GO:0046872;GO:0044463;GO:0030424;GO:0051179;GO:1901566;GO:0002474;GO:0044249;GO:0015833;GO:0050896;GO:0015031;GO:0002376;GO:0006457;GO:0071705;GO:0019886;GO:0016192;GO:0002790;GO:0097038;GO:0051234;GO:0009059;GO:0034975;GO:0030246;GO:0044422;GO:0032839;GO:0051924;GO:…	K08054	4GRRX	O	sp|P24643|CALX_CANLF Calnexin OS=Canis lupus familiaris OX=9615 GN=CANX PE=1 SV=3	XP_030314668.1 calnexin [Calypte anna] __gt;XP_030314669.1 calnexin [Calypte anna] __gt;XP_030314670.1 calnexin [Calypte anna] __gt;XP_030314671.1 calnexin [Calypte anna]	GO:0050789//regulation of biological process;GO:0070887//cellular response to chemical stimulus;GO:0001894//tissue homeostasis;GO:0045184//establishment of protein localization;GO:0042886//amide transport;GO:0051179//localization;GO:1901566//organonitrogen compound biosynthetic process;GO:0002474//antigen processing and presentation of peptide antigen via MHC class I;GO:0044249//cellular biosynth…	GO:0016021//integral component of membrane;GO:0043232//intracellular non-membrane-bounded organelle;GO:0043025//neuronal cell body;GO:0032838//plasma membrane bounded cell projection cytoplasm;GO:0043228//non-membrane-bounded organelle;GO:0044463//obsolete cell projection part;GO:0030424//axon;GO:0097038//perinuclear endoplasmic reticulum;GO:0044422//obsolete organelle part;GO:0032839//dendrite c…	GO:0034185//apolipoprotein binding;GO:0043167//ion binding;GO:0046872//metal ion binding;GO:0030246//carbohydrate binding;GO:0005102//signaling receptor binding;GO:0035254//glutamate receptor binding;GO:0005515//protein binding;GO:0005488//binding;GO:0043169//cation binding;GO:0051082//unfolded protein binding;GO:0035255//ionotropic glutamate receptor binding;GO:0005509//calcium ion binding;GO:00…	ko04918(Thyroid hormone synthesis);ko04612(Antigen processing and presentation);ko04145(Phagosome);ko04141(Protein processing in endoplasmic reticulum)	CANX
PPP1R3C	408.854	0.1841	-2.441	1e-100	1e-100	Down Regulation	NW_025927709.1	5247350	5251666	-	2796	PPP1R3C	GO:1901576;GO:0035304;GO:0140096;GO:0042587;GO:1901564;GO:0080090;GO:0008104;GO:0098772;GO:0006807;GO:0034637;GO:0070727;GO:2000112;GO:0005978;GO:0042578;GO:0051174;GO:0050794;GO:0005488;GO:0071704;GO:0007610;GO:0030234;GO:0044464;GO:0065007;GO:0051649;GO:0071702;GO:0010033;GO:0030534;GO:0019220;GO:0005515;GO:0031329;GO:0005975;GO:0044262;GO:0015980;GO:0030247;GO:0044237;GO:0006464;GO:0019903;GO:…	K07189	4GQQF	OT	sp|Q0VCR4|PPR3C_BOVIN Protein phosphatase 1 regulatory subunit 3C OS=Bos taurus OX=9913 GN=PPP1R3C PE=2 SV=1	XP_027316129.1 protein phosphatase 1 regulatory subunit 3C [Anas platyrhynchos] __gt;XP_032047481.1 protein phosphatase 1 regulatory subunit 3C [Aythya fuligula]	GO:1901576//organic substance biosynthetic process;GO:0035304//regulation of protein dephosphorylation;GO:1901564//organonitrogen compound metabolic process;GO:0080090//regulation of primary metabolic process;GO:0008104//protein localization;GO:0006807//nitrogen compound metabolic process;GO:0034637//cellular carbohydrate biosynthetic process;GO:0070727//cellular macromolecule localization;GO:200…	GO:0042587//glycogen granule;GO:0044464//obsolete cell part;GO:0044444//obsolete cytoplasmic part;GO:0005622//intracellular anatomical structure;GO:0043227//membrane-bounded organelle;GO:0043231//intracellular membrane-bounded organelle;GO:0043229//intracellular organelle;GO:0044424//obsolete intracellular part;GO:0005623//obsolete cell;GO:0043226//organelle;GO:0005737//cytoplasm;GO:0005575//cell…	GO:0140096//catalytic activity, acting on a protein;GO:0098772//molecular function regulator;GO:0042578//phosphoric ester hydrolase activity;GO:0005488//binding;GO:0030234//enzyme regulator activity;GO:0005515//protein binding;GO:0030247//polysaccharide binding;GO:0019903//protein phosphatase binding;GO:0003824//catalytic activity;GO:2001069//glycogen binding;GO:0003674//molecular_function;GO:000…	ko04910(Insulin signaling pathway)	PPP1R3C
ATP6AP2	4510.25	0.4025	-1.313	1e-100	1e-100	Down Regulation	NW_025927994.1	95019	106840	-	1980	ATP6AP2	GO:0040011;GO:0048069;GO:0045055;GO:0044424;GO:0015672;GO:0035316;GO:0001737;GO:0120025;GO:0048749;GO:0021915;GO:0009913;GO:0005102;GO:0043229;GO:0008152;GO:0044422;GO:0042325;GO:0034613;GO:0071636;GO:0031399;GO:0006955;GO:0048066;GO:0023056;GO:0099531;GO:0098916;GO:0048731;GO:0043226;GO:0097708;GO:0003073;GO:0050877;GO:0048522;GO:0002165;GO:0071840;GO:0010647;GO:0016471;GO:0016020;GO:0048583;GO:…	K19514	4GUBE	C	sp|Q9CYN9|RENR_MOUSE Renin receptor OS=Mus musculus OX=10090 GN=Atp6ap2 PE=1 SV=2	XP_035171902.1 renin receptor [Oxyura jamaicensis] __gt;XP_035398256.1 renin receptor [Cygnus atratus]	GO:0040011//locomotion;GO:0048069//eye pigmentation;GO:0045055//regulated exocytosis;GO:0015672//inorganic cation transmembrane transport;GO:0035316//non-sensory hair organization;GO:0001737//establishment of imaginal disc-derived wing hair orientation;GO:0048749//compound eye development;GO:0021915//neural tube development;GO:0009913//epidermal cell differentiation;GO:0008152//metabolic process;…	GO:0044424//obsolete intracellular part;GO:0120025//plasma membrane bounded cell projection;GO:0043229//intracellular organelle;GO:0044422//obsolete organelle part;GO:0043226//organelle;GO:0097708//intracellular vesicle;GO:0016471//vacuolar proton-transporting V-type ATPase complex;GO:0016020//membrane;GO:0099503//secretory vesicle;GO:0101003//ficolin-1-rich granule membrane;GO:0016021//integral …	GO:0005102//signaling receptor binding;GO:0019899//enzyme binding;GO:0001664//G protein-coupled receptor binding;GO:0038023//signaling receptor activity;GO:0005488//binding;GO:0005515//protein binding;GO:0005109//frizzled binding;GO:0060089//molecular transducer activity;GO:0003674//molecular_function;	ko04614(Renin-angiotensin system)	Atp6ap2
CDH13	4786.75	0.374	-1.419	1e-100	1e-100	Down Regulation	NW_025927738.1	1127565	1607022	+	19202	CDH13	GO:0044464;GO:0043169;GO:0055096;GO:0050794;GO:0007049;GO:0005488;GO:0007266;GO:0010243;GO:0051272;GO:0010033;GO:0051049;GO:0009891;GO:0005515;GO:0050673;GO:0048870;GO:0090130;GO:2001141;GO:0050927;GO:0051668;GO:0072359;GO:0006357;GO:0031328;GO:0045296;GO:0050679;GO:0060627;GO:0010557;GO:0045893;GO:0010646;GO:0010631;GO:0071404;GO:0097458;GO:0031326;GO:0051674;GO:0022607;GO:0009719;GO:0120031;GO:…	K06808	4GNV6	T	sp|P33150|CAD13_CHICK Cadherin-13 OS=Gallus gallus OX=9031 GN=CDH13 PE=1 SV=1	XP_040427493.1 cadherin-13 isoform X2 [Cygnus olor]	GO:0055096//low-density lipoprotein particle mediated signaling;GO:0050794//regulation of cellular process;GO:0007049//cell cycle;GO:0007266//Rho protein signal transduction;GO:0010243//response to organonitrogen compound;GO:0051272//positive regulation of cellular component movement;GO:0010033//response to organic substance;GO:0051049//regulation of transport;GO:0009891//positive regulation of b…	GO:0044464//obsolete cell part;GO:0097458//obsolete neuron part;GO:0044459//obsolete plasma membrane part;GO:0099512//supramolecular fiber;GO:0098552//side of membrane;GO:0098589//membrane;GO:0016020//membrane;GO:0044424//obsolete intracellular part;GO:0120025//plasma membrane bounded cell projection;GO:0005576//extracellular region;GO:0099081//supramolecular polymer;GO:0099080//supramolecular co…	GO:0043169//cation binding;GO:0005488//binding;GO:0005515//protein binding;GO:0045296//cadherin binding;GO:0046983//protein dimerization activity;GO:0050839//cell adhesion molecule binding;GO:0046872//metal ion binding;GO:0043167//ion binding;GO:0055100//adiponectin binding;GO:0071814//protein-lipid complex binding;GO:0042562//hormone binding;GO:0042802//identical protein binding;GO:0003674//mole…	-	CDH13
TTC17	1023.37	0.36	-1.474	1e-100	1e-100	Down Regulation	NW_025927662.1	18230497	18289533	+	4585	TTC17	GO:0007507;GO:0007275;GO:0032502;GO:0005856;GO:0009799;GO:0048856;GO:0005829;GO:0022607;GO:0005622;GO:0009987;GO:0065003;GO:0006996;GO:0043232;GO:0007389;GO:0008150;GO:0003674;GO:0044444;GO:0016043;GO:0032501;GO:0043933;GO:0007368;GO:0043228;GO:0051258;GO:0071840;GO:0030030;GO:0005575;GO:0005886;GO:0034622;GO:0007015;GO:0005737;GO:0016020;GO:0009855;GO:0044464;GO:0061371;GO:0007010;GO:0043226;GO:…	-	4GPP1	S	sp|E9PVB5|TTC17_MOUSE Tetratricopeptide repeat protein 17 OS=Mus musculus OX=10090 GN=Ttc17 PE=1 SV=1	XP_035408041.1 tetratricopeptide repeat protein 17 [Cygnus atratus]	GO:0007507//heart development;GO:0007275//multicellular organism development;GO:0032502//developmental process;GO:0009799//specification of symmetry;GO:0048856//anatomical structure development;GO:0022607//cellular component assembly;GO:0009987//cellular process;GO:0065003//protein-containing complex assembly;GO:0006996//organelle organization;GO:0007389//pattern specification process;GO:0008150/…	GO:0005856//cytoskeleton;GO:0005829//cytosol;GO:0005622//intracellular anatomical structure;GO:0043232//intracellular non-membrane-bounded organelle;GO:0044444//obsolete cytoplasmic part;GO:0043228//non-membrane-bounded organelle;GO:0005575//cellular_component;GO:0005886//plasma membrane;GO:0005737//cytoplasm;GO:0016020//membrane;GO:0044464//obsolete cell part;GO:0043226//organelle;GO:0005623//ob…	GO:0003674//molecular_function;	-	Ttc17
ACTR10	1117.99	0.3883	-1.365	1e-100	1e-100	Down Regulation	NW_025927697.1	2008414	2023240	-	2790	ACTR10	GO:0070013;GO:0043227;GO:0005198;GO:0031410;GO:0002444;GO:0043231;GO:0007018;GO:0005622;GO:0009987;GO:0002478;GO:0002504;GO:1904813;GO:0051641;GO:0044444;GO:0016043;GO:0043299;GO:0003674;GO:0006996;GO:0005766;GO:0008150;GO:0032991;GO:0006887;GO:0002275;GO:0005869;GO:0005200;GO:0099512;GO:0048002;GO:0044437;GO:0051649;GO:0032940;GO:0042582;GO:0101002;GO:0043233;GO:0007010;GO:0046903;GO:0044464;GO:…	K16576	4GHIB	Z	sp|Q3ZBD2|ARP10_BOVIN Actin-related protein 10 OS=Bos taurus OX=9913 GN=ACTR10 PE=2 SV=1	XP_027314428.2 actin-related protein 10 [Anas platyrhynchos] __gt;XP_032044384.1 actin-related protein 10 [Aythya fuligula] __gt;XP_035406978.1 actin-related protein 10 [Cygnus atratus] __gt;XP_040413683.1 actin-related protein 10 [Cygnus olor]	GO:0002444//myeloid leukocyte mediated immunity;GO:0007018//microtubule-based movement;GO:0009987//cellular process;GO:0002478//antigen processing and presentation of exogenous peptide antigen;GO:0002504//antigen processing and presentation of peptide or polysaccharide antigen via MHC class II;GO:0051641//cellular localization;GO:0016043//cellular component organization;GO:0043299//leukocyte degr…	GO:0070013//intracellular organelle lumen;GO:0043227//membrane-bounded organelle;GO:0031410//cytoplasmic vesicle;GO:0043231//intracellular membrane-bounded organelle;GO:0005622//intracellular anatomical structure;GO:1904813//ficolin-1-rich granule lumen;GO:0044444//obsolete cytoplasmic part;GO:0005766//primary lysosome;GO:0032991//protein-containing complex;GO:0005869//dynactin complex;GO:0099512…	GO:0005198//structural molecule activity;GO:0003674//molecular_function;GO:0005200//structural constituent of cytoskeleton;	-	ACTR10
REEP1	1818.79	0.4763	-1.07	1e-100	1e-100	Down Regulation	NW_025927666.1	11226238	11312994	-	6228	REEP1	GO:0031090;GO:0005739;GO:0044425;GO:0032386;GO:0098827;GO:0016021;GO:0050789;GO:0051641;GO:0044444;GO:0016043;GO:0044429;GO:0003674;GO:0045184;GO:0008150;GO:0042175;GO:0032879;GO:0006996;GO:0010256;GO:0001664;GO:0071782;GO:0009987;GO:0005622;GO:0033036;GO:0051234;GO:0031967;GO:0015631;GO:0043227;GO:0051179;GO:0007029;GO:0043231;GO:0031975;GO:0071786;GO:0044432;GO:0031224;GO:0043229;GO:0005740;GO:…	K17338	4GUCJ	V	sp|Q8BGH4|REEP1_MOUSE Receptor expression-enhancing protein 1 OS=Mus musculus OX=10090 GN=Reep1 PE=1 SV=1	XP_040412362.1 receptor expression-enhancing protein 1 isoform X1 [Cygnus olor]	GO:0032386//regulation of intracellular transport;GO:0050789//regulation of biological process;GO:0051641//cellular localization;GO:0016043//cellular component organization;GO:0045184//establishment of protein localization;GO:0008150//biological_process;GO:0032879//regulation of localization;GO:0006996//organelle organization;GO:0010256//endomembrane system organization;GO:0009987//cellular proce…	GO:0031090//organelle membrane;GO:0005739//mitochondrion;GO:0044425//obsolete membrane part;GO:0098827//endoplasmic reticulum subcompartment;GO:0016021//integral component of membrane;GO:0044444//obsolete cytoplasmic part;GO:0044429//obsolete mitochondrial part;GO:0042175//nuclear outer membrane-endoplasmic reticulum membrane network;GO:0071782//endoplasmic reticulum tubular network;GO:0005622//i…	GO:0003674//molecular_function;GO:0001664//G protein-coupled receptor binding;GO:0015631//tubulin binding;GO:0005102//signaling receptor binding;GO:0031849//olfactory receptor binding;GO:0008017//microtubule binding;GO:0008092//cytoskeletal protein binding;GO:0005488//binding;GO:0005515//protein binding;	-	Reep1
POPDC3	960.335	0.2708	-1.885	1e-100	1e-100	Down Regulation	NW_025927774.1	1363618	1377070	-	2211	POPDC3	GO:0005575;GO:0042391;GO:0030551;GO:0016020;GO:0032559;GO:0097367;GO:0017076;GO:0043168;GO:0032555;GO:0065007;GO:1901363;GO:0000166;GO:0005488;GO:0043167;GO:0003674;GO:0097159;GO:0008150;GO:0065008;GO:1901265;GO:0016021;GO:0030552;GO:0036094;GO:0032553;GO:0031224;GO:0030554;GO:0044425	-	4GMSX	S	sp|Q9DG25|POPD3_CHICK Popeye domain-containing protein 3 OS=Gallus gallus OX=9031 GN=POPDC3 PE=2 SV=1	XP_035420705.1 popeye domain-containing protein 3 [Cygnus atratus]	GO:0042391//regulation of membrane potential;GO:0065007//biological regulation;GO:0008150//biological_process;GO:0065008//regulation of biological quality;	GO:0005575//cellular_component;GO:0016020//membrane;GO:0016021//integral component of membrane;GO:0031224//intrinsic component of membrane;GO:0044425//obsolete membrane part;	GO:0030551//cyclic nucleotide binding;GO:0032559//adenyl ribonucleotide binding;GO:0097367//carbohydrate derivative binding;GO:0017076//purine nucleotide binding;GO:0043168//anion binding;GO:0032555//purine ribonucleotide binding;GO:1901363//heterocyclic compound binding;GO:0000166//nucleotide binding;GO:0005488//binding;GO:0043167//ion binding;GO:0003674//molecular_function;GO:0097159//organic c…	-	POPDC3
LOC106030438	388.395	0.1276	-2.97	1e-100	1e-100	Down Regulation	NW_025927763.1	2041421	2048680	-	1054	LOC106030438	GO:1900750;GO:0048869;GO:0046700;GO:0072164;GO:0006518;GO:0031667;GO:1901685;GO:0009056;GO:0060429;GO:0034641;GO:0051707;GO:0004364;GO:0043167;GO:0031968;GO:0009991;GO:0032501;GO:0050789;GO:0043207;GO:0070887;GO:0009617;GO:0005634;GO:0001676;GO:0019752;GO:0005829;GO:0046483;GO:0001823;GO:0050896;GO:0051704;GO:0035634;GO:1901566;GO:0043385;GO:0044238;GO:0006805;GO:0044249;GO:0007275;GO:0006631;GO:…	K00799	4GNYE	O	sp|Q08392|GSTA1_CHICK Glutathione S-transferase OS=Gallus gallus OX=9031 PE=2 SV=1	XP_013027741.1 PREDICTED: glutathione S-transferase-like [Anser cygnoides domesticus]	GO:0048869//cellular developmental process;GO:0046700//heterocycle catabolic process;GO:0072164//mesonephric tubule development;GO:0006518//peptide metabolic process;GO:0031667//response to nutrient levels;GO:1901685//glutathione derivative metabolic process;GO:0009056//catabolic process;GO:0060429//epithelium development;GO:0034641//cellular nitrogen compound metabolic process;GO:0051707//respon…	GO:0031968//organelle outer membrane;GO:0005634//nucleus;GO:0005829//cytosol;GO:0044424//obsolete intracellular part;GO:0043229//intracellular organelle;GO:0005576//extracellular region;GO:0031965//nuclear membrane;GO:0044422//obsolete organelle part;GO:0005623//obsolete cell;GO:0043226//organelle;GO:0044446//obsolete intracellular organelle part;GO:0005575//cellular_component;GO:0005737//cytopla…	GO:1900750//oligopeptide binding;GO:0004364//glutathione transferase activity;GO:0043167//ion binding;GO:0016684//oxidoreductase activity, acting on peroxide as acceptor;GO:0072341//modified amino acid binding;GO:0042277//peptide binding;GO:1901681//sulfur compound binding;GO:0004601//peroxidase activity;GO:0003824//catalytic activity;GO:0043295//glutathione binding;GO:0048037//obsolete cofactor …	ko04212(Longevity regulating pathway - worm);ko00983(Drug metabolism - other enzymes);ko00982(Drug metabolism - cytochrome P450);ko00980(Metabolism of xenobiotics by cytochrome P450);ko00480(Glutathione metabolism)	-
PKM	10977.9	0.449	-1.155	1e-100	1e-100	Down Regulation	NW_025927804.1	934382	953106	-	2678	PKM	GO:0002376;GO:0050896;GO:0046031;GO:0032868;GO:1901135;GO:0000166;GO:0051234;GO:0019752;GO:0016192;GO:0006735;GO:0006165;GO:0006096;GO:0042060;GO:0051179;GO:0044249;GO:0019674;GO:1901566;GO:0044433;GO:0043228;GO:0046872;GO:0051262;GO:0043933;GO:0009056;GO:0046700;GO:0099503;GO:0070887;GO:1901265;GO:0071495;GO:0014870;GO:0009991;GO:0043167;GO:0034285;GO:0048646;GO:0043232;GO:0048731;GO:0009725;GO:…	K00873	4GMAE	G	sp|P00548|KPYM_CHICK Pyruvate kinase PKM OS=Gallus gallus OX=9031 GN=PKM PE=2 SV=2	XP_013054378.1 PREDICTED: pyruvate kinase PKM isoform X2 [Anser cygnoides domesticus]	GO:0002376//immune system process;GO:0050896//response to stimulus;GO:0046031//ADP metabolic process;GO:0032868//response to insulin;GO:1901135//carbohydrate derivative metabolic process;GO:0051234//establishment of localization;GO:0019752//carboxylic acid metabolic process;GO:0016192//vesicle-mediated transport;GO:0006735//NADH regeneration;GO:0006165//nucleoside diphosphate phosphorylation;GO:0…	GO:0044433//obsolete cytoplasmic vesicle part;GO:0043228//non-membrane-bounded organelle;GO:0099503//secretory vesicle;GO:0043232//intracellular non-membrane-bounded organelle;GO:0097708//intracellular vesicle;GO:0043226//organelle;GO:0016020//membrane;GO:0120025//plasma membrane bounded cell projection;GO:0005576//extracellular region;GO:0043229//intracellular organelle;GO:0044424//obsolete intr…	GO:0000166//nucleotide binding;GO:0046872//metal ion binding;GO:1901265//nucleoside phosphate binding;GO:0043167//ion binding;GO:0016773//phosphotransferase activity, alcohol group as acceptor;GO:0030955//potassium ion binding;GO:0097367//carbohydrate derivative binding;GO:0030554//adenyl nucleotide binding;GO:1901363//heterocyclic compound binding;GO:0043168//anion binding;GO:0000287//magnesium …	ko04922(Glucagon signaling pathway);ko00620(Pyruvate metabolism);ko00010(Glycolysis / Gluconeogenesis)	PKM
PIK3R5	318.616	0.03557	-4.813	1e-100	1e-100	Down Regulation	NW_025927745.1	2665251	2724053	+	28105	PIK3R5	GO:0050896;GO:0048518;GO:0009966;GO:0010604;GO:0032268;GO:0005634;GO:0071902;GO:0005829;GO:0051338;GO:0048015;GO:0005856;GO:0023051;GO:0046486;GO:0042060;GO:0050790;GO:0035556;GO:0019222;GO:0046934;GO:0044238;GO:0043228;GO:0044430;GO:1902494;GO:0019216;GO:0051173;GO:0045859;GO:0035004;GO:0043551;GO:0032501;GO:0050789;GO:0065009;GO:0043232;GO:0016773;GO:0016301;GO:0044446;GO:0043226;GO:0019898;GO:…	K02649	4GJ3D	T	sp|Q5ZIB8|PIRK5_CHICK Phosphoinositide 3-kinase regulatory subunit 5 OS=Gallus gallus OX=9031 GN=PIK3R5 PE=2 SV=1	XP_040386221.1 phosphoinositide 3-kinase regulatory subunit 5 isoform X1 [Cygnus olor] __gt;XP_040386222.1 phosphoinositide 3-kinase regulatory subunit 5 isoform X1 [Cygnus olor] __gt;XP_040386223.1 phosphoinositide 3-kinase regulatory subunit 5 isoform X1 [Cygnus olor]	GO:0050896//response to stimulus;GO:0048518//positive regulation of biological process;GO:0009966//regulation of signal transduction;GO:0010604//positive regulation of macromolecule metabolic process;GO:0032268//regulation of cellular protein metabolic process;GO:0071902//positive regulation of protein serine/threonine kinase activity;GO:0051338//regulation of transferase activity;GO:0048015//pho…	GO:0005634//nucleus;GO:0005829//cytosol;GO:0005856//cytoskeleton;GO:0043228//non-membrane-bounded organelle;GO:0044430//obsolete cytoskeletal part;GO:1902494//catalytic complex;GO:0043232//intracellular non-membrane-bounded organelle;GO:0044446//obsolete intracellular organelle part;GO:0043226//organelle;GO:0019898//extrinsic component of membrane;GO:0005737//cytoplasm;GO:0016020//membrane;GO:000…	GO:0046934//phosphatidylinositol-4,5-bisphosphate 3-kinase activity;GO:0035004//phosphatidylinositol 3-kinase activity;GO:0016773//phosphotransferase activity, alcohol group as acceptor;GO:0016301//kinase activity;GO:0035014//phosphatidylinositol 3-kinase regulator activity;GO:0044877//protein-containing complex binding;GO:0052813//phosphatidylinositol bisphosphate kinase activity;GO:0019207//kin…	ko04973(Carbohydrate digestion and absorption);ko04960(Aldosterone-regulated sodium reabsorption);ko04935(Growth hormone synthesis, secretion and action);ko04929(GnRH secretion);ko04926(Relaxin signaling pathway);ko04923(Regulation of lipolysis in adipocytes);ko04919(Thyroid hormone signaling pathway);ko04917(Prolactin signaling pathway);ko04915(Estrogen signaling pathway);ko04914(Progesterone-me…	PIK3R5
APOD	821.547	0.3469	-1.527	1e-100	1e-100	Down Regulation	NW_025927753.1	193491	199969	+	3463	APOD	GO:1901700;GO:0044238;GO:0007275;GO:0051270;GO:2000146;GO:0007399;GO:0001817;GO:0005996;GO:0032880;GO:0006979;GO:0048699;GO:0060322;GO:0005829;GO:0042246;GO:0023051;GO:0009966;GO:0006869;GO:0022008;GO:1901888;GO:2000098;GO:0050746;GO:0080134;GO:0031348;GO:0009653;GO:0014012;GO:0040013;GO:0032501;GO:2000405;GO:0048869;GO:0019216;GO:0050748;GO:0005575;GO:0030030;GO:2000401;GO:0005737;GO:1903392;GO:…	K03098	4GTWJ	M	sp|Q32KY0|APOD_BOVIN Apolipoprotein D OS=Bos taurus OX=9913 GN=APOD PE=2 SV=1	XP_040422566.1 apolipoprotein D isoform X2 [Cygnus olor]	GO:1901700//response to oxygen-containing compound;GO:0044238//primary metabolic process;GO:0007275//multicellular organism development;GO:0051270//regulation of cellular component movement;GO:2000146//negative regulation of cell motility;GO:0007399//nervous system development;GO:0001817//regulation of cytokine production;GO:0005996//monosaccharide metabolic process;GO:0032880//regulation of prot…	GO:0005829//cytosol;GO:0005575//cellular_component;GO:0005737//cytoplasm;GO:0005623//obsolete cell;GO:0036477//somatodendritic compartment;GO:1990904//ribonucleoprotein complex;GO:0043231//intracellular membrane-bounded organelle;GO:0043005//neuron projection;GO:0005615//extracellular space;GO:0005622//intracellular anatomical structure;GO:0032991//protein-containing complex;GO:0044444//obsolete …	GO:0005319//lipid transporter activity;GO:0097159//organic cyclic compound binding;GO:0003674//molecular_function;GO:0005215//transporter activity;GO:0036094//small molecule binding;GO:0015485//cholesterol binding;GO:0032934//sterol binding;GO:0043178//alcohol binding;GO:0008289//lipid binding;GO:0005496//steroid binding;GO:0005488//binding;	-	APOD
SGCG	1003.37	0.2331	-2.101	1e-100	1e-100	Down Regulation	NW_025927727.1	4168970	4302850	-	1573	SGCG	GO:0048468;GO:0099080;GO:0008015;GO:0051179;GO:0031226;GO:0045214;GO:0007275;GO:0030239;GO:0007507;GO:0005634;GO:0005887;GO:0005856;GO:0060047;GO:0016021;GO:0032501;GO:0030016;GO:0048646;GO:0009653;GO:0043232;GO:0060537;GO:0043228;GO:0010927;GO:0031032;GO:0048869;GO:0008307;GO:0005737;GO:0031974;GO:0016020;GO:0055002;GO:0005575;GO:0071840;GO:0048731;GO:0044446;GO:0043226;GO:0051651;GO:0016012;GO:…	K12564	4GNZD	Z	sp|Q8SQ72|SGCG_CANLF Gamma-sarcoglycan OS=Canis lupus familiaris OX=9615 GN=SGCG PE=3 SV=1	XP_013043682.1 PREDICTED: gamma-sarcoglycan [Anser cygnoides domesticus] __gt;XP_013043683.1 PREDICTED: gamma-sarcoglycan [Anser cygnoides domesticus] __gt;XP_013043684.1 PREDICTED: gamma-sarcoglycan [Anser cygnoides domesticus] __gt;XP_013043685.1 PREDICTED: gamma-sarcoglycan [Anser cygnoides domesticus]	GO:0048468//cell development;GO:0008015//blood circulation;GO:0051179//localization;GO:0045214//sarcomere organization;GO:0007275//multicellular organism development;GO:0030239//myofibril assembly;GO:0007507//heart development;GO:0060047//heart contraction;GO:0032501//multicellular organismal process;GO:0048646//anatomical structure formation involved in morphogenesis;GO:0009653//anatomical struc…	GO:0099080//supramolecular complex;GO:0031226//intrinsic component of plasma membrane;GO:0005634//nucleus;GO:0005887//integral component of plasma membrane;GO:0005856//cytoskeleton;GO:0016021//integral component of membrane;GO:0030016//myofibril;GO:0043232//intracellular non-membrane-bounded organelle;GO:0043228//non-membrane-bounded organelle;GO:0005737//cytoplasm;GO:0031974//membrane-enclosed l…	GO:0008307//structural constituent of muscle;GO:0005198//structural molecule activity;GO:0003674//molecular_function;	-	SGCG
UBE2L3	1065.37	0.329	-1.604	1e-100	1e-100	Down Regulation	NW_025927689.1	4462111	4472727	+	1104	UBE2L3	GO:0043233;GO:0050794;GO:0007049;GO:0005488;GO:0032555;GO:0005524;GO:0044464;GO:0043085;GO:0035639;GO:0017076;GO:0051443;GO:0010033;GO:0005515;GO:0009891;GO:1901576;GO:0140096;GO:0031328;GO:1901564;GO:2001141;GO:0019787;GO:0006807;GO:0044271;GO:0010557;GO:0051347;GO:0071385;GO:0044428;GO:0009057;GO:0055106;GO:0016740;GO:0031326;GO:1901363;GO:0070979;GO:0009719;GO:0019941;GO:0043168;GO:0031401;GO:…	K04552	4GN0U	O	sp|Q3MHP1|UB2L3_BOVIN Ubiquitin-conjugating enzyme E2 L3 OS=Bos taurus OX=9913 GN=UBE2L3 PE=2 SV=1	KAF6312339.1 ubiquitin conjugating enzyme E2 L3 [Pipistrellus kuhlii]	GO:0050794//regulation of cellular process;GO:0007049//cell cycle;GO:0043085//positive regulation of catalytic activity;GO:0051443//positive regulation of ubiquitin-protein transferase activity;GO:0010033//response to organic substance;GO:0009891//positive regulation of biosynthetic process;GO:1901576//organic substance biosynthetic process;GO:0031328//positive regulation of cellular biosynthetic…	GO:0043233//organelle lumen;GO:0044464//obsolete cell part;GO:0044428//obsolete nuclear part;GO:0043227//membrane-bounded organelle;GO:0070013//intracellular organelle lumen;GO:1990234//transferase complex;GO:0043226//organelle;GO:0031981//nuclear lumen;GO:0043229//intracellular organelle;GO:0044424//obsolete intracellular part;GO:0044422//obsolete organelle part;GO:0000151//ubiquitin ligase comp…	GO:0005488//binding;GO:0032555//purine ribonucleotide binding;GO:0005524//ATP binding;GO:0035639//purine ribonucleoside triphosphate binding;GO:0017076//purine nucleotide binding;GO:0005515//protein binding;GO:0140096//catalytic activity, acting on a protein;GO:0019787//ubiquitin-like protein transferase activity;GO:0055106//ubiquitin-protein transferase regulator activity;GO:0016740//transferase…	ko04120(Ubiquitin mediated proteolysis)	UBE2L3
COBL	1200.04	0.3711	-1.43	1e-100	1e-100	Down Regulation	NW_025927773.1	1786718	1941655	-	5849	COBL	GO:0048731;GO:0002093;GO:0061371;GO:0043226;GO:0061008;GO:0009855;GO:0016020;GO:0099513;GO:0048522;GO:0071840;GO:0042490;GO:0035050;GO:0120025;GO:0021915;GO:0009913;GO:0043229;GO:0050769;GO:0008154;GO:0048589;GO:0044424;GO:0099081;GO:0044089;GO:1900029;GO:0048568;GO:0016331;GO:0044422;GO:0060284;GO:0031175;GO:0030041;GO:0030036;GO:0051764;GO:0030427;GO:0048598;GO:0044295;GO:0001756;GO:0051128;GO:…	K18623	4GIC8	Z	sp|O75128|COBL_HUMAN Protein cordon-bleu OS=Homo sapiens OX=9606 GN=COBL PE=1 SV=2	XP_013037474.1 PREDICTED: protein cordon-bleu isoform X4 [Anser cygnoides domesticus]	GO:0048731//system development;GO:0002093//auditory receptor cell morphogenesis;GO:0061371//determination of heart left/right asymmetry;GO:0061008//hepaticobiliary system development;GO:0009855//determination of bilateral symmetry;GO:0048522//positive regulation of cellular process;GO:0071840//cellular component organization or biogenesis;GO:0042490//mechanoreceptor differentiation;GO:0035050//em…	GO:0043226//organelle;GO:0016020//membrane;GO:0099513//polymeric cytoskeletal fiber;GO:0120025//plasma membrane bounded cell projection;GO:0043229//intracellular organelle;GO:0044424//obsolete intracellular part;GO:0099081//supramolecular polymer;GO:0044422//obsolete organelle part;GO:0030427//site of polarized growth;GO:0044295//axonal growth cone;GO:0099080//supramolecular complex;GO:0044463//o…	GO:0005488//binding;GO:0005515//protein binding;GO:0003785//actin monomer binding;GO:0003779//actin binding;GO:0008092//cytoskeletal protein binding;GO:0003674//molecular_function;	-	COBL
EPG5	842.199	0.3575	-1.484	1e-100	1e-100	Down Regulation	NW_025927919.1	527113	577972	+	9652	EPG5	GO:0051649;GO:0005737;GO:1902902;GO:0033043;GO:0005575;GO:0061919;GO:0044248;GO:0071840;GO:0022411;GO:0006914;GO:0050794;GO:0048519;GO:0051129;GO:0044464;GO:0065007;GO:0031324;GO:0008152;GO:0005623;GO:0010507;GO:0009892;GO:0006810;GO:0097352;GO:0009894;GO:0044424;GO:0010639;GO:1902115;GO:0051179;GO:0019222;GO:0031323;GO:0032456;GO:0044087;GO:0005622;GO:0009987;GO:0046907;GO:0051234;GO:0016192;GO:…	-	4GUAJ	S	sp|Q9HCE0|EPG5_HUMAN Ectopic P granules protein 5 homolog OS=Homo sapiens OX=9606 GN=EPG5 PE=1 SV=2	XP_013038588.1 PREDICTED: ectopic P granules protein 5 homolog [Anser cygnoides domesticus]	GO:0051649//establishment of localization in cell;GO:1902902//negative regulation of autophagosome assembly;GO:0033043//regulation of organelle organization;GO:0061919//process utilizing autophagic mechanism;GO:0044248//cellular catabolic process;GO:0071840//cellular component organization or biogenesis;GO:0022411//cellular component disassembly;GO:0006914//autophagy;GO:0050794//regulation of cel…	GO:0005737//cytoplasm;GO:0005575//cellular_component;GO:0044464//obsolete cell part;GO:0005623//obsolete cell;GO:0044424//obsolete intracellular part;GO:0005622//intracellular anatomical structure;	-	-	EPG5
SCD	4243.15	0.4188	-1.256	1e-100	1e-100	Down Regulation	NW_025927709.1	2704631	2727620	-	4714	SCD	GO:0019216;GO:0072521;GO:0051707;GO:0034641;GO:0034435;GO:1902930;GO:0048869;GO:0031667;GO:0046394;GO:0071616;GO:0032501;GO:0006638;GO:0006163;GO:0040008;GO:0043207;GO:0033875;GO:0006139;GO:0007617;GO:0042552;GO:0048518;GO:0051704;GO:0051094;GO:0034030;GO:0042593;GO:0071496;GO:0019098;GO:0044283;GO:0005634;GO:0046483;GO:0016717;GO:0043903;GO:0046486;GO:0051301;GO:0048638;GO:0048733;GO:0007399;GO:…	K00507	4GPTS	I	sp|Q92038|ACOD_CYPCA Acyl-CoA desaturase OS=Cyprinus carpio OX=7962 PE=2 SV=2	ADR64209.1 stearoyl-CoA desaturase [Anser anser]	GO:0019216//regulation of lipid metabolic process;GO:0072521//purine-containing compound metabolic process;GO:0051707//response to other organism;GO:0034641//cellular nitrogen compound metabolic process;GO:0034435//cholesterol esterification;GO:1902930//regulation of alcohol biosynthetic process;GO:0048869//cellular developmental process;GO:0031667//response to nutrient levels;GO:0046394//carboxy…	GO:0005634//nucleus;GO:0005623//obsolete cell;GO:0044446//obsolete intracellular organelle part;GO:0031974//membrane-enclosed lumen;GO:0005737//cytoplasm;GO:0005575//cellular_component;GO:0044425//obsolete membrane part;GO:0031090//organelle membrane;GO:0098827//endoplasmic reticulum subcompartment;GO:0044444//obsolete cytoplasmic part;GO:0042175//nuclear outer membrane-endoplasmic reticulum memb…	GO:0016717//oxidoreductase activity, acting on paired donors, with oxidation of a pair of donors resulting in the reduction of molecular oxygen to two molecules of water;GO:0046914//transition metal ion binding;GO:0003824//catalytic activity;GO:0003674//molecular_function;GO:0005506//iron ion binding;GO:0046872//metal ion binding;GO:0043167//ion binding;GO:0004768//stearoyl-CoA 9-desaturase activ…	ko04212(Longevity regulating pathway - worm);ko04152(AMPK signaling pathway);ko03320(PPAR signaling pathway);ko01040(Biosynthesis of unsaturated fatty acids)	-
ASB5	6544.31	0.3881	-1.365	1e-100	1e-100	Down Regulation	NW_025927842.1	860250	892087	-	6183	ASB5	GO:0044238;GO:0005575;GO:0016567;GO:0019538;GO:0005737;GO:0044267;GO:0035556;GO:0036211;GO:0070647;GO:0051716;GO:0065007;GO:0044464;GO:0005829;GO:0009987;GO:0071704;GO:0005622;GO:0043412;GO:0050896;GO:0050794;GO:0008150;GO:0008152;GO:0005623;GO:0050789;GO:0044444;GO:0043170;GO:0006807;GO:0044424;GO:0007165;GO:0023052;GO:0043687;GO:0044237;GO:0006464;GO:1901564;GO:0007154;GO:0032446;GO:0044260	K10327	4GJ4X	S	sp|Q17QS6|ASB5_BOVIN Ankyrin repeat and SOCS box protein 5 OS=Bos taurus OX=9913 GN=ASB5 PE=2 SV=1	XP_013045801.1 PREDICTED: ankyrin repeat and SOCS box protein 5 [Anser cygnoides domesticus] __gt;XP_013045802.1 PREDICTED: ankyrin repeat and SOCS box protein 5 [Anser cygnoides domesticus] __gt;XP_035413805.1 ankyrin repeat and SOCS box protein 5 isoform X1 [Cygnus atratus] __gt;XP_035413806.1 ankyrin repeat and SOCS box protein 5 isoform X1 [Cygnus atratus] __gt;XP_035413807.1 ankyrin repeat a…	GO:0044238//primary metabolic process;GO:0016567//protein ubiquitination;GO:0019538//protein metabolic process;GO:0044267//cellular protein metabolic process;GO:0035556//intracellular signal transduction;GO:0036211//protein modification process;GO:0070647//protein modification by small protein conjugation or removal;GO:0051716//cellular response to stimulus;GO:0065007//biological regulation;GO:00…	GO:0005575//cellular_component;GO:0005737//cytoplasm;GO:0044464//obsolete cell part;GO:0005829//cytosol;GO:0005622//intracellular anatomical structure;GO:0005623//obsolete cell;GO:0044444//obsolete cytoplasmic part;GO:0044424//obsolete intracellular part;	-	-	ASB5
FABP3	2276.28	0.3576	-1.484	1e-100	1e-100	Down Regulation	NW_025927729.1	1726164	1731349	+	753	FABP3	GO:0048519;GO:0043226;GO:0005319;GO:0016528;GO:0010876;GO:0044446;GO:0009725;GO:0010562;GO:0044539;GO:0046942;GO:0005324;GO:0016042;GO:0009062;GO:0046889;GO:0044281;GO:0043434;GO:0036041;GO:0005737;GO:0031974;GO:0006641;GO:1901698;GO:0045834;GO:0044248;GO:0048522;GO:0005575;GO:0043229;GO:0005576;GO:0062012;GO:0042493;GO:0015849;GO:0008289;GO:0044424;GO:0022611;GO:0006635;GO:0005504;GO:0046890;GO:…	K08752	4GUWQ	I	sp|Q99P61|FABPH_ICTTR Fatty acid-binding protein, heart OS=Ictidomys tridecemlineatus OX=43179 GN=FABP3 PE=2 SV=3	XP_014817180.1 PREDICTED: fatty acid-binding protein, heart-like [Calidris pugnax]	GO:0048519//negative regulation of biological process;GO:0010876//lipid localization;GO:0009725//response to hormone;GO:0010562//positive regulation of phosphorus metabolic process;GO:0044539//long-chain fatty acid import into cell;GO:0046942//carboxylic acid transport;GO:0016042//lipid catabolic process;GO:0009062//fatty acid catabolic process;GO:0046889//positive regulation of lipid biosyntheti…	GO:0043226//organelle;GO:0016528//sarcoplasm;GO:0044446//obsolete intracellular organelle part;GO:0005737//cytoplasm;GO:0031974//membrane-enclosed lumen;GO:0005575//cellular_component;GO:0043229//intracellular organelle;GO:0005576//extracellular region;GO:0044424//obsolete intracellular part;GO:0044422//obsolete organelle part;GO:0005623//obsolete cell;GO:0005829//cytosol;GO:0005759//mitochondria…	GO:0005319//lipid transporter activity;GO:0005324//long-chain fatty acid transporter activity;GO:0036041//long-chain fatty acid binding;GO:0008289//lipid binding;GO:0005504//fatty acid binding;GO:0050543//icosatetraenoic acid binding;GO:0043167//ion binding;GO:0043177//organic acid binding;GO:0005488//binding;GO:0008092//cytoskeletal protein binding;GO:0005215//transporter activity;GO:0031406//ca…	ko03320(PPAR signaling pathway)	FABP3
GPRC5B	1982.4	0.3978	-1.33	1e-100	1e-100	Down Regulation	NW_025927663.1	8317971	8334685	-	5170	GPRC5B	GO:0005515;GO:0051239;GO:0002720;GO:0045666;GO:0050778;GO:0019887;GO:0005488;GO:0050729;GO:0050794;GO:0043233;GO:0051174;GO:0043085;GO:0012506;GO:0051962;GO:0044464;GO:0045595;GO:0007610;GO:0019901;GO:0044428;GO:0120035;GO:0051347;GO:0008047;GO:0038023;GO:0031410;GO:0019900;GO:0032502;GO:0045937;GO:0010975;GO:0043227;GO:0050767;GO:0070013;GO:0001934;GO:0031323;GO:0051240;GO:0007186;GO:0001932;GO:…	K04619	4GPH4	T	sp|Q9NZH0|GPC5B_HUMAN G-protein coupled receptor family C group 5 member B OS=Homo sapiens OX=9606 GN=GPRC5B PE=2 SV=2	XP_027324615.2 G-protein coupled receptor family C group 5 member B [Anas platyrhynchos] __gt;XP_027324616.2 G-protein coupled receptor family C group 5 member B [Anas platyrhynchos] __gt;XP_027324617.2 G-protein coupled receptor family C group 5 member B [Anas platyrhynchos] __gt;XP_032053373.1 G-protein coupled receptor family C group 5 member B [Aythya fuligula] __gt;XP_032053374.1 G-protein c…	GO:0051239//regulation of multicellular organismal process;GO:0002720//positive regulation of cytokine production involved in immune response;GO:0045666//positive regulation of neuron differentiation;GO:0050778//positive regulation of immune response;GO:0050729//positive regulation of inflammatory response;GO:0050794//regulation of cellular process;GO:0051174//regulation of phosphorus metabolic p…	GO:0043233//organelle lumen;GO:0012506//vesicle membrane;GO:0044464//obsolete cell part;GO:0044428//obsolete nuclear part;GO:0031410//cytoplasmic vesicle;GO:0043227//membrane-bounded organelle;GO:0070013//intracellular organelle lumen;GO:0098589//membrane;GO:0005730//nucleolus;GO:0016020//membrane;GO:0043226//organelle;GO:0097708//intracellular vesicle;GO:0031981//nuclear lumen;GO:0044422//obsole…	GO:0005515//protein binding;GO:0019887//protein kinase regulator activity;GO:0005488//binding;GO:0019901//protein kinase binding;GO:0008047//enzyme activator activity;GO:0038023//signaling receptor activity;GO:0019900//kinase binding;GO:0030295//protein kinase activator activity;GO:0005102//signaling receptor binding;GO:0004888//transmembrane signaling receptor activity;GO:0001664//G protein-coup…	-	GPRC5B
JPH1	2999.79	0.4445	-1.17	1e-100	1e-100	Down Regulation	NW_025927755.1	2792113	2881001	-	11905	JPH1	GO:1901019;GO:0099080;GO:0072507;GO:0051179;GO:0006811;GO:0007275;GO:0033017;GO:0030314;GO:0051279;GO:0016529;GO:0009966;GO:0048518;GO:0030001;GO:0055082;GO:0051234;GO:0005634;GO:0051128;GO:0022898;GO:0023051;GO:0016021;GO:0050801;GO:0050789;GO:0032501;GO:0030016;GO:0032409;GO:0065009;GO:0043232;GO:0043228;GO:0003012;GO:0051050;GO:0007204;GO:0006874;GO:0030100;GO:0008307;GO:0098771;GO:0016020;GO:…	K19530	4GNMZ	S	sp|Q9HDC5|JPH1_HUMAN Junctophilin-1 OS=Homo sapiens OX=9606 GN=JPH1 PE=1 SV=2	XP_035419042.1 junctophilin-1 isoform X1 [Cygnus atratus] __gt;XP_035419043.1 junctophilin-1 isoform X1 [Cygnus atratus] __gt;XP_035419044.1 junctophilin-1 isoform X1 [Cygnus atratus]	GO:1901019//regulation of calcium ion transmembrane transporter activity;GO:0072507//divalent inorganic cation homeostasis;GO:0051179//localization;GO:0006811//ion transport;GO:0007275//multicellular organism development;GO:0051279//regulation of release of sequestered calcium ion into cytosol;GO:0009966//regulation of signal transduction;GO:0048518//positive regulation of biological process;GO:0…	GO:0099080//supramolecular complex;GO:0033017//sarcoplasmic reticulum membrane;GO:0030314//junctional membrane complex;GO:0016529//sarcoplasmic reticulum;GO:0005634//nucleus;GO:0016021//integral component of membrane;GO:0030016//myofibril;GO:0043232//intracellular non-membrane-bounded organelle;GO:0043228//non-membrane-bounded organelle;GO:0016020//membrane;GO:0031974//membrane-enclosed lumen;GO:…	GO:0008307//structural constituent of muscle;GO:0005198//structural molecule activity;GO:0003674//molecular_function;	-	JPH1
PRKAA2	1147.69	0.3807	-1.393	1e-100	1e-100	Down Regulation	NW_025927683.1	4924697	4949512	-	6881	PRKAA2	GO:0051252;GO:0031329;GO:0051193;GO:0014074;GO:0022604;GO:0010038;GO:0010468;GO:0009746;GO:0006464;GO:0023052;GO:1990234;GO:2000758;GO:0097305;GO:1901363;GO:0090066;GO:0051222;GO:0018209;GO:0022607;GO:0043168;GO:0097458;GO:0006725;GO:0016239;GO:0050767;GO:0048812;GO:0043227;GO:0000278;GO:0032502;GO:0051224;GO:0031323;GO:0023057;GO:1901576;GO:0140096;GO:0031328;GO:1901617;GO:0010648;GO:0001101;GO:…	K07198	4GJF3	T	sp|Q09137|AAPK2_RAT 5__apos;-AMP-activated protein kinase catalytic subunit alpha-2 OS=Rattus norvegicus OX=10116 GN=Prkaa2 PE=1 SV=1	XP_032048683.1 5__apos;-AMP-activated protein kinase catalytic subunit alpha-2 [Aythya fuligula] __gt;XP_035189148.1 5__apos;-AMP-activated protein kinase catalytic subunit alpha-2 [Oxyura jamaicensis] __gt;XP_035189150.1 5__apos;-AMP-activated protein kinase catalytic subunit alpha-2 [Oxyura jamaicensis] __gt;XP_038038562.1 5__apos;-AMP-activated protein kinase catalytic subunit alpha-2 isoform …	GO:0051252//regulation of RNA metabolic process;GO:0031329//regulation of cellular catabolic process;GO:0051193//obsolete regulation of cofactor metabolic process;GO:0014074//response to purine-containing compound;GO:0022604//regulation of cell morphogenesis;GO:0010038//response to metal ion;GO:0010468//regulation of gene expression;GO:0009746//response to hexose;GO:0006464//cellular protein modi…	GO:1990234//transferase complex;GO:0097458//obsolete neuron part;GO:0043227//membrane-bounded organelle;GO:0043233//organelle lumen;GO:0044463//obsolete cell projection part;GO:0030424//axon;GO:0043025//neuronal cell body;GO:0045178//basal part of cell;GO:1902911//protein kinase complex;GO:0097574//lateral part of cell;GO:0044424//obsolete intracellular part;GO:0044422//obsolete organelle part;GO…	GO:1901363//heterocyclic compound binding;GO:0043168//anion binding;GO:0140096//catalytic activity, acting on a protein;GO:0016740//transferase activity;GO:0005488//binding;GO:0032555//purine ribonucleotide binding;GO:0043169//cation binding;GO:0017076//purine nucleotide binding;GO:0035639//purine ribonucleoside triphosphate binding;GO:1901265//nucleoside phosphate binding;GO:0000166//nucleotide …	ko04922(Glucagon signaling pathway);ko04921(Oxytocin signaling pathway);ko04920(Adipocytokine signaling pathway);ko04910(Insulin signaling pathway);ko04714(Thermogenesis);ko04710(Circadian rhythm);ko04530(Tight junction);ko04371(Apelin signaling pathway);ko04361(Axon regeneration);ko04213(Longevity regulating pathway - multiple species);ko04211(Longevity regulating pathway);ko04152(AMPK signaling…	Prkaa2
KLF15	1236.47	0.4149	-1.269	1e-100	1e-100	Down Regulation	NW_025927664.1	10768173	10780431	+	5422	KLF15	GO:0006950;GO:0044424;GO:0044260;GO:1900078;GO:0043229;GO:0001228;GO:0008152;GO:0072311;GO:0044422;GO:1901362;GO:0061320;GO:0031399;GO:0072073;GO:0031324;GO:0031981;GO:0009058;GO:0003300;GO:0034329;GO:0048731;GO:0032269;GO:0043226;GO:0072112;GO:0048522;GO:1903506;GO:0071840;GO:0032774;GO:0000982;GO:0048583;GO:0051173;GO:0010556;GO:0051050;GO:0046872;GO:0043167;GO:2001273;GO:1903508;GO:0070887;GO:…	K09210	4GU2Q	K	sp|Q9UIH9|KLF15_HUMAN Krueppel-like factor 15 OS=Homo sapiens OX=9606 GN=KLF15 PE=1 SV=1	XP_040424333.1 Krueppel-like factor 15 [Cygnus olor] __gt;XP_040424334.1 Krueppel-like factor 15 [Cygnus olor] __gt;XP_040424335.1 Krueppel-like factor 15 [Cygnus olor]	GO:0006950//response to stress;GO:0044260//cellular macromolecule metabolic process;GO:1900078//positive regulation of cellular response to insulin stimulus;GO:0008152//metabolic process;GO:0072311//glomerular epithelial cell differentiation;GO:1901362//organic cyclic compound biosynthetic process;GO:0061320//pericardial nephrocyte differentiation;GO:0031399//regulation of protein modification pr…	GO:0044424//obsolete intracellular part;GO:0043229//intracellular organelle;GO:0044422//obsolete organelle part;GO:0031981//nuclear lumen;GO:0043226//organelle;GO:0044428//obsolete nuclear part;GO:0044464//obsolete cell part;GO:0043233//organelle lumen;GO:0070013//intracellular organelle lumen;GO:0043227//membrane-bounded organelle;GO:0005623//obsolete cell;GO:0044446//obsolete intracellular orga…	GO:0001228//DNA-binding transcription activator activity, RNA polymerase II-specific;GO:0000982//DNA-binding transcription factor activity, RNA polymerase II-specific;GO:0046872//metal ion binding;GO:0043167//ion binding;GO:0043565//sequence-specific DNA binding;GO:0043169//cation binding;GO:0005488//binding;GO:0044212//transcription cis-regulatory region binding;GO:1901363//heterocyclic compound…	-	KLF15
A2M	254.301	0.1131	-3.145	1e-100	1e-100	Down Regulation	NW_025927963.1	499515	536210	+	4969	A2M	GO:0005488;GO:0050794;GO:0045824;GO:0010466;GO:1903318;GO:0043233;GO:0043085;GO:0044464;GO:0007548;GO:0032940;GO:0051172;GO:0072378;GO:0005515;GO:0001868;GO:0010033;GO:0002526;GO:0060205;GO:1990402;GO:0050878;GO:0010955;GO:1901564;GO:0007565;GO:0001101;GO:0006807;GO:0022617;GO:0008047;GO:0002437;GO:0032504;GO:0002576;GO:0022607;GO:0009719;GO:0009790;GO:2000258;GO:0004867;GO:0010646;GO:0031410;GO:…	K03910	4GP3Y	O	sp|P01023|A2MG_HUMAN Alpha-2-macroglobulin OS=Homo sapiens OX=9606 GN=A2M PE=1 SV=3	XP_035168737.1 alpha-2-macroglobulin [Oxyura jamaicensis]	GO:0050794//regulation of cellular process;GO:0045824//negative regulation of innate immune response;GO:0010466//negative regulation of peptidase activity;GO:1903318//negative regulation of protein maturation;GO:0043085//positive regulation of catalytic activity;GO:0007548//sex differentiation;GO:0032940//secretion by cell;GO:0051172//negative regulation of nitrogen compound metabolic process;GO:…	GO:0043233//organelle lumen;GO:0044464//obsolete cell part;GO:0060205//cytoplasmic vesicle lumen;GO:0031410//cytoplasmic vesicle;GO:0070013//intracellular organelle lumen;GO:0043227//membrane-bounded organelle;GO:0031093//platelet alpha granule lumen;GO:0043226//organelle;GO:0097708//intracellular vesicle;GO:0043229//intracellular organelle;GO:0005576//extracellular region;GO:0044424//obsolete in…	GO:0005488//binding;GO:0005515//protein binding;GO:0008047//enzyme activator activity;GO:0004867//serine-type endopeptidase inhibitor activity;GO:0046983//protein dimerization activity;GO:0061134//peptidase regulator activity;GO:0019966//interleukin-1 binding;GO:0005096//GTPase activator activity;GO:0019958//C-X-C chemokine binding;GO:0004866//endopeptidase inhibitor activity;GO:0005102//signalin…	ko04610(Complement and coagulation cascades)	A2M
LDHA	10576.5	0.4815	-1.054	1e-100	1e-100	Down Regulation	NW_025927979.1	493327	500111	-	1813	LDHA	GO:0019899;GO:0019752;GO:0000166;GO:1901135;GO:0046031;GO:0044441;GO:0050896;GO:1901566;GO:0019674;GO:0044249;GO:0019666;GO:0006089;GO:0006165;GO:0006096;GO:0046700;GO:0009056;GO:0044463;GO:0048569;GO:0048646;GO:0046683;GO:0009991;GO:0050789;GO:1901265;GO:0009117;GO:0009058;GO:0006113;GO:0019320;GO:0007520;GO:0043226;GO:0036293;GO:0009150;GO:0051287;GO:0048731;GO:0044248;GO:0000768;GO:0048522;GO:…	K00016	4GI59	C	sp|Q9PW07|LDHA_COLLI L-lactate dehydrogenase A chain OS=Columba livia OX=8932 GN=LDHA PE=2 SV=3	XP_035395267.1 L-lactate dehydrogenase A chain [Cygnus atratus] __gt;XP_040414911.1 L-lactate dehydrogenase A chain [Cygnus olor]	GO:0019752//carboxylic acid metabolic process;GO:1901135//carbohydrate derivative metabolic process;GO:0046031//ADP metabolic process;GO:0050896//response to stimulus;GO:1901566//organonitrogen compound biosynthetic process;GO:0019674//NAD metabolic process;GO:0044249//cellular biosynthetic process;GO:0019666//nitrogenous compound fermentation;GO:0006089//lactate metabolic process;GO:0006165//nuc…	GO:0044441//obsolete ciliary part;GO:0044463//obsolete cell projection part;GO:0043226//organelle;GO:0044424//obsolete intracellular part;GO:0043229//intracellular organelle;GO:0120025//plasma membrane bounded cell projection;GO:0044422//obsolete organelle part;GO:0036126//sperm flagellum;GO:0035686//sperm fibrous sheath;GO:0070013//intracellular organelle lumen;GO:0043227//membrane-bounded organ…	GO:0019899//enzyme binding;GO:0000166//nucleotide binding;GO:1901265//nucleoside phosphate binding;GO:0051287//NAD binding;GO:1901363//heterocyclic compound binding;GO:0019900//kinase binding;GO:0048037//obsolete cofactor binding;GO:0005488//binding;GO:0050662//obsolete coenzyme binding;GO:0005515//protein binding;GO:0016491//oxidoreductase activity;GO:0016614//oxidoreductase activity, acting on …	ko04922(Glucagon signaling pathway);ko04066(HIF-1 signaling pathway);ko00640(Propanoate metabolism);ko00620(Pyruvate metabolism);ko00270(Cysteine and methionine metabolism);ko00010(Glycolysis / Gluconeogenesis)	LDHA
LETM1	2181.53	0.4515	-1.147	1e-100	1e-100	Down Regulation	NW_025927666.1	8859520	8914254	+	6472	LETM1	GO:0099537;GO:0005743;GO:0046873;GO:0055085;GO:0072503;GO:0042407;GO:0034214;GO:0032990;GO:0051139;GO:0034220;GO:0051649;GO:0032940;GO:0008324;GO:0005215;GO:0065007;GO:0015368;GO:0043169;GO:0044464;GO:0051480;GO:0046903;GO:0005488;GO:0050794;GO:0006873;GO:0055080;GO:1990542;GO:0072511;GO:0022821;GO:0032989;GO:0015386;GO:0071456;GO:0007269;GO:0001666;GO:0019725;GO:0042592;GO:0051560;GO:0071804;GO:…	K17800	4GSEV	S	sp|Q5ZK33|LETM1_CHICK Mitochondrial proton/calcium exchanger protein OS=Gallus gallus OX=9031 GN=LETM1 PE=2 SV=1	XP_013033923.1 PREDICTED: LETM1 and EF-hand domain-containing protein 1, mitochondrial [Anser cygnoides domesticus]	GO:0099537//trans-synaptic signaling;GO:0055085//transmembrane transport;GO:0072503//cellular divalent inorganic cation homeostasis;GO:0042407//cristae formation;GO:0034214//protein hexamerization;GO:0032990//cell part morphogenesis;GO:0034220//ion transmembrane transport;GO:0051649//establishment of localization in cell;GO:0032940//secretion by cell;GO:0065007//biological regulation;GO:0051480//…	GO:0005743//mitochondrial inner membrane;GO:0044464//obsolete cell part;GO:0005740//mitochondrial envelope;GO:0031224//intrinsic component of membrane;GO:0031975//envelope;GO:0043231//intracellular membrane-bounded organelle;GO:0043227//membrane-bounded organelle;GO:0031967//organelle envelope;GO:0005622//intracellular anatomical structure;GO:0044429//obsolete mitochondrial part;GO:0044444//obsol…	GO:0046873//metal ion transmembrane transporter activity;GO:0051139//metal ion:proton antiporter activity;GO:0008324//cation transmembrane transporter activity;GO:0005215//transporter activity;GO:0015368//calcium:cation antiporter activity;GO:0043169//cation binding;GO:0005488//binding;GO:0022821//potassium ion antiporter activity;GO:0015386//potassium:proton antiporter activity;GO:0022804//activ…	-	LETM1
P2RY8	263.561	0.03201	-4.965	1e-100	1e-100	Down Regulation	NW_025927800.1	856744	892044	-	7632	P2RY8	GO:0007200;GO:0005623;GO:0001614;GO:0035023;GO:0065008;GO:0042592;GO:0019725;GO:0046579;GO:0001653;GO:0006950;GO:0050878;GO:0004888;GO:1902533;GO:0060089;GO:0007165;GO:0031224;GO:0071944;GO:0035589;GO:0016502;GO:0038023;GO:0006875;GO:0030003;GO:0048522;GO:0005886;GO:0005575;GO:0035025;GO:0072503;GO:0050817;GO:0010647;GO:0007166;GO:0098771;GO:0016020;GO:0048583;GO:0009967;GO:0051057;GO:0023056;GO:…	K08386	4GR46	T	sp|Q5ZI82|P2RY8_CHICK P2Y purinoceptor 8 OS=Gallus gallus OX=9031 GN=P2RY8 PE=2 SV=1	XP_013036173.1 PREDICTED: P2Y purinoceptor 8 [Anser cygnoides domesticus] __gt;XP_013036174.1 PREDICTED: P2Y purinoceptor 8 [Anser cygnoides domesticus] __gt;XP_013036175.1 PREDICTED: P2Y purinoceptor 8 [Anser cygnoides domesticus] __gt;XP_013036176.1 PREDICTED: P2Y purinoceptor 8 [Anser cygnoides domesticus]	GO:0007200//phospholipase C-activating G protein-coupled receptor signaling pathway;GO:0035023//regulation of Rho protein signal transduction;GO:0065008//regulation of biological quality;GO:0042592//homeostatic process;GO:0019725//cellular homeostasis;GO:0046579//positive regulation of Ras protein signal transduction;GO:0006950//response to stress;GO:0050878//regulation of body fluid levels;GO:19…	GO:0005623//obsolete cell;GO:0031224//intrinsic component of membrane;GO:0071944//cell periphery;GO:0005886//plasma membrane;GO:0005575//cellular_component;GO:0016020//membrane;GO:0044464//obsolete cell part;GO:0016021//integral component of membrane;GO:0044425//obsolete membrane part;GO:0044459//obsolete plasma membrane part;GO:0031226//intrinsic component of plasma membrane;GO:0005887//integral…	GO:0001614//purinergic nucleotide receptor activity;GO:0001653//peptide receptor activity;GO:0004888//transmembrane signaling receptor activity;GO:0060089//molecular transducer activity;GO:0016502//nucleotide receptor activity;GO:0038023//signaling receptor activity;GO:0035586//purinergic nucleotide receptor activity;GO:0008528//G protein-coupled peptide receptor activity;GO:0003674//molecular_fu…	ko04080(Neuroactive ligand-receptor interaction)	P2RY8
YIPF1	831.408	0.3661	-1.45	1e-100	1e-100	Down Regulation	NW_025927683.1	5674357	5679519	+	1787	YIPF1	GO:0017137;GO:0019899;GO:0051020;GO:0005622;GO:0044433;GO:0043231;GO:0005797;GO:0010008;GO:0031410;GO:0043227;GO:0030133;GO:0044425;GO:0031090;GO:0005794;GO:0031902;GO:0003674;GO:0044444;GO:0016021;GO:0031985;GO:0044464;GO:0005488;GO:0043226;GO:0097708;GO:0044446;GO:0044431;GO:0098791;GO:0005515;GO:0000138;GO:0005768;GO:0005575;GO:0016020;GO:0005737;GO:0017016;GO:0044424;GO:0005802;GO:0031982;GO:…	-	4GIPH	S	sp|Q5RBL0|YIPF1_PONAB Protein YIPF1 OS=Pongo abelii OX=9601 GN=YIPF1 PE=2 SV=1	XP_040420961.1 protein YIPF1 [Cygnus olor] __gt;XP_040420962.1 protein YIPF1 [Cygnus olor] __gt;XP_040420963.1 protein YIPF1 [Cygnus olor] __gt;XP_040420964.1 protein YIPF1 [Cygnus olor]	-	GO:0005622//intracellular anatomical structure;GO:0044433//obsolete cytoplasmic vesicle part;GO:0043231//intracellular membrane-bounded organelle;GO:0005797//Golgi medial cisterna;GO:0010008//endosome membrane;GO:0031410//cytoplasmic vesicle;GO:0043227//membrane-bounded organelle;GO:0030133//transport vesicle;GO:0044425//obsolete membrane part;GO:0031090//organelle membrane;GO:0005794//Golgi appa…	GO:0017137//small GTPase binding;GO:0019899//enzyme binding;GO:0051020//GTPase binding;GO:0003674//molecular_function;GO:0005488//binding;GO:0005515//protein binding;GO:0017016//small GTPase binding;GO:0031267//small GTPase binding;	-	YIPF1
NEB	27422.8	0.3737	-1.42	1e-100	1e-100	Down Regulation	NW_025927798.1	1075530	1197453	-	21299	NEB	GO:0003012;GO:0043228;GO:0099512;GO:0033275;GO:0050789;GO:0032501;GO:0016043;GO:0044444;GO:0003674;GO:0030016;GO:0008150;GO:0043232;GO:0009987;GO:0090066;GO:0005622;GO:0005829;GO:0006928;GO:0048856;GO:0051128;GO:0005856;GO:0032956;GO:0003779;GO:0099080;GO:0005198;GO:0032502;GO:0007275;GO:0030049;GO:0044449;GO:0043229;GO:0007517;GO:0061061;GO:0044424;GO:0030017;GO:0032535;GO:0043292;GO:0006936;GO:…	K18267	4GUG5	T	sp|P20929|NEBU_HUMAN Nebulin OS=Homo sapiens OX=9606 GN=NEB PE=1 SV=5	XP_040418285.1 nebulin [Cygnus olor]	GO:0003012//muscle system process;GO:0033275//actin-myosin filament sliding;GO:0050789//regulation of biological process;GO:0032501//multicellular organismal process;GO:0016043//cellular component organization;GO:0008150//biological_process;GO:0009987//cellular process;GO:0090066//regulation of anatomical structure size;GO:0006928//movement of cell or subcellular component;GO:0048856//anatomical …	GO:0043228//non-membrane-bounded organelle;GO:0099512//supramolecular fiber;GO:0044444//obsolete cytoplasmic part;GO:0030016//myofibril;GO:0043232//intracellular non-membrane-bounded organelle;GO:0005622//intracellular anatomical structure;GO:0005829//cytosol;GO:0005856//cytoskeleton;GO:0099080//supramolecular complex;GO:0044449//obsolete contractile fiber part;GO:0043229//intracellular organelle…	GO:0003674//molecular_function;GO:0003779//actin binding;GO:0005198//structural molecule activity;GO:0008092//cytoskeletal protein binding;GO:0005488//binding;GO:0008307//structural constituent of muscle;GO:0005515//protein binding;	-	NEB
CD83	299.98	0.0193	-5.695	1e-100	1e-100	Down Regulation	NW_025927671.1	1385353	1398460	-	2457	CD83	GO:2000026;GO:0051716;GO:0005887;GO:0050896;GO:0048518;GO:0002376;GO:0051251;GO:0051094;GO:0009987;GO:1902107;GO:0002684;GO:0045619;GO:2000516;GO:1903708;GO:0046637;GO:0051249;GO:0051240;GO:0044459;GO:0042221;GO:0001817;GO:1903039;GO:0031226;GO:0002682;GO:0046638;GO:0050870;GO:0050793;GO:0098552;GO:0006952;GO:0043370;GO:0023052;GO:0001818;GO:0007154;GO:0045597;GO:0002694;GO:0044425;GO:0050867;GO:…	K06510	4GNZW	T	sp|Q01151|CD83_HUMAN CD83 antigen OS=Homo sapiens OX=9606 GN=CD83 PE=1 SV=1	XP_013045756.1 PREDICTED: CD83 antigen [Anser cygnoides domesticus]	GO:2000026//regulation of multicellular organismal development;GO:0051716//cellular response to stimulus;GO:0050896//response to stimulus;GO:0048518//positive regulation of biological process;GO:0002376//immune system process;GO:0051251//positive regulation of lymphocyte activation;GO:0051094//positive regulation of developmental process;GO:0009987//cellular process;GO:1902107//positive regulatio…	GO:0005887//integral component of plasma membrane;GO:0044459//obsolete plasma membrane part;GO:0031226//intrinsic component of plasma membrane;GO:0098552//side of membrane;GO:0044425//obsolete membrane part;GO:0016021//integral component of membrane;GO:0044464//obsolete cell part;GO:0009897//external side of plasma membrane;GO:0005575//cellular_component;GO:0005886//plasma membrane;GO:0009986//ce…	-	-	CD83
HECTD2	8455.22	0.4237	-1.239	1e-100	1e-100	Down Regulation	NW_025927709.1	5167836	5206106	+	4323	HECTD2	GO:0004842;GO:0043412;GO:0005622;GO:0061659;GO:0009987;GO:0071704;GO:0005829;GO:0044464;GO:0036211;GO:0070647;GO:0019538;GO:0005737;GO:0044267;GO:0016567;GO:0005575;GO:0044238;GO:0140096;GO:0044260;GO:0032446;GO:1901564;GO:0044237;GO:0006464;GO:0000209;GO:0019787;GO:0003824;GO:0044424;GO:0006807;GO:0043170;GO:0044444;GO:0003674;GO:0008152;GO:0005623;GO:0016740;GO:0008150;GO:0061630	K12232	4GMFC	O	sp|Q5U5R9|HECD2_HUMAN Probable E3 ubiquitin-protein ligase HECTD2 OS=Homo sapiens OX=9606 GN=HECTD2 PE=1 SV=2	XP_040419976.1 probable E3 ubiquitin-protein ligase HECTD2 [Cygnus olor]	GO:0043412//macromolecule modification;GO:0009987//cellular process;GO:0071704//organic substance metabolic process;GO:0036211//protein modification process;GO:0070647//protein modification by small protein conjugation or removal;GO:0019538//protein metabolic process;GO:0044267//cellular protein metabolic process;GO:0016567//protein ubiquitination;GO:0044238//primary metabolic process;GO:0044260/…	GO:0005622//intracellular anatomical structure;GO:0005829//cytosol;GO:0044464//obsolete cell part;GO:0005737//cytoplasm;GO:0005575//cellular_component;GO:0044424//obsolete intracellular part;GO:0044444//obsolete cytoplasmic part;GO:0005623//obsolete cell;	GO:0004842//ubiquitin-protein transferase activity;GO:0061659//ubiquitin-like protein ligase activity;GO:0140096//catalytic activity, acting on a protein;GO:0019787//ubiquitin-like protein transferase activity;GO:0003824//catalytic activity;GO:0003674//molecular_function;GO:0016740//transferase activity;GO:0061630//ubiquitin protein ligase activity;	-	HECTD2
MYOT	1596.54	0.3577	-1.483	1e-100	1e-100	Down Regulation	NW_025927669.1	7337745	7350444	-	2720	MYOT	GO:0003779;GO:0099080;GO:0008307;GO:0005198;GO:0016020;GO:0005737;GO:0005575;GO:0003008;GO:0005886;GO:0005515;GO:0030018;GO:0008092;GO:0005488;GO:0043226;GO:0005622;GO:0042805;GO:0005856;GO:0044464;GO:0043292;GO:0006936;GO:0032501;GO:0031674;GO:0099081;GO:0044444;GO:0015629;GO:0005623;GO:0030016;GO:0003674;GO:0051393;GO:0008150;GO:0043232;GO:0044422;GO:0071944;GO:0044449;GO:0043228;GO:0003012;GO:…	K19875	4GTKX	T	sp|Q9UBF9|MYOTI_HUMAN Myotilin OS=Homo sapiens OX=9606 GN=MYOT PE=1 SV=2	XP_035194308.1 myotilin isoform X1 [Oxyura jamaicensis]	GO:0003008//system process;GO:0006936//muscle contraction;GO:0032501//multicellular organismal process;GO:0008150//biological_process;GO:0003012//muscle system process;	GO:0099080//supramolecular complex;GO:0016020//membrane;GO:0005737//cytoplasm;GO:0005575//cellular_component;GO:0005886//plasma membrane;GO:0030018//Z disc;GO:0043226//organelle;GO:0005622//intracellular anatomical structure;GO:0005856//cytoskeleton;GO:0044464//obsolete cell part;GO:0043292//contractile fiber;GO:0031674//I band;GO:0099081//supramolecular polymer;GO:0044444//obsolete cytoplasmic p…	GO:0003779//actin binding;GO:0008307//structural constituent of muscle;GO:0005198//structural molecule activity;GO:0005515//protein binding;GO:0008092//cytoskeletal protein binding;GO:0005488//binding;GO:0042805//actinin binding;GO:0003674//molecular_function;GO:0051393//alpha-actinin binding;	-	MYOT
BIRC2	1516.47	0.4611	-1.117	1e-100	1e-100	Down Regulation	NW_025927765.1	2423874	2435175	-	4722	BIRC2	GO:0060341;GO:0014070;GO:0051171;GO:0006351;GO:0002699;GO:1900044;GO:0043067;GO:0070482;GO:0045935;GO:0009892;GO:0061057;GO:0048513;GO:0071944;GO:0060255;GO:0009628;GO:0043028;GO:0042493;GO:0044085;GO:0034654;GO:0070647;GO:0006508;GO:0098542;GO:0031974;GO:0002805;GO:0034645;GO:0005575;GO:0046914;GO:0048519;GO:1901222;GO:1902916;GO:0008219;GO:0010939;GO:0002833;GO:0043170;GO:0006139;GO:0032501;GO:…	K16060	4GNTA	O	sp|Q90660|BIR_CHICK Inhibitor of apoptosis protein OS=Gallus gallus OX=9031 GN=ITA PE=2 SV=1	XP_013033589.1 PREDICTED: baculoviral IAP repeat-containing protein 2 [Anser cygnoides domesticus]	GO:0060341//regulation of cellular localization;GO:0014070//response to organic cyclic compound;GO:0051171//regulation of nitrogen compound metabolic process;GO:0006351//transcription, DNA-templated;GO:0002699//positive regulation of immune effector process;GO:1900044//regulation of protein K63-linked ubiquitination;GO:0043067//regulation of programmed cell death;GO:0070482//response to oxygen le…	GO:0071944//cell periphery;GO:0031974//membrane-enclosed lumen;GO:0005575//cellular_component;GO:0000803//sex chromosome;GO:0098805//membrane;GO:0043235//receptor complex;GO:0005654//nucleoplasm;GO:0005622//intracellular anatomical structure;GO:0098857//membrane microdomain;GO:0043229//intracellular organelle;GO:0016020//membrane;GO:0031981//nuclear lumen;GO:0016021//integral component of membran…	GO:0043028//cysteine-type endopeptidase regulator activity involved in apoptotic process;GO:0046914//transition metal ion binding;GO:0051087//chaperone binding;GO:0098772//molecular function regulator;GO:0047485//protein N-terminus binding;GO:0008270//zinc ion binding;GO:0030234//enzyme regulator activity;GO:0089720//caspase binding;GO:0002020//protease binding;GO:0031625//ubiquitin protein ligas…	ko04668(TNF signaling pathway);ko04624(Toll and Imd signaling pathway);ko04621(NOD-like receptor signaling pathway);ko04510(Focal adhesion);ko04390(Hippo signaling pathway);ko04217(Necroptosis);ko04215(Apoptosis - multiple species);ko04210(Apoptosis);ko04120(Ubiquitin mediated proteolysis);ko04064(NF-kappa B signaling pathway)	ITA
IGSF9B	1263.39	0.3855	-1.375	1e-100	1e-100	Down Regulation	NW_025927688.1	3001454	3043803	-	12889	IGSF9B	GO:0009966;GO:0048518;GO:0050896;GO:0000902;GO:0097485;GO:0099177;GO:0022610;GO:0006928;GO:0008344;GO:0051960;GO:0051128;GO:0023051;GO:0008038;GO:0019899;GO:0005887;GO:0000904;GO:0048468;GO:0007629;GO:0031226;GO:0048699;GO:0007423;GO:0098828;GO:0007275;GO:0007399;GO:0044463;GO:0045664;GO:0050793;GO:0048869;GO:0007414;GO:0099572;GO:0016021;GO:0007626;GO:0030054;GO:0050789;GO:0032501;GO:0046530;GO:…	-	4GNNT	T	sp|Q9UPX0|TUTLB_HUMAN Protein turtle homolog B OS=Homo sapiens OX=9606 GN=IGSF9B PE=2 SV=2	XP_035411751.1 protein turtle homolog B isoform X2 [Cygnus atratus]	GO:0009966//regulation of signal transduction;GO:0048518//positive regulation of biological process;GO:0050896//response to stimulus;GO:0000902//cell morphogenesis;GO:0097485//neuron projection guidance;GO:0099177//regulation of trans-synaptic signaling;GO:0022610//biological adhesion;GO:0006928//movement of cell or subcellular component;GO:0008344//adult locomotory behavior;GO:0051960//regulatio…	GO:0005887//integral component of plasma membrane;GO:0031226//intrinsic component of plasma membrane;GO:0044463//obsolete cell projection part;GO:0099572//postsynaptic specialization;GO:0016021//integral component of membrane;GO:0030054//cell junction;GO:0043025//neuronal cell body;GO:0043226//organelle;GO:0016020//membrane;GO:0005575//cellular_component;GO:0071944//cell periphery;GO:0120025//pla…	GO:0019899//enzyme binding;GO:0098632//cell-cell adhesion mediator activity;GO:0019900//kinase binding;GO:0003674//molecular_function;GO:0005488//binding;GO:0005515//protein binding;GO:0098631//cell adhesion mediator activity;	-	IGSF9B
LOC106043112	241.934	0.1061	-3.236	1e-100	1e-100	Down Regulation	NW_025927769.1	1359109	1373746	-	2976	LOC106043112	-	K08846	4GK31	T	sp|P58801|RIPK2_MOUSE Receptor-interacting serine/threonine-protein kinase 2 OS=Mus musculus OX=10090 GN=Ripk2 PE=1 SV=1	XP_013047866.1 PREDICTED: receptor-interacting serine/threonine-protein kinase 2-like [Anser cygnoides domesticus]	-	-	-	ko04722(Neurotrophin signaling pathway);ko04621(NOD-like receptor signaling pathway)	Ripk2
GMPR	581.94	0.3281	-1.608	1e-100	1e-100	Down Regulation	NW_025927671.1	496226	537457	-	6715	GMPR	GO:0044281;GO:0005737;GO:0016491;GO:0005575;GO:0005488;GO:0071704;GO:0009117;GO:0043169;GO:0044464;GO:0009058;GO:0006807;GO:0055114;GO:0019637;GO:0009112;GO:0019438;GO:1901362;GO:0005623;GO:0008152;GO:0006793;GO:0044271;GO:0009628;GO:0055086;GO:0006796;GO:1901576;GO:0034654;GO:0044424;GO:0009266;GO:1901564;GO:1902560;GO:0006950;GO:0003920;GO:1901566;GO:0044238;GO:0044249;GO:0016651;GO:0009987;GO:…	K00364	4GQG1	F	sp|P36959|GMPR1_HUMAN GMP reductase 1 OS=Homo sapiens OX=9606 GN=GMPR PE=1 SV=1	XP_013045742.1 PREDICTED: GMP reductase 1 [Anser cygnoides domesticus] __gt;XP_032038002.1 GMP reductase 1 [Aythya fuligula] __gt;XP_035172650.1 GMP reductase 1 [Oxyura jamaicensis] __gt;XP_035405527.1 GMP reductase 1 [Cygnus atratus] __gt;XP_040402364.1 GMP reductase 1 [Cygnus olor]	GO:0044281//small molecule metabolic process;GO:0071704//organic substance metabolic process;GO:0009117//nucleotide metabolic process;GO:0009058//biosynthetic process;GO:0006807//nitrogen compound metabolic process;GO:0055114//obsolete oxidation-reduction process;GO:0019637//organophosphate metabolic process;GO:0009112//nucleobase metabolic process;GO:0019438//aromatic compound biosynthetic proce…	GO:0005737//cytoplasm;GO:0005575//cellular_component;GO:0044464//obsolete cell part;GO:0005623//obsolete cell;GO:0044424//obsolete intracellular part;GO:1902560//GMP reductase complex;GO:0005622//intracellular anatomical structure;GO:0005829//cytosol;GO:0044444//obsolete cytoplasmic part;GO:0032991//protein-containing complex;GO:1902494//catalytic complex;	GO:0016491//oxidoreductase activity;GO:0005488//binding;GO:0043169//cation binding;GO:0003920//GMP reductase activity;GO:0016651//oxidoreductase activity, acting on NAD(P)H;GO:0016657//oxidoreductase activity, acting on NAD(P)H, nitrogenous group as acceptor;GO:0043167//ion binding;GO:0003674//molecular_function;GO:0046872//metal ion binding;GO:0003824//catalytic activity;	ko00230(Purine metabolism)	GMPR
KIDINS220	4418.32	0.4464	-1.163	1e-100	1e-100	Down Regulation	NW_025927717.1	4132768	4205177	+	6709	KIDINS220	GO:0048856;GO:0019207;GO:0071363;GO:0010646;GO:0031401;GO:2000026;GO:0001932;GO:0009790;GO:0051716;GO:0009893;GO:0043009;GO:0005622;GO:0009719;GO:0009987;GO:0010008;GO:0051240;GO:0031323;GO:0043406;GO:0001934;GO:0048667;GO:0048812;GO:0050767;GO:0010975;GO:0043227;GO:0042221;GO:0045937;GO:0032502;GO:0019900;GO:0031410;GO:0042327;GO:0070848;GO:0010976;GO:0031344;GO:0043549;GO:0023052;GO:0007154;GO:…	K12460	4GJ83	S	sp|Q9ULH0|KDIS_HUMAN Kinase D-interacting substrate of 220 kDa OS=Homo sapiens OX=9606 GN=KIDINS220 PE=1 SV=3	XP_040406416.1 kinase D-interacting substrate of 220 kDa isoform X1 [Cygnus olor] __gt;XP_040406417.1 kinase D-interacting substrate of 220 kDa isoform X1 [Cygnus olor] __gt;XP_040406418.1 kinase D-interacting substrate of 220 kDa isoform X1 [Cygnus olor] __gt;XP_040406419.1 kinase D-interacting substrate of 220 kDa isoform X1 [Cygnus olor]	GO:0048856//anatomical structure development;GO:0071363//cellular response to growth factor stimulus;GO:0010646//regulation of cell communication;GO:0031401//positive regulation of protein modification process;GO:2000026//regulation of multicellular organismal development;GO:0001932//regulation of protein phosphorylation;GO:0009790//embryo development;GO:0051716//cellular response to stimulus;GO:…	GO:0005622//intracellular anatomical structure;GO:0010008//endosome membrane;GO:0043227//membrane-bounded organelle;GO:0031410//cytoplasmic vesicle;GO:0031090//organelle membrane;GO:0044425//obsolete membrane part;GO:0031902//late endosome membrane;GO:0032991//protein-containing complex;GO:0044444//obsolete cytoplasmic part;GO:0044464//obsolete cell part;GO:0005768//endosome;GO:0031982//vesicle;G…	GO:0019207//kinase regulator activity;GO:0019900//kinase binding;GO:0003674//molecular_function;GO:0030234//enzyme regulator activity;GO:0005488//binding;GO:0019887//protein kinase regulator activity;GO:0005515//protein binding;GO:0098772//molecular function regulator;GO:0019901//protein kinase binding;GO:0019899//enzyme binding;GO:0030165//PDZ domain binding;GO:0019904//protein domain specific b…	ko04722(Neurotrophin signaling pathway)	KIDINS220
IMPDH2	2678.73	0.4972	-1.008	1e-100	1e-100	Down Regulation	NW_025927664.1	9644011	9656002	-	1803	IMPDH2	GO:0051260;GO:1901659;GO:0120039;GO:1901137;GO:0048858;GO:0036094;GO:0031982;GO:0032943;GO:0012505;GO:0009163;GO:0043010;GO:0071704;GO:0120036;GO:0046903;GO:0071310;GO:0071345;GO:0009205;GO:0009141;GO:0032990;GO:0006164;GO:0034404;GO:0009145;GO:0016616;GO:0060041;GO:0006887;GO:0003824;GO:0009201;GO:0044237;GO:0044444;GO:0009124;GO:0009199;GO:0046651;GO:0008150;GO:0003674;GO:0070661;GO:1901360;GO:…	K00088	4GS9B	F	sp|P12268|IMDH2_HUMAN Inosine-5__apos;-monophosphate dehydrogenase 2 OS=Homo sapiens OX=9606 GN=IMPDH2 PE=1 SV=2	XP_032554789.1 inosine-5__apos;-monophosphate dehydrogenase 2 isoform X2 [Chiroxiphia lanceolata]	GO:0051260//protein homooligomerization;GO:1901659//glycosyl compound biosynthetic process;GO:0120039//plasma membrane bounded cell projection morphogenesis;GO:1901137//carbohydrate derivative biosynthetic process;GO:0048858//cell projection morphogenesis;GO:0032943//mononuclear cell proliferation;GO:0009163//nucleoside biosynthetic process;GO:0043010//camera-type eye development;GO:0071704//orga…	GO:0031982//vesicle;GO:0012505//endomembrane system;GO:0044444//obsolete cytoplasmic part;GO:0005622//intracellular anatomical structure;GO:0043231//intracellular membrane-bounded organelle;GO:0034774//secretory granule lumen;GO:0005623//obsolete cell;GO:0044446//obsolete intracellular organelle part;GO:0031974//membrane-enclosed lumen;GO:0005737//cytoplasm;GO:0005575//cellular_component;GO:00301…	GO:0036094//small molecule binding;GO:0016616//oxidoreductase activity, acting on the CH-OH group of donors, NAD or NADP as acceptor;GO:0003824//catalytic activity;GO:0003674//molecular_function;GO:0097159//organic cyclic compound binding;GO:0003677//DNA binding;GO:0003723//RNA binding;GO:0003676//nucleic acid binding;GO:0003938//IMP dehydrogenase activity;GO:0016614//oxidoreductase activity, act…	ko00983(Drug metabolism - other enzymes);ko00230(Purine metabolism)	IMPDH2
LOC106029333	770.492	0.2707	-1.885	1e-100	1e-100	Down Regulation	NW_025928941.1	6	6114	+	2356	LOC106029333	GO:0032890;GO:0098659;GO:0009167;GO:0035725;GO:0031402;GO:0006874;GO:0035150;GO:0034641;GO:0005901;GO:0071260;GO:0044238;GO:0007399;GO:1903522;GO:0008015;GO:1901019;GO:0031226;GO:0050808;GO:0072507;GO:0035556;GO:0005634;GO:0046483;GO:0007612;GO:0010882;GO:0022898;GO:0005887;GO:0045121;GO:0005623;GO:0006793;GO:2000649;GO:0036477;GO:0098662;GO:0098794;GO:0006883;GO:0034766;GO:0086064;GO:0009123;GO:…	K01539	4GJQA	P	sp|P24797|AT1A2_CHICK Sodium/potassium-transporting ATPase subunit alpha-2 OS=Gallus gallus OX=9031 GN=ATP1A2 PE=2 SV=1	XP_040394513.1 sodium/potassium-transporting ATPase subunit alpha-2, partial [Cygnus olor]	GO:0032890//regulation of organic acid transport;GO:0098659//inorganic cation import across plasma membrane;GO:0009167//purine ribonucleoside monophosphate metabolic process;GO:0035725//sodium ion transmembrane transport;GO:0006874//cellular calcium ion homeostasis;GO:0035150//regulation of tube size;GO:0034641//cellular nitrogen compound metabolic process;GO:0071260//cellular response to mechani…	GO:0005901//caveola;GO:0031226//intrinsic component of plasma membrane;GO:0005634//nucleus;GO:0005887//integral component of plasma membrane;GO:0045121//membrane raft;GO:0005623//obsolete cell;GO:0036477//somatodendritic compartment;GO:0098794//postsynapse;GO:0005911//cell-cell junction;GO:0005737//cytoplasm;GO:0098797//plasma membrane protein complex;GO:0032991//protein-containing complex;GO:001…	GO:0031402//sodium ion binding;GO:0022857//transmembrane transporter activity;GO:0097159//organic cyclic compound binding;GO:0003674//molecular_function;GO:0003824//catalytic activity;GO:0042625//ATPase-coupled ion transmembrane transporter activity;GO:0015079//potassium ion transmembrane transporter activity;GO:0008144//obsolete drug binding;GO:0016818//hydrolase activity, acting on acid anhydri…	ko04978(Mineral absorption);ko04976(Bile secretion);ko04974(Protein digestion and absorption);ko04973(Carbohydrate digestion and absorption);ko04972(Pancreatic secretion);ko04971(Gastric acid secretion);ko04970(Salivary secretion);ko04964(Proximal tubule bicarbonate reclamation);ko04961(Endocrine and other factor-regulated calcium reabsorption);ko04960(Aldosterone-regulated sodium reabsorption);k…	ATP1A2
LMOD3	1033.15	0.3795	-1.398	1e-100	1e-100	Down Regulation	NW_025927664.1	5473451	5486170	+	7282	LMOD3	GO:0033043;GO:0051130;GO:0051493;GO:1901879;GO:0031430;GO:0005515;GO:0009888;GO:0014706;GO:0051239;GO:0030832;GO:0007015;GO:0032271;GO:0003008;GO:0005488;GO:1902904;GO:0007010;GO:0050794;GO:0030029;GO:0010831;GO:0008092;GO:0070925;GO:0065007;GO:0030834;GO:0044464;GO:0045595;GO:0014904;GO:0051495;GO:0055001;GO:0015629;GO:0006936;GO:0006941;GO:0032989;GO:0031672;GO:0014902;GO:0051693;GO:0010639;GO:…	-	4GQDR	Z	sp|Q0VAK6|LMOD3_HUMAN Leiomodin-3 OS=Homo sapiens OX=9606 GN=LMOD3 PE=1 SV=1	XP_040424400.1 leiomodin-3 [Cygnus olor]	GO:0033043//regulation of organelle organization;GO:0051130//positive regulation of cellular component organization;GO:0051493//regulation of cytoskeleton organization;GO:1901879//regulation of protein depolymerization;GO:0009888//tissue development;GO:0014706//striated muscle tissue development;GO:0051239//regulation of multicellular organismal process;GO:0030832//regulation of actin filament le…	GO:0031430//M band;GO:0044464//obsolete cell part;GO:0015629//actin cytoskeleton;GO:0031672//A band;GO:0030017//sarcomere;GO:0005622//intracellular anatomical structure;GO:0005865//striated muscle thin filament;GO:0044444//obsolete cytoplasmic part;GO:0099512//supramolecular fiber;GO:0005737//cytoplasm;GO:0005575//cellular_component;GO:0043226//organelle;GO:0044446//obsolete intracellular organel…	GO:0005515//protein binding;GO:0005488//binding;GO:0008092//cytoskeletal protein binding;GO:0003674//molecular_function;GO:0003785//actin monomer binding;GO:0003779//actin binding;GO:0005523//tropomyosin binding;	-	LMOD3
TOM1	704.707	0.3483	-1.522	1e-100	1e-100	Down Regulation	NW_025927850.1	343568	357386	+	2732	TOM1	GO:0031410;GO:0051179;GO:0043227;GO:0043231;GO:0002444;GO:0044433;GO:0005769;GO:0015833;GO:0030667;GO:0005622;GO:0046907;GO:0009987;GO:0005765;GO:0015031;GO:0006897;GO:0002376;GO:0050896;GO:0016192;GO:0071705;GO:0051234;GO:0033036;GO:0005829;GO:0002252;GO:0044444;GO:0051641;GO:0043299;GO:0005774;GO:0036230;GO:0030141;GO:0016197;GO:0098852;GO:0008150;GO:0005766;GO:0045184;GO:0035577;GO:0003674;GO:…	-	4GM9C	U	sp|O12940|TOM1_CHICK Target of Myb protein 1 OS=Gallus gallus OX=9031 GN=TOM1 PE=2 SV=2	XP_013036509.1 PREDICTED: target of Myb protein 1 isoform X1 [Anser cygnoides domesticus]	GO:0051179//localization;GO:0002444//myeloid leukocyte mediated immunity;GO:0015833//peptide transport;GO:0046907//intracellular transport;GO:0009987//cellular process;GO:0015031//protein transport;GO:0006897//endocytosis;GO:0002376//immune system process;GO:0050896//response to stimulus;GO:0016192//vesicle-mediated transport;GO:0071705//nitrogen compound transport;GO:0051234//establishment of lo…	GO:0031410//cytoplasmic vesicle;GO:0043227//membrane-bounded organelle;GO:0043231//intracellular membrane-bounded organelle;GO:0044433//obsolete cytoplasmic vesicle part;GO:0005769//early endosome;GO:0030667//secretory granule membrane;GO:0005622//intracellular anatomical structure;GO:0005765//lysosomal membrane;GO:0005829//cytosol;GO:0044444//obsolete cytoplasmic part;GO:0005774//vacuolar membra…	GO:0003674//molecular_function;GO:0005515//protein binding;GO:0005488//binding;GO:0030276//clathrin binding;	-	TOM1
MBOAT2	2624.96	0.3681	-1.442	1e-100	1e-100	Down Regulation	NW_025927717.1	4028311	4131754	+	12440	MBOAT2	GO:1901564;GO:0097164;GO:0022414;GO:0007291;GO:0006629;GO:0044432;GO:0031224;GO:1901576;GO:0071617;GO:0006644;GO:0036151;GO:0030258;GO:0044255;GO:0031984;GO:0016740;GO:0019637;GO:0022412;GO:0012505;GO:0006807;GO:0005783;GO:0008354;GO:0006650;GO:0044464;GO:0007281;GO:0005789;GO:0016477;GO:0003841;GO:0042171;GO:0071704;GO:0016746;GO:0048870;GO:0048232;GO:0016411;GO:0044237;GO:0098827;GO:0003824;GO:…	K13517	4GRQZ	I	sp|Q5ZKL6|MBOA2_CHICK Lysophospholipid acyltransferase 2 OS=Gallus gallus OX=9031 GN=mboat2 PE=2 SV=1	XP_035398840.1 lysophospholipid acyltransferase 2 isoform X2 [Cygnus atratus]	GO:1901564//organonitrogen compound metabolic process;GO:0097164//ammonium ion metabolic process;GO:0022414//reproductive process;GO:0007291//sperm individualization;GO:0006629//lipid metabolic process;GO:1901576//organic substance biosynthetic process;GO:0006644//phospholipid metabolic process;GO:0036151//phosphatidylcholine acyl-chain remodeling;GO:0030258//lipid modification;GO:0044255//cellul…	GO:0044432//obsolete endoplasmic reticulum part;GO:0031224//intrinsic component of membrane;GO:0031984//organelle subcompartment;GO:0012505//endomembrane system;GO:0005783//endoplasmic reticulum;GO:0044464//obsolete cell part;GO:0005789//endoplasmic reticulum membrane;GO:0098827//endoplasmic reticulum subcompartment;GO:0044425//obsolete membrane part;GO:0042175//nuclear outer membrane-endoplasmic…	GO:0071617//lysophospholipid acyltransferase activity;GO:0016740//transferase activity;GO:0003841//1-acylglycerol-3-phosphate O-acyltransferase activity;GO:0042171//lysophosphatidic acid acyltransferase activity;GO:0016746//acyltransferase activity;GO:0016411//acylglycerol O-acyltransferase activity;GO:0003824//catalytic activity;GO:0003674//molecular_function;GO:0008374//O-acyltransferase activi…	ko00564(Glycerophospholipid metabolism);ko00561(Glycerolipid metabolism)	mboat2
ZNF462	1355.41	0.3928	-1.348	1e-100	1e-100	Down Regulation	NW_025927912.1	37590	133238	+	13075	ZNF462	GO:0044424;GO:0034654;GO:0044703;GO:0060255;GO:0000987;GO:0001078;GO:0044260;GO:0001012;GO:0043229;GO:0048609;GO:0008152;GO:0005623;GO:0019438;GO:0045935;GO:0000978;GO:0009892;GO:1901362;GO:0010629;GO:0006351;GO:0051171;GO:0031324;GO:0010558;GO:0003676;GO:0009058;GO:1902679;GO:0000122;GO:0043226;GO:0048519;GO:1903506;GO:0048522;GO:0005575;GO:0034645;GO:0071840;GO:0051253;GO:0032774;GO:0000003;GO:…	-	4GSZ5	S	sp|Q96JM2|ZN462_HUMAN Zinc finger protein 462 OS=Homo sapiens OX=9606 GN=ZNF462 PE=1 SV=3	XP_040397043.1 zinc finger protein 462 isoform X1 [Cygnus olor]	GO:0034654//nucleobase-containing compound biosynthetic process;GO:0044703//multi-organism reproductive process;GO:0060255//regulation of macromolecule metabolic process;GO:0044260//cellular macromolecule metabolic process;GO:0048609//multicellular organismal reproductive process;GO:0008152//metabolic process;GO:0019438//aromatic compound biosynthetic process;GO:0045935//positive regulation of nu…	GO:0044424//obsolete intracellular part;GO:0043229//intracellular organelle;GO:0005623//obsolete cell;GO:0043226//organelle;GO:0005575//cellular_component;GO:0005634//nucleus;GO:0044464//obsolete cell part;GO:0005622//intracellular anatomical structure;GO:0043231//intracellular membrane-bounded organelle;GO:0043227//membrane-bounded organelle;	GO:0000987//cis-regulatory region sequence-specific DNA binding;GO:0001078//DNA-binding transcription repressor activity, RNA polymerase II-specific;GO:0001012//RNA polymerase II transcription regulatory region sequence-specific DNA binding;GO:0000978//RNA polymerase II cis-regulatory region sequence-specific DNA binding;GO:0003676//nucleic acid binding;GO:0000982//DNA-binding transcription facto…	-	ZNF462
UGCG	1341.93	0.3899	-1.359	1e-100	1e-100	Down Regulation	NW_025927918.1	233778	262387	+	3538	UGCG	GO:1904508;GO:0008120;GO:0042659;GO:0006664;GO:0043231;GO:0008194;GO:0046479;GO:0042221;GO:0043227;GO:0032502;GO:0046467;GO:0002164;GO:0071363;GO:0042981;GO:0048856;GO:2000380;GO:2000026;GO:0051716;GO:0008544;GO:0043069;GO:1905475;GO:0009719;GO:0005622;GO:0009987;GO:1904375;GO:0102769;GO:0003674;GO:0046476;GO:0032879;GO:0042175;GO:0008150;GO:0071559;GO:0006679;GO:0044444;GO:0043603;GO:0070848;GO:…	K00720	4GUFC	IM	sp|Q16739|CEGT_HUMAN Ceramide glucosyltransferase OS=Homo sapiens OX=9606 GN=UGCG PE=1 SV=1	XP_010211042.1 PREDICTED: ceramide glucosyltransferase [Tinamus guttatus] __gt;XP_025896538.1 ceramide glucosyltransferase [Nothoprocta perdicaria] __gt;XP_032062009.1 ceramide glucosyltransferase [Aythya fuligula] __gt;XP_035166121.1 ceramide glucosyltransferase [Oxyura jamaicensis] __gt;XP_035420461.1 ceramide glucosyltransferase [Cygnus atratus] __gt;XP_038026645.1 ceramide glucosyltransferase…	GO:1904508//regulation of protein localization to basolateral plasma membrane;GO:0042659//regulation of cell fate specification;GO:0006664//glycolipid metabolic process;GO:0046479//glycosphingolipid catabolic process;GO:0042221//response to chemical;GO:0032502//developmental process;GO:0046467//membrane lipid biosynthetic process;GO:0002164//larval development;GO:0071363//cellular response to gro…	GO:0043231//intracellular membrane-bounded organelle;GO:0043227//membrane-bounded organelle;GO:0005622//intracellular anatomical structure;GO:0042175//nuclear outer membrane-endoplasmic reticulum membrane network;GO:0044444//obsolete cytoplasmic part;GO:0098827//endoplasmic reticulum subcompartment;GO:0031090//organelle membrane;GO:0044425//obsolete membrane part;GO:0005886//plasma membrane;GO:00…	GO:0008120//ceramide glucosyltransferase activity;GO:0008194//UDP-glycosyltransferase activity;GO:0102769//dihydroceramide glucosyltransferase activity;GO:0003674//molecular_function;GO:0003824//catalytic activity;GO:0016740//transferase activity;GO:0016757//glycosyltransferase activity;GO:0046527//glucosyltransferase activity;GO:0035251//UDP-glucosyltransferase activity;GO:0016758//hexosyltransf…	ko00600(Sphingolipid metabolism)	UGCG
RCAN2	796.724	0.3208	-1.64	1e-100	1e-100	Down Regulation	NW_025927695.1	4879165	4960705	-	7550	RCAN2	GO:0007219;GO:0050896;GO:1901363;GO:0009966;GO:0005622;GO:0032268;GO:0009987;GO:0010646;GO:0035303;GO:0023051;GO:0051716;GO:0006979;GO:0070884;GO:0050790;GO:0035556;GO:0019222;GO:0031323;GO:0033173;GO:0007614;GO:0007154;GO:0097720;GO:0106056;GO:0050890;GO:0008597;GO:0007611;GO:0023052;GO:0043666;GO:0019722;GO:1902531;GO:0007626;GO:0048016;GO:0032501;GO:0010921;GO:0050789;GO:0051246;GO:0003674;GO:…	K17903	4GSZU	T	sp|Q14206|RCAN2_HUMAN Calcipressin-2 OS=Homo sapiens OX=9606 GN=RCAN2 PE=2 SV=3	XP_005030476.3 calcipressin-2 isoform X1 [Anas platyrhynchos] __gt;XP_013039968.1 PREDICTED: calcipressin-2 isoform X1 [Anser cygnoides domesticus] __gt;XP_013039969.1 PREDICTED: calcipressin-2 isoform X1 [Anser cygnoides domesticus] __gt;XP_021134836.3 calcipressin-2 isoform X1 [Anas platyrhynchos] __gt;XP_032041219.1 calcipressin-2 isoform X1 [Aythya fuligula] __gt;XP_032041220.1 calcipressin-2…	GO:0007219//Notch signaling pathway;GO:0050896//response to stimulus;GO:0009966//regulation of signal transduction;GO:0032268//regulation of cellular protein metabolic process;GO:0009987//cellular process;GO:0010646//regulation of cell communication;GO:0035303//regulation of dephosphorylation;GO:0023051//regulation of signaling;GO:0051716//cellular response to stimulus;GO:0006979//response to oxi…	GO:0005622//intracellular anatomical structure;GO:0044464//obsolete cell part;GO:0005737//cytoplasm;GO:0005575//cellular_component;GO:0044424//obsolete intracellular part;GO:0005623//obsolete cell;	GO:1901363//heterocyclic compound binding;GO:0008597//calcium-dependent protein serine/threonine phosphatase regulator activity;GO:0003674//molecular_function;GO:0019208//phosphatase regulator activity;GO:0097159//organic cyclic compound binding;GO:0005488//binding;GO:0030234//enzyme regulator activity;GO:0003676//nucleic acid binding;GO:0019888//protein phosphatase regulator activity;GO:0098772/…	ko04919(Thyroid hormone signaling pathway)	RCAN2
FNIP2	1373.11	0.4028	-1.312	1e-100	1e-100	Down Regulation	NW_025927748.1	309506	358097	+	6542	FNIP2	GO:0050789;GO:0043170;GO:0065009;GO:0006468;GO:0010556;GO:0051173;GO:0042030;GO:0035556;GO:0019538;GO:0050790;GO:0036211;GO:0044238;GO:0019222;GO:0032268;GO:0019219;GO:2000113;GO:0010604;GO:0048518;GO:0043412;GO:0050896;GO:0045892;GO:0051087;GO:0051128;GO:0004857;GO:0006355;GO:0031324;GO:0044089;GO:0097193;GO:0010629;GO:0051171;GO:0031399;GO:0042325;GO:0009892;GO:0005623;GO:0008152;GO:0006793;GO:…	K20401	4GN0E	S	sp|Q9P278|FNIP2_HUMAN Folliculin-interacting protein 2 OS=Homo sapiens OX=9606 GN=FNIP2 PE=1 SV=2	XP_040410897.1 folliculin-interacting protein 2 isoform X3 [Cygnus olor]	GO:0050789//regulation of biological process;GO:0043170//macromolecule metabolic process;GO:0065009//regulation of molecular function;GO:0006468//protein phosphorylation;GO:0010556//regulation of macromolecule biosynthetic process;GO:0051173//positive regulation of nitrogen compound metabolic process;GO:0035556//intracellular signal transduction;GO:0019538//protein metabolic process;GO:0050790//r…	GO:0005623//obsolete cell;GO:0044424//obsolete intracellular part;GO:0005737//cytoplasm;GO:0005575//cellular_component;GO:0005622//intracellular anatomical structure;GO:0044464//obsolete cell part;	GO:0042030//ATPase inhibitor activity;GO:0051087//chaperone binding;GO:0004857//enzyme inhibitor activity;GO:0060589//nucleoside-triphosphatase regulator activity;GO:0003674//molecular_function;GO:0060590//ATPase regulator activity;GO:0098772//molecular function regulator;GO:0005515//protein binding;GO:0005488//binding;GO:0030234//enzyme regulator activity;	ko04150(mTOR signaling pathway)	FNIP2
TBX15	2718.03	0.4935	-1.019	1e-100	1e-100	Down Regulation	NW_025927836.1	189068	304646	+	3766	TBX15	GO:0005634;GO:0046483;GO:0048598;GO:0009059;GO:0016070;GO:0006355;GO:0019219;GO:2000113;GO:0048705;GO:0045892;GO:0044238;GO:0000976;GO:0044249;GO:0019222;GO:0007275;GO:0010467;GO:0001067;GO:0010556;GO:0034641;GO:0009653;GO:0048706;GO:0050789;GO:0032501;GO:0043170;GO:0006139;GO:0003676;GO:1902679;GO:0009058;GO:0031981;GO:0009792;GO:0010558;GO:0048519;GO:0043226;GO:0044446;GO:0003714;GO:0000122;GO:…	K10182	4GS5N	K	sp|O70306|TBX15_MOUSE T-box transcription factor TBX15 OS=Mus musculus OX=10090 GN=Tbx15 PE=1 SV=2	XP_035425477.1 T-box transcription factor TBX15 [Cygnus atratus]	GO:0046483//heterocycle metabolic process;GO:0048598//embryonic morphogenesis;GO:0009059//macromolecule biosynthetic process;GO:0016070//RNA metabolic process;GO:0006355//regulation of transcription, DNA-templated;GO:0019219//regulation of nucleobase-containing compound metabolic process;GO:2000113//negative regulation of cellular macromolecule biosynthetic process;GO:0048705//skeletal system mor…	GO:0005634//nucleus;GO:0031981//nuclear lumen;GO:0043226//organelle;GO:0044446//obsolete intracellular organelle part;GO:0005575//cellular_component;GO:0031974//membrane-enclosed lumen;GO:0044424//obsolete intracellular part;GO:0090571//RNA polymerase II transcription repressor complex;GO:0043229//intracellular organelle;GO:0044422//obsolete organelle part;GO:0005623//obsolete cell;GO:0005622//in…	GO:0000976//transcription cis-regulatory region binding;GO:0001067//transcription regulatory region nucleic acid binding;GO:0003676//nucleic acid binding;GO:0003714//transcription corepressor activity;GO:0000982//DNA-binding transcription factor activity, RNA polymerase II-specific;GO:0003712//transcription coregulator activity;GO:0042803//protein homodimerization activity;GO:0001012//RNA polymer…	-	Tbx15
SYNM	7051.25	0.3927	-1.348	1e-100	1e-100	Down Regulation	NW_025927749.1	1690130	1717693	+	14672	SYNM	GO:0005198;GO:0099080;GO:0003009;GO:0019215;GO:0045103;GO:0009987;GO:0005622;GO:0060053;GO:0005856;GO:0097458;GO:0032501;GO:0016043;GO:0044444;GO:0030054;GO:0008150;GO:0043232;GO:0006996;GO:0005882;GO:0003674;GO:0030016;GO:0014721;GO:0044430;GO:0003012;GO:0043228;GO:0045111;GO:0050879;GO:0031443;GO:0005200;GO:0099512;GO:0042383;GO:0005737;GO:0099513;GO:0016020;GO:0008307;GO:0005515;GO:0071840;GO:…	K10376	4GHHW	S	sp|Q70IV5|SYNEM_MOUSE Synemin OS=Mus musculus OX=10090 GN=Synm PE=1 SV=2	XP_040425585.1 synemin [Cygnus olor]	GO:0003009//skeletal muscle contraction;GO:0045103//intermediate filament-based process;GO:0009987//cellular process;GO:0032501//multicellular organismal process;GO:0016043//cellular component organization;GO:0008150//biological_process;GO:0006996//organelle organization;GO:0014721//twitch skeletal muscle contraction;GO:0003012//muscle system process;GO:0050879//multicellular organismal movement;…	GO:0099080//supramolecular complex;GO:0005622//intracellular anatomical structure;GO:0060053//neurofilament cytoskeleton;GO:0005856//cytoskeleton;GO:0097458//obsolete neuron part;GO:0044444//obsolete cytoplasmic part;GO:0030054//cell junction;GO:0043232//intracellular non-membrane-bounded organelle;GO:0005882//intermediate filament;GO:0030016//myofibril;GO:0044430//obsolete cytoskeletal part;GO:0…	GO:0005198//structural molecule activity;GO:0019215//intermediate filament binding;GO:0003674//molecular_function;GO:0005200//structural constituent of cytoskeleton;GO:0008307//structural constituent of muscle;GO:0005515//protein binding;GO:0030674//protein-macromolecule adaptor activity;GO:0005488//binding;GO:0008092//cytoskeletal protein binding;GO:0060090//molecular adaptor activity;GO:0017166…	-	Synm
CCDC88C	3863.32	0.4825	-1.051	1e-100	1e-100	Down Regulation	NW_025927714.1	3354930	3446695	+	9120	CCDC88C	GO:0090136;GO:0005912;GO:0008017;GO:0031122;GO:0032989;GO:0070161;GO:0016358;GO:0031098;GO:0051260;GO:0031648;GO:0120039;GO:0030425;GO:0048858;GO:0005914;GO:0007165;GO:0080090;GO:0005813;GO:0090130;GO:0007166;GO:0051649;GO:0042995;GO:0019220;GO:0005515;GO:0032990;GO:0007015;GO:0007010;GO:0005488;GO:0008361;GO:0051174;GO:0008092;GO:0097447;GO:0030029;GO:0120036;GO:0050794;GO:0044464;GO:0005815;GO:…	-	4GJFM	S	sp|Q9P219|DAPLE_HUMAN Protein Daple OS=Homo sapiens OX=9606 GN=CCDC88C PE=1 SV=3	XP_040415741.1 protein Daple isoform X1 [Cygnus olor]	GO:0090136//epithelial cell-cell adhesion;GO:0031122//cytoplasmic microtubule organization;GO:0032989//cellular component morphogenesis;GO:0016358//dendrite development;GO:0031098//stress-activated protein kinase signaling cascade;GO:0051260//protein homooligomerization;GO:0031648//protein destabilization;GO:0120039//plasma membrane bounded cell projection morphogenesis;GO:0048858//cell projectio…	GO:0005912//adherens junction;GO:0070161//anchoring junction;GO:0030425//dendrite;GO:0005914//spot adherens junction;GO:0005813//centrosome;GO:0042995//cell projection;GO:0097447//dendritic tree;GO:0044464//obsolete cell part;GO:0005815//microtubule organizing center;GO:0044444//obsolete cytoplasmic part;GO:0120038//obsolete plasma membrane bounded cell projection part;GO:0043296//apical junction…	GO:0008017//microtubule binding;GO:0005515//protein binding;GO:0005488//binding;GO:0008092//cytoskeletal protein binding;GO:0003674//molecular_function;GO:0051959//dynein light intermediate chain binding;GO:0019904//protein domain specific binding;GO:0043621//protein self-association;GO:0030165//PDZ domain binding;GO:0015631//tubulin binding;	-	CCDC88C
SMPX	1071.18	0.3038	-1.719	1e-100	1e-100	Down Regulation	NW_025927812.1	2013237	2033144	+	3170	SMPX	GO:0099081;GO:0005924;GO:0044444;GO:0032501;GO:0030054;GO:0006936;GO:0006941;GO:0043292;GO:0005912;GO:0044422;GO:0008150;GO:0043232;GO:0030016;GO:0030055;GO:0070161;GO:0005623;GO:0031672;GO:0043229;GO:0003012;GO:0044449;GO:0043228;GO:0030017;GO:0044424;GO:0043034;GO:0099512;GO:0005737;GO:0005927;GO:0031430;GO:0099080;GO:0043227;GO:0043231;GO:0005575;GO:0003008;GO:0005622;GO:0043226;GO:0044464;GO:…	-	4GV99	S	sp|Q9UHP9|SMPX_HUMAN Small muscular protein OS=Homo sapiens OX=9606 GN=SMPX PE=2 SV=3	XP_013039473.1 PREDICTED: small muscular protein [Anser cygnoides domesticus] __gt;XP_013039474.1 PREDICTED: small muscular protein [Anser cygnoides domesticus] __gt;XP_013039475.1 PREDICTED: small muscular protein [Anser cygnoides domesticus] __gt;XP_013039476.1 PREDICTED: small muscular protein [Anser cygnoides domesticus] __gt;XP_013039477.1 PREDICTED: small muscular protein [Anser cygnoides d…	GO:0032501//multicellular organismal process;GO:0006936//muscle contraction;GO:0006941//striated muscle contraction;GO:0008150//biological_process;GO:0003012//muscle system process;GO:0003008//system process;	GO:0099081//supramolecular polymer;GO:0005924//obsolete cell-substrate adherens junction;GO:0044444//obsolete cytoplasmic part;GO:0030054//cell junction;GO:0043292//contractile fiber;GO:0005912//adherens junction;GO:0044422//obsolete organelle part;GO:0043232//intracellular non-membrane-bounded organelle;GO:0030016//myofibril;GO:0030055//cell-substrate junction;GO:0070161//anchoring junction;GO:0…	-	-	SMPX
GPR107	2157.53	0.4977	-1.007	1e-100	1e-100	Down Regulation	NW_025927668.1	6509097	6548636	+	7317	GPR107	GO:0044446;GO:0043233;GO:0005488;GO:0043226;GO:0098657;GO:0097708;GO:0031981;GO:0044464;GO:0016020;GO:0031974;GO:0005737;GO:0005768;GO:0005575;GO:0005515;GO:0031224;GO:0043229;GO:0031982;GO:0044424;GO:0012505;GO:0005623;GO:0030276;GO:0006810;GO:0044428;GO:0044422;GO:0032050;GO:0006897;GO:0005622;GO:0005634;GO:0072583;GO:0051234;GO:0030135;GO:0016192;GO:0043227;GO:0070013;GO:0031410;GO:0051179;GO:…	-	4GP97	T	sp|Q5VW38|GP107_HUMAN Protein GPR107 OS=Homo sapiens OX=9606 GN=GPR107 PE=1 SV=1	XP_040387318.1 protein GPR107 isoform X1 [Cygnus olor]	GO:0098657//import into cell;GO:0006810//transport;GO:0006897//endocytosis;GO:0072583//clathrin-dependent endocytosis;GO:0051234//establishment of localization;GO:0016192//vesicle-mediated transport;GO:0051179//localization;GO:0006898//receptor-mediated endocytosis;GO:0008150//biological_process;	GO:0044446//obsolete intracellular organelle part;GO:0043233//organelle lumen;GO:0043226//organelle;GO:0097708//intracellular vesicle;GO:0031981//nuclear lumen;GO:0044464//obsolete cell part;GO:0016020//membrane;GO:0031974//membrane-enclosed lumen;GO:0005737//cytoplasm;GO:0005768//endosome;GO:0005575//cellular_component;GO:0031224//intrinsic component of membrane;GO:0043229//intracellular organel…	GO:0005488//binding;GO:0005515//protein binding;GO:0030276//clathrin binding;GO:0032050//clathrin heavy chain binding;GO:0003674//molecular_function;	-	GPR107
DCP2	786.545	0.4037	-1.309	1e-100	1e-100	Down Regulation	NW_025927881.1	1270529	1294795	-	7478	DCP2	GO:0009411;GO:0051252;GO:0031329;GO:0045495;GO:0000184;GO:0034655;GO:0048523;GO:0010468;GO:0009890;GO:0043186;GO:0032879;GO:0060293;GO:2000279;GO:0045934;GO:0006725;GO:1901363;GO:0044087;GO:0031326;GO:0140098;GO:0031323;GO:0044270;GO:0070013;GO:0043227;GO:0016788;GO:1902115;GO:0090501;GO:0010608;GO:0043254;GO:0032502;GO:0010603;GO:0009791;GO:0016896;GO:0031332;GO:1904356;GO:0009057;GO:0044428;GO:…	K12613	4GSSR	A	sp|Q8IU60|DCP2_HUMAN m7GpppN-mRNA hydrolase OS=Homo sapiens OX=9606 GN=DCP2 PE=1 SV=3	XP_013053069.1 PREDICTED: m7GpppN-mRNA hydrolase isoform X4 [Anser cygnoides domesticus]	GO:0009411//response to UV;GO:0051252//regulation of RNA metabolic process;GO:0031329//regulation of cellular catabolic process;GO:0000184//nuclear-transcribed mRNA catabolic process, nonsense-mediated decay;GO:0034655//nucleobase-containing compound catabolic process;GO:0048523//negative regulation of cellular process;GO:0010468//regulation of gene expression;GO:0009890//negative regulation of b…	GO:0045495//pole plasm;GO:0043186//P granule;GO:0060293//germ plasm;GO:0070013//intracellular organelle lumen;GO:0043227//membrane-bounded organelle;GO:0031332//RNAi effector complex;GO:0044428//obsolete nuclear part;GO:0044464//obsolete cell part;GO:0043233//organelle lumen;GO:0043228//non-membrane-bounded organelle;GO:0043232//intracellular non-membrane-bounded organelle;GO:0000932//P-body;GO:0…	GO:1901363//heterocyclic compound binding;GO:0140098//catalytic activity, acting on RNA;GO:0016788//hydrolase activity, acting on ester bonds;GO:0016896//exoribonuclease activity, producing 5'-phosphomonoesters;GO:0043169//cation binding;GO:0005488//binding;GO:0005515//protein binding;GO:0016796//exonuclease activity, active with either ribo- or deoxyribonucleic acids and producing 5'-phosphomono…	ko03018(RNA degradation)	DCP2
NOL12	553.991	0.3274	-1.611	1e-100	1e-100	Down Regulation	NW_025927850.1	1345070	1348472	+	1189	NOL12	GO:0070013;GO:0043227;GO:0003697;GO:0031974;GO:0003677;GO:0005575;GO:0043231;GO:1901363;GO:0044446;GO:0043233;GO:0043226;GO:0005488;GO:0005622;GO:0005634;GO:0031981;GO:0003676;GO:0044464;GO:0003723;GO:0097159;GO:0005623;GO:0003674;GO:0043232;GO:0044422;GO:0044428;GO:0019843;GO:0043228;GO:0005730;GO:0043229;GO:0044424	K14851	4GM95	S	sp|Q5D1Z3|NOL12_RAT Nucleolar protein 12 OS=Rattus norvegicus OX=10116 GN=Nol12 PE=2 SV=1	XP_013036284.1 PREDICTED: nucleolar protein 12 [Anser cygnoides domesticus]	-	GO:0070013//intracellular organelle lumen;GO:0043227//membrane-bounded organelle;GO:0031974//membrane-enclosed lumen;GO:0005575//cellular_component;GO:0043231//intracellular membrane-bounded organelle;GO:0044446//obsolete intracellular organelle part;GO:0043233//organelle lumen;GO:0043226//organelle;GO:0005622//intracellular anatomical structure;GO:0005634//nucleus;GO:0031981//nuclear lumen;GO:00…	GO:0003697//single-stranded DNA binding;GO:0003677//DNA binding;GO:1901363//heterocyclic compound binding;GO:0005488//binding;GO:0003676//nucleic acid binding;GO:0003723//RNA binding;GO:0097159//organic cyclic compound binding;GO:0003674//molecular_function;GO:0019843//rRNA binding;	-	Nol12
FAM53A	2113.34	0.4224	-1.243	1e-100	1e-100	Down Regulation	NW_025927666.1	9580686	9651922	+	6099	FAM53A	GO:0033365;GO:0015833;GO:0005575;GO:0043231;GO:0043227;GO:0051649;GO:0071702;GO:0051170;GO:0051179;GO:0051234;GO:0033036;GO:0005634;GO:0044464;GO:0071705;GO:0015031;GO:0005622;GO:0072594;GO:0046907;GO:0043226;GO:0045184;GO:0005623;GO:0034613;GO:0006810;GO:0008150;GO:0034504;GO:0017038;GO:0051641;GO:0070727;GO:0006886;GO:0051169;GO:0006913;GO:0008104;GO:0006606;GO:0044424;GO:0043229;GO:0042886	-	4GTFB	U	sp|Q5ZKN5|FA53A_CHICK Protein FAM53A OS=Gallus gallus OX=9031 GN=FAM53A PE=2 SV=2	XP_013033792.1 PREDICTED: protein FAM53A isoform X1 [Anser cygnoides domesticus] __gt;XP_013033801.1 PREDICTED: protein FAM53A isoform X1 [Anser cygnoides domesticus] __gt;XP_027311507.1 protein FAM53A isoform X1 [Anas platyrhynchos] __gt;XP_032042440.1 protein FAM53A isoform X1 [Aythya fuligula] __gt;XP_035180675.1 protein FAM53A isoform X1 [Oxyura jamaicensis] __gt;XP_035403225.1 protein FAM53A…	GO:0033365//protein localization to organelle;GO:0015833//peptide transport;GO:0051649//establishment of localization in cell;GO:0071702//organic substance transport;GO:0051170//import into nucleus;GO:0051179//localization;GO:0051234//establishment of localization;GO:0033036//macromolecule localization;GO:0071705//nitrogen compound transport;GO:0015031//protein transport;GO:0072594//establishment…	GO:0005575//cellular_component;GO:0043231//intracellular membrane-bounded organelle;GO:0043227//membrane-bounded organelle;GO:0005634//nucleus;GO:0044464//obsolete cell part;GO:0005622//intracellular anatomical structure;GO:0043226//organelle;GO:0005623//obsolete cell;GO:0044424//obsolete intracellular part;GO:0043229//intracellular organelle;	-	-	FAM53A
PGM5	1755.54	0.4514	-1.148	1e-100	1e-100	Down Regulation	NW_025927927.1	525154	610735	+	3277	PGM5	GO:0005976;GO:0044459;GO:0004614;GO:0098796;GO:0044042;GO:0005198;GO:0016866;GO:0046365;GO:0016010;GO:0000287;GO:0006073;GO:0009987;GO:0005622;GO:0008150;GO:0032991;GO:0003674;GO:0090665;GO:0044264;GO:0000271;GO:0016052;GO:0044444;GO:0006112;GO:0003824;GO:0098552;GO:0044237;GO:0099512;GO:0042383;GO:0097517;GO:0044425;GO:0015980;GO:0044262;GO:0005975;GO:1901575;GO:0005886;GO:0019318;GO:0044464;GO:…	K15636	4GMR5	G	sp|Q8BZF8|PGM5_MOUSE Phosphoglucomutase-like protein 5 OS=Mus musculus OX=10090 GN=Pgm5 PE=1 SV=2	XP_035421762.1 phosphoglucomutase-like protein 5 [Cygnus atratus]	GO:0005976//polysaccharide metabolic process;GO:0044042//glucan metabolic process;GO:0046365//monosaccharide catabolic process;GO:0006073//cellular glucan metabolic process;GO:0009987//cellular process;GO:0008150//biological_process;GO:0044264//cellular polysaccharide metabolic process;GO:0000271//polysaccharide biosynthetic process;GO:0016052//carbohydrate catabolic process;GO:0006112//energy re…	GO:0044459//obsolete plasma membrane part;GO:0098796//membrane protein complex;GO:0016010//dystrophin-associated glycoprotein complex;GO:0005622//intracellular anatomical structure;GO:0032991//protein-containing complex;GO:0090665//glycoprotein complex;GO:0044444//obsolete cytoplasmic part;GO:0098552//side of membrane;GO:0099512//supramolecular fiber;GO:0042383//sarcolemma;GO:0097517//contractile…	GO:0004614//phosphoglucomutase activity;GO:0005198//structural molecule activity;GO:0016866//intramolecular transferase activity;GO:0000287//magnesium ion binding;GO:0003674//molecular_function;GO:0003824//catalytic activity;GO:0043169//cation binding;GO:0005488//binding;GO:0016868//intramolecular transferase activity, phosphotransferases;GO:0016853//isomerase activity;GO:0043167//ion binding;GO:…	-	Pgm5
LOC106042170	298.983	0.1821	-2.457	1e-100	1e-100	Down Regulation	NW_025927667.1	12054457	12059316	-	974	LOC106042170	GO:0071702;GO:0055008;GO:0007166;GO:0050432;GO:0032940;GO:0014706;GO:0005515;GO:0009888;GO:0005886;GO:0010033;GO:0005488;GO:0071704;GO:0003205;GO:0051937;GO:0050794;GO:0044464;GO:0001701;GO:0065007;GO:0046903;GO:0048644;GO:0071310;GO:0006807;GO:0098772;GO:0003206;GO:0046879;GO:0033130;GO:0060415;GO:0031224;GO:0010469;GO:0048732;GO:0072359;GO:0010648;GO:0007165;GO:1901564;GO:0055010;GO:0060359;GO:…	K06846	4GV38	S	sp|Q90986|LY6E_CHICK Lymphocyte antigen 6E OS=Gallus gallus OX=9031 GN=LY6E PE=2 SV=1	XP_013046407.1 PREDICTED: lymphocyte antigen 6E-like [Anser cygnoides domesticus]	GO:0071702//organic substance transport;GO:0055008//cardiac muscle tissue morphogenesis;GO:0007166//cell surface receptor signaling pathway;GO:0050432//catecholamine secretion;GO:0032940//secretion by cell;GO:0014706//striated muscle tissue development;GO:0009888//tissue development;GO:0010033//response to organic substance;GO:0071704//organic substance metabolic process;GO:0003205//cardiac chamb…	GO:0005886//plasma membrane;GO:0044464//obsolete cell part;GO:0031224//intrinsic component of membrane;GO:0044425//obsolete membrane part;GO:0016020//membrane;GO:0005575//cellular_component;GO:0005623//obsolete cell;GO:0005576//extracellular region;GO:0071944//cell periphery;GO:0031225//anchored component of membrane;	GO:0005515//protein binding;GO:0005488//binding;GO:0098772//molecular function regulator;GO:0033130//acetylcholine receptor binding;GO:0099602//neurotransmitter receptor regulator activity;GO:0030550//acetylcholine receptor inhibitor activity;GO:0003674//molecular_function;GO:0030547//signaling receptor inhibitor activity;GO:0030545//signaling receptor regulator activity;GO:0005102//signaling rec…	-	LY6E
SRL	1849.85	0.4317	-1.212	1e-100	1e-100	Down Regulation	NW_025927663.1	4952857	4978734	+	6419	SRL	GO:0005788;GO:0001882;GO:0051234;GO:0043168;GO:0014873;GO:0050896;GO:1901363;GO:0016529;GO:0000166;GO:0005525;GO:0005622;GO:0030001;GO:0006811;GO:0043231;GO:0070013;GO:0043227;GO:0043502;GO:0090257;GO:0051179;GO:0032549;GO:0033018;GO:0002115;GO:0006812;GO:0097159;GO:0043167;GO:0003674;GO:0008150;GO:1901265;GO:0050789;GO:0032561;GO:0044444;GO:0032555;GO:0065007;GO:0044464;GO:0014850;GO:0044446;GO:…	-	4GHXS	TU	sp|Q90577|SRCA_CHICK Sarcalumenin OS=Gallus gallus OX=9031 GN=SRL PE=2 SV=2	XP_013032244.1 PREDICTED: sarcalumenin [Anser cygnoides domesticus]	GO:0051234//establishment of localization;GO:0014873//response to muscle activity involved in regulation of muscle adaptation;GO:0050896//response to stimulus;GO:0030001//metal ion transport;GO:0006811//ion transport;GO:0043502//regulation of muscle adaptation;GO:0090257//regulation of muscle system process;GO:0051179//localization;GO:0002115//store-operated calcium entry;GO:0006812//cation trans…	GO:0005788//endoplasmic reticulum lumen;GO:0016529//sarcoplasmic reticulum;GO:0005622//intracellular anatomical structure;GO:0043231//intracellular membrane-bounded organelle;GO:0070013//intracellular organelle lumen;GO:0043227//membrane-bounded organelle;GO:0033018//sarcoplasmic reticulum lumen;GO:0044444//obsolete cytoplasmic part;GO:0044464//obsolete cell part;GO:0044446//obsolete intracellula…	GO:0001882//nucleoside binding;GO:0043168//anion binding;GO:1901363//heterocyclic compound binding;GO:0000166//nucleotide binding;GO:0005525//GTP binding;GO:0032549//ribonucleoside binding;GO:0097159//organic cyclic compound binding;GO:0043167//ion binding;GO:0003674//molecular_function;GO:1901265//nucleoside phosphate binding;GO:0032561//guanyl ribonucleotide binding;GO:0032555//purine ribonucle…	-	SRL
DDB2	610.545	0.3183	-1.652	1e-100	1e-100	Down Regulation	NW_025927692.1	1168472	1183071	-	3048	DDB2	GO:0070646;GO:0009987;GO:0005622;GO:0022607;GO:1901363;GO:0044087;GO:0006259;GO:0035518;GO:0051716;GO:0006725;GO:0071214;GO:0016574;GO:0031461;GO:0044267;GO:0043254;GO:0070013;GO:0043227;GO:0034644;GO:0033554;GO:0043231;GO:0003677;GO:0033522;GO:0006294;GO:0016569;GO:0090304;GO:0009411;GO:0003824;GO:0044237;GO:0006464;GO:0016043;GO:0005654;GO:0008150;GO:0032991;GO:0006996;GO:1990234;GO:0097159;GO:…	K10140	4GRTY	S	sp|Q5ZJL7|DDB2_CHICK DNA damage-binding protein 2 OS=Gallus gallus OX=9031 GN=DDB2 PE=2 SV=1	XP_035395875.1 DNA damage-binding protein 2 isoform X1 [Cygnus atratus]	GO:0070646//protein modification by small protein removal;GO:0009987//cellular process;GO:0022607//cellular component assembly;GO:0044087//regulation of cellular component biogenesis;GO:0006259//DNA metabolic process;GO:0035518//histone H2A monoubiquitination;GO:0051716//cellular response to stimulus;GO:0006725//cellular aromatic compound metabolic process;GO:0071214//cellular response to abiotic…	GO:0005622//intracellular anatomical structure;GO:0031461//cullin-RING ubiquitin ligase complex;GO:0070013//intracellular organelle lumen;GO:0043227//membrane-bounded organelle;GO:0043231//intracellular membrane-bounded organelle;GO:0005654//nucleoplasm;GO:0032991//protein-containing complex;GO:1990234//transferase complex;GO:0000151//ubiquitin ligase complex;GO:0043233//organelle lumen;GO:004446…	GO:1901363//heterocyclic compound binding;GO:0003677//DNA binding;GO:0003824//catalytic activity;GO:0097159//organic cyclic compound binding;GO:0003674//molecular_function;GO:0005488//binding;GO:0004842//ubiquitin-protein transferase activity;GO:0140096//catalytic activity, acting on a protein;GO:0019787//ubiquitin-like protein transferase activity;GO:0016740//transferase activity;GO:0003684//dam…	ko04120(Ubiquitin mediated proteolysis);ko04115(p53 signaling pathway);ko03420(Nucleotide excision repair)	DDB2
SNRPD3	637.53	0.3331	-1.586	1e-100	1e-100	Down Regulation	NW_025927689.1	3381102	3384748	+	1678	SNRPD3	GO:0044464;GO:0030620;GO:0030532;GO:0032259;GO:0005488;GO:0007314;GO:0043233;GO:0006396;GO:0005515;GO:0021700;GO:0005681;GO:0048534;GO:0051169;GO:0007350;GO:1901564;GO:0060811;GO:1901576;GO:0044428;GO:0044271;GO:0070727;GO:0008380;GO:0006807;GO:0006725;GO:0009790;GO:0007351;GO:0022607;GO:0032504;GO:0006479;GO:1901363;GO:0060810;GO:0009880;GO:0032502;GO:0071007;GO:0006369;GO:0070013;GO:0043227;GO:…	K11088	4Q58Z	A	sp|P62318|SMD3_HUMAN Small nuclear ribonucleoprotein Sm D3 OS=Homo sapiens OX=9606 GN=SNRPD3 PE=1 SV=1	XP_006157233.1 small nuclear ribonucleoprotein Sm D3 isoform X1 [Tupaia chinensis]	GO:0032259//methylation;GO:0007314//oocyte anterior/posterior axis specification;GO:0006396//RNA processing;GO:0021700//developmental maturation;GO:0048534//hematopoietic or lymphoid organ development;GO:0051169//nuclear transport;GO:0007350//blastoderm segmentation;GO:1901564//organonitrogen compound metabolic process;GO:0060811//intracellular mRNA localization involved in anterior/posterior axi…	GO:0044464//obsolete cell part;GO:0030532//small nuclear ribonucleoprotein complex;GO:0043233//organelle lumen;GO:0005681//spliceosomal complex;GO:0044428//obsolete nuclear part;GO:0071007//U2-type catalytic step 2 spliceosome;GO:0070013//intracellular organelle lumen;GO:0043227//membrane-bounded organelle;GO:0005685//U1 snRNP;GO:0097526//spliceosomal tri-snRNP complex;GO:0045495//pole plasm;GO:0…	GO:0030620//U2 snRNA binding;GO:0005488//binding;GO:0005515//protein binding;GO:1901363//heterocyclic compound binding;GO:0043021//ribonucleoprotein complex binding;GO:1990446//U1 snRNP binding;GO:0019899//enzyme binding;GO:0017069//snRNA binding;GO:0003674//molecular_function;GO:0097159//organic cyclic compound binding;GO:0003676//nucleic acid binding;GO:0044877//protein-containing complex bindi…	ko03040(Spliceosome)	SNRPD3
CUNH5orf22	718.754	0.3355	-1.576	1e-100	1e-100	Down Regulation	NW_025927747.1	1246959	1261434	+	2684	CUNH5orf22	GO:0010648;GO:0048523;GO:0051058;GO:0009968;GO:0008150;GO:0003674;GO:0050789;GO:0048585;GO:1902531;GO:0046578;GO:0065007;GO:0023051;GO:0010646;GO:0048519;GO:0009966;GO:0050794;GO:0051056;GO:0023057;GO:0005575;GO:0046580;GO:0048583;GO:1902532	-	4GQ39	S	sp|Q49AR2|CE022_HUMAN UPF0489 protein C5orf22 OS=Homo sapiens OX=9606 GN=C5orf22 PE=1 SV=2	XP_040404035.1 UPF0489 protein C5orf22 homolog isoform X2 [Cygnus olor]	GO:0010648//negative regulation of cell communication;GO:0048523//negative regulation of cellular process;GO:0051058//negative regulation of small GTPase mediated signal transduction;GO:0009968//negative regulation of signal transduction;GO:0008150//biological_process;GO:0050789//regulation of biological process;GO:0048585//negative regulation of response to stimulus;GO:1902531//regulation of int…	GO:0005575//cellular_component;	GO:0003674//molecular_function;	-	C5orf22
AKAP1	2044.31	0.4017	-1.316	1e-100	1e-100	Down Regulation	NW_025927733.1	3619802	3638387	-	2851	AKAP1	GO:0009653;GO:0007389;GO:0051494;GO:0031968;GO:0005794;GO:0032501;GO:0048869;GO:1902903;GO:0035305;GO:0010927;GO:0045333;GO:1901652;GO:0032947;GO:0030833;GO:0016333;GO:0060429;GO:0050890;GO:0005759;GO:0007275;GO:1901700;GO:0044238;GO:1901699;GO:0090132;GO:0002065;GO:0032880;GO:0015631;GO:0023051;GO:0002009;GO:0006928;GO:0005829;GO:0030061;GO:0009966;GO:0051704;GO:0009892;GO:1901701;GO:0030154;GO:…	K16518	4GSXW	T	sp|Q92667|AKAP1_HUMAN A-kinase anchor protein 1, mitochondrial OS=Homo sapiens OX=9606 GN=AKAP1 PE=1 SV=1	XP_013048901.1 PREDICTED: A-kinase anchor protein 1, mitochondrial [Anser cygnoides domesticus]	GO:0009653//anatomical structure morphogenesis;GO:0007389//pattern specification process;GO:0051494//negative regulation of cytoskeleton organization;GO:0032501//multicellular organismal process;GO:0048869//cellular developmental process;GO:1902903//regulation of supramolecular fiber organization;GO:0035305//negative regulation of dephosphorylation;GO:0010927//cellular component assembly involved…	GO:0031968//organelle outer membrane;GO:0005794//Golgi apparatus;GO:0005759//mitochondrial matrix;GO:0005829//cytosol;GO:0030061//mitochondrial crista;GO:0005623//obsolete cell;GO:0097060//synaptic membrane;GO:0045202//synapse;GO:0098794//postsynapse;GO:0071944//cell periphery;GO:0031966//mitochondrial membrane;GO:0005575//cellular_component;GO:0005737//cytoplasm;GO:0031974//membrane-enclosed lum…	GO:0032947//molecular adaptor activity;GO:0015631//tubulin binding;GO:0003723//RNA binding;GO:0019902//phosphatase binding;GO:0003676//nucleic acid binding;GO:0019904//protein domain specific binding;GO:0034237//protein kinase A regulatory subunit binding;GO:0003674//molecular_function;GO:0097159//organic cyclic compound binding;GO:0019903//protein phosphatase binding;GO:0005198//structural molec…	-	AKAP1
MAPRE1	3180.48	0.4907	-1.027	1e-100	1e-100	Down Regulation	NW_025927898.1	776978	784249	-	2408	MAPRE1	GO:0044430;GO:0044448;GO:1902903;GO:0031253;GO:1903033;GO:0032501;GO:0030031;GO:0007059;GO:0065009;GO:0150034;GO:0005794;GO:0005938;GO:0051494;GO:0048518;GO:1901615;GO:0002252;GO:0005829;GO:0000022;GO:0035372;GO:0005856;GO:0000235;GO:0015631;GO:0051301;GO:0098687;GO:0008022;GO:0007275;GO:0007423;GO:0043393;GO:0000086;GO:0097711;GO:0140014;GO:0051270;GO:0030863;GO:0022406;GO:0060271;GO:1901987;GO:…	K10436	4GS5Y	Z	sp|Q6V291|MARE1_COTCO Microtubule-associated protein RP/EB family member 1 OS=Coturnix coturnix OX=9091 GN=MAPRE1 PE=2 SV=1	XP_013054003.1 PREDICTED: microtubule-associated protein RP/EB family member 1 [Anser cygnoides domesticus] __gt;XP_035199790.1 microtubule-associated protein RP/EB family member 1 [Oxyura jamaicensis] __gt;XP_035423122.1 microtubule-associated protein RP/EB family member 1 [Cygnus atratus] __gt;XP_040431669.1 microtubule-associated protein RP/EB family member 1 [Cygnus olor]	GO:1902903//regulation of supramolecular fiber organization;GO:1903033//positive regulation of microtubule plus-end binding;GO:0032501//multicellular organismal process;GO:0030031//cell projection assembly;GO:0007059//chromosome segregation;GO:0065009//regulation of molecular function;GO:0051494//negative regulation of cytoskeleton organization;GO:0048518//positive regulation of biological proces…	GO:0044430//obsolete cytoskeletal part;GO:0044448//obsolete cell cortex part;GO:0031253//cell projection membrane;GO:0150034//distal axon;GO:0005794//Golgi apparatus;GO:0005938//cell cortex;GO:0005829//cytosol;GO:0005856//cytoskeleton;GO:0000235//astral microtubule;GO:0098687//chromosomal region;GO:0030863//cortical cytoskeleton;GO:0071944//cell periphery;GO:0015630//microtubule cytoskeleton;GO:0…	GO:0015631//tubulin binding;GO:0008022//protein C-terminus binding;GO:0003674//molecular_function;GO:0042802//identical protein binding;GO:0008092//cytoskeletal protein binding;GO:0051010//microtubule plus-end binding;GO:0019899//enzyme binding;GO:0017022//myosin binding;GO:0019900//kinase binding;GO:0019901//protein kinase binding;GO:0008017//microtubule binding;GO:0005488//binding;GO:0005515//p…	-	MAPRE1
SPTBN1	12393.4	0.4692	-1.092	1e-100	1e-100	Down Regulation	NW_025927771.1	1667498	1802711	+	14064	SPTBN1	GO:0006807;GO:1901981;GO:0032989;GO:0008017;GO:0005088;GO:0042330;GO:0051046;GO:0009791;GO:0007166;GO:0051239;GO:0050794;GO:0043233;GO:0005488;GO:0007049;GO:0016199;GO:0051641;GO:0007009;GO:0044456;GO:0032279;GO:1900040;GO:0110053;GO:0099512;GO:0006464;GO:0023052;GO:0048812;GO:0043227;GO:0032502;GO:0043254;GO:0000278;GO:1905475;GO:0007409;GO:0090066;GO:0051222;GO:0022607;GO:0043168;GO:0009790;GO:…	K06115	4GT4H	Z	sp|Q01082|SPTB2_HUMAN Spectrin beta chain, non-erythrocytic 1 OS=Homo sapiens OX=9606 GN=SPTBN1 PE=1 SV=2	XP_035421393.1 spectrin beta chain, non-erythrocytic 1 isoform X1 [Cygnus atratus] __gt;XP_035421394.1 spectrin beta chain, non-erythrocytic 1 isoform X1 [Cygnus atratus] __gt;XP_035421395.1 spectrin beta chain, non-erythrocytic 1 isoform X1 [Cygnus atratus] __gt;XP_035421396.1 spectrin beta chain, non-erythrocytic 1 isoform X1 [Cygnus atratus] __gt;XP_040410165.1 spectrin beta chain, non-erythro…	GO:0006807//nitrogen compound metabolic process;GO:0032989//cellular component morphogenesis;GO:0042330//taxis;GO:0051046//regulation of secretion;GO:0009791//post-embryonic development;GO:0007166//cell surface receptor signaling pathway;GO:0051239//regulation of multicellular organismal process;GO:0050794//regulation of cellular process;GO:0007049//cell cycle;GO:0016199//axon midline choice poin…	GO:0043233//organelle lumen;GO:0044456//obsolete synapse part;GO:0032279//asymmetric synapse;GO:0099512//supramolecular fiber;GO:0043227//membrane-bounded organelle;GO:0014069//postsynaptic density;GO:0097458//obsolete neuron part;GO:0044422//obsolete organelle part;GO:0008091//spectrin;GO:0044424//obsolete intracellular part;GO:0043226//organelle;GO:0030054//cell junction;GO:0031594//neuromuscul…	GO:1901981//phosphatidylinositol phosphate binding;GO:0008017//microtubule binding;GO:0005088//guanyl-nucleotide exchange factor activity;GO:0005488//binding;GO:0043168//anion binding;GO:0008289//lipid binding;GO:1902936//phosphatidylinositol bisphosphate binding;GO:0005543//phospholipid binding;GO:0003674//molecular_function;GO:0005198//structural molecule activity;GO:0017016//small GTPase bindi…	-	SPTBN1
TLN1	1836.86	0.3972	-1.332	1e-100	1e-100	Down Regulation	NW_025927942.1	163497	192324	+	8965	TLN1	GO:0016043;GO:0098609;GO:0051641;GO:0048871;GO:0045934;GO:0009890;GO:0030855;GO:0035967;GO:0007154;GO:0051252;GO:0032507;GO:0010468;GO:0048523;GO:0099512;GO:0001700;GO:0042692;GO:0023052;GO:0040028;GO:0032502;GO:0031323;GO:0023057;GO:0044459;GO:0035239;GO:0034620;GO:0031326;GO:0051674;GO:0022607;GO:0002576;GO:0032504;GO:0010631;GO:0010646;GO:0043168;GO:1903507;GO:0009790;GO:0035091;GO:0070727;GO:…	K06271	4GPXG	Z	sp|P54939|TLN1_CHICK Talin-1 OS=Gallus gallus OX=9031 GN=TLN1 PE=1 SV=2	XP_038025808.1 talin-1 isoform X2 [Anas platyrhynchos]	GO:0016043//cellular component organization;GO:0098609//cell-cell adhesion;GO:0051641//cellular localization;GO:0048871//multicellular organismal homeostasis;GO:0045934//negative regulation of nucleobase-containing compound metabolic process;GO:0009890//negative regulation of biosynthetic process;GO:0030855//epithelial cell differentiation;GO:0035967//cellular response to topologically incorrect …	GO:0099512//supramolecular fiber;GO:0044459//obsolete plasma membrane part;GO:0005912//adherens junction;GO:0005925//focal adhesion;GO:0044464//obsolete cell part;GO:0030054//cell junction;GO:0005604//basement membrane;GO:0043232//intracellular non-membrane-bounded organelle;GO:0044463//obsolete cell projection part;GO:0043228//non-membrane-bounded organelle;GO:0001726//ruffle;GO:0099080//supramo…	GO:0043168//anion binding;GO:0035091//phosphatidylinositol binding;GO:0001786//phosphatidylserine binding;GO:0005515//protein binding;GO:0005488//binding;GO:0043167//ion binding;GO:0072341//modified amino acid binding;GO:0008289//lipid binding;GO:0005102//signaling receptor binding;GO:0050839//cell adhesion molecule binding;GO:0003674//molecular_function;GO:0005200//structural constituent of cyto…	ko04611(Platelet activation);ko04510(Focal adhesion);ko04015(Rap1 signaling pathway)	TLN1
UBA3	991.026	0.3744	-1.417	1e-100	1e-100	Down Regulation	NW_025927664.1	5489305	5512122	+	5200	UBA3	GO:0005488;GO:0071704;GO:0007049;GO:0050794;GO:0065007;GO:0051427;GO:0044464;GO:0005524;GO:0010605;GO:0032555;GO:0017076;GO:0035639;GO:0032559;GO:0051172;GO:0035257;GO:0008134;GO:0005515;GO:0045116;GO:0140096;GO:0032553;GO:0010648;GO:0036094;GO:0019787;GO:2001141;GO:0043518;GO:0080090;GO:1901564;GO:0080135;GO:0006807;GO:0016740;GO:2000112;GO:0009987;GO:0005622;GO:0016881;GO:1901363;GO:0031326;GO:…	K10686	4GRFJ	O	sp|Q8TBC4|UBA3_HUMAN NEDD8-activating enzyme E1 catalytic subunit OS=Homo sapiens OX=9606 GN=UBA3 PE=1 SV=2	XP_032049703.1 NEDD8-activating enzyme E1 catalytic subunit isoform X1 [Aythya fuligula]	GO:0071704//organic substance metabolic process;GO:0007049//cell cycle;GO:0050794//regulation of cellular process;GO:0065007//biological regulation;GO:0010605//negative regulation of macromolecule metabolic process;GO:0051172//negative regulation of nitrogen compound metabolic process;GO:0045116//protein neddylation;GO:0010648//negative regulation of cell communication;GO:2001141//regulation of R…	GO:0044464//obsolete cell part;GO:0005622//intracellular anatomical structure;GO:0043227//membrane-bounded organelle;GO:0043231//intracellular membrane-bounded organelle;GO:0044444//obsolete cytoplasmic part;GO:0032991//protein-containing complex;GO:0043226//organelle;GO:0005737//cytoplasm;GO:0005575//cellular_component;GO:0043229//intracellular organelle;GO:0044424//obsolete intracellular part;G…	GO:0005488//binding;GO:0051427//hormone receptor binding;GO:0005524//ATP binding;GO:0032555//purine ribonucleotide binding;GO:0017076//purine nucleotide binding;GO:0035639//purine ribonucleoside triphosphate binding;GO:0032559//adenyl ribonucleotide binding;GO:0035257//nuclear receptor binding;GO:0008134//transcription factor binding;GO:0005515//protein binding;GO:0140096//catalytic activity, act…	ko04120(Ubiquitin mediated proteolysis)	UBA3
UBQLN1	1268.79	0.483	-1.05	1e-100	1e-100	Down Regulation	NW_025927789.1	2506881	2533787	+	2961	UBQLN1	GO:0031323;GO:1905897;GO:0023057;GO:0070013;GO:0043227;GO:0044092;GO:0031410;GO:0019900;GO:0031401;GO:0051926;GO:0010646;GO:0019941;GO:2001257;GO:0035973;GO:0006725;GO:1901363;GO:0042176;GO:1901339;GO:0032412;GO:0022607;GO:0050776;GO:0034121;GO:0048584;GO:0032879;GO:1902531;GO:1904063;GO:1903071;GO:0016043;GO:0036294;GO:1903050;GO:0016236;GO:0031329;GO:0048523;GO:0010033;GO:0010243;GO:0005515;GO:…	K04523	4GNB9	O	sp|Q9UMX0|UBQL1_HUMAN Ubiquilin-1 OS=Homo sapiens OX=9606 GN=UBQLN1 PE=1 SV=2	XP_040396417.1 ubiquilin-1 isoform X1 [Cygnus olor]	GO:0031323//regulation of cellular metabolic process;GO:1905897//regulation of response to endoplasmic reticulum stress;GO:0023057//negative regulation of signaling;GO:0044092//negative regulation of molecular function;GO:0031401//positive regulation of protein modification process;GO:0051926//negative regulation of calcium ion transport;GO:0010646//regulation of cell communication;GO:0019941//mo…	GO:0070013//intracellular organelle lumen;GO:0043227//membrane-bounded organelle;GO:0031410//cytoplasmic vesicle;GO:0044464//obsolete cell part;GO:0043233//organelle lumen;GO:0000502//proteasome complex;GO:0044428//obsolete nuclear part;GO:0016234//inclusion body;GO:0016020//membrane;GO:0031981//nuclear lumen;GO:0043226//organelle;GO:0097708//intracellular vesicle;GO:0044422//obsolete organelle p…	GO:0019900//kinase binding;GO:1901363//heterocyclic compound binding;GO:0005515//protein binding;GO:0031593//polyubiquitin modification-dependent protein binding;GO:0005488//binding;GO:0019215//intermediate filament binding;GO:0019899//enzyme binding;GO:0070628//proteasome binding;GO:0005102//signaling receptor binding;GO:0003677//DNA binding;GO:0042802//identical protein binding;GO:0140030//modi…	ko04141(Protein processing in endoplasmic reticulum)	UBQLN1
TULP4	1726.11	0.4302	-1.217	1e-100	1e-100	Down Regulation	NW_025927792.1	1430008	1589375	-	14564	TULP4	GO:0044238;GO:0035493;GO:0036211;GO:0019538;GO:0044267;GO:0035556;GO:0051179;GO:0043168;GO:0099536;GO:0051234;GO:0033036;GO:0005829;GO:0016192;GO:0007267;GO:0051716;GO:0065003;GO:0050896;GO:0043412;GO:0005622;GO:0022607;GO:0009987;GO:0043167;GO:0003674;GO:0006996;GO:0008150;GO:0043170;GO:0061025;GO:0051641;GO:0016043;GO:0044444;GO:0050789;GO:0048284;GO:0043933;GO:0044237;GO:0043687;GO:0006464;GO:…	-	4GTIW	S	sp|Q9JIL5|TULP4_MOUSE Tubby-related protein 4 OS=Mus musculus OX=10090 GN=Tulp4 PE=1 SV=1	XP_013049649.1 PREDICTED: tubby-related protein 4 [Anser cygnoides domesticus] __gt;XP_013049650.1 PREDICTED: tubby-related protein 4 [Anser cygnoides domesticus] __gt;XP_013049651.1 PREDICTED: tubby-related protein 4 [Anser cygnoides domesticus]	GO:0044238//primary metabolic process;GO:0035493//SNARE complex assembly;GO:0036211//protein modification process;GO:0019538//protein metabolic process;GO:0044267//cellular protein metabolic process;GO:0035556//intracellular signal transduction;GO:0051179//localization;GO:0099536//synaptic signaling;GO:0051234//establishment of localization;GO:0033036//macromolecule localization;GO:0016192//vesic…	GO:0005829//cytosol;GO:0005622//intracellular anatomical structure;GO:0044444//obsolete cytoplasmic part;GO:0005575//cellular_component;GO:0042995//cell projection;GO:0005737//cytoplasm;GO:0044464//obsolete cell part;GO:0043226//organelle;GO:0005623//obsolete cell;GO:0044424//obsolete intracellular part;GO:0120025//plasma membrane bounded cell projection;GO:0005929//cilium;	GO:0043168//anion binding;GO:0043167//ion binding;GO:0003674//molecular_function;GO:0005488//binding;GO:0005543//phospholipid binding;GO:0035091//phosphatidylinositol binding;GO:0008289//lipid binding;	-	Tulp4
KREMEN1	815.072	0.3992	-1.325	1e-100	1e-100	Down Regulation	NW_025927732.1	4945798	4987621	-	15287	KREMEN1	GO:0050896;GO:0009966;GO:0009987;GO:0048736;GO:0048856;GO:0006915;GO:0012501;GO:0010646;GO:0023051;GO:0051716;GO:0007267;GO:0030178;GO:0032502;GO:0007275;GO:0030278;GO:0007399;GO:0060828;GO:0023057;GO:0007154;GO:0048523;GO:0044425;GO:0023052;GO:0030111;GO:0016021;GO:0060173;GO:0032501;GO:0050789;GO:0008150;GO:1905114;GO:0050794;GO:0048731;GO:0048519;GO:0008219;GO:0065007;GO:0044464;GO:0007166;GO:…	-	4GPXA	GO	sp|Q96MU8|KREM1_HUMAN Kremen protein 1 OS=Homo sapiens OX=9606 GN=KREMEN1 PE=1 SV=3	XP_013049102.1 PREDICTED: kremen protein 1 isoform X1 [Anser cygnoides domesticus] __gt;XP_013049103.1 PREDICTED: kremen protein 1 isoform X1 [Anser cygnoides domesticus]	GO:0050896//response to stimulus;GO:0009966//regulation of signal transduction;GO:0009987//cellular process;GO:0048736//appendage development;GO:0048856//anatomical structure development;GO:0006915//apoptotic process;GO:0012501//programmed cell death;GO:0010646//regulation of cell communication;GO:0023051//regulation of signaling;GO:0051716//cellular response to stimulus;GO:0007267//cell-cell sig…	GO:0044425//obsolete membrane part;GO:0016021//integral component of membrane;GO:0044464//obsolete cell part;GO:0016020//membrane;GO:0005886//plasma membrane;GO:0005575//cellular_component;GO:0071944//cell periphery;GO:0031224//intrinsic component of membrane;GO:0005623//obsolete cell;	-	-	KREMEN1
ARL8B	3711.27	0.4741	-1.077	1e-100	1e-100	Down Regulation	NW_025927664.1	1705407	1722547	-	5585	ARL8B	GO:0051233;GO:0098805;GO:0036094;GO:0032553;GO:0031982;GO:0001883;GO:0001666;GO:0012505;GO:0048487;GO:0098588;GO:0007049;GO:0005488;GO:0008092;GO:0044464;GO:0032555;GO:0032550;GO:0017076;GO:0035639;GO:0005819;GO:0044437;GO:0051649;GO:0042995;GO:0051640;GO:0005515;GO:0005768;GO:0044425;GO:0007041;GO:0008333;GO:0031090;GO:0003824;GO:0051641;GO:0044444;GO:0016043;GO:0005774;GO:0044456;GO:0006996;GO:…	K07955	4GN6G	U	sp|Q9NVJ2|ARL8B_HUMAN ADP-ribosylation factor-like protein 8B OS=Homo sapiens OX=9606 GN=ARL8B PE=1 SV=1	XP_003217833.1 PREDICTED: ADP-ribosylation factor-like protein 8B [Anolis carolinensis] __gt;XP_005149496.1 ADP-ribosylation factor-like protein 8B [Melopsittacus undulatus] __gt;XP_005522019.1 PREDICTED: ADP-ribosylation factor-like protein 8B [Pseudopodoces humilis] __gt;XP_006026750.1 ADP-ribosylation factor-like protein 8B [Alligator sinensis] __gt;XP_010568677.1 PREDICTED: ADP-ribosylation f…	GO:0001666//response to hypoxia;GO:0007049//cell cycle;GO:0051649//establishment of localization in cell;GO:0051640//organelle localization;GO:0007041//lysosomal transport;GO:0008333//endosome to lysosome transport;GO:0051641//cellular localization;GO:0016043//cellular component organization;GO:0006996//organelle organization;GO:0098813//nuclear chromosome segregation;GO:0008150//biological_proce…	GO:0051233//spindle midzone;GO:0098805//membrane;GO:0031982//vesicle;GO:0012505//endomembrane system;GO:0098588//bounding membrane of organelle;GO:0044464//obsolete cell part;GO:0005819//spindle;GO:0044437//obsolete vacuolar part;GO:0042995//cell projection;GO:0005768//endosome;GO:0044425//obsolete membrane part;GO:0031090//organelle membrane;GO:0044444//obsolete cytoplasmic part;GO:0005774//vacu…	GO:0036094//small molecule binding;GO:0032553//ribonucleotide binding;GO:0001883//purine nucleoside binding;GO:0048487//beta-tubulin binding;GO:0005488//binding;GO:0008092//cytoskeletal protein binding;GO:0032555//purine ribonucleotide binding;GO:0032550//purine ribonucleoside binding;GO:0017076//purine nucleotide binding;GO:0035639//purine ribonucleoside triphosphate binding;GO:0005515//protein …	-	ARL8B
NRIP1	4998.35	0.4511	-1.149	1e-100	1e-100	Down Regulation	NW_025927960.1	309063	385882	+	47358	NRIP1	GO:0005654;GO:0032870;GO:0003006;GO:0031325;GO:0008150;GO:0032991;GO:0003674;GO:1901360;GO:0097159;GO:0090304;GO:0044237;GO:0042221;GO:0043231;GO:0009889;GO:0003677;GO:0005622;GO:0140110;GO:0009987;GO:0009893;GO:0051716;GO:0048856;GO:0033036;GO:0030728;GO:0045944;GO:0030521;GO:0061458;GO:0097659;GO:2000112;GO:0044451;GO:0071396;GO:1902680;GO:0022414;GO:0007165;GO:0046965;GO:0080090;GO:0030331;GO:…	K17965	4GNYX	S	sp|P48552|NRIP1_HUMAN Nuclear receptor-interacting protein 1 OS=Homo sapiens OX=9606 GN=NRIP1 PE=1 SV=2	XP_013043781.1 PREDICTED: nuclear receptor-interacting protein 1 [Anser cygnoides domesticus] __gt;XP_013043791.1 PREDICTED: nuclear receptor-interacting protein 1 [Anser cygnoides domesticus] __gt;XP_013043798.1 PREDICTED: nuclear receptor-interacting protein 1 [Anser cygnoides domesticus] __gt;XP_013043803.1 PREDICTED: nuclear receptor-interacting protein 1 [Anser cygnoides domesticus] __gt;XP_…	GO:0032870//cellular response to hormone stimulus;GO:0003006//developmental process involved in reproduction;GO:0031325//positive regulation of cellular metabolic process;GO:0008150//biological_process;GO:1901360//organic cyclic compound metabolic process;GO:0090304//nucleic acid metabolic process;GO:0044237//cellular metabolic process;GO:0042221//response to chemical;GO:0009889//regulation of bi…	GO:0005654//nucleoplasm;GO:0032991//protein-containing complex;GO:0043231//intracellular membrane-bounded organelle;GO:0005622//intracellular anatomical structure;GO:0044451//obsolete nucleoplasm part;GO:1902494//catalytic complex;GO:0016604//nuclear body;GO:0000118//histone deacetylase complex;GO:0016607//nuclear speck;GO:0005634//nucleus;GO:0005623//obsolete cell;GO:0000790//chromatin;GO:003197…	GO:0003674//molecular_function;GO:0097159//organic cyclic compound binding;GO:0003677//DNA binding;GO:0140110//transcription regulator activity;GO:0046965//retinoid X receptor binding;GO:0030331//estrogen receptor binding;GO:0051427//hormone receptor binding;GO:0050681//androgen receptor binding;GO:0001067//transcription regulatory region nucleic acid binding;GO:0003676//nucleic acid binding;GO:0…	-	NRIP1
TMEM52	717.592	0.3606	-1.472	1e-100	1e-100	Down Regulation	NW_025927702.1	4629349	4634064	-	1788	TMEM52	GO:0005575;GO:0031224;GO:0016021;GO:0016020;GO:0044425	-	4GUUA	S	sp|Q9D702|TMM52_MOUSE Transmembrane protein 52 OS=Mus musculus OX=10090 GN=Tmem52 PE=2 SV=1	XP_035413400.1 transmembrane protein 52 [Cygnus atratus]	-	GO:0005575//cellular_component;GO:0031224//intrinsic component of membrane;GO:0016021//integral component of membrane;GO:0016020//membrane;GO:0044425//obsolete membrane part;	-	-	Tmem52
ETFDH	537.598	0.3034	-1.721	1e-100	1e-100	Down Regulation	NW_025927748.1	271066	289035	+	2606	ETFDH	GO:0044281;GO:0006091;GO:0045251;GO:0016020;GO:0048039;GO:0031974;GO:0005737;GO:0009123;GO:0005575;GO:0004174;GO:0019866;GO:0044248;GO:0031966;GO:0016310;GO:0044446;GO:0017133;GO:0009126;GO:0043226;GO:0009150;GO:0009062;GO:0016042;GO:0009117;GO:0009259;GO:0055114;GO:0034440;GO:0006119;GO:0005623;GO:0008152;GO:0006793;GO:0044422;GO:0019693;GO:0006796;GO:0031301;GO:0043229;GO:0006950;GO:0044424;GO:…	K00311	4GT3M	C	sp|Q2KIG0|ETFD_BOVIN Electron transfer flavoprotein-ubiquinone oxidoreductase, mitochondrial OS=Bos taurus OX=9913 GN=ETFDH PE=2 SV=1	XP_035403767.1 electron transfer flavoprotein-ubiquinone oxidoreductase, mitochondrial [Cygnus atratus]	GO:0044281//small molecule metabolic process;GO:0006091//generation of precursor metabolites and energy;GO:0009123//nucleoside monophosphate metabolic process;GO:0044248//cellular catabolic process;GO:0016310//phosphorylation;GO:0009126//purine nucleoside monophosphate metabolic process;GO:0009150//purine ribonucleotide metabolic process;GO:0009062//fatty acid catabolic process;GO:0016042//lipid …	GO:0045251//electron transfer flavoprotein complex;GO:0016020//membrane;GO:0031974//membrane-enclosed lumen;GO:0005737//cytoplasm;GO:0005575//cellular_component;GO:0019866//organelle inner membrane;GO:0031966//mitochondrial membrane;GO:0044446//obsolete intracellular organelle part;GO:0017133//mitochondrial electron transfer flavoprotein complex;GO:0043226//organelle;GO:0005623//obsolete cell;GO:…	GO:0048039//ubiquinone binding;GO:0004174//electron-transferring-flavoprotein dehydrogenase activity;GO:0048038//quinone binding;GO:0009055//electron transfer activity;GO:0050660//flavin adenine dinucleotide binding;GO:0000166//nucleotide binding;GO:1901265//nucleoside phosphate binding;GO:0043167//ion binding;GO:0046872//metal ion binding;GO:0050662//obsolete coenzyme binding;GO:0016491//oxidore…	-	ETFDH
CASTOR2	2337.36	0.3964	-1.335	1e-100	1e-100	Down Regulation	NW_025927704.1	2560590	2598850	+	9692	CASTOR2	GO:0008150;GO:0005623;GO:0003674;GO:0050789;GO:0044444;GO:1902531;GO:0032007;GO:0048585;GO:0044424;GO:0010648;GO:1903432;GO:0009968;GO:0048523;GO:0032006;GO:0005515;GO:0023057;GO:0005575;GO:0005737;GO:0048583;GO:1902532;GO:0042802;GO:0023051;GO:0065007;GO:0044464;GO:1904262;GO:0005829;GO:0010646;GO:0048519;GO:0005488;GO:0005622;GO:0009966;GO:0050794	-	4GTMC	S	sp|Q63ZZ8|CAST2_XENTR Cytosolic arginine sensor for mTORC1 subunit 2 OS=Xenopus tropicalis OX=8364 GN=castor2 PE=2 SV=1	XP_013044757.1 PREDICTED: GATS-like protein 2 isoform X6 [Anser cygnoides domesticus] __gt;XP_040388052.1 cytosolic arginine sensor for mTORC1 subunit 2 isoform X2 [Cygnus olor]	GO:0008150//biological_process;GO:0050789//regulation of biological process;GO:1902531//regulation of intracellular signal transduction;GO:0032007//negative regulation of TOR signaling;GO:0048585//negative regulation of response to stimulus;GO:0010648//negative regulation of cell communication;GO:1903432//regulation of TORC1 signaling;GO:0009968//negative regulation of signal transduction;GO:0048…	GO:0005623//obsolete cell;GO:0044444//obsolete cytoplasmic part;GO:0044424//obsolete intracellular part;GO:0005575//cellular_component;GO:0005737//cytoplasm;GO:0044464//obsolete cell part;GO:0005829//cytosol;GO:0005622//intracellular anatomical structure;	GO:0003674//molecular_function;GO:0005515//protein binding;GO:0042802//identical protein binding;GO:0005488//binding;	-	castor2
SERF1A	1394.21	0.3482	-1.522	1e-100	1e-100	Down Regulation	NW_025927916.1	138170	145382	+	926	SERF1A	-	-	4GVQ9	S	sp|O75920|SERF1_HUMAN Small EDRK-rich factor 1 OS=Homo sapiens OX=9606 GN=SERF1A PE=1 SV=1	NP_001232074.1 putative small EDRK-rich factor 1 [Taeniopygia guttata] __gt;NP_001232801.1 small EDRK-rich factor 1 [Taeniopygia guttata] __gt;XP_005143040.1 small EDRK-rich factor 1 [Melopsittacus undulatus] __gt;XP_005492740.1 small EDRK-rich factor 1 [Zonotrichia albicollis] __gt;XP_014114208.1 PREDICTED: small EDRK-rich factor 1-like [Pseudopodoces humilis] __gt;XP_014742624.1 PREDICTED: smal…	-	-	-	-	SERF1A
KIF1B	12847.8	0.4895	-1.031	1e-100	1e-100	Down Regulation	NW_025927702.1	2174850	2271459	-	17345	KIF1B	GO:0003777;GO:0032553;GO:0008104;GO:0036094;GO:0031982;GO:0030659;GO:0051646;GO:0003774;GO:0008092;GO:0065007;GO:0071310;GO:0032559;GO:0051649;GO:0042995;GO:0099537;GO:0120038;GO:0031090;GO:1904115;GO:0005739;GO:0003824;GO:0070848;GO:0044444;GO:0008150;GO:0032991;GO:0097159;GO:0003674;GO:0009987;GO:0005622;GO:0009893;GO:0005874;GO:0016818;GO:0051716;GO:0033036;GO:0048856;GO:0006915;GO:0012501;GO:…	K10392	4GSAH	Z	sp|O60333|KIF1B_HUMAN Kinesin-like protein KIF1B OS=Homo sapiens OX=9606 GN=KIF1B PE=1 SV=5	XP_035413352.1 kinesin-like protein KIF1B isoform X4 [Cygnus atratus] __gt;XP_035413354.1 kinesin-like protein KIF1B isoform X4 [Cygnus atratus] __gt;XP_040389522.1 kinesin-like protein KIF1B isoform X10 [Cygnus olor] __gt;XP_040389524.1 kinesin-like protein KIF1B isoform X10 [Cygnus olor]	GO:0008104//protein localization;GO:0051646//mitochondrion localization;GO:0065007//biological regulation;GO:0071310//cellular response to organic substance;GO:0051649//establishment of localization in cell;GO:0099537//trans-synaptic signaling;GO:0070848//response to growth factor;GO:0008150//biological_process;GO:0009987//cellular process;GO:0009893//positive regulation of metabolic process;GO:0…	GO:0031982//vesicle;GO:0030659//cytoplasmic vesicle membrane;GO:0042995//cell projection;GO:0120038//obsolete plasma membrane bounded cell projection part;GO:0031090//organelle membrane;GO:1904115//axon cytoplasm;GO:0005739//mitochondrion;GO:0044444//obsolete cytoplasmic part;GO:0032991//protein-containing complex;GO:0005622//intracellular anatomical structure;GO:0005874//microtubule;GO:0043005//…	GO:0003777//microtubule motor activity;GO:0032553//ribonucleotide binding;GO:0036094//small molecule binding;GO:0003774//cytoskeletal motor activity;GO:0008092//cytoskeletal protein binding;GO:0032559//adenyl ribonucleotide binding;GO:0003824//catalytic activity;GO:0097159//organic cyclic compound binding;GO:0003674//molecular_function;GO:0016818//hydrolase activity, acting on acid anhydrides, in…	-	KIF1B
HOPX	1262.68	0.405	-1.304	1e-100	1e-100	Down Regulation	NW_025927703.1	5388247	5397274	+	2248	HOPX	GO:0051172;GO:0051239;GO:0043415;GO:0071704;GO:0030324;GO:0005488;GO:1903034;GO:0050794;GO:0010605;GO:0044464;GO:0001701;GO:0065007;GO:0035295;GO:0045595;GO:0060541;GO:0045596;GO:0006807;GO:0097659;GO:2000112;GO:0044271;GO:0043416;GO:1901576;GO:0006357;GO:0072359;GO:0051093;GO:1901564;GO:0080090;GO:0001824;GO:2001141;GO:0044267;GO:0032502;GO:0051149;GO:0043227;GO:0051098;GO:0043231;GO:0031323;GO:…	-	4GVJT	K	sp|Q8JHU0|HOP_CHICK Homeodomain-only protein OS=Gallus gallus OX=9031 GN=HOPX PE=3 SV=1	XP_013052371.1 PREDICTED: homeodomain-only protein isoform X1 [Anser cygnoides domesticus]	GO:0051172//negative regulation of nitrogen compound metabolic process;GO:0051239//regulation of multicellular organismal process;GO:0043415//positive regulation of skeletal muscle tissue regeneration;GO:0071704//organic substance metabolic process;GO:0030324//lung development;GO:1903034//regulation of response to wounding;GO:0050794//regulation of cellular process;GO:0010605//negative regulation…	GO:0044464//obsolete cell part;GO:0043227//membrane-bounded organelle;GO:0043231//intracellular membrane-bounded organelle;GO:0005622//intracellular anatomical structure;GO:0005737//cytoplasm;GO:0005575//cellular_component;GO:0043226//organelle;GO:0005623//obsolete cell;GO:0043229//intracellular organelle;GO:0044424//obsolete intracellular part;GO:0005634//nucleus;	GO:0005488//binding;GO:0003677//DNA binding;GO:1901363//heterocyclic compound binding;GO:0003674//molecular_function;GO:0097159//organic cyclic compound binding;GO:0003676//nucleic acid binding;	-	HOPX
IP6K3	768.202	0.405	-1.304	1e-100	1e-100	Down Regulation	NW_025927989.1	359025	379732	-	7410	IP6K3	GO:0036211;GO:2001014;GO:0010817;GO:0019222;GO:0090087;GO:0043412;GO:0010604;GO:0000166;GO:0032268;GO:1901265;GO:0050796;GO:0050789;GO:0043167;GO:0006468;GO:0043232;GO:0070129;GO:0043228;GO:0043933;GO:0051173;GO:0010556;GO:0050793;GO:0016020;GO:0097367;GO:0044281;GO:0048522;GO:0016776;GO:0071840;GO:0019866;GO:0016773;GO:1903530;GO:0043226;GO:1901861;GO:0034248;GO:0009058;GO:0046883;GO:0000827;GO:…	K07756	4GQ5Y	IKT	sp|Q96PC2|IP6K3_HUMAN Inositol hexakisphosphate kinase 3 OS=Homo sapiens OX=9606 GN=IP6K3 PE=1 SV=2	XP_013052404.1 PREDICTED: inositol hexakisphosphate kinase 3 [Anser cygnoides domesticus] __gt;XP_013052405.1 PREDICTED: inositol hexakisphosphate kinase 3 [Anser cygnoides domesticus]	GO:0036211//protein modification process;GO:2001014//regulation of skeletal muscle cell differentiation;GO:0010817//regulation of hormone levels;GO:0019222//regulation of metabolic process;GO:0090087//regulation of peptide transport;GO:0043412//macromolecule modification;GO:0010604//positive regulation of macromolecule metabolic process;GO:0032268//regulation of cellular protein metabolic process…	GO:0043232//intracellular non-membrane-bounded organelle;GO:0043228//non-membrane-bounded organelle;GO:0016020//membrane;GO:0019866//organelle inner membrane;GO:0043226//organelle;GO:0042645//mitochondrial nucleoid;GO:0044422//obsolete organelle part;GO:0043229//intracellular organelle;GO:0044424//obsolete intracellular part;GO:0070013//intracellular organelle lumen;GO:0043227//membrane-bounded o…	GO:0000166//nucleotide binding;GO:1901265//nucleoside phosphate binding;GO:0043167//ion binding;GO:0097367//carbohydrate derivative binding;GO:0016776//phosphotransferase activity, phosphate group as acceptor;GO:0016773//phosphotransferase activity, alcohol group as acceptor;GO:0000827//inositol-1,3,4,5,6-pentakisphosphate kinase activity;GO:0030554//adenyl nucleotide binding;GO:1901363//heterocy…	ko04070(Phosphatidylinositol signaling system)	IP6K3
PLA2G15	1007.94	0.4346	-1.202	1e-100	1e-100	Down Regulation	NW_025927769.1	1082938	1103666	+	4957	PLA2G15	GO:0046395;GO:0006644;GO:0006629;GO:0047499;GO:1901564;GO:0097164;GO:0044282;GO:0046338;GO:0006807;GO:0016740;GO:0044428;GO:0019637;GO:0044255;GO:0005543;GO:0005488;GO:0072329;GO:0071704;GO:0043233;GO:0044464;GO:0006650;GO:0006082;GO:0032787;GO:0044242;GO:0016746;GO:1901575;GO:0044421;GO:0016054;GO:0043436;GO:0004623;GO:0003824;GO:0044237;GO:0044444;GO:0043603;GO:0005654;GO:0008150;GO:0003674;GO:…	K06129	4GRGJ	I	sp|Q8NCC3|PAG15_HUMAN Phospholipase A2 group XV OS=Homo sapiens OX=9606 GN=PLA2G15 PE=1 SV=2	XP_040426827.1 phospholipase A2 group XV [Cygnus olor]	GO:0046395//carboxylic acid catabolic process;GO:0006644//phospholipid metabolic process;GO:0006629//lipid metabolic process;GO:1901564//organonitrogen compound metabolic process;GO:0097164//ammonium ion metabolic process;GO:0044282//small molecule catabolic process;GO:0046338//phosphatidylethanolamine catabolic process;GO:0006807//nitrogen compound metabolic process;GO:0019637//organophosphate m…	GO:0044428//obsolete nuclear part;GO:0043233//organelle lumen;GO:0044464//obsolete cell part;GO:0044421//obsolete extracellular region part;GO:0044444//obsolete cytoplasmic part;GO:0005654//nucleoplasm;GO:0005622//intracellular anatomical structure;GO:0005615//extracellular space;GO:0070013//intracellular organelle lumen;GO:0043227//membrane-bounded organelle;GO:0043231//intracellular membrane-bo…	GO:0047499//calcium-independent phospholipase A2 activity;GO:0016740//transferase activity;GO:0005543//phospholipid binding;GO:0005488//binding;GO:0016746//acyltransferase activity;GO:0004623//phospholipase A2 activity;GO:0003824//catalytic activity;GO:0003674//molecular_function;GO:0016298//lipase activity;GO:0008374//O-acyltransferase activity;GO:0043168//anion binding;GO:0004620//phospholipase…	ko04142(Lysosome);ko00564(Glycerophospholipid metabolism)	PLA2G15
FITM2	1684.21	0.4203	-1.251	1e-100	1e-100	Down Regulation	NW_025927725.1	767088	774845	+	5860	FITM2	GO:0090407;GO:0044424;GO:0046890;GO:0043229;GO:0006796;GO:0060284;GO:0030154;GO:0048513;GO:0044422;GO:0065008;GO:0006793;GO:0008152;GO:0005623;GO:0009058;GO:0003309;GO:0002068;GO:0022603;GO:0010876;GO:0043226;GO:0048731;GO:0044446;GO:0071840;GO:0035270;GO:0005575;GO:0050877;GO:0005737;GO:0016020;GO:1990798;GO:0002066;GO:0030730;GO:0050793;GO:0048869;GO:0008654;GO:0045664;GO:0019216;GO:0060429;GO:…	-	4GJ8K	I	sp|A4IFN5|FITM2_BOVIN Acyl-coenzyme A diphosphatase FITM2 OS=Bos taurus OX=9913 GN=FITM2 PE=2 SV=1	XP_027298596.2 fat storage-inducing transmembrane protein 2 [Anas platyrhynchos]	GO:0090407//organophosphate biosynthetic process;GO:0046890//regulation of lipid biosynthetic process;GO:0006796//phosphate-containing compound metabolic process;GO:0060284//regulation of cell development;GO:0030154//cell differentiation;GO:0048513//animal organ development;GO:0065008//regulation of biological quality;GO:0006793//phosphorus metabolic process;GO:0008152//metabolic process;GO:00090…	GO:0044424//obsolete intracellular part;GO:0043229//intracellular organelle;GO:0044422//obsolete organelle part;GO:0005623//obsolete cell;GO:0043226//organelle;GO:0044446//obsolete intracellular organelle part;GO:0005575//cellular_component;GO:0005737//cytoplasm;GO:0016020//membrane;GO:0016021//integral component of membrane;GO:0044432//obsolete endoplasmic reticulum part;GO:0031224//intrinsic co…	-	-	FITM2
LOC106041849	2291.49	0.3585	-1.48	1e-100	1e-100	Down Regulation	NW_025927984.1	388462	446704	-	10023	LOC106041849	GO:0006996;GO:0008150;GO:0043232;GO:0003674;GO:0044444;GO:0016043;GO:0001578;GO:0050789;GO:0007017;GO:0000226;GO:0043933;GO:0099512;GO:0044430;GO:0005739;GO:0043228;GO:0051258;GO:0043231;GO:0031109;GO:0097427;GO:0043254;GO:0043227;GO:0099080;GO:0015631;GO:0051128;GO:0005856;GO:0005829;GO:0005634;GO:0005622;GO:0022607;GO:0009987;GO:0032273;GO:0044087;GO:0005874;GO:0065003;GO:0048518;GO:0044422;GO:…	-	4GQEG	T	sp|D3ZQL7|TPPP_RAT Tubulin polymerization-promoting protein OS=Rattus norvegicus OX=10116 GN=Tppp PE=1 SV=1	XP_038030347.1 tubulin polymerization-promoting protein [Anas platyrhynchos] __gt;XP_038030348.1 tubulin polymerization-promoting protein [Anas platyrhynchos] __gt;EOA99050.1 Tubulin polymerization-promoting protein, partial [Anas platyrhynchos] __gt;NWZ23603.1 TPPP protein [Asarcornis scutulata]	GO:0006996//organelle organization;GO:0008150//biological_process;GO:0016043//cellular component organization;GO:0001578//microtubule bundle formation;GO:0050789//regulation of biological process;GO:0007017//microtubule-based process;GO:0000226//microtubule cytoskeleton organization;GO:0043933//protein-containing complex subunit organization;GO:0051258//protein polymerization;GO:0031109//microtub…	GO:0043232//intracellular non-membrane-bounded organelle;GO:0044444//obsolete cytoplasmic part;GO:0099512//supramolecular fiber;GO:0044430//obsolete cytoskeletal part;GO:0005739//mitochondrion;GO:0043228//non-membrane-bounded organelle;GO:0043231//intracellular membrane-bounded organelle;GO:0097427//microtubule bundle;GO:0043227//membrane-bounded organelle;GO:0099080//supramolecular complex;GO:00…	GO:0003674//molecular_function;GO:0015631//tubulin binding;GO:0008017//microtubule binding;GO:0005515//protein binding;GO:0005488//binding;GO:0008092//cytoskeletal protein binding;	-	Tppp
LOC106029545	748.453	0.2431	-2.041	1e-100	1e-100	Down Regulation	NW_025928753.1	2772	11095	-	1290	LOC106029545	GO:0009607;GO:0034703;GO:0008152;GO:0044422;GO:0044424;GO:0044703;GO:0044093;GO:0000003;GO:0098771;GO:0006942;GO:0044281;GO:0044057;GO:0045933;GO:0006816;GO:0071840;GO:0034765;GO:1904064;GO:0009725;GO:0043226;GO:0016042;GO:0009062;GO:0022890;GO:0045988;GO:0007292;GO:1904062;GO:0009058;GO:0070887;GO:1901265;GO:0007626;GO:0050801;GO:1990845;GO:0032409;GO:1901505;GO:0016787;GO:0019953;GO:0051659;GO:…	K05853	4GHP9	P	sp|P13585|AT2A1_CHICK Sarcoplasmic/endoplasmic reticulum calcium ATPase 1 OS=Gallus gallus OX=9031 GN=ATP2A1 PE=2 SV=2	XP_035428278.1 LOW QUALITY PROTEIN: sarcoplasmic/endoplasmic reticulum calcium ATPase 1-like [Cygnus atratus]	GO:0009607//response to biotic stimulus;GO:0008152//metabolic process;GO:0044703//multi-organism reproductive process;GO:0044093//positive regulation of molecular function;GO:0000003//reproduction;GO:0098771//inorganic ion homeostasis;GO:0006942//regulation of striated muscle contraction;GO:0044281//small molecule metabolic process;GO:0044057//regulation of system process;GO:0045933//positive reg…	GO:0034703//cation channel complex;GO:0044422//obsolete organelle part;GO:0044424//obsolete intracellular part;GO:0043226//organelle;GO:0033017//sarcoplasmic reticulum membrane;GO:0005635//nuclear envelope;GO:0099512//supramolecular fiber;GO:0043227//membrane-bounded organelle;GO:0005623//obsolete cell;GO:0005737//cytoplasm;GO:0044446//obsolete intracellular organelle part;GO:0016528//sarcoplasm;…	GO:0022890//inorganic cation transmembrane transporter activity;GO:1901265//nucleoside phosphate binding;GO:1901505//carbohydrate derivative transmembrane transporter activity;GO:0016787//hydrolase activity;GO:0016887//ATP hydrolysis activity;GO:0015085//calcium ion transmembrane transporter activity;GO:0000166//nucleotide binding;GO:0022804//active transmembrane transporter activity;GO:0017076//…	ko04972(Pancreatic secretion);ko04919(Thyroid hormone signaling pathway);ko04261(Adrenergic signaling in cardiomyocytes);ko04260(Cardiac muscle contraction);ko04024(cAMP signaling pathway);ko04022(cGMP-PKG signaling pathway);ko04020(Calcium signaling pathway)	ATP2A1
TNFSF15	291.915	0.2219	-2.172	1e-100	1e-100	Down Regulation	NW_025927668.1	2882217	2903284	-	8831	TNFSF15	GO:0051338;GO:0005887;GO:0023051;GO:0010604;GO:0032268;GO:0050715;GO:0002376;GO:0032813;GO:0090087;GO:0050896;GO:0009966;GO:0048518;GO:2000116;GO:0005125;GO:2001056;GO:0038061;GO:0019222;GO:0044238;GO:0052548;GO:0071356;GO:0019538;GO:0050790;GO:0035556;GO:0031226;GO:0051345;GO:0032880;GO:0001817;GO:0051173;GO:0051047;GO:0050708;GO:0005126;GO:0051050;GO:0005123;GO:0065009;GO:0050789;GO:0002793;GO:…	K05478	4GIQ9	T	sp|O95150|TNF15_HUMAN Tumor necrosis factor ligand superfamily member 15 OS=Homo sapiens OX=9606 GN=TNFSF15 PE=1 SV=2	XP_013038291.1 PREDICTED: tumor necrosis factor ligand superfamily member 15 [Anser cygnoides domesticus] __gt;XP_013038292.1 PREDICTED: tumor necrosis factor ligand superfamily member 15 [Anser cygnoides domesticus] __gt;XP_013038293.1 PREDICTED: tumor necrosis factor ligand superfamily member 15 [Anser cygnoides domesticus]	GO:0051338//regulation of transferase activity;GO:0023051//regulation of signaling;GO:0010604//positive regulation of macromolecule metabolic process;GO:0032268//regulation of cellular protein metabolic process;GO:0050715//positive regulation of cytokine production;GO:0002376//immune system process;GO:0090087//regulation of peptide transport;GO:0050896//response to stimulus;GO:0009966//regulation…	GO:0005887//integral component of plasma membrane;GO:0031226//intrinsic component of plasma membrane;GO:0016021//integral component of membrane;GO:0005575//cellular_component;GO:0016020//membrane;GO:0005576//extracellular region;GO:0071944//cell periphery;GO:0005623//obsolete cell;GO:0005622//intracellular anatomical structure;GO:0005615//extracellular space;GO:0044459//obsolete plasma membrane p…	GO:0032813//tumor necrosis factor receptor superfamily binding;GO:0005125//cytokine activity;GO:0005126//cytokine receptor binding;GO:0005123//death receptor binding;GO:0048018//receptor ligand activity;GO:0030545//signaling receptor regulator activity;GO:0005102//signaling receptor binding;GO:0005164//tumor necrosis factor receptor binding;GO:0003674//molecular_function;GO:0005488//binding;GO:00…	ko04060(Cytokine-cytokine receptor interaction)	TNFSF15
LOC106049287	1804.45	0.4619	-1.114	1e-100	1e-100	Down Regulation	NW_025928085.1	141137	153273	+	1368	LOC106049287	GO:0051346;GO:0002020;GO:0061134;GO:0052547;GO:0048523;GO:0005730;GO:0043228;GO:0008150;GO:0043232;GO:0003674;GO:0051246;GO:0065009;GO:0044444;GO:0032501;GO:0050789;GO:0007626;GO:0004857;GO:0019899;GO:0008344;GO:0005634;GO:0005829;GO:0005622;GO:0005615;GO:0032268;GO:0043231;GO:0019222;GO:0031323;GO:0052548;GO:0050790;GO:0070013;GO:0044092;GO:0043227;GO:0010951;GO:0044424;GO:0030162;GO:0080090;GO:…	K13907	4GVFY	S	sp|P25417|CYTB_BOVIN Cystatin-B OS=Bos taurus OX=9913 GN=CSTB PE=1 SV=1	XP_035425480.1 cystatin-B-like [Cygnus atratus]	GO:0051346//negative regulation of hydrolase activity;GO:0052547//regulation of peptidase activity;GO:0048523//negative regulation of cellular process;GO:0008150//biological_process;GO:0051246//regulation of protein metabolic process;GO:0065009//regulation of molecular function;GO:0032501//multicellular organismal process;GO:0050789//regulation of biological process;GO:0007626//locomotory behavio…	GO:0005730//nucleolus;GO:0043228//non-membrane-bounded organelle;GO:0043232//intracellular non-membrane-bounded organelle;GO:0044444//obsolete cytoplasmic part;GO:0005634//nucleus;GO:0005829//cytosol;GO:0005622//intracellular anatomical structure;GO:0005615//extracellular space;GO:0043231//intracellular membrane-bounded organelle;GO:0070013//intracellular organelle lumen;GO:0043227//membrane-boun…	GO:0002020//protease binding;GO:0061134//peptidase regulator activity;GO:0003674//molecular_function;GO:0004857//enzyme inhibitor activity;GO:0019899//enzyme binding;GO:0061135//endopeptidase regulator activity;GO:0004869//cysteine-type endopeptidase inhibitor activity;GO:0030414//peptidase inhibitor activity;GO:0098772//molecular function regulator;GO:0030234//enzyme regulator activity;GO:000548…	-	CSTB
ZNF106	5173.73	0.4373	-1.193	1e-100	1e-100	Down Regulation	NW_025927692.1	3913854	3955486	-	11496	ZNF106	GO:1901698;GO:0070647;GO:0071375;GO:0030545;GO:0006508;GO:0043434;GO:0016567;GO:0048018;GO:0016020;GO:0048583;GO:0031974;GO:0005737;GO:0005575;GO:0044248;GO:0044446;GO:0019904;GO:0032869;GO:0009725;GO:0008286;GO:0043226;GO:0031981;GO:0003676;GO:0043632;GO:0005623;GO:0008152;GO:0044265;GO:0044422;GO:1901701;GO:0044260;GO:0032446;GO:0005102;GO:0043229;GO:0044424;GO:0036211;GO:0044257;GO:0030163;GO:…	-	4GTS0	S	sp|Q9H2Y7|ZN106_HUMAN Zinc finger protein 106 OS=Homo sapiens OX=9606 GN=ZNF106 PE=1 SV=1	XP_013047508.1 PREDICTED: zinc finger protein 106 isoform X2 [Anser cygnoides domesticus]	GO:1901698//response to nitrogen compound;GO:0070647//protein modification by small protein conjugation or removal;GO:0071375//cellular response to peptide hormone stimulus;GO:0006508//proteolysis;GO:0043434//response to peptide hormone;GO:0016567//protein ubiquitination;GO:0048583//regulation of response to stimulus;GO:0044248//cellular catabolic process;GO:0032869//cellular response to insulin …	GO:0016020//membrane;GO:0031974//membrane-enclosed lumen;GO:0005737//cytoplasm;GO:0005575//cellular_component;GO:0044446//obsolete intracellular organelle part;GO:0043226//organelle;GO:0031981//nuclear lumen;GO:0005623//obsolete cell;GO:0044422//obsolete organelle part;GO:0043229//intracellular organelle;GO:0044424//obsolete intracellular part;GO:0005829//cytosol;GO:0005634//nucleus;GO:0043232//i…	GO:0030545//signaling receptor regulator activity;GO:0048018//receptor ligand activity;GO:0019904//protein domain specific binding;GO:0003676//nucleic acid binding;GO:0005102//signaling receptor binding;GO:0017124//SH3 domain binding;GO:0043167//ion binding;GO:0046872//metal ion binding;GO:0005515//protein binding;GO:0032182//ubiquitin-like protein binding;GO:0005488//binding;GO:0043169//cation b…	-	ZNF106
RASGEF1B	804.355	0.4216	-1.246	1e-100	1e-100	Down Regulation	NW_025927734.1	2614579	2777567	+	9207	RASGEF1B	GO:0031267;GO:0005770;GO:0043229;GO:0031982;GO:0051336;GO:0044424;GO:0007165;GO:1902533;GO:0044093;GO:0098772;GO:0012505;GO:0046579;GO:0005623;GO:0005088;GO:0050794;GO:0043226;GO:0005488;GO:0097708;GO:0023056;GO:0065007;GO:0043085;GO:0044464;GO:0017016;GO:0009967;GO:0051057;GO:0005737;GO:0048583;GO:0005768;GO:0048522;GO:0043547;GO:0005575;GO:0005515;GO:0010647;GO:0005085;GO:0007154;GO:0043087;GO:…	-	4CAZ5	T	sp|Q5RC04|RGF1B_PONAB Ras-GEF domain-containing family member 1B OS=Pongo abelii OX=9601 GN=RASGEF1B PE=2 SV=2	XP_035180699.1 ras-GEF domain-containing family member 1B isoform X1 [Oxyura jamaicensis]	GO:0051336//regulation of hydrolase activity;GO:0007165//signal transduction;GO:1902533//positive regulation of intracellular signal transduction;GO:0044093//positive regulation of molecular function;GO:0046579//positive regulation of Ras protein signal transduction;GO:0050794//regulation of cellular process;GO:0023056//positive regulation of signaling;GO:0065007//biological regulation;GO:0043085…	GO:0005770//late endosome;GO:0043229//intracellular organelle;GO:0031982//vesicle;GO:0044424//obsolete intracellular part;GO:0012505//endomembrane system;GO:0005623//obsolete cell;GO:0043226//organelle;GO:0097708//intracellular vesicle;GO:0044464//obsolete cell part;GO:0005737//cytoplasm;GO:0005768//endosome;GO:0005575//cellular_component;GO:0044444//obsolete cytoplasmic part;GO:0005622//intracel…	GO:0031267//small GTPase binding;GO:0098772//molecular function regulator;GO:0005088//guanyl-nucleotide exchange factor activity;GO:0005488//binding;GO:0017016//small GTPase binding;GO:0005515//protein binding;GO:0005085//guanyl-nucleotide exchange factor activity;GO:0003674//molecular_function;GO:0051020//GTPase binding;GO:0019899//enzyme binding;	-	RASGEF1B
MTREX	736.243	0.3059	-1.709	1e-100	1e-100	Down Regulation	NW_025927870.1	273737	321341	+	3241	MTREX	GO:0016817;GO:0043232;GO:0034660;GO:0043167;GO:0019439;GO:0006139;GO:1901265;GO:0022613;GO:0043207;GO:0043170;GO:0046700;GO:0009056;GO:1902494;GO:0051707;GO:0016787;GO:0034641;GO:0043228;GO:0071013;GO:0006401;GO:0044238;GO:0010467;GO:0016887;GO:0006397;GO:0016462;GO:0046483;GO:0016070;GO:0002252;GO:0005634;GO:0000166;GO:0042254;GO:0002376;GO:0050896;GO:0051704;GO:0044422;GO:0044265;GO:0005623;GO:…	K12598	4GHBV	A	sp|Q9CZU3|MTREX_MOUSE Exosome RNA helicase MTR4 OS=Mus musculus OX=10090 GN=Mtrex PE=1 SV=1	XP_013035951.1 PREDICTED: superkiller viralicidic activity 2-like 2 [Anser cygnoides domesticus]	GO:0034660//ncRNA metabolic process;GO:0019439//aromatic compound catabolic process;GO:0006139//nucleobase-containing compound metabolic process;GO:0022613//ribonucleoprotein complex biogenesis;GO:0043207//response to external biotic stimulus;GO:0043170//macromolecule metabolic process;GO:0046700//heterocycle catabolic process;GO:0009056//catabolic process;GO:0051707//response to other organism;G…	GO:0043232//intracellular non-membrane-bounded organelle;GO:1902494//catalytic complex;GO:0043228//non-membrane-bounded organelle;GO:0071013//catalytic step 2 spliceosome;GO:0005634//nucleus;GO:0044422//obsolete organelle part;GO:0005623//obsolete cell;GO:1990904//ribonucleoprotein complex;GO:0044424//obsolete intracellular part;GO:0043229//intracellular organelle;GO:0005575//cellular_component;G…	GO:0016817//hydrolase activity, acting on acid anhydrides;GO:0043167//ion binding;GO:1901265//nucleoside phosphate binding;GO:0016787//hydrolase activity;GO:0016887//ATP hydrolysis activity;GO:0016462//pyrophosphatase activity;GO:0000166//nucleotide binding;GO:0003723//RNA binding;GO:0030554//adenyl nucleotide binding;GO:0017111//nucleoside-triphosphatase activity;GO:0097367//carbohydrate derivat…	ko03018(RNA degradation)	Mtrex
MEF2C	1201.89	0.3445	-1.537	1e-100	1e-100	Down Regulation	NW_025927923.1	659962	783549	+	3894	MEF2C	GO:0051153;GO:0030890;GO:0060348;GO:0051253;GO:0048477;GO:0046677;GO:0050877;GO:0061371;GO:0014742;GO:0021542;GO:0003300;GO:0007520;GO:0051952;GO:0031981;GO:0022603;GO:0099081;GO:0046883;GO:1901362;GO:0050769;GO:0070167;GO:0040011;GO:0010467;GO:0033273;GO:0010817;GO:0044249;GO:0032786;GO:0032268;GO:0002376;GO:0042127;GO:0016070;GO:0099565;GO:0036344;GO:0034243;GO:0071495;GO:1903508;GO:0001782;GO:…	K04454	4GQYF	K	sp|Q06413|MEF2C_HUMAN Myocyte-specific enhancer factor 2C OS=Homo sapiens OX=9606 GN=MEF2C PE=1 SV=1	XP_005237005.1 myocyte-specific enhancer factor 2C isoform X3 [Falco peregrinus] __gt;XP_005443452.1 myocyte-specific enhancer factor 2C isoform X3 [Falco cherrug] __gt;XP_009482534.1 PREDICTED: myocyte-specific enhancer factor 2C isoform X2 [Pelecanus crispus] __gt;XP_009505209.1 PREDICTED: myocyte-specific enhancer factor 2C isoform X2 [Phalacrocorax carbo] __gt;XP_009561229.1 PREDICTED: myocyt…	GO:0051153//regulation of striated muscle cell differentiation;GO:0030890//positive regulation of B cell proliferation;GO:0060348//bone development;GO:0051253//negative regulation of RNA metabolic process;GO:0048477//oogenesis;GO:0046677//response to antibiotic;GO:0050877//nervous system process;GO:0061371//determination of heart left/right asymmetry;GO:0014742//positive regulation of muscle hype…
SGCB	1050.83	0.4213	-1.247	1e-100	1e-100	Down Regulation	NW_025927882.1	1202431	1211681	+	3963	SGCB	GO:0042692;GO:0042383;GO:0048869;GO:0060537;GO:0043228;GO:0044425;GO:0072358;GO:0003674;GO:0043232;GO:0008150;GO:0032991;GO:0055006;GO:0051146;GO:0016021;GO:0016043;GO:0090665;GO:0032501;GO:0048856;GO:0005887;GO:0016010;GO:0051145;GO:0005856;GO:0005622;GO:0035051;GO:0009987;GO:0098796;GO:0007275;GO:0044459;GO:0007507;GO:0048468;GO:0048747;GO:0032502;GO:0031226;GO:0005198;GO:0061061;GO:0016011;GO:…	K12566	4GPRB	S	sp|P82349|SGCB_MOUSE Beta-sarcoglycan OS=Mus musculus OX=10090 GN=Sgcb PE=1 SV=1	XP_015140924.1 beta-sarcoglycan isoform X1 [Gallus gallus] __gt;XP_027312898.2 beta-sarcoglycan [Anas platyrhynchos] __gt;XP_032041979.1 beta-sarcoglycan [Aythya fuligula] __gt;XP_040412810.1 beta-sarcoglycan isoform X2 [Cygnus olor]	GO:0042692//muscle cell differentiation;GO:0048869//cellular developmental process;GO:0060537//muscle tissue development;GO:0072358//circulatory system development;GO:0008150//biological_process;GO:0055006//cardiac cell development;GO:0051146//striated muscle cell differentiation;GO:0016043//cellular component organization;GO:0032501//multicellular organismal process;GO:0048856//anatomical struct…	GO:0042383//sarcolemma;GO:0043228//non-membrane-bounded organelle;GO:0044425//obsolete membrane part;GO:0043232//intracellular non-membrane-bounded organelle;GO:0032991//protein-containing complex;GO:0016021//integral component of membrane;GO:0090665//glycoprotein complex;GO:0005887//integral component of plasma membrane;GO:0016010//dystrophin-associated glycoprotein complex;GO:0005856//cytoskele…	GO:0003674//molecular_function;GO:0005198//structural molecule activity;GO:0008307//structural constituent of muscle;	-	Sgcb
KIAA0319L	1317.43	0.4921	-1.023	1e-100	1e-100	Down Regulation	NW_025927951.1	390088	422004	+	6702	KIAA0319L	GO:0043227;GO:0005737;GO:0016020;GO:0031410;GO:0005575;GO:0005886;GO:0000139;GO:0043231;GO:0098791;GO:0044446;GO:0044431;GO:0005622;GO:0097708;GO:0043226;GO:0044464;GO:0012505;GO:0016021;GO:0044444;GO:0098588;GO:0005794;GO:0031984;GO:0005623;GO:0044422;GO:0031224;GO:0071944;GO:0031090;GO:0043229;GO:0044425;GO:0031982;GO:0044424	-	4GJQQ	S	sp|Q5RFR6|K319L_PONAB Dyslexia-associated protein KIAA0319-like protein OS=Pongo abelii OX=9601 GN=Kiaa0319l PE=2 SV=1	XP_013039734.1 PREDICTED: dyslexia-associated protein KIAA0319-like protein homolog [Anser cygnoides domesticus]	-	GO:0043227//membrane-bounded organelle;GO:0005737//cytoplasm;GO:0016020//membrane;GO:0031410//cytoplasmic vesicle;GO:0005575//cellular_component;GO:0005886//plasma membrane;GO:0000139//Golgi membrane;GO:0043231//intracellular membrane-bounded organelle;GO:0098791//Golgi apparatus subcompartment;GO:0044446//obsolete intracellular organelle part;GO:0044431//obsolete Golgi apparatus part;GO:0005622/…	-	-	Kiaa0319l
EPRS1	4097.12	0.4856	-1.042	1e-100	1e-100	Down Regulation	NW_025927670.1	7517629	7557010	+	5416	EPRS1	GO:0010608;GO:0031323;GO:0016874;GO:0046983;GO:1901363;GO:0031326;GO:0009719;GO:0022607;GO:0140098;GO:0043168;GO:0006725;GO:0034097;GO:0016043;GO:0009890;GO:0048523;GO:0010468;GO:0006820;GO:0051172;GO:0071417;GO:0006082;GO:0035639;GO:0017076;GO:0010033;GO:0010243;GO:0005515;GO:0050794;GO:0043043;GO:0005488;GO:0032555;GO:0005524;GO:0043169;GO:0044464;GO:0006807;GO:0044271;GO:0034341;GO:0006399;GO:…	K14163	4GP3U	J	sp|P07814|SYEP_HUMAN Bifunctional glutamate/proline--tRNA ligase OS=Homo sapiens OX=9606 GN=EPRS1 PE=1 SV=5	XP_035176497.1 bifunctional glutamate/proline--tRNA ligase isoform X1 [Oxyura jamaicensis]	GO:0010608//posttranscriptional regulation of gene expression;GO:0031323//regulation of cellular metabolic process;GO:0031326//regulation of cellular biosynthetic process;GO:0009719//response to endogenous stimulus;GO:0022607//cellular component assembly;GO:0006725//cellular aromatic compound metabolic process;GO:0034097//response to cytokine;GO:0016043//cellular component organization;GO:0009890…	GO:0044464//obsolete cell part;GO:0097452//GAIT complex;GO:0016020//membrane;GO:0044424//obsolete intracellular part;GO:0005622//intracellular anatomical structure;GO:0044444//obsolete cytoplasmic part;GO:0032991//protein-containing complex;GO:0005886//plasma membrane;GO:0005829//cytosol;GO:0017101//aminoacyl-tRNA synthetase multienzyme complex;GO:0005737//cytoplasm;GO:0005575//cellular_component…	GO:0016874//ligase activity;GO:0046983//protein dimerization activity;GO:1901363//heterocyclic compound binding;GO:0140098//catalytic activity, acting on RNA;GO:0043168//anion binding;GO:0035639//purine ribonucleoside triphosphate binding;GO:0017076//purine nucleotide binding;GO:0005515//protein binding;GO:0005488//binding;GO:0032555//purine ribonucleotide binding;GO:0005524//ATP binding;GO:00431…	ko00970(Aminoacyl-tRNA biosynthesis);ko00860(Porphyrin metabolism)	EPRS1
DNAJC7	928.39	0.4004	-1.321	1e-100	1e-100	Down Regulation	NW_025927970.1	135246	149191	+	1727	DNAJC7	GO:0043228;GO:0051084;GO:0003674;GO:0060589;GO:0065009;GO:0008150;GO:0043232;GO:0006458;GO:0080134;GO:0051082;GO:0005654;GO:1900034;GO:0044444;GO:0050789;GO:0005634;GO:0005829;GO:0006457;GO:0005856;GO:0005622;GO:0061077;GO:0009987;GO:0060590;GO:0043231;GO:0051345;GO:0070013;GO:0043227;GO:0050790;GO:0051336;GO:0051085;GO:0031072;GO:0044093;GO:0044424;GO:0043229;GO:0008047;GO:0005623;GO:0043462;GO:…	K09527	4GPUD	O	sp|Q9QYI3|DNJC7_MOUSE DnaJ homolog subfamily C member 7 OS=Mus musculus OX=10090 GN=Dnajc7 PE=1 SV=2	XP_013055240.1 PREDICTED: dnaJ homolog subfamily C member 7 isoform X2 [Anser cygnoides domesticus]	GO:0051084//'de novo' posttranslational protein folding;GO:0065009//regulation of molecular function;GO:0008150//biological_process;GO:0006458//'de novo' protein folding;GO:0080134//regulation of response to stress;GO:1900034//regulation of cellular response to heat;GO:0050789//regulation of biological process;GO:0006457//protein folding;GO:0061077//chaperone-mediated protein folding;GO:0009987//…	GO:0043228//non-membrane-bounded organelle;GO:0043232//intracellular non-membrane-bounded organelle;GO:0005654//nucleoplasm;GO:0044444//obsolete cytoplasmic part;GO:0005634//nucleus;GO:0005829//cytosol;GO:0005856//cytoskeleton;GO:0005622//intracellular anatomical structure;GO:0043231//intracellular membrane-bounded organelle;GO:0070013//intracellular organelle lumen;GO:0043227//membrane-bounded o…	GO:0003674//molecular_function;GO:0060589//nucleoside-triphosphatase regulator activity;GO:0051082//unfolded protein binding;GO:0060590//ATPase regulator activity;GO:0031072//heat shock protein binding;GO:0008047//enzyme activator activity;GO:0098772//molecular function regulator;GO:0030234//enzyme regulator activity;GO:0001671//ATPase activator activity;GO:0005488//binding;GO:0005515//protein bi…	-	Dnajc7
AQP9	179.1	0.105	-3.252	1e-100	1e-100	Down Regulation	NW_025927677.1	2145191	2174811	-	4745	AQP9	GO:0044424;GO:0006950;GO:0015849;GO:0015840;GO:0009628;GO:0043229;GO:0071944;GO:1905039;GO:0015793;GO:1901701;GO:0065008;GO:0006810;GO:0005623;GO:0006955;GO:0009607;GO:0014070;GO:0015254;GO:0015722;GO:0046942;GO:0005275;GO:0022857;GO:0010876;GO:0043226;GO:0022838;GO:1901618;GO:0005345;GO:0005575;GO:0016020;GO:0045087;GO:1904823;GO:0098542;GO:0015168;GO:1901698;GO:0042886;GO:0051707;GO:0008509;GO:…	K09877	4GIMY	G	sp|O43315|AQP9_HUMAN Aquaporin-9 OS=Homo sapiens OX=9606 GN=AQP9 PE=1 SV=2	XP_013032997.1 PREDICTED: aquaporin-9 isoform X1 [Anser cygnoides domesticus]	GO:0006950//response to stress;GO:0015849//organic acid transport;GO:0015840//urea transport;GO:0009628//response to abiotic stimulus;GO:1905039//carboxylic acid transmembrane transport;GO:0015793//glycerol transport;GO:1901701//cellular response to oxygen-containing compound;GO:0065008//regulation of biological quality;GO:0006810//transport;GO:0006955//immune response;GO:0009607//response to bio…	GO:0044424//obsolete intracellular part;GO:0043229//intracellular organelle;GO:0071944//cell periphery;GO:0005623//obsolete cell;GO:0043226//organelle;GO:0005575//cellular_component;GO:0016020//membrane;GO:0016021//integral component of membrane;GO:0005887//integral component of plasma membrane;GO:0031226//intrinsic component of plasma membrane;GO:0031224//intrinsic component of membrane;GO:00444…	GO:0015254//glycerol channel activity;GO:0005275//amine transmembrane transporter activity;GO:0022857//transmembrane transporter activity;GO:0022838//channel activity;GO:1901618//organic hydroxy compound transmembrane transporter activity;GO:0005345//purine nucleobase transmembrane transporter activity;GO:0015168//glycerol transmembrane transporter activity;GO:0008509//anion transmembrane transpo…	ko04976(Bile secretion);ko04613(Neutrophil extracellular trap formation)	AQP9
RNF144B	516.61	0.2403	-2.057	1e-100	1e-100	Down Regulation	NW_025927671.1	1798178	1888078	+	8810	RNF144B	GO:0043227;GO:0051603;GO:0044267;GO:0009896;GO:0031323;GO:0031975;GO:0043231;GO:0043069;GO:0042176;GO:0009893;GO:0044390;GO:0005622;GO:0009987;GO:0061659;GO:0031967;GO:0019941;GO:0006915;GO:0012501;GO:0042981;GO:0044444;GO:0051246;GO:0044429;GO:0003674;GO:1990234;GO:0032270;GO:0032991;GO:0031325;GO:0008150;GO:0043066;GO:0005739;GO:0031329;GO:0031090;GO:0048523;GO:0044425;GO:1903050;GO:0006464;GO:…	K11975	4GQM9	O	sp|Q7Z419|R144B_HUMAN E3 ubiquitin-protein ligase RNF144B OS=Homo sapiens OX=9606 GN=RNF144B PE=1 SV=1	XP_013045733.1 PREDICTED: E3 ubiquitin-protein ligase RNF144B isoform X1 [Anser cygnoides domesticus] __gt;XP_013045734.1 PREDICTED: E3 ubiquitin-protein ligase RNF144B isoform X1 [Anser cygnoides domesticus]	GO:0051603//proteolysis involved in cellular protein catabolic process;GO:0044267//cellular protein metabolic process;GO:0009896//positive regulation of catabolic process;GO:0031323//regulation of cellular metabolic process;GO:0043069//negative regulation of programmed cell death;GO:0042176//regulation of protein catabolic process;GO:0009893//positive regulation of metabolic process;GO:0009987//c…	GO:0043227//membrane-bounded organelle;GO:0031975//envelope;GO:0043231//intracellular membrane-bounded organelle;GO:0005622//intracellular anatomical structure;GO:0031967//organelle envelope;GO:0044444//obsolete cytoplasmic part;GO:0044429//obsolete mitochondrial part;GO:1990234//transferase complex;GO:0032991//protein-containing complex;GO:0005739//mitochondrion;GO:0031090//organelle membrane;GO…	GO:0044390//ubiquitin-like protein conjugating enzyme binding;GO:0061659//ubiquitin-like protein ligase activity;GO:0003674//molecular_function;GO:0031624//ubiquitin conjugating enzyme binding;GO:0003824//catalytic activity;GO:0005515//protein binding;GO:0004842//ubiquitin-protein transferase activity;GO:0005488//binding;GO:0043169//cation binding;GO:0016740//transferase activity;GO:0140096//cata…	-	RNF144B
LAPTM5	173.291	0.0763	-3.712	1e-100	1e-100	Down Regulation	NW_025927729.1	2125131	2149414	+	1771	LAPTM5	GO:0044459;GO:0043231;GO:0042221;GO:0043227;GO:0031226;GO:0051716;GO:0005887;GO:0050896;GO:0005765;GO:0009987;GO:0005622;GO:0008150;GO:0098852;GO:0016021;GO:0070887;GO:0034097;GO:0005774;GO:0044444;GO:0031090;GO:0000323;GO:0044425;GO:0005773;GO:0010033;GO:0005575;GO:0005886;GO:0044437;GO:0005737;GO:0071345;GO:0016020;GO:0071310;GO:1990823;GO:0005764;GO:0044464;GO:0044446;GO:0043226;GO:0005623;GO:…	K12387	4GPG5	S	sp|Q5REZ0|LAPM5_PONAB Lysosomal-associated transmembrane protein 5 OS=Pongo abelii OX=9601 GN=LAPTM5 PE=2 SV=1	XP_013050954.1 PREDICTED: lysosomal-associated transmembrane protein 5 [Anser cygnoides domesticus]	GO:0042221//response to chemical;GO:0051716//cellular response to stimulus;GO:0050896//response to stimulus;GO:0009987//cellular process;GO:0008150//biological_process;GO:0070887//cellular response to chemical stimulus;GO:0034097//response to cytokine;GO:0010033//response to organic substance;GO:0071345//cellular response to cytokine stimulus;GO:0071310//cellular response to organic substance;GO:…	GO:0044459//obsolete plasma membrane part;GO:0043231//intracellular membrane-bounded organelle;GO:0043227//membrane-bounded organelle;GO:0031226//intrinsic component of plasma membrane;GO:0005887//integral component of plasma membrane;GO:0005765//lysosomal membrane;GO:0005622//intracellular anatomical structure;GO:0098852//lytic vacuole membrane;GO:0016021//integral component of membrane;GO:00057…	-	ko04142(Lysosome)	LAPTM5
ARL9	604.773	0.3832	-1.384	1e-100	1e-100	Down Regulation	NW_025927703.1	5404514	5412654	-	2906	ARL9	GO:1901363;GO:0005525;GO:0005622;GO:0005488;GO:0000166;GO:0043168;GO:0001882;GO:0032555;GO:0044464;GO:0032550;GO:0035639;GO:0097367;GO:0017076;GO:0005575;GO:0019001;GO:0032549;GO:0036094;GO:0032553;GO:1901265;GO:0032561;GO:0001883;GO:0043167;GO:0003674;GO:0005623;GO:0097159	K07957	4GU91	U	sp|Q6T311|ARL9_HUMAN ADP-ribosylation factor-like protein 9 OS=Homo sapiens OX=9606 GN=ARL9 PE=2 SV=1	XP_013052375.1 PREDICTED: ADP-ribosylation factor-like protein 9 [Anser cygnoides domesticus]	-	GO:0005622//intracellular anatomical structure;GO:0044464//obsolete cell part;GO:0005575//cellular_component;GO:0005623//obsolete cell;	GO:1901363//heterocyclic compound binding;GO:0005525//GTP binding;GO:0005488//binding;GO:0000166//nucleotide binding;GO:0043168//anion binding;GO:0001882//nucleoside binding;GO:0032555//purine ribonucleotide binding;GO:0032550//purine ribonucleoside binding;GO:0035639//purine ribonucleoside triphosphate binding;GO:0097367//carbohydrate derivative binding;GO:0017076//purine nucleotide binding;GO:0…	-	ARL9
LOC106030435	795.157	0.2684	-1.898	1e-100	1e-100	Down Regulation	NW_025927763.1	2077476	2087004	-	1493	LOC106030435	GO:0010259;GO:0009636;GO:0051186;GO:0007275;GO:0098754;GO:1901700;GO:0016765;GO:0032502;GO:0006979;GO:0042221;GO:0051716;GO:0048856;GO:0005622;GO:0009987;GO:0050896;GO:0004364;GO:0008150;GO:0003674;GO:0032501;GO:0043603;GO:0016209;GO:0070887;GO:0007568;GO:0003824;GO:0009411;GO:0044237;GO:0006518;GO:0010225;GO:0034641;GO:0016491;GO:0008340;GO:0046677;GO:1990748;GO:0005575;GO:0005737;GO:0004601;GO:…	K00799	4GIRN	O	sp|P26697|GSTA3_CHICK Glutathione S-transferase 3 OS=Gallus gallus OX=9031 PE=1 SV=2	XP_013027737.1 PREDICTED: glutathione S-transferase 3 [Anser cygnoides domesticus]	GO:0010259//multicellular organism aging;GO:0009636//response to toxic substance;GO:0051186//obsolete cofactor metabolic process;GO:0007275//multicellular organism development;GO:0098754//detoxification;GO:1901700//response to oxygen-containing compound;GO:0032502//developmental process;GO:0006979//response to oxidative stress;GO:0042221//response to chemical;GO:0051716//cellular response to stim…	GO:0005622//intracellular anatomical structure;GO:0005575//cellular_component;GO:0005737//cytoplasm;GO:0044464//obsolete cell part;GO:0005623//obsolete cell;GO:0044424//obsolete intracellular part;	GO:0016765//transferase activity, transferring alkyl or aryl (other than methyl) groups;GO:0004364//glutathione transferase activity;GO:0003674//molecular_function;GO:0016209//antioxidant activity;GO:0003824//catalytic activity;GO:0016491//oxidoreductase activity;GO:0004601//peroxidase activity;GO:0016740//transferase activity;GO:0016684//oxidoreductase activity, acting on peroxide as acceptor;GO…	ko04212(Longevity regulating pathway - worm);ko00983(Drug metabolism - other enzymes);ko00982(Drug metabolism - cytochrome P450);ko00980(Metabolism of xenobiotics by cytochrome P450);ko00480(Glutathione metabolism)	-
CARNS1	220.362	0.169	-2.565	1e-100	1e-100	Down Regulation	NW_025927966.1	489513	497718	-	3920	CARNS1	GO:0044270;GO:0016874;GO:0006547;GO:0008144;GO:0006725;GO:0016818;GO:0043168;GO:0005622;GO:0016881;GO:0009987;GO:1901363;GO:0008150;GO:1901360;GO:0003674;GO:0097159;GO:0006520;GO:0044444;GO:0009063;GO:0043603;GO:0003824;GO:0035499;GO:0044237;GO:0016054;GO:0043436;GO:1901575;GO:1901361;GO:0032559;GO:0035639;GO:0006082;GO:0017076;GO:0005524;GO:0043169;GO:0044464;GO:0032555;GO:0005488;GO:0071704;GO:…	K14755	4GVX1	I	sp|D3KCC4|CRNS1_CHICK Carnosine synthase 1 OS=Gallus gallus OX=9031 GN=CARNS1 PE=1 SV=1	XP_040415543.1 carnosine synthase 1 [Cygnus olor]	GO:0044270//cellular nitrogen compound catabolic process;GO:0006547//histidine metabolic process;GO:0006725//cellular aromatic compound metabolic process;GO:0009987//cellular process;GO:0008150//biological_process;GO:1901360//organic cyclic compound metabolic process;GO:0006520//cellular amino acid metabolic process;GO:0009063//cellular amino acid catabolic process;GO:0043603//cellular amide meta…	GO:0005622//intracellular anatomical structure;GO:0044444//obsolete cytoplasmic part;GO:0044464//obsolete cell part;GO:0005829//cytosol;GO:0005575//cellular_component;GO:0005737//cytoplasm;GO:0005623//obsolete cell;GO:0044424//obsolete intracellular part;	GO:0016874//ligase activity;GO:0008144//obsolete drug binding;GO:0016818//hydrolase activity, acting on acid anhydrides, in phosphorus-containing anhydrides;GO:0043168//anion binding;GO:0016881//acid-amino acid ligase activity;GO:1901363//heterocyclic compound binding;GO:0003674//molecular_function;GO:0097159//organic cyclic compound binding;GO:0003824//catalytic activity;GO:0032559//adenyl ribon…	ko00410(beta-Alanine metabolism);ko00340(Histidine metabolism);ko00330(Arginine and proline metabolism)	CARNS1
CAP2	1147.88	0.465	-1.105	1e-100	1e-100	Down Regulation	NW_025927671.1	21374	86299	-	3103	CAP2	GO:0007292;GO:0048599;GO:0022603;GO:0042461;GO:0051339;GO:0001751;GO:0043226;GO:0048666;GO:0044446;GO:0048731;GO:0048477;GO:0030030;GO:0071840;GO:0003002;GO:0005575;GO:0048190;GO:0005737;GO:0016020;GO:0048469;GO:0000003;GO:0099568;GO:0042052;GO:0097435;GO:0044424;GO:0009887;GO:0098794;GO:0044703;GO:0007309;GO:0031279;GO:0040011;GO:0008154;GO:0043229;GO:0048609;GO:0071944;GO:0048749;GO:0030036;GO:…	K17261	4GSYS	TZ	sp|Q5R5X8|CAP2_PONAB Adenylyl cyclase-associated protein 2 OS=Pongo abelii OX=9601 GN=CAP2 PE=2 SV=1	XP_013045765.1 PREDICTED: adenylyl cyclase-associated protein 2 [Anser cygnoides domesticus]	GO:0007292//female gamete generation;GO:0048599//oocyte development;GO:0022603//regulation of anatomical structure morphogenesis;GO:0042461//photoreceptor cell development;GO:0051339//regulation of lyase activity;GO:0001751//compound eye photoreceptor cell differentiation;GO:0048666//neuron development;GO:0048731//system development;GO:0048477//oogenesis;GO:0030030//cell projection organization;G…	GO:0043226//organelle;GO:0044446//obsolete intracellular organelle part;GO:0005575//cellular_component;GO:0005737//cytoplasm;GO:0016020//membrane;GO:0099568//cytoplasmic region;GO:0044424//obsolete intracellular part;GO:0098794//postsynapse;GO:0043229//intracellular organelle;GO:0071944//cell periphery;GO:0044422//obsolete organelle part;GO:0005623//obsolete cell;GO:0045202//synapse;GO:0005856//c…	GO:0019899//enzyme binding;GO:0003779//actin binding;GO:0008179//adenylate cyclase binding;GO:0005488//binding;GO:0008092//cytoskeletal protein binding;GO:0005515//protein binding;GO:0042802//identical protein binding;GO:0003674//molecular_function;	-	CAP2
SPATA2	528.616	0.3413	-1.551	1e-100	1e-100	Down Regulation	NW_025927725.1	2255864	2263418	-	5816	SPATA2	GO:0005730;GO:0043228;GO:0043229;GO:0007276;GO:0048609;GO:0019953;GO:0022414;GO:0044424;GO:0044703;GO:0048869;GO:0032501;GO:0005623;GO:0030154;GO:0044422;GO:0044428;GO:0008150;GO:0043232;GO:0043233;GO:0051704;GO:0044446;GO:0005622;GO:0032504;GO:0043226;GO:0009987;GO:0048856;GO:0005634;GO:0031981;GO:0044464;GO:0070013;GO:0000003;GO:0043227;GO:0007283;GO:0001650;GO:0031974;GO:0005737;GO:0032502;GO:…	K17595	4GQAE	S	sp|Q9UM82|SPAT2_HUMAN Spermatogenesis-associated protein 2 OS=Homo sapiens OX=9606 GN=SPATA2 PE=1 SV=2	XP_013045315.1 PREDICTED: spermatogenesis-associated protein 2 [Anser cygnoides domesticus]	GO:0007276//gamete generation;GO:0048609//multicellular organismal reproductive process;GO:0019953//sexual reproduction;GO:0022414//reproductive process;GO:0044703//multi-organism reproductive process;GO:0048869//cellular developmental process;GO:0032501//multicellular organismal process;GO:0030154//cell differentiation;GO:0008150//biological_process;GO:0051704//obsolete multi-organism process;GO…	GO:0005730//nucleolus;GO:0043228//non-membrane-bounded organelle;GO:0043229//intracellular organelle;GO:0044424//obsolete intracellular part;GO:0005623//obsolete cell;GO:0044422//obsolete organelle part;GO:0044428//obsolete nuclear part;GO:0043232//intracellular non-membrane-bounded organelle;GO:0043233//organelle lumen;GO:0044446//obsolete intracellular organelle part;GO:0005622//intracellular a…	-	ko04217(Necroptosis)	SPATA2
SLC7A5	516.448	0.3617	-1.467	1e-100	1e-100	Down Regulation	NW_025927738.1	3419540	3460035	-	7515	SLC7A5	GO:0015175;GO:0006807;GO:0031224;GO:0022804;GO:0033218;GO:1901564;GO:0015179;GO:0015807;GO:0071702;GO:1903825;GO:0006082;GO:0034220;GO:0048870;GO:0055085;GO:0005886;GO:0005488;GO:0071704;GO:0016477;GO:0044464;GO:0005215;GO:0015804;GO:0044444;GO:0006520;GO:0045177;GO:0015318;GO:0046943;GO:0008150;GO:0003674;GO:0015075;GO:0050900;GO:0006820;GO:0044425;GO:0043436;GO:0044237;GO:0032502;GO:0043227;GO:…	K13780	4GJKP	E	sp|Q01650|LAT1_HUMAN Large neutral amino acids transporter small subunit 1 OS=Homo sapiens OX=9606 GN=SLC7A5 PE=1 SV=2	XP_035422155.1 large neutral amino acids transporter small subunit 1 [Cygnus atratus]	GO:0006807//nitrogen compound metabolic process;GO:1901564//organonitrogen compound metabolic process;GO:0015807//L-amino acid transport;GO:0071702//organic substance transport;GO:1903825//organic acid transmembrane transport;GO:0006082//organic acid metabolic process;GO:0034220//ion transmembrane transport;GO:0048870//cell motility;GO:0055085//transmembrane transport;GO:0071704//organic substanc…	GO:0031224//intrinsic component of membrane;GO:0005886//plasma membrane;GO:0044464//obsolete cell part;GO:0044444//obsolete cytoplasmic part;GO:0045177//apical part of cell;GO:0044425//obsolete membrane part;GO:0043227//membrane-bounded organelle;GO:0044459//obsolete plasma membrane part;GO:0043231//intracellular membrane-bounded organelle;GO:0098590//plasma membrane region;GO:0005622//intracellu…	GO:0015175//neutral amino acid transmembrane transporter activity;GO:0022804//active transmembrane transporter activity;GO:0033218//amide binding;GO:0015179//L-amino acid transmembrane transporter activity;GO:0005488//binding;GO:0005215//transporter activity;GO:0015318//inorganic molecular entity transmembrane transporter activity;GO:0046943//carboxylic acid transmembrane transporter activity;GO:…	ko04150(mTOR signaling pathway)	SLC7A5
MYOM3	1500.95	0.3184	-1.651	1e-100	1e-100	Down Regulation	NW_025927874.1	539072	566444	+	5878	MYOM3	GO:0044464;GO:0016460;GO:0007010;GO:0005488;GO:0070925;GO:0008092;GO:0051015;GO:0030029;GO:0005515;GO:0003008;GO:0007015;GO:0031033;GO:0031430;GO:0030017;GO:0051371;GO:0031672;GO:0032989;GO:0015629;GO:0055001;GO:0031674;GO:0006936;GO:0006941;GO:0048856;GO:0005622;GO:0022607;GO:0009987;GO:0046983;GO:0032502;GO:0005198;GO:0042802;GO:0042692;GO:0099512;GO:0006996;GO:0008150;GO:0032991;GO:0003674;GO:…	-	4GQ71	T	sp|Q5VTT5|MYOM3_HUMAN Myomesin-3 OS=Homo sapiens OX=9606 GN=MYOM3 PE=1 SV=1	XP_013039485.1 PREDICTED: myomesin-3 [Anser cygnoides domesticus]	GO:0007010//cytoskeleton organization;GO:0070925//organelle assembly;GO:0030029//actin filament-based process;GO:0003008//system process;GO:0007015//actin filament organization;GO:0031033//myosin filament organization;GO:0032989//cellular component morphogenesis;GO:0055001//muscle cell development;GO:0006936//muscle contraction;GO:0006941//striated muscle contraction;GO:0048856//anatomical struct…	GO:0044464//obsolete cell part;GO:0016460//myosin II complex;GO:0031430//M band;GO:0030017//sarcomere;GO:0031672//A band;GO:0015629//actin cytoskeleton;GO:0031674//I band;GO:0005622//intracellular anatomical structure;GO:0099512//supramolecular fiber;GO:0032991//protein-containing complex;GO:0044444//obsolete cytoplasmic part;GO:0016459//myosin complex;GO:0043226//organelle;GO:0044446//obsolete i…	GO:0005488//binding;GO:0008092//cytoskeletal protein binding;GO:0051015//actin filament binding;GO:0005515//protein binding;GO:0051371//muscle alpha-actinin binding;GO:0046983//protein dimerization activity;GO:0005198//structural molecule activity;GO:0042802//identical protein binding;GO:0003674//molecular_function;GO:0042805//actinin binding;GO:0008307//structural constituent of muscle;GO:004280…	-	MYOM3
[truncated: 1,388 more rows]
