# Supplementary material for: Overexpression of IGF2 Alters the Transcriptional Profile of Goose Skeletal Muscle Satellite Cells
Source: Biomolecules. 2026 Apr 10;16(4):565. doi: 10.3390/biom16040565 (PMC13113144; doi:10.3390/biom16040565)
Supplement: Supplementary file 1 [file biomolecules-16-00565-s001.zip › Table S3.xls]

Table S3. Significantly enriched GO terms among DEGs
GO_ID	Category	Term	Up	Down	DEG	Total	Pvalue	adjustPvalue	Up_gene	Down_gene	GeneRatio	BgRatio	RichFactor
GO:0030016	CC	myofibril	12	89	101	318	2.53E-10	3.01E-06	LOC125181361(LOC125181361);RPL17(RPL17);TPM4(TPM4);PAK1(PAK1);SPON1(SPON1);LOC106036306(LOC106036306);KCNJ8(KCNJ8);NUAK2(NUAK2);ENPP6(ENPP6);LOC106029948(LOC106029948);GRIN2B(GRIN2B);SGCZ(SGCZ)	ABRA(ABRA);ACTC1(ACTC1);ACTN2(ACTN2);BIN1(BIN1);CASQ2(CASQ2);CSRP3(CSRP3);CUNH10orf71(CUNH10orf71);IGFN1(IGFN1);JPH2(JPH2);KLHL40(KLHL40);KLHL41(KLHL41);LIMCH1(LIMCH1);LOC106031895(LOC106031895);LOC106047196(LOC106047196);LOC125182090(LOC125182090);MYBPH(MYBPH);MYOM1(MYOM1);OBSCN(OBSCN);PGK1(PGK1);SYNPO2(SYNPO2);SYNPO2L(SYNPO2L);TMOD1(TMOD1);TNNI2(TNNI2);TPI1(TPI1);XIRP1(XIRP1);LOC106047195(LOC10…	101/2445	318/13999	0.31761
GO:0030017	CC	sarcomere	10	83	93	290	7.41E-10	3.11E-06	LOC125181361(LOC125181361);RPL17(RPL17);TPM4(TPM4);PAK1(PAK1);SPON1(SPON1);LOC106036306(LOC106036306);NUAK2(NUAK2);ENPP6(ENPP6);LOC106029948(LOC106029948);GRIN2B(GRIN2B)	ABRA(ABRA);ACTC1(ACTC1);ACTN2(ACTN2);BIN1(BIN1);CASQ2(CASQ2);CSRP3(CSRP3);CUNH10orf71(CUNH10orf71);IGFN1(IGFN1);JPH2(JPH2);KLHL40(KLHL40);KLHL41(KLHL41);LIMCH1(LIMCH1);LOC106047196(LOC106047196);LOC125182090(LOC125182090);MYBPH(MYBPH);MYOM1(MYOM1);OBSCN(OBSCN);PGK1(PGK1);SYNPO2(SYNPO2);SYNPO2L(SYNPO2L);TMOD1(TMOD1);TNNI2(TNNI2);TPI1(TPI1);XIRP1(XIRP1);LOC106047195(LOC106047195);LOC106036876(LOC10…	93/2445	290/13999	0.32069
GO:0043292	CC	contractile fiber	12	93	105	341	8.04E-10	3.11E-06	LOC125181361(LOC125181361);RPL17(RPL17);TPM4(TPM4);PAK1(PAK1);SPON1(SPON1);LOC106036306(LOC106036306);KCNJ8(KCNJ8);NUAK2(NUAK2);ENPP6(ENPP6);LOC106029948(LOC106029948);GRIN2B(GRIN2B);SGCZ(SGCZ)	ABRA(ABRA);ACTC1(ACTC1);ACTN2(ACTN2);BIN1(BIN1);CASQ2(CASQ2);CLIC5(CLIC5);CSRP3(CSRP3);CUNH10orf71(CUNH10orf71);IGFN1(IGFN1);JPH2(JPH2);KLHL40(KLHL40);KLHL41(KLHL41);LIMCH1(LIMCH1);LOC106031895(LOC106031895);LOC106047196(LOC106047196);LOC125182090(LOC125182090);MYBPH(MYBPH);MYOM1(MYOM1);OBSCN(OBSCN);PGK1(PGK1);SYNPO2(SYNPO2);SYNPO2L(SYNPO2L);TMOD1(TMOD1);TNNI2(TNNI2);TPI1(TPI1);XIRP1(XIRP1);LOC10…	105/2445	341/13999	0.307918
GO:0006936	BP	muscle contraction	23	92	115	386	1.13E-09	3.50E-06	CCN2(CCN2);HSP90AA1(HSP90AA1);LOC125181361(LOC125181361);GJC1(GJC1);EDNRA(EDNRA);ADRA2A(ADRA2A);PAWR(PAWR);TPM4(TPM4);EDN3(EDN3);SPHK1(SPHK1);CACNA1G(CACNA1G);GAMT(GAMT);P2RX6(P2RX6);LOC106036306(LOC106036306);KCNJ8(KCNJ8);LOC125181542(LOC125181542);PTGS1(PTGS1);SCN4B(SCN4B);LOC125181560(LOC125181560);P2RX3(P2RX3);LOC106029948(LOC106029948);ADRA2B(ADRA2B);DRD1(DRD1)	ACTC1(ACTC1);ACTN2(ACTN2);ATP1A1(ATP1A1);BIN1(BIN1);CASQ2(CASQ2);CSRP3(CSRP3);JPH2(JPH2);KLHL41(KLHL41);LOC106047196(LOC106047196);LOC125182090(LOC125182090);MB(MB);MYBPH(MYBPH);MYOM1(MYOM1);PLN(PLN);PRKG1(PRKG1);SSPN(SSPN);TMOD1(TMOD1);TNNI2(TNNI2);LOC106047195(LOC106047195);LOC106036876(LOC106036876);CPE(CPE);MYL1(MYL1);MYBPC1(MYBPC1);LOC125179668(LOC125179668);JPH1(JPH1);NEB(NEB);MYOT(MYOT);LO…	115/2445	386/13999	0.297927
GO:0003012	BP	muscle system process	29	109	138	500	6.68E-09	1.73E-05	CCN2(CCN2);HDAC2(HDAC2);HSP90AA1(HSP90AA1);LOC125181361(LOC125181361);TNFRSF1B(TNFRSF1B);GJC1(GJC1);RGS4(RGS4);EDNRA(EDNRA);ADRA2A(ADRA2A);PAWR(PAWR);TPM4(TPM4);PAK1(PAK1);EDN3(EDN3);SPHK1(SPHK1);CACNA1G(CACNA1G);GAMT(GAMT);P2RX6(P2RX6);LOC106036306(LOC106036306);KCNJ8(KCNJ8);LOC125181542(LOC125181542);PTGS1(PTGS1);GATA6(GATA6);SCN4B(SCN4B);LOC125181560(LOC125181560);LOC125181006(LOC125181006);P2…	ACTC1(ACTC1);ACTN2(ACTN2);ATP1A1(ATP1A1);BIN1(BIN1);CASQ2(CASQ2);CSRP3(CSRP3);JPH2(JPH2);KLHL41(KLHL41);LOC106047196(LOC106047196);LOC125182090(LOC125182090);MB(MB);MYBPH(MYBPH);MYOM1(MYOM1);PLN(PLN);PRKG1(PRKG1);SSPN(SSPN);TMOD1(TMOD1);TNNI2(TNNI2);LOC106047195(LOC106047195);LOC106036876(LOC106036876);TOMM70(TOMM70);CPE(CPE);MYL1(MYL1);MYBPC1(MYBPC1);LOC125179668(LOC125179668);JPH1(JPH1);KLF15(K…	138/2445	500/13999	0.276
GO:0031226	CC	intrinsic component of plasma membrane	127	213	340	1491	1.54E-08	3.40E-05	F3(F3);KCNE4(KCNE4);LOC106048089(LOC106048089);LOC125184029(LOC125184029);TNFRSF1B(TNFRSF1B);ABCC4(ABCC4);FZD1(FZD1);EDNRA(EDNRA);ADRA2A(ADRA2A);CADM3(CADM3);EPHA3(EPHA3);SLC16A2(SLC16A2);EPHB2(EPHB2);SEMA6B(SEMA6B);LOC125181592(LOC125181592);PDPN(PDPN);FZD7(FZD7);THY1(THY1);LOC106049876(LOC106049876);IL6(IL6);QRFPR(QRFPR);ITGAE(ITGAE);LOC106038016(LOC106038016);OLFM2(OLFM2);TNFRSF11B(TNFRSF11B);…	ATP1A1(ATP1A1);BVES(BVES);CD81(CD81);CSF1R(CSF1R);P2RX5(P2RX5);SSPN(SSPN);TFRC(TFRC);SLC16A3(SLC16A3);SGCD(SGCD);CD74(CD74);SGCG(SGCG);P2RY8(P2RY8);CD83(CD83);BIRC2(BIRC2);IGSF9B(IGSF9B);LOC106029333(LOC106029333);TNFSF15(TNFSF15);SGCB(SGCB);AQP9(AQP9);LAPTM5(LAPTM5);SLC7A5(SLC7A5);SORBS1(SORBS1);CACNA1S(CACNA1S);LOC106047656(LOC106047656);CD58(CD58);MUSK(MUSK);JAG2(JAG2);LANCL1(LANCL1);GABRA3(GA…	340/2445	1491/13999	0.228035
GO:0006941	BP	striated muscle contraction	8	54	62	180	2.67E-08	4.74E-05	CCN2(CCN2);HSP90AA1(HSP90AA1);GJC1(GJC1);CACNA1G(CACNA1G);KCNJ8(KCNJ8);LOC125181542(LOC125181542);SCN4B(SCN4B);LOC106029948(LOC106029948)	ACTC1(ACTC1);ATP1A1(ATP1A1);BIN1(BIN1);CASQ2(CASQ2);CSRP3(CSRP3);KLHL41(KLHL41);LOC106047196(LOC106047196);LOC125182090(LOC125182090);MB(MB);MYBPH(MYBPH);MYOM1(MYOM1);PLN(PLN);TNNI2(TNNI2);LOC106047195(LOC106047195);LOC106036876(LOC106036876);MYL1(MYL1);MYBPC1(MYBPC1);LOC125179668(LOC125179668);LOC106029333(LOC106029333);LMOD3(LMOD3);SYNM(SYNM);SMPX(SMPX);LOC106029545(LOC106029545);MYOM3(MYOM3);C…	62/2445	180/13999	0.344444
GO:0006954	BP	inflammatory response	46	113	159	608	2.76E-08	4.74E-05	F3(F3);FOS(FOS);JUN(JUN);LOC106048041(LOC106048041);LOC125179667(LOC125179667);PROS1(PROS1);THBS1(THBS1);TNFRSF1B(TNFRSF1B);EDNRA(EDNRA);ADRA2A(ADRA2A);EPHA3(EPHA3);PDPN(PDPN);CFD(CFD);IL6(IL6);RPS19(RPS19);TNFRSF11B(TNFRSF11B);TGM2(TGM2);SPHK1(SPHK1);LOC106041918(LOC106041918);LOC125179680(LOC125179680);CAMK4(CAMK4);TRIL(TRIL);ADORA2A(ADORA2A);LOC106043174(LOC106043174);SERPING1(SERPING1);LOC125…	CD81(CD81);CSF1R(CSF1R);LOC106047130(LOC106047130);SPP1(SPP1);TFRC(TFRC);LOC106040417(LOC106040417);LOC106041040(LOC106041040);LOC106041041(LOC106041041);APOD(APOD);GPRC5B(GPRC5B);A2M(A2M);BIRC2(BIRC2);LOC106041632(LOC106041632);PPARA(PPARA);BST1(BST1);CTSS(CTSS);ITGB2(ITGB2);TNIP1(TNIP1);CCR7(CCR7);LOC106045865(LOC106045865);PLA2G7(PLA2G7);HCK(HCK);LOC106038586(LOC106038586);SEMA7A(SEMA7A);PDE5A…	159/2445	608/13999	0.261513
GO:0006955	BP	immune response	121	243	364	1628	4.45E-08	6.26E-05	ANXA2(ANXA2);DDX5(DDX5);DUSP7(DUSP7);FOS(FOS);FOSL2(FOSL2);HSP90AA1(HSP90AA1);HSP90AB1(HSP90AB1);HSPA8(HSPA8);JUN(JUN);LOC106048041(LOC106048041);LOC106048089(LOC106048089);LOC106048536(LOC106048536);PROS1(PROS1);THBS1(THBS1);TNFRSF1B(TNFRSF1B);LOC106045781(LOC106045781);ATF3(ATF3);NUP88(NUP88);POLR3F(POLR3F);PRDM1(PRDM1);RAB31(RAB31);RGCC(RGCC);TUBB4B(TUBB4B);PLCG1(PLCG1);ADM(ADM);SERINC3(SERINC…	AMPD3(AMPD3);CD81(CD81);CSF1R(CSF1R);CTSD(CTSD);GPI(GPI);HK1(HK1);LCP1(LCP1);LOC106030828(LOC106030828);LOC106036393(LOC106036393);LOC106038270(LOC106038270);LOC106047130(LOC106047130);LOC125181520(LOC125181520);NCAM1(NCAM1);TFRC(TFRC);LOC106041040(LOC106041040);SCAMP1(SCAMP1);NUB1(NUB1);CD74(CD74);LOC106041041(LOC106041041);ATP6AP2(ATP6AP2);ACTR10(ACTR10);PKM(PKM);SCD(SCD);GPRC5B(GPRC5B);A2M(A2M…	364/2445	1628/13999	0.223587
GO:0009986	CC	cell surface	58	124	182	722	4.88E-08	6.30E-05	ANXA2(ANXA2);F3(F3);HSP90AA1(HSP90AA1);HSP90AB1(HSP90AB1);HSPA2(HSPA2);HSPA8(HSPA8);LOC125184029(LOC125184029);MDK(MDK);THBS1(THBS1);FZD1(FZD1);NID2(NID2);PDPN(PDPN);THY1(THY1);CFD(CFD);LOC106049876(LOC106049876);IL6(IL6);ADAMTS9(ADAMTS9);ITGAE(ITGAE);VASN(VASN);FGL2(FGL2);LOC125183345(LOC125183345);LOC106029934(LOC106029934);LOC106049157(LOC106049157);LOC106036306(LOC106036306);EPHA5(EPHA5);LOC1…	CSF1R(CSF1R);ENO2(ENO2);LOC106047130(LOC106047130);NCAM1(NCAM1);TFRC(TFRC);LOC106040417(LOC106040417);CD74(CD74);ATP6AP2(ATP6AP2);CDH13(CDH13);GPRC5B(GPRC5B);CD83(CD83);TLN1(TLN1);LOC106047656(LOC106047656);CD58(CD58);MCAM(MCAM);MUSK(MUSK);ANK3(ANK3);IDE(IDE);JAG2(JAG2);CHRNA1(CHRNA1);CTSS(CTSS);CD151(CD151);DAG1(DAG1);CRYAB(CRYAB);TGFB3(TGFB3);ITGB2(ITGB2);PTPRC(PTPRC);PDGFB(PDGFB);LOC106046475(…	182/2445	722/13999	0.252078
GO:0031674	CC	I band	4	58	62	184	6.73E-08	7.96E-05	PAK1(PAK1);ENPP6(ENPP6);LOC106029948(LOC106029948);GRIN2B(GRIN2B)	ACTC1(ACTC1);ACTN2(ACTN2);BIN1(BIN1);CASQ2(CASQ2);CSRP3(CSRP3);CUNH10orf71(CUNH10orf71);IGFN1(IGFN1);JPH2(JPH2);KLHL40(KLHL40);LOC125182090(LOC125182090);MYBPH(MYBPH);MYOM1(MYOM1);OBSCN(OBSCN);PGK1(PGK1);SYNPO2(SYNPO2);SYNPO2L(SYNPO2L);TPI1(TPI1);XIRP1(XIRP1);LOC106036876(LOC106036876);LDB3(LDB3);MYPN(MYPN);ANKRD1(ANKRD1);MYBPC1(MYBPC1);JPH1(JPH1);NEB(NEB);MYOT(MYOT);SYNM(SYNM);PGM5(PGM5);SPTBN1(…	62/2445	184/13999	0.336957
GO:0005887	CC	integral component of plasma membrane	117	205	322	1420	7.19E-08	7.96E-05	KCNE4(KCNE4);LOC106048089(LOC106048089);LOC125184029(LOC125184029);TNFRSF1B(TNFRSF1B);ABCC4(ABCC4);FZD1(FZD1);EDNRA(EDNRA);ADRA2A(ADRA2A);CADM3(CADM3);EPHA3(EPHA3);SLC16A2(SLC16A2);EPHB2(EPHB2);SEMA6B(SEMA6B);LOC125181592(LOC125181592);PDPN(PDPN);FZD7(FZD7);THY1(THY1);LOC106049876(LOC106049876);IL6(IL6);QRFPR(QRFPR);ITGAE(ITGAE);LOC106038016(LOC106038016);OLFM2(OLFM2);TNFRSF11B(TNFRSF11B);CACNA1G…	ATP1A1(ATP1A1);BVES(BVES);CD81(CD81);CSF1R(CSF1R);P2RX5(P2RX5);SSPN(SSPN);TFRC(TFRC);SLC16A3(SLC16A3);SGCD(SGCD);CD74(CD74);SGCG(SGCG);P2RY8(P2RY8);CD83(CD83);BIRC2(BIRC2);IGSF9B(IGSF9B);LOC106029333(LOC106029333);TNFSF15(TNFSF15);SGCB(SGCB);AQP9(AQP9);LAPTM5(LAPTM5);SLC7A5(SLC7A5);SORBS1(SORBS1);CACNA1S(CACNA1S);CD58(CD58);MUSK(MUSK);JAG2(JAG2);LANCL1(LANCL1);GABRA3(GABRA3);CHRNA1(CHRNA1);CD151(…	322/2445	1420/13999	0.226761
GO:0009897	CC	external side of plasma membrane	18	58	76	245	1.24E-07	0.000120001	F3(F3);THBS1(THBS1);PDPN(PDPN);THY1(THY1);IL6(IL6);ITGAE(ITGAE);EPHA5(EPHA5);LOC106049853(LOC106049853);CD226(CD226);DNAI2(DNAI2);LOC106038188(LOC106038188);CD34(CD34);LOC106048600(LOC106048600);GPC6(GPC6);NRG1(NRG1);LOC106038095(LOC106038095);LOC125181740(LOC125181740);PLPPR4(PLPPR4)	NCAM1(NCAM1);TFRC(TFRC);CD74(CD74);ATP6AP2(ATP6AP2);CDH13(CDH13);CD83(CD83);LOC106047656(LOC106047656);MCAM(MCAM);MUSK(MUSK);DAG1(DAG1);ITGB2(ITGB2);PTPRC(PTPRC);CCR7(CCR7);CD36(CD36);SEMA7A(SEMA7A);LOC106049922(LOC106049922);IL2RA(IL2RA);LOC106045666(LOC106045666);LOC106029343(LOC106029343);FASLG(FASLG);ITGA1(ITGA1);IL2RG(IL2RG);CD80(CD80);LOC106045778(LOC106045778);LOC125182982(LOC125182982);TL…	76/2445	245/13999	0.310204
GO:0003008	BP	system process	171	289	460	2149	1.80E-07	0.000164037	CCN2(CCN2);ECRG4(ECRG4);FOS(FOS);FOSL2(FOSL2);HDAC2(HDAC2);HSP90AA1(HSP90AA1);HSPA8(HSPA8);JUN(JUN);LOC106048041(LOC106048041);LOC125181361(LOC125181361);LOC125184029(LOC125184029);MDK(MDK);TNFRSF1B(TNFRSF1B);LOC106036881(LOC106036881);GJC1(GJC1);LAMB1(LAMB1);RGS4(RGS4);LOC106029463(LOC106029463);LOC125181676(LOC125181676);TGFBI(TGFBI);EDNRA(EDNRA);PLK2(PLK2);SEMA3A(SEMA3A);ADM(ADM);ADRA2A(ADRA2A…	ACTC1(ACTC1);ACTN2(ACTN2);ATP1A1(ATP1A1);BIN1(BIN1);BVES(BVES);CASQ2(CASQ2);CLDN5(CLDN5);CLIC5(CLIC5);CPEB4(CPEB4);CSRP3(CSRP3);GPI(GPI);JPH2(JPH2);KLHL41(KLHL41);LGMN(LGMN);LOC106038270(LOC106038270);LOC106047196(LOC106047196);LOC125182090(LOC125182090);MB(MB);MYBPH(MYBPH);MYOM1(MYOM1);NCAM1(NCAM1);P2RX5(P2RX5);PLN(PLN);PRKG1(PRKG1);RCAN1(RCAN1);SPP1(SPP1);SSPN(SSPN);TMOD1(TMOD1);TNNI2(TNNI2);TP…	460/2445	2149/13999	0.214053
GO:0002684	BP	positive regulation of immune system process	67	133	200	824	2.18E-07	0.000178359	FOS(FOS);HSP90AA1(HSP90AA1);HSP90AB1(HSP90AB1);HSPA8(HSPA8);HSPH1(HSPH1);JUN(JUN);PROS1(PROS1);THBS1(THBS1);ZFP36L1(ZFP36L1);LOC106045781(LOC106045781);POLR3F(POLR3F);PRDM1(PRDM1);RGCC(RGCC);DNAJB4(DNAJB4);EDNRA(EDNRA);PLCG1(PLCG1);LOC125181512(LOC125181512);BCL10(BCL10);PAWR(PAWR);CMTM3(CMTM3);PAK1(PAK1);THY1(THY1);CFD(CFD);HOXA5(HOXA5);LOC106049876(LOC106049876);IGF2(IGF2);LOC125179630(LOC12517…	CD81(CD81);CSF1R(CSF1R);DNAJB5(DNAJB5);GPI(GPI);HK1(HK1);LGMN(LGMN);LOC106047130(LOC106047130);TFRC(TFRC);LOC106041040(LOC106041040);CD74(CD74);LOC106041041(LOC106041041);GPRC5B(GPRC5B);A2M(A2M);CD83(CD83);BIRC2(BIRC2);MEF2C(MEF2C);LOC106047656(LOC106047656);BST1(BST1);MMP9(MMP9);CTSS(CTSS);ITGB2(ITGB2);PTPRC(PTPRC);CARD9(CARD9);EZR(EZR);TNIP1(TNIP1);CCR7(CCR7);CD36(CD36);EVI2B(EVI2B);AP3B1(AP3B1…	200/2445	824/13999	0.242718
GO:0005576	CC	extracellular region	186	241	427	1979	2.19E-07	0.000178359	ANXA2(ANXA2);CCN1(CCN1);CCN2(CCN2);ECRG4(ECRG4);EMILIN2(EMILIN2);F3(F3);HSP90AA1(HSP90AA1);HSP90AB1(HSP90AB1);HSPA8(HSPA8);HSPH1(HSPH1);LOC106048089(LOC106048089);LOC106048536(LOC106048536);MDK(MDK);P3H3(P3H3);PROS1(PROS1);TFPI2(TFPI2);THBS1(THBS1);TNFRSF1B(TNFRSF1B);LOC106036881(LOC106036881);LAMB1(LAMB1);LOC125181676(LOC125181676);TGFBI(TGFBI);TUBB4B(TUBB4B);LOC106039224(LOC106039224);SEMA3A(SE…	ACTN2(ACTN2);AMPD3(AMPD3);CD81(CD81);CTSD(CTSD);ENDOD1(ENDOD1);GPI(GPI);LGMN(LGMN);LOC106030828(LOC106030828);LOC106036393(LOC106036393);LOC106038270(LOC106038270);LOC106047130(LOC106047130);LOC106048016(LOC106048016);NCAM1(NCAM1);OBSCN(OBSCN);PGK1(PGK1);SPP1(SPP1);TFRC(TFRC);TPX2(TPX2);LOC106042084(LOC106042084);LOC106040417(LOC106040417);LOC106041040(LOC106041040);CPE(CPE);ANGPTL4(ANGPTL4);MDH1…	427/2445	1979/13999	0.215766
GO:0006816	BP	calcium ion transport	38	75	113	413	2.58E-07	0.000200091	ANXA2(ANXA2);CCN2(CCN2);HSPA2(HSPA2);LOC125184029(LOC125184029);RGS4(RGS4);IBTK(IBTK);EDNRA(EDNRA);PLCG1(PLCG1);ADRA2A(ADRA2A);LOC125181577(LOC125181577);PAWR(PAWR);THY1(THY1);CACNA1G(CACNA1G);LOC106048542(LOC106048542);DDIT3(DDIT3);ADORA2A(ADORA2A);NGF(NGF);LOC125181064(LOC125181064);LOC125181006(LOC125181006);NPY(NPY);P2RX3(P2RX3);FGF2(FGF2);IL1RAPL1(IL1RAPL1);NPSR1(NPSR1);LOC125180832(LOC12518…	BIN1(BIN1);CASQ2(CASQ2);JPH2(JPH2);LOC125182090(LOC125182090);P2RX5(P2RX5);PLN(PLN);LOC106041040(LOC106041040);LOC106041041(LOC106041041);CANX(CANX);JPH1(JPH1);LETM1(LETM1);LOC106029333(LOC106029333);SRL(SRL);UBQLN1(UBQLN1);LOC106029545(LOC106029545);CACNA1S(CACNA1S);LOC106047656(LOC106047656);CACNG1(CACNG1);AKAP6(AKAP6);JSRP1(JSRP1);PTPRC(PTPRC);PDGFB(PDGFB);STC2(STC2);CCR7(CCR7);RGS9(RGS9);CAPN…	113/2445	413/13999	0.273608
GO:0010959	BP	regulation of metal ion transport	33	72	105	383	6.17E-07	0.000454922	ANXA2(ANXA2);HSPA2(HSPA2);LOC106036117(LOC106036117);LOC125184029(LOC125184029);RGS4(RGS4);EDNRA(EDNRA);PLCG1(PLCG1);ADRA2A(ADRA2A);LOC125181577(LOC125181577);PAWR(PAWR);THY1(THY1);EDN3(EDN3);CACNA1G(CACNA1G);OSR1(OSR1);ADORA2A(ADORA2A);NGF(NGF);SCN4B(SCN4B);LOC125181006(LOC125181006);DPP10(DPP10);P2RX3(P2RX3);NPSR1(NPSR1);LOC125180832(LOC125180832);GCK(GCK);LRRC52(LRRC52);CACNB3(CACNB3);TRPC4(TR…	ACTN2(ACTN2);ATP1A1(ATP1A1);BIN1(BIN1);CASQ2(CASQ2);JPH2(JPH2);LOC125182090(LOC125182090);P2RX5(P2RX5);PLN(PLN);PRKG1(PRKG1);LOC106041040(LOC106041040);FHL1(FHL1);LOC106041041(LOC106041041);CANX(CANX);JPH1(JPH1);LOC106029333(LOC106029333);UBQLN1(UBQLN1);LOC106029545(LOC106029545);CACNA1S(CACNA1S);GPD1L(GPD1L);LOC106047656(LOC106047656);ANK3(ANK3);AKAP6(AKAP6);JSRP1(JSRP1);PDGFB(PDGFB);KLHL24(KLHL…	105/2445	383/13999	0.274151
GO:0008307	MF	structural constituent of muscle	4	27	31	74	7.14E-07	0.000502799	LOC125181361(LOC125181361);TPM4(TPM4);NUAK2(NUAK2);SGCZ(SGCZ)	ACTN2(ACTN2);CSRP3(CSRP3);LOC106047196(LOC106047196);MYBPH(MYBPH);MYOM1(MYOM1);OBSCN(OBSCN);LOC106047195(LOC106047195);LOC106036876(LOC106036876);SGCD(SGCD);MYL1(MYL1);MYBPC1(MYBPC1);SGCG(SGCG);JPH1(JPH1);NEB(NEB);MYOT(MYOT);SYNM(SYNM);SGCB(SGCB);MYOM3(MYOM3);LOC125179675(LOC125179675);DAG1(DAG1);MYOM2(MYOM2);LOC106029845(LOC106029845);CAPN3(CAPN3);ANKRD2(ANKRD2);LOC125180215(LOC125180215);LOC125…	31/2445	74/13999	0.418919
GO:0043269	BP	regulation of ion transport	57	110	167	677	7.86E-07	0.000514785	ANXA2(ANXA2);HSPA2(HSPA2);KCNE4(KCNE4);LOC106036117(LOC106036117);LOC125184029(LOC125184029);PPIF(PPIF);THBS1(THBS1);RGS4(RGS4);LOC125181676(LOC125181676);EDNRA(EDNRA);PLCG1(PLCG1);ACSL4(ACSL4);ADRA2A(ADRA2A);LOC125181577(LOC125181577);PAWR(PAWR);EPHB2(EPHB2);TWIST1(TWIST1);THY1(THY1);EDN3(EDN3);SPHK1(SPHK1);CACNA1G(CACNA1G);OSR1(OSR1);SYT4(SYT4);GPR89B(GPR89B);KCNJ8(KCNJ8);ADORA2A(ADORA2A);KCNG3…	ACTN2(ACTN2);ATP1A1(ATP1A1);BIN1(BIN1);CASQ2(CASQ2);CLIC5(CLIC5);HK1(HK1);JPH2(JPH2);LOC125182090(LOC125182090);P2RX5(P2RX5);PLN(PLN);PRKG1(PRKG1);LOC106041040(LOC106041040);FHL1(FHL1);CPE(CPE);LOC106041041(LOC106041041);CANX(CANX);JPH1(JPH1);LOC106029333(LOC106029333);UBQLN1(UBQLN1);LOC106029545(LOC106029545);MEF2C(MEF2C);CACNA1S(CACNA1S);GPD1L(GPD1L);LOC106047656(LOC106047656);CACNG1(CACNG1);AN…	167/2445	677/13999	0.246677
GO:0007155	BP	cell adhesion	117	172	289	1285	7.98E-07	0.000514785	CCN1(CCN1);CCN2(CCN2);DUSP7(DUSP7);EMILIN2(EMILIN2);HSP90AA1(HSP90AA1);HSPH1(HSPH1);MICALL2(MICALL2);RHOB(RHOB);RND3(RND3);THBS1(THBS1);ZFP36L1(ZFP36L1);LAMB1(LAMB1);LOC106029463(LOC106029463);TGFBI(TGFBI);RGCC(RGCC);FZD1(FZD1);NID2(NID2);BCL10(BCL10);SNAI2(SNAI2);CADM3(CADM3);EPHA3(EPHA3);WASF3(WASF3);PAWR(PAWR);LRRC1(LRRC1);COL16A1(COL16A1);NEGR1(NEGR1);EPB41L2(EPB41L2);COL1A1(COL1A1);NTN1(NTN1…	ACTN2(ACTN2);BVES(BVES);CLDN5(CLDN5);LIMCH1(LIMCH1);MYBPH(MYBPH);NCAM1(NCAM1);PRKG1(PRKG1);SPP1(SPP1);SSPN(SSPN);TFRC(TFRC);LDB3(LDB3);LOC106041040(LOC106041040);MYBPC1(MYBPC1);CD74(CD74);LOC106041041(LOC106041041);CDH13(CDH13);APOD(APOD);CD83(CD83);IGSF9B(IGSF9B);CCDC88C(CCDC88C);PGM5(PGM5);TLN1(TLN1);SORBS1(SORBS1);SLIT1(SLIT1);LOC106047656(LOC106047656);CD58(CD58);MCAM(MCAM);ANK3(ANK3);JAG2(JA…	289/2445	1285/13999	0.224903
GO:0050729	BP	positive regulation of inflammatory response	9	32	41	112	9.78E-07	0.000593719	EDNRA(EDNRA);IL6(IL6);RPS19(RPS19);TGM2(TGM2);LOC106041918(LOC106041918);LOC125179680(LOC125179680);LOC106039090(LOC106039090);LOC106035178(LOC106035178);LOC106038095(LOC106038095)	LOC106047130(LOC106047130);LOC106040417(LOC106040417);LOC106041040(LOC106041040);GPRC5B(GPRC5B);CTSS(CTSS);ITGB2(ITGB2);TNIP1(TNIP1);CCR7(CCR7);PLA2G7(PLA2G7);PDE5A(PDE5A);BTK(BTK);SUCNR1(SUCNR1);TAFA3(TAFA3);LOC106041166(LOC106041166);PDE2A(PDE2A);LOC106049715(LOC106049715);LOC106029457(LOC106029457);TLR4(TLR4);TICAM1(TICAM1);LOC106049124(LOC106049124);IL15(IL15);LOC106029475(LOC106029475);LOC10…	41/2445	112/13999	0.366071
GO:0045087	BP	innate immune response	56	121	177	728	9.97E-07	0.000593719	HSP90AB1(HSP90AB1);LOC106045781(LOC106045781);POLR3F(POLR3F);PRDM1(PRDM1);TUBB4B(TUBB4B);SERINC3(SERINC3);BCL10(BCL10);ADRA2A(ADRA2A);EPHA3(EPHA3);LOC125181577(LOC125181577);EPHB2(EPHB2);PAK1(PAK1);CFD(CFD);IGF2(IGF2);EBF2(EBF2);NOP53(NOP53);RPS19(RPS19);UBA52(UBA52);TRIM35(TRIM35);SHMT2(SHMT2);LOC125183345(LOC125183345);SHC2(SHC2);LOC125179680(LOC125179680);RAB7B(RAB7B);ASL(ASL);PARP9(PARP9);EPH…	CSF1R(CSF1R);LOC106047130(LOC106047130);NCAM1(NCAM1);LOC106041040(LOC106041040);NUB1(NUB1);CD74(CD74);LOC106041041(LOC106041041);SCD(SCD);A2M(A2M);BIRC2(BIRC2);MAPRE1(MAPRE1);UBQLN1(UBQLN1);EPRS1(EPRS1);AQP9(AQP9);PRDX1(PRDX1);CD58(CD58);CTSS(CTSS);ITGB2(ITGB2);TRIM23(TRIM23);CARD9(CARD9);TNIP1(TNIP1);CD36(CD36);F13A1(F13A1);HCK(HCK);LOC106038586(LOC106038586);CAMK2A(CAMK2A);LOC106049922(LOC10604…	177/2445	728/13999	0.243132
GO:0098609	BP	cell-cell adhesion	60	120	180	744	1.13E-06	0.000649174	CCN1(CCN1);DUSP7(DUSP7);HSP90AA1(HSP90AA1);HSPH1(HSPH1);ZFP36L1(ZFP36L1);LAMB1(LAMB1);LOC106029463(LOC106029463);RGCC(RGCC);FZD1(FZD1);BCL10(BCL10);SNAI2(SNAI2);CADM3(CADM3);EPHA3(EPHA3);PAWR(PAWR);NEGR1(NEGR1);NTN1(NTN1);PDPN(PDPN);PAK1(PAK1);FZD7(FZD7);THY1(THY1);CFD(CFD);LOC106049876(LOC106049876);IGF2(IGF2);IL6(IL6);LOC106049157(LOC106049157);PEAR1(PEAR1);BMP7(BMP7);LOC106032520(LOC106032520)…	BVES(BVES);CLDN5(CLDN5);NCAM1(NCAM1);PRKG1(PRKG1);TFRC(TFRC);LOC106041040(LOC106041040);CD74(CD74);CDH13(CDH13);CD83(CD83);IGSF9B(IGSF9B);CCDC88C(CCDC88C);TLN1(TLN1);SLIT1(SLIT1);LOC106047656(LOC106047656);CD58(CD58);MCAM(MCAM);ANK3(ANK3);PPARA(PPARA);ITGB2(ITGB2);PTPRC(PTPRC);COL13A1(COL13A1);NPNT(NPNT);EZR(EZR);CTNNA3(CTNNA3);TNIP1(TNIP1);CCR7(CCR7);LOC106046592(LOC106046592);CD36(CD36);NRXN3(N…	180/2445	744/13999	0.241935
GO:0001775	BP	cell activation	87	176	263	1160	1.34E-06	0.000743171	ANXA2(ANXA2);CCN2(CCN2);HSP90AA1(HSP90AA1);HSP90AB1(HSP90AB1);HSPA8(HSPA8);HSPH1(HSPH1);JUN(JUN);LOC106048041(LOC106048041);LOC106048089(LOC106048089);LOC106048536(LOC106048536);THBS1(THBS1);TNFRSF1B(TNFRSF1B);ZFP36L1(ZFP36L1);HOXA9(HOXA9);PRDM1(PRDM1);RAB31(RAB31);RGCC(RGCC);TUBB4B(TUBB4B);BCL10(BCL10);ADRA2A(ADRA2A);CYGB(CYGB);PAWR(PAWR);COL1A1(COL1A1);PDPN(PDPN);PAK1(PAK1);FZD7(FZD7);THY1(THY1…	AMPD3(AMPD3);CD81(CD81);CTSD(CTSD);GPI(GPI);LCP1(LCP1);LOC106030828(LOC106030828);LOC106038270(LOC106038270);LOC106047130(LOC106047130);LOC125181520(LOC125181520);PRKG1(PRKG1);TFRC(TFRC);LOC106041040(LOC106041040);SCAMP1(SCAMP1);CD74(CD74);ATP6AP2(ATP6AP2);ACTR10(ACTR10);PKM(PKM);PIK3R5(PIK3R5);CD83(CD83);IMPDH2(IMPDH2);TOM1(TOM1);MEF2C(MEF2C);PLEKHO2(PLEKHO2);GYG1(GYG1);PRDX1(PRDX1);LOC106047656…	263/2445	1160/13999	0.226724
GO:0034762	BP	regulation of transmembrane transport	51	90	141	559	1.59E-06	0.000847587	HSPA2(HSPA2);KCNE4(KCNE4);PPIF(PPIF);THBS1(THBS1);RGS4(RGS4);EDNRA(EDNRA);PLCG1(PLCG1);CREBL2(CREBL2);ADRA2A(ADRA2A);LOC125181577(LOC125181577);EPHB2(EPHB2);TWIST1(TWIST1);PAK1(PAK1);THY1(THY1);EDN3(EDN3);CACNA1G(CACNA1G);OSR1(OSR1);GPR89B(GPR89B);CAPN10(CAPN10);LOC125181833(LOC125181833);KCNJ8(KCNJ8);LOC125181653(LOC125181653);KCNG3(KCNG3);LOC125181793(LOC125181793);LOC125181778(LOC125181778);NG…	ACTN2(ACTN2);BIN1(BIN1);CASQ2(CASQ2);CLIC5(CLIC5);HK1(HK1);JPH2(JPH2);LOC106048916(LOC106048916);LOC125182090(LOC125182090);P2RX5(P2RX5);PLN(PLN);PRKG1(PRKG1);FHL1(FHL1);CANX(CANX);JPH1(JPH1);KLF15(KLF15);LOC106029333(LOC106029333);UBQLN1(UBQLN1);LOC106029545(LOC106029545);MEF2C(MEF2C);SORBS1(SORBS1);CACNA1S(CACNA1S);GPD1L(GPD1L);LOC106047656(LOC106047656);CACNG1(CACNG1);ANK3(ANK3);AKAP6(AKAP6);M…	141/2445	559/13999	0.252236
GO:0031224	CC	intrinsic component of membrane	301	527	828	4186	1.69E-06	0.000857881	ANXA2(ANXA2);CYTB(CYTB);F3(F3);HSPA2(HSPA2);KCNE4(KCNE4);LOC106048089(LOC106048089);LOC125184029(LOC125184029);PPIF(PPIF);PXYLP1(PXYLP1);TMEM254(TMEM254);TNFRSF1B(TNFRSF1B);GJC1(GJC1);ATP6(ATP6);BAMBI(BAMBI);TMEM241(TMEM241);LOC125181676(LOC125181676);ABCC4(ABCC4);INTS1(INTS1);FZD1(FZD1);SEC61B(SEC61B);EDNRA(EDNRA);NID2(NID2);NEMP2(NEMP2);ACSL4(ACSL4);RARRES1(RARRES1);SERINC3(SERINC3);BCL10(BCL10…	ABHD2(ABHD2);ACSL1(ACSL1);ATP1A1(ATP1A1);BVES(BVES);CASQ2(CASQ2);CD81(CD81);CLDN5(CLDN5);CLIC5(CLIC5);COQ8A(COQ8A);COX1(COX1);CSF1R(CSF1R);FUNDC2(FUNDC2);JPH2(JPH2);LOC106038270(LOC106038270);LOC125181520(LOC125181520);LOC125182090(LOC125182090);NCAM1(NCAM1);P2RX5(P2RX5);PLN(PLN);SSPN(SSPN);TFRC(TFRC);TMEM182(TMEM182);TMEM167A(TMEM167A);SLC16A3(SLC16A3);PPP1R3A(PPP1R3A);LOC106040417(LOC106040417)…	828/2445	4186/13999	0.197802
GO:0006952	BP	defense response	111	213	324	1476	1.72E-06	0.000857881	DDX5(DDX5);DUSP16(DUSP16);F3(F3);FOS(FOS);FOSL2(FOSL2);HSP90AB1(HSP90AB1);JUN(JUN);LOC106048041(LOC106048041);LOC125179667(LOC125179667);MDK(MDK);PROS1(PROS1);THBS1(THBS1);TNFRSF1B(TNFRSF1B);LOC106045781(LOC106045781);NUP88(NUP88);POLR3F(POLR3F);PRDM1(PRDM1);TUBB4B(TUBB4B);EDNRA(EDNRA);DDIT4(DDIT4);ADM(ADM);SERINC3(SERINC3);BCL10(BCL10);ADRA2A(ADRA2A);EPHA3(EPHA3);LOC125181577(LOC125181577);EPHB2…	CD81(CD81);CSF1R(CSF1R);CTSD(CTSD);LOC106036393(LOC106036393);LOC106047130(LOC106047130);LSP1(LSP1);NCAM1(NCAM1);SPP1(SPP1);TFRC(TFRC);LOC106040417(LOC106040417);LOC106041040(LOC106041040);NUB1(NUB1);CD74(CD74);LOC106041041(LOC106041041);APOD(APOD);SCD(SCD);GPRC5B(GPRC5B);A2M(A2M);CD83(CD83);BIRC2(BIRC2);MAPRE1(MAPRE1);UBQLN1(UBQLN1);LOC106029545(LOC106029545);MTREX(MTREX);MEF2C(MEF2C);EPRS1(EPRS…	324/2445	1476/13999	0.219512
GO:0051924	BP	regulation of calcium ion transport	22	51	73	248	2.00E-06	0.000960981	ANXA2(ANXA2);HSPA2(HSPA2);LOC125184029(LOC125184029);RGS4(RGS4);EDNRA(EDNRA);PLCG1(PLCG1);ADRA2A(ADRA2A);LOC125181577(LOC125181577);PAWR(PAWR);THY1(THY1);CACNA1G(CACNA1G);ADORA2A(ADORA2A);NGF(NGF);LOC125181006(LOC125181006);P2RX3(P2RX3);NPSR1(NPSR1);LOC125180832(LOC125180832);CACNB3(CACNB3);TRPC4(TRPC4);CACNA1B(CACNA1B);HPCA(HPCA);DRD1(DRD1)	BIN1(BIN1);CASQ2(CASQ2);JPH2(JPH2);LOC125182090(LOC125182090);P2RX5(P2RX5);PLN(PLN);LOC106041040(LOC106041040);LOC106041041(LOC106041041);CANX(CANX);JPH1(JPH1);LOC106029333(LOC106029333);UBQLN1(UBQLN1);LOC106029545(LOC106029545);CACNA1S(CACNA1S);LOC106047656(LOC106047656);AKAP6(AKAP6);JSRP1(JSRP1);PDGFB(PDGFB);STC2(STC2);RGS9(RGS9);CAPN3(CAPN3);CAMK2A(CAMK2A);AKAP5(AKAP5);S100A1(S100A1);EGF(EGF);…	73/2445	248/13999	0.294355
GO:0005886	CC	plasma membrane	326	530	856	4346	2.08E-06	0.000960981	ANXA2(ANXA2);CCN2(CCN2);DUSP7(DUSP7);ECRG4(ECRG4);F3(F3);HSP90AA1(HSP90AA1);HSP90AB1(HSP90AB1);HSPA2(HSPA2);HSPA8(HSPA8);KCNE4(KCNE4);LOC106048041(LOC106048041);LOC106048089(LOC106048089);LOC125184029(LOC125184029);MICALL2(MICALL2);PPP1R16B(PPP1R16B);PROS1(PROS1);RASD1(RASD1);RGS3(RGS3);RHOB(RHOB);RIT1(RIT1);RND3(RND3);SPRED1(SPRED1);THBS1(THBS1);TNFRSF1B(TNFRSF1B);LOC106045781(LOC106045781);GJC1…	ABHD2(ABHD2);ABRA(ABRA);ACSL1(ACSL1);ACTN2(ACTN2);ATP1A1(ATP1A1);ATP5F1A(ATP5F1A);BIN1(BIN1);BVES(BVES);CD81(CD81);CLDN5(CLDN5);CLIC5(CLIC5);CPEB4(CPEB4);CSF1R(CSF1R);ENO2(ENO2);GPI(GPI);HK1(HK1);JPH2(JPH2);KLHL41(KLHL41);LCP1(LCP1);LOC106030828(LOC106030828);LOC106048016(LOC106048016);LOC125181520(LOC125181520);LSP1(LSP1);MAP4(MAP4);NCAM1(NCAM1);OBSCN(OBSCN);P2RX5(P2RX5);PRKG1(PRKG1);SSPN(SSPN);…	856/2445	4346/13999	0.196963
GO:0002376	BP	immune system process	190	339	529	2561	2.11E-06	0.000960981	ANXA2(ANXA2);DDX5(DDX5);DUSP7(DUSP7);FOS(FOS);FOSL2(FOSL2);HSP90AA1(HSP90AA1);HSP90AB1(HSP90AB1);HSPA8(HSPA8);HSPH1(HSPH1);JUN(JUN);LOC106048041(LOC106048041);LOC106048089(LOC106048089);LOC106048536(LOC106048536);LOC125179667(LOC125179667);NACA(NACA);PROS1(PROS1);THBS1(THBS1);TNFRSF1B(TNFRSF1B);WDR5(WDR5);ZFP36L1(ZFP36L1);LOC106045781(LOC106045781);ATF3(ATF3);HOXA9(HOXA9);MEIS1(MEIS1);NUP88(NUP88…	AMPD3(AMPD3);BVES(BVES);CD81(CD81);CSF1R(CSF1R);CTSD(CTSD);DNAJB5(DNAJB5);DYRK3(DYRK3);GPI(GPI);HK1(HK1);LCP1(LCP1);LGMN(LGMN);LOC106030828(LOC106030828);LOC106036393(LOC106036393);LOC106038270(LOC106038270);LOC106047130(LOC106047130);LOC125181520(LOC125181520);MB(MB);NCAM1(NCAM1);SPP1(SPP1);TFRC(TFRC);SLC16A3(SLC16A3);ADSS1(ADSS1);LOC106041040(LOC106041040);SCAMP1(SCAMP1);NUB1(NUB1);CD74(CD74);L…	529/2445	2561/13999	0.20656
GO:0050731	BP	positive regulation of peptidyl-tyrosine phosphorylation	21	39	60	193	2.36E-06	0.0010448	HDAC2(HDAC2);HSPH1(HSPH1);ADRA2A(ADRA2A);THY1(THY1);IGF2(IGF2);IL6(IL6);LOC125181833(LOC125181833);PARP9(PARP9);LOC125181653(LOC125181653);CSF3(CSF3);EPGN(EPGN);LOC125181793(LOC125181793);LOC125181778(LOC125181778);LOC125181634(LOC125181634);NGF(NGF);LOC125181422(LOC125181422);LOC125181743(LOC125181743);ANGPT4(ANGPT4);HPX(HPX);NRG1(NRG1);ADRA2B(ADRA2B)	CD81(CD81);CSF1R(CSF1R);LOC106041040(LOC106041040);CD74(CD74);GPRC5B(GPRC5B);LOC106047656(LOC106047656);MUSK(MUSK);RASA1(RASA1);PDGFB(PDGFB);CD36(CD36);AREG(AREG);ERBB4(ERBB4);EGF(EGF);SRCIN1(SRCIN1);ADRA1A(ADRA1A);SYK(SYK);NCF1(NCF1);CD80(CD80);LOC106048163(LOC106048163);PTK2B(PTK2B);LOC106045892(LOC106045892);SEMA4D(SEMA4D);TLR4(TLR4);CSPG4(CSPG4);CD40(CD40);IL15(IL15);SH2D1B(SH2D1B);IGF1(IGF1)…	60/2445	193/13999	0.310881
GO:0009605	BP	response to external stimulus	238	377	615	3029	2.58E-06	0.00110903	ANXA2(ANXA2);CCN1(CCN1);CYTB(CYTB);DDX5(DDX5);DUSP16(DUSP16);F3(F3);FOS(FOS);FOSL2(FOSL2);HDAC2(HDAC2);HSP90AB1(HSP90AB1);HSPA8(HSPA8);JUN(JUN);LOC106036117(LOC106036117);LOC106048536(LOC106048536);MDK(MDK);PROS1(PROS1);RIT1(RIT1);THBS1(THBS1);TNFRSF1B(TNFRSF1B);LOC106045781(LOC106045781);ATF3(ATF3);LOC106041795(LOC106041795);NUP88(NUP88);RPL26L1(RPL26L1);LOC106029463(LOC106029463);POLR3F(POLR3F)…	ACSL1(ACSL1);ATP1A1(ATP1A1);CD81(CD81);CLIC5(CLIC5);CPEB4(CPEB4);CSF1R(CSF1R);CSRP3(CSRP3);CTSD(CTSD);GPI(GPI);LGMN(LGMN);LOC106036393(LOC106036393);LOC106047130(LOC106047130);LOC106047196(LOC106047196);LOC106048016(LOC106048016);LSP1(LSP1);NCAM1(NCAM1);P2RX5(P2RX5);PRKG1(PRKG1);RCAN1(RCAN1);SPP1(SPP1);TFRC(TFRC);TPI1(TPI1);LOC106047195(LOC106047195);ADSS1(ADSS1);LOC106040417(LOC106040417);LOC106…	615/2445	3029/13999	0.203037
GO:0031672	CC	A band	4	36	40	112	2.71E-06	0.00111601	RPL17(RPL17);SPON1(SPON1);LOC106036306(LOC106036306);NUAK2(NUAK2)	KLHL40(KLHL40);KLHL41(KLHL41);LIMCH1(LIMCH1);LOC106047196(LOC106047196);MYBPH(MYBPH);MYOM1(MYOM1);OBSCN(OBSCN);PGK1(PGK1);TPI1(TPI1);LOC106047195(LOC106047195);LOC106036876(LOC106036876);MYBPC1(MYBPC1);LMOD3(LMOD3);SMPX(SMPX);SPTBN1(SPTBN1);TLN1(TLN1);LOC106029545(LOC106029545);MYOM3(MYOM3);GPD1L(GPD1L);LOC125179675(LOC125179675);CRYAB(CRYAB);ITGB2(ITGB2);LRPPRC(LRPPRC);MYOM2(MYOM2);CMYA5(CMYA5);…	40/2445	112/13999	0.357143
GO:0071944	CC	cell periphery	359	560	919	4703	2.74E-06	0.00111601	ANXA2(ANXA2);CCN1(CCN1);CCN2(CCN2);DUSP7(DUSP7);ECRG4(ECRG4);F3(F3);HSP90AA1(HSP90AA1);HSP90AB1(HSP90AB1);HSPA2(HSPA2);HSPA8(HSPA8);KCNE4(KCNE4);LOC106048041(LOC106048041);LOC106048089(LOC106048089);LOC125179667(LOC125179667);LOC125184029(LOC125184029);MDK(MDK);MICALL2(MICALL2);P3H3(P3H3);PPP1R16B(PPP1R16B);PROS1(PROS1);RASD1(RASD1);RGS3(RGS3);RHOB(RHOB);RIT1(RIT1);RND3(RND3);SPRED1(SPRED1);THBS1…	ABHD2(ABHD2);ABRA(ABRA);ACSL1(ACSL1);ACTN2(ACTN2);ATP1A1(ATP1A1);ATP5F1A(ATP5F1A);BIN1(BIN1);BVES(BVES);CD81(CD81);CLDN5(CLDN5);CLIC5(CLIC5);CPEB4(CPEB4);CSF1R(CSF1R);ENO2(ENO2);GPI(GPI);HK1(HK1);JPH2(JPH2);KLHL41(KLHL41);LCP1(LCP1);LOC106030828(LOC106030828);LOC106048016(LOC106048016);LOC125181520(LOC125181520);LSP1(LSP1);MAP4(MAP4);NCAM1(NCAM1);OBSCN(OBSCN);P2RX5(P2RX5);PRKG1(PRKG1);SPP1(SPP1);…	919/2445	4703/13999	0.195407
GO:0005125	MF	cytokine activity	16	27	43	124	2.85E-06	0.00113138	CMTM3(CMTM3);IL6(IL6);TNFRSF11B(TNFRSF11B);LOC106041918(LOC106041918);BMP7(BMP7);GDF15(GDF15);CSF3(CSF3);BMP5(BMP5);THNSL2(THNSL2);FGF2(FGF2);WNT2(WNT2);LOC106048600(LOC106048600);NRG1(NRG1);LOC106038095(LOC106038095);WNT1(WNT1);BMP3(BMP3)	GPI(GPI);SPP1(SPP1);LOC106041040(LOC106041040);LOC106041041(LOC106041041);TNFSF15(TNFSF15);TGFB3(TGFB3);C1QTNF4(C1QTNF4);AREG(AREG);LOC106041919(LOC106041919);FASLG(FASLG);LOC125183261(LOC125183261);LOC106049715(LOC106049715);LOC125180135(LOC125180135);LOC125180995(LOC125180995);LOC106045178(LOC106045178);LOC106041089(LOC106041089);LOC106041492(LOC106041492);IL15(IL15);LOC106045177(LOC106045177);…	43/2445	124/13999	0.346774
GO:0043207	BP	response to external biotic stimulus	102	196	298	1351	3.11E-06	0.00120284	DDX5(DDX5);DUSP16(DUSP16);F3(F3);FOS(FOS);FOSL2(FOSL2);HDAC2(HDAC2);HSP90AB1(HSP90AB1);JUN(JUN);LOC106048536(LOC106048536);MDK(MDK);PROS1(PROS1);TNFRSF1B(TNFRSF1B);LOC106045781(LOC106045781);NUP88(NUP88);POLR3F(POLR3F);PRDM1(PRDM1);TUBB4B(TUBB4B);EDNRA(EDNRA);DDIT4(DDIT4);ADM(ADM);SERINC3(SERINC3);BCL10(BCL10);ADRA2A(ADRA2A);EPHA3(EPHA3);LOC125181577(LOC125181577);PAWR(PAWR);EPHB2(EPHB2);PAK1(PAK…	CSF1R(CSF1R);CTSD(CTSD);LOC106036393(LOC106036393);LOC106047130(LOC106047130);LOC106048016(LOC106048016);NCAM1(NCAM1);LOC106041040(LOC106041040);ANKRD1(ANKRD1);NUB1(NUB1);CD74(CD74);LOC106041041(LOC106041041);LOC106030438(LOC106030438);SCD(SCD);A2M(A2M);BIRC2(BIRC2);MAPRE1(MAPRE1);UBQLN1(UBQLN1);LOC106029545(LOC106029545);MTREX(MTREX);MEF2C(MEF2C);EPRS1(EPRS1);AQP9(AQP9);PRDX1(PRDX1);CD58(CD58);L…	298/2445	1351/13999	0.220577
GO:0045321	BP	leukocyte activation	69	162	231	1010	3.24E-06	0.00122243	ANXA2(ANXA2);HSP90AA1(HSP90AA1);HSP90AB1(HSP90AB1);HSPA8(HSPA8);HSPH1(HSPH1);JUN(JUN);LOC106048041(LOC106048041);LOC106048089(LOC106048089);LOC106048536(LOC106048536);THBS1(THBS1);TNFRSF1B(TNFRSF1B);ZFP36L1(ZFP36L1);PRDM1(PRDM1);RAB31(RAB31);TUBB4B(TUBB4B);BCL10(BCL10);PAWR(PAWR);PAK1(PAK1);FZD7(FZD7);THY1(THY1);CFD(CFD);LOC106049876(LOC106049876);IGF2(IGF2);IL6(IL6);FGL2(FGL2);LOC106049821(LOC10…	AMPD3(AMPD3);CD81(CD81);CTSD(CTSD);GPI(GPI);LCP1(LCP1);LOC106030828(LOC106030828);LOC106038270(LOC106038270);LOC106047130(LOC106047130);LOC125181520(LOC125181520);TFRC(TFRC);LOC106041040(LOC106041040);SCAMP1(SCAMP1);CD74(CD74);ATP6AP2(ATP6AP2);ACTR10(ACTR10);PKM(PKM);CD83(CD83);IMPDH2(IMPDH2);TOM1(TOM1);MEF2C(MEF2C);PLEKHO2(PLEKHO2);GYG1(GYG1);PRDX1(PRDX1);LOC106047656(LOC106047656);CD58(CD58);CT…	231/2445	1010/13999	0.228713
GO:0016021	CC	integral component of membrane	292	512	804	4070	3.37E-06	0.00122695	ANXA2(ANXA2);CYTB(CYTB);F3(F3);HSPA2(HSPA2);KCNE4(KCNE4);LOC106048089(LOC106048089);LOC125184029(LOC125184029);PPIF(PPIF);PXYLP1(PXYLP1);TMEM254(TMEM254);TNFRSF1B(TNFRSF1B);GJC1(GJC1);ATP6(ATP6);BAMBI(BAMBI);TMEM241(TMEM241);LOC125181676(LOC125181676);ABCC4(ABCC4);INTS1(INTS1);FZD1(FZD1);SEC61B(SEC61B);EDNRA(EDNRA);NID2(NID2);NEMP2(NEMP2);ACSL4(ACSL4);RARRES1(RARRES1);SERINC3(SERINC3);BCL10(BCL10…	ABHD2(ABHD2);ACSL1(ACSL1);ATP1A1(ATP1A1);BVES(BVES);CASQ2(CASQ2);CD81(CD81);CLDN5(CLDN5);CLIC5(CLIC5);COQ8A(COQ8A);COX1(COX1);CSF1R(CSF1R);FUNDC2(FUNDC2);JPH2(JPH2);LOC106038270(LOC106038270);LOC125181520(LOC125181520);LOC125182090(LOC125182090);NCAM1(NCAM1);P2RX5(P2RX5);PLN(PLN);SSPN(SSPN);TFRC(TFRC);TMEM182(TMEM182);TMEM167A(TMEM167A);SLC16A3(SLC16A3);PPP1R3A(PPP1R3A);SLC45A3(SLC45A3);TOMM70(TO…	804/2445	4070/13999	0.197543
GO:0031430	CC	M band	3	27	30	75	3.41E-06	0.00122695	SPON1(SPON1);LOC106036306(LOC106036306);NUAK2(NUAK2)	KLHL41(KLHL41);LIMCH1(LIMCH1);MYBPH(MYBPH);MYOM1(MYOM1);OBSCN(OBSCN);PGK1(PGK1);TPI1(TPI1);MYBPC1(MYBPC1);LMOD3(LMOD3);SMPX(SMPX);SPTBN1(SPTBN1);TLN1(TLN1);MYOM3(MYOM3);GPD1L(GPD1L);CRYAB(CRYAB);ITGB2(ITGB2);MYOM2(MYOM2);CMYA5(CMYA5);LOC106029845(LOC106029845);CAPN3(CAPN3);LOC125181622(LOC125181622);FERMT1(FERMT1);S100A1(S100A1);LRRC39(LRRC39);LOC106029917(LOC106029917);LOC125180575(LOC125180575)…	30/2445	75/13999	0.4
GO:0051707	BP	response to other organism	102	195	297	1348	3.58E-06	0.00125859	DDX5(DDX5);DUSP16(DUSP16);F3(F3);FOS(FOS);FOSL2(FOSL2);HDAC2(HDAC2);HSP90AB1(HSP90AB1);JUN(JUN);LOC106048536(LOC106048536);MDK(MDK);PROS1(PROS1);TNFRSF1B(TNFRSF1B);LOC106045781(LOC106045781);NUP88(NUP88);POLR3F(POLR3F);PRDM1(PRDM1);TUBB4B(TUBB4B);EDNRA(EDNRA);DDIT4(DDIT4);ADM(ADM);SERINC3(SERINC3);BCL10(BCL10);ADRA2A(ADRA2A);EPHA3(EPHA3);LOC125181577(LOC125181577);PAWR(PAWR);EPHB2(EPHB2);PAK1(PAK…	CSF1R(CSF1R);CTSD(CTSD);LOC106036393(LOC106036393);LOC106047130(LOC106047130);LOC106048016(LOC106048016);NCAM1(NCAM1);LOC106041040(LOC106041040);ANKRD1(ANKRD1);NUB1(NUB1);CD74(CD74);LOC106041041(LOC106041041);LOC106030438(LOC106030438);SCD(SCD);A2M(A2M);BIRC2(BIRC2);MAPRE1(MAPRE1);UBQLN1(UBQLN1);LOC106029545(LOC106029545);MTREX(MTREX);MEF2C(MEF2C);EPRS1(EPRS1);AQP9(AQP9);PRDX1(PRDX1);CD58(CD58);L…	297/2445	1348/13999	0.220326
GO:0050730	BP	regulation of peptidyl-tyrosine phosphorylation	30	45	75	261	3.90E-06	0.00131415	HDAC2(HDAC2);HSPH1(HSPH1);IBTK(IBTK);ADRA2A(ADRA2A);EPHA3(EPHA3);ZFYVE28(ZFYVE28);THY1(THY1);LOC106049744(LOC106049744);IGF2(IGF2);IL6(IL6);RAP2B(RAP2B);LOC125181833(LOC125181833);LOC125181579(LOC125181579);PARP9(PARP9);EPHA5(EPHA5);LOC125181653(LOC125181653);CSF3(CSF3);SOCS1(SOCS1);SFRP1(SFRP1);EPGN(EPGN);LOC125181793(LOC125181793);LOC125181778(LOC125181778);LOC125181634(LOC125181634);NGF(NGF);L…	CD81(CD81);CSF1R(CSF1R);LOC106041040(LOC106041040);CD74(CD74);GPRC5B(GPRC5B);LOC106047656(LOC106047656);MUSK(MUSK);BST1(BST1);RASA1(RASA1);ITGB2(ITGB2);PTPRC(PTPRC);PDGFB(PDGFB);CD36(CD36);AREG(AREG);ERBB4(ERBB4);EGF(EGF);SRCIN1(SRCIN1);ADRA1A(ADRA1A);SYK(SYK);NCF1(NCF1);CD80(CD80);LOC106048163(LOC106048163);PTPN22(PTPN22);PTK2B(PTK2B);LOC106045892(LOC106045892);SEMA4D(SEMA4D);TLR4(TLR4);CSPG4(CS…	75/2445	261/13999	0.287356
GO:0070661	BP	leukocyte proliferation	12	63	75	261	3.90E-06	0.00131415	PRDM1(PRDM1);PAWR(PAWR);LOC106049876(LOC106049876);IGF2(IGF2);IL6(IL6);LOC106049157(LOC106049157);LOC106049853(LOC106049853);CCND3(CCND3);HHLA2(HHLA2);LOC106049921(LOC106049921);LOC125181276(LOC125181276);LOC106049850(LOC106049850)	CD81(CD81);TFRC(TFRC);LOC106041040(LOC106041040);CD74(CD74);IMPDH2(IMPDH2);MEF2C(MEF2C);LOC106047656(LOC106047656);BST1(BST1);CD151(CD151);ITGB2(ITGB2);PTPRC(PTPRC);CCR7(CCR7);PDE5A(PDE5A);LOC106049922(LOC106049922);RAC2(RAC2);IL2RA(IL2RA);BTK(BTK);LOC106029343(LOC106029343);SYK(SYK);SATB1(SATB1);LOC106032856(LOC106032856);LOC125183261(LOC125183261);NCKAP1L(NCKAP1L);CD80(CD80);LOC106049715(LOC106…	75/2445	261/13999	0.287356
GO:0005859	CC	muscle myosin complex	0	15	15	26	4.56E-06	0.00150366	-	LOC106047196(LOC106047196);MYBPH(MYBPH);MYOM1(MYOM1);OBSCN(OBSCN);LOC106047195(LOC106047195);LOC106036876(LOC106036876);MYL1(MYL1);MYBPC1(MYBPC1);MYOM3(MYOM3);LOC125179675(LOC125179675);MYOM2(MYOM2);LOC106029845(LOC106029845);TRIM32(TRIM32);LOC125181863(LOC125181863);LOC106047197(LOC106047197)	15/2445	26/13999	0.576923
GO:0071621	BP	granulocyte chemotaxis	6	28	34	91	4.78E-06	0.00154165	THBS1(THBS1);EDNRA(EDNRA);EDN3(EDN3);LOC106041918(LOC106041918);LOC106048600(LOC106048600);CFTR(CFTR)	CSF1R(CSF1R);LOC106047130(LOC106047130);SPP1(SPP1);LOC106041040(LOC106041040);CD74(CD74);LOC106041041(LOC106041041);BST1(BST1);ITGB2(ITGB2);CCR7(CCR7);RAC2(RAC2);LOC106041919(LOC106041919);SYK(SYK);LOC125183261(LOC125183261);ITGA1(ITGA1);NCKAP1L(NCKAP1L);LOC106049715(LOC106049715);LOC106041089(LOC106041089);LOC106041492(LOC106041492);LOC106049124(LOC106049124);LOC106029475(LOC106029475);LOC106049…	34/2445	91/13999	0.373626
GO:0032103	BP	positive regulation of response to external stimulus	46	85	131	522	4.91E-06	0.00155295	DUSP16(DUSP16);F3(F3);THBS1(THBS1);LOC106045781(LOC106045781);POLR3F(POLR3F);FZD1(FZD1);EDNRA(EDNRA);BCL10(BCL10);SNAI2(SNAI2);PAK1(PAK1);FZD7(FZD7);FGF16(FGF16);IL6(IL6);RPS19(RPS19);UBA52(UBA52);EDN3(EDN3);TGM2(TGM2);LOC106041918(LOC106041918);LOC106049157(LOC106049157);SHC2(SHC2);LOC125179680(LOC125179680);PARP9(PARP9);TRIL(TRIL);MUC4(MUC4);LOC106049853(LOC106049853);UAP1L1(UAP1L1);LOC10603909…	CSF1R(CSF1R);LGMN(LGMN);LOC106047130(LOC106047130);LOC106040417(LOC106040417);LOC106041040(LOC106041040);CD74(CD74);LOC106041041(LOC106041041);CDH13(CDH13);GPRC5B(GPRC5B);PRKAA2(PRKAA2);BIRC2(BIRC2);SLIT1(SLIT1);MTOR(MTOR);CTSS(CTSS);NAV2(NAV2);ITGB2(ITGB2);PDGFB(PDGFB);CARD9(CARD9);TNIP1(TNIP1);CCR7(CCR7);UFSP2(UFSP2);CD36(CD36);PLA2G7(PLA2G7);HCK(HCK);PDE5A(PDE5A);RAC2(RAC2);PIK3AP1(PIK3AP1);S1…	131/2445	522/13999	0.250958
GO:0009607	BP	response to biotic stimulus	105	198	303	1385	5.27E-06	0.00163157	DDX5(DDX5);DUSP16(DUSP16);F3(F3);FOS(FOS);FOSL2(FOSL2);HDAC2(HDAC2);HSP90AB1(HSP90AB1);JUN(JUN);LOC106048536(LOC106048536);MDK(MDK);PROS1(PROS1);TNFRSF1B(TNFRSF1B);LOC106045781(LOC106045781);NUP88(NUP88);POLR3F(POLR3F);PRDM1(PRDM1);TUBB4B(TUBB4B);EDNRA(EDNRA);DDIT4(DDIT4);ADM(ADM);SERINC3(SERINC3);BCL10(BCL10);ADRA2A(ADRA2A);EPHA3(EPHA3);LOC125181577(LOC125181577);PAWR(PAWR);EPHB2(EPHB2);PAK1(PAK…	CSF1R(CSF1R);CTSD(CTSD);LOC106036393(LOC106036393);LOC106047130(LOC106047130);LOC106048016(LOC106048016);NCAM1(NCAM1);LOC106041040(LOC106041040);ANKRD1(ANKRD1);NUB1(NUB1);CD74(CD74);LOC106041041(LOC106041041);LOC106030438(LOC106030438);SCD(SCD);A2M(A2M);BIRC2(BIRC2);MAPRE1(MAPRE1);UBQLN1(UBQLN1);LOC106029545(LOC106029545);MTREX(MTREX);MEF2C(MEF2C);EPRS1(EPRS1);AQP9(AQP9);PRDX1(PRDX1);CD58(CD58);L…	303/2445	1385/13999	0.218773
GO:0097530	BP	granulocyte migration	8	30	38	107	5.57E-06	0.00169168	THBS1(THBS1);EDNRA(EDNRA);PAWR(PAWR);CFD(CFD);EDN3(EDN3);LOC106041918(LOC106041918);LOC106048600(LOC106048600);CFTR(CFTR)	CSF1R(CSF1R);LOC106047130(LOC106047130);SPP1(SPP1);LOC106041040(LOC106041040);CD74(CD74);LOC106041041(LOC106041041);BST1(BST1);ITGB2(ITGB2);CCR7(CCR7);RAC2(RAC2);LOC106041919(LOC106041919);SYK(SYK);LOC125183261(LOC125183261);ITGA1(ITGA1);LOC106049230(LOC106049230);NCKAP1L(NCKAP1L);LOC106049715(LOC106049715);LOC106041089(LOC106041089);LOC106041492(LOC106041492);LOC106049124(LOC106049124);LOC106029…	38/2445	107/13999	0.35514
GO:0030018	CC	Z disc	3	50	53	169	6.76E-06	0.00200398	PAK1(PAK1);LOC106029948(LOC106029948);GRIN2B(GRIN2B)	ACTN2(ACTN2);BIN1(BIN1);CASQ2(CASQ2);CSRP3(CSRP3);CUNH10orf71(CUNH10orf71);IGFN1(IGFN1);JPH2(JPH2);LOC125182090(LOC125182090);MYBPH(MYBPH);MYOM1(MYOM1);OBSCN(OBSCN);PGK1(PGK1);SYNPO2(SYNPO2);SYNPO2L(SYNPO2L);TPI1(TPI1);XIRP1(XIRP1);LDB3(LDB3);MYPN(MYPN);MYBPC1(MYBPC1);JPH1(JPH1);NEB(NEB);MYOT(MYOT);SYNM(SYNM);PGM5(PGM5);MYOM3(MYOM3);SMN1(SMN1);GPD1L(GPD1L);ANK3(ANK3);MYOZ1(MYOZ1);DAG1(DAG1);CRYAB…	53/2445	169/13999	0.313609
GO:0060089	MF	molecular transducer activity	74	146	220	965	7.10E-06	0.00200398	F3(F3);TNFRSF1B(TNFRSF1B);MED12(MED12);FZD1(FZD1);EDNRA(EDNRA);ADRA2A(ADRA2A);EPHA3(EPHA3);GPR27(GPR27);EPHB2(EPHB2);FZD7(FZD7);LOC106049744(LOC106049744);LOC106049876(LOC106049876);QRFPR(QRFPR);TNFRSF11B(TNFRSF11B);SPHK1(SPHK1);IL20RA(IL20RA);PEAR1(PEAR1);NPR1(NPR1);LOC125179680(LOC125179680);P2RX6(P2RX6);TMEM158(TMEM158);PDGFRL(PDGFRL);LOC106046046(LOC106046046);EPHA5(EPHA5);ADORA2A(ADORA2A);LO…	ABHD2(ABHD2);CSF1R(CSF1R);LOC125181520(LOC125181520);P2RX5(P2RX5);CD74(CD74);ATP6AP2(ATP6AP2);GPRC5B(GPRC5B);P2RY8(P2RY8);LOC106041632(LOC106041632);LOC106047656(LOC106047656);MUSK(MUSK);LANCL1(LANCL1);PPARA(PPARA);GABRA3(GABRA3);CHRNA1(CHRNA1);CHRNG(CHRNG);ITGB2(ITGB2);PTPRC(PTPRC);LOC106046475(LOC106046475);CCR7(CCR7);CD36(CD36);NRXN3(NRXN3);PTCH1(PTCH1);SORT1(SORT1);LOC106049922(LOC106049922);…	220/2445	965/13999	0.227979
GO:0004888	MF	transmembrane signaling receptor activity	59	120	179	760	7.17E-06	0.00200398	F3(F3);TNFRSF1B(TNFRSF1B);FZD1(FZD1);EDNRA(EDNRA);ADRA2A(ADRA2A);EPHA3(EPHA3);GPR27(GPR27);EPHB2(EPHB2);FZD7(FZD7);QRFPR(QRFPR);TNFRSF11B(TNFRSF11B);SPHK1(SPHK1);IL20RA(IL20RA);NPR1(NPR1);LOC125179680(LOC125179680);P2RX6(P2RX6);PDGFRL(PDGFRL);LOC106046046(LOC106046046);EPHA5(EPHA5);ADORA2A(ADORA2A);GPR83(GPR83);RXFP3(RXFP3);SFRP1(SFRP1);LMBR1L(LMBR1L);LOC106039090(LOC106039090);GPR17(GPR17);SORCS…	CSF1R(CSF1R);P2RX5(P2RX5);CD74(CD74);GPRC5B(GPRC5B);P2RY8(P2RY8);LOC106041632(LOC106041632);MUSK(MUSK);LANCL1(LANCL1);GABRA3(GABRA3);CHRNA1(CHRNA1);CHRNG(CHRNG);ITGB2(ITGB2);PTPRC(PTPRC);LOC106046475(LOC106046475);CCR7(CCR7);NRXN3(NRXN3);PTCH1(PTCH1);SORT1(SORT1);LOC106049922(LOC106049922);IL2RA(IL2RA);ERBB4(ERBB4);LOC106045666(LOC106045666);EGF(EGF);SUCNR1(SUCNR1);PLXNC1(PLXNC1);LOC106029343(LOC…	179/2445	760/13999	0.235526
GO:0005615	CC	extracellular space	99	131	230	1016	7.33E-06	0.00200398	ANXA2(ANXA2);CCN2(CCN2);ECRG4(ECRG4);F3(F3);HSPA8(HSPA8);LOC106048089(LOC106048089);PROS1(PROS1);THBS1(THBS1);LOC106036881(LOC106036881);LAMB1(LAMB1);TGFBI(TGFBI);LOC106039224(LOC106039224);SEMA3A(SEMA3A);SOD3(SOD3);RARRES1(RARRES1);ADM(ADM);NELL2(NELL2);DPYSL3(DPYSL3);WNT11(WNT11);CMTM3(CMTM3);COL1A1(COL1A1);DKK2(DKK2);FGF16(FGF16);CFD(CFD);IGF2(IGF2);FAM20A(FAM20A);IL6(IL6);ADAMTS9(ADAMTS9);VAS…	CD81(CD81);CTSD(CTSD);GPI(GPI);LOC106030828(LOC106030828);LOC106047130(LOC106047130);LOC106048016(LOC106048016);OBSCN(OBSCN);PGK1(PGK1);SPP1(SPP1);TFRC(TFRC);LOC106042084(LOC106042084);LOC106040417(LOC106040417);LOC106041040(LOC106041040);CPE(CPE);ANGPTL4(ANGPTL4);MDH1(MDH1);LOC106041041(LOC106041041);CDH13(CDH13);LOC106030438(LOC106030438);APOD(APOD);FABP3(FABP3);GPRC5B(GPRC5B);A2M(A2M);PLA2G15(…	230/2445	1016/13999	0.226378
GO:0098660	BP	inorganic ion transmembrane transport	74	129	203	880	7.39E-06	0.00200398	ANXA2(ANXA2);CYTB(CYTB);HSPA2(HSPA2);KCNE4(KCNE4);LOC125184029(LOC125184029);PPIF(PPIF);ATP6(ATP6);RGS4(RGS4);IBTK(IBTK);ABCC4(ABCC4);EDNRA(EDNRA);PLCG1(PLCG1);ADRA2A(ADRA2A);LOC125181678(LOC125181678);LOC125181577(LOC125181577);COX2(COX2);PAWR(PAWR);LOC125181592(LOC125181592);TWIST1(TWIST1);THY1(THY1);LOC106038016(LOC106038016);EDN3(EDN3);CACNA1G(CACNA1G);OSR1(OSR1);ABCB6(ABCB6);LOC106048542(LOC…	ACTN2(ACTN2);ATP1A1(ATP1A1);ATP5F1A(ATP5F1A);BIN1(BIN1);CASQ2(CASQ2);CLIC5(CLIC5);COX1(COX1);JPH2(JPH2);LOC125182090(LOC125182090);P2RX5(P2RX5);PLN(PLN);PRKG1(PRKG1);TFRC(TFRC);SLC45A3(SLC45A3);FHL1(FHL1);CANX(CANX);ATP6AP2(ATP6AP2);JPH1(JPH1);LETM1(LETM1);LOC106029333(LOC106029333);UBQLN1(UBQLN1);LOC106029545(LOC106029545);ATP6AP1(ATP6AP1);ATP6V1C1(ATP6V1C1);CACNA1S(CACNA1S);GPD1L(GPD1L);LOC1060…	203/2445	880/13999	0.230682
GO:0032943	BP	mononuclear cell proliferation	12	59	71	248	8.06E-06	0.00211547	PRDM1(PRDM1);PAWR(PAWR);LOC106049876(LOC106049876);IGF2(IGF2);IL6(IL6);LOC106049157(LOC106049157);LOC106049853(LOC106049853);CCND3(CCND3);HHLA2(HHLA2);LOC106049921(LOC106049921);LOC125181276(LOC125181276);LOC106049850(LOC106049850)	CD81(CD81);TFRC(TFRC);LOC106041040(LOC106041040);CD74(CD74);IMPDH2(IMPDH2);MEF2C(MEF2C);LOC106047656(LOC106047656);BST1(BST1);CD151(CD151);ITGB2(ITGB2);PTPRC(PTPRC);CCR7(CCR7);PDE5A(PDE5A);LOC106049922(LOC106049922);RAC2(RAC2);IL2RA(IL2RA);BTK(BTK);LOC106029343(LOC106029343);SYK(SYK);SATB1(SATB1);LOC106032856(LOC106032856);NCKAP1L(NCKAP1L);CD80(CD80);LOC106049715(LOC106049715);PTPN22(PTPN22);LOC1…	71/2445	248/13999	0.28629
GO:0038023	MF	signaling receptor activity	71	146	217	952	8.33E-06	0.00215003	F3(F3);TNFRSF1B(TNFRSF1B);MED12(MED12);FZD1(FZD1);EDNRA(EDNRA);ADRA2A(ADRA2A);EPHA3(EPHA3);GPR27(GPR27);EPHB2(EPHB2);FZD7(FZD7);LOC106049744(LOC106049744);LOC106049876(LOC106049876);QRFPR(QRFPR);TNFRSF11B(TNFRSF11B);SPHK1(SPHK1);IL20RA(IL20RA);PEAR1(PEAR1);NPR1(NPR1);LOC125179680(LOC125179680);P2RX6(P2RX6);TMEM158(TMEM158);PDGFRL(PDGFRL);LOC106046046(LOC106046046);EPHA5(EPHA5);ADORA2A(ADORA2A);GP…	ABHD2(ABHD2);CSF1R(CSF1R);LOC125181520(LOC125181520);P2RX5(P2RX5);CD74(CD74);ATP6AP2(ATP6AP2);GPRC5B(GPRC5B);P2RY8(P2RY8);LOC106041632(LOC106041632);LOC106047656(LOC106047656);MUSK(MUSK);LANCL1(LANCL1);PPARA(PPARA);GABRA3(GABRA3);CHRNA1(CHRNA1);CHRNG(CHRNG);ITGB2(ITGB2);PTPRC(PTPRC);LOC106046475(LOC106046475);CCR7(CCR7);CD36(CD36);NRXN3(NRXN3);PTCH1(PTCH1);SORT1(SORT1);LOC106049922(LOC106049922);…	217/2445	952/13999	0.227941
GO:0046651	BP	lymphocyte proliferation	12	58	70	245	1.00E-05	0.00254724	PRDM1(PRDM1);PAWR(PAWR);LOC106049876(LOC106049876);IGF2(IGF2);IL6(IL6);LOC106049157(LOC106049157);LOC106049853(LOC106049853);CCND3(CCND3);HHLA2(HHLA2);LOC106049921(LOC106049921);LOC125181276(LOC125181276);LOC106049850(LOC106049850)	CD81(CD81);TFRC(TFRC);LOC106041040(LOC106041040);CD74(CD74);IMPDH2(IMPDH2);MEF2C(MEF2C);LOC106047656(LOC106047656);BST1(BST1);CD151(CD151);ITGB2(ITGB2);PTPRC(PTPRC);CCR7(CCR7);PDE5A(PDE5A);LOC106049922(LOC106049922);RAC2(RAC2);IL2RA(IL2RA);BTK(BTK);LOC106029343(LOC106029343);SYK(SYK);SATB1(SATB1);LOC106032856(LOC106032856);NCKAP1L(NCKAP1L);CD80(CD80);LOC106049715(LOC106049715);PTPN22(PTPN22);LOC1…	70/2445	245/13999	0.285714
GO:0055085	BP	transmembrane transport	125	193	318	1474	1.04E-05	0.0026049	ANXA2(ANXA2);CYTB(CYTB);HSP90AA1(HSP90AA1);HSP90AB1(HSP90AB1);HSPA2(HSPA2);HSPA8(HSPA8);KCNE4(KCNE4);LOC106048089(LOC106048089);LOC106048536(LOC106048536);LOC125184029(LOC125184029);PPIF(PPIF);THBS1(THBS1);LOC106045781(LOC106045781);GJC1(GJC1);ATP6(ATP6);RGS4(RGS4);TMEM241(TMEM241);IBTK(IBTK);ABCC4(ABCC4);SEC61B(SEC61B);EDNRA(EDNRA);PLCG1(PLCG1);SERINC3(SERINC3);ABCD3(ABCD3);CREBL2(CREBL2);ADRA2A…	ACTN2(ACTN2);ATP1A1(ATP1A1);ATP5F1A(ATP5F1A);BIN1(BIN1);CASQ2(CASQ2);CLIC5(CLIC5);COX1(COX1);HK1(HK1);JPH2(JPH2);LOC106048916(LOC106048916);LOC125182090(LOC125182090);P2RX5(P2RX5);PLN(PLN);PRKG1(PRKG1);TFRC(TFRC);SLC16A3(SLC16A3);SLC45A3(SLC45A3);FHL1(FHL1);TOMM70(TOMM70);CANX(CANX);ATP6AP2(ATP6AP2);JPH1(JPH1);KLF15(KLF15);LETM1(LETM1);LOC106029333(LOC106029333);UBQLN1(UBQLN1);LOC106029545(LOC106…	318/2445	1474/13999	0.215739
GO:0006959	BP	humoral immune response	19	50	69	241	1.07E-05	0.00263687	DDX5(DDX5);FOSL2(FOSL2);JUN(JUN);PROS1(PROS1);NUP88(NUP88);RGCC(RGCC);ADM(ADM);CFD(CFD);GRK4(GRK4);IL6(IL6);RPS19(RPS19);LOC106041918(LOC106041918);SERPING1(SERPING1);BIRC7(BIRC7);NPY(NPY);HPX(HPX);LOC106042636(LOC106042636);EXO1(EXO1);LOC106048600(LOC106048600)	CD81(CD81);GPI(GPI);LOC106036393(LOC106036393);LOC106047130(LOC106047130);A2M(A2M);CD83(CD83);BIRC2(BIRC2);MEF2C(MEF2C);BST1(BST1);PTPRC(PTPRC);CCR7(CCR7);F13A1(F13A1);JCHAIN(JCHAIN);LOC106041919(LOC106041919);VSIG4(VSIG4);C7(C7);C1QA(C1QA);LOC125183261(LOC125183261);LOC125180575(LOC125180575);C1QC(C1QC);LOC125180135(LOC125180135);LY86(LY86);POU2AF1(POU2AF1);LOC106045892(LOC106045892);LOC10604517…	69/2445	241/13999	0.286307
GO:1904062	BP	regulation of cation transmembrane transport	29	60	89	332	1.15E-05	0.00277804	HSPA2(HSPA2);PPIF(PPIF);RGS4(RGS4);EDNRA(EDNRA);PLCG1(PLCG1);ADRA2A(ADRA2A);LOC125181577(LOC125181577);EPHB2(EPHB2);TWIST1(TWIST1);THY1(THY1);EDN3(EDN3);OSR1(OSR1);LOC125181793(LOC125181793);NGF(NGF);PIRT(PIRT);SCN4B(SCN4B);DPP10(DPP10);P2RX3(P2RX3);NPSR1(NPSR1);LOC125180832(LOC125180832);ARC(ARC);LRRC52(LRRC52);CACNB3(CACNB3);DPP6(DPP6);LOC125182796(LOC125182796);LRRC55(LRRC55);CACNG2(CACNG2);HP…	ACTN2(ACTN2);BIN1(BIN1);CASQ2(CASQ2);JPH2(JPH2);LOC125182090(LOC125182090);P2RX5(P2RX5);PLN(PLN);PRKG1(PRKG1);FHL1(FHL1);CANX(CANX);JPH1(JPH1);LOC106029333(LOC106029333);UBQLN1(UBQLN1);LOC106029545(LOC106029545);MEF2C(MEF2C);CACNA1S(CACNA1S);GPD1L(GPD1L);LOC106047656(LOC106047656);ANK3(ANK3);AKAP6(AKAP6);MMP9(MMP9);CTSS(CTSS);JSRP1(JSRP1);KLHL24(KLHL24);KCNJ2(KCNJ2);RGS9(RGS9);CAPN3(CAPN3);AKAP5(…	89/2445	332/13999	0.268072
GO:0043266	BP	regulation of potassium ion transport	11	27	38	110	1.17E-05	0.00278154	RGS4(RGS4);ADRA2A(ADRA2A);EDN3(EDN3);DPP10(DPP10);LOC125180832(LOC125180832);GCK(GCK);LRRC52(LRRC52);DPP6(DPP6);LRRC55(LRRC55);LOC125181580(LOC125181580);DRD1(DRD1)	ACTN2(ACTN2);BIN1(BIN1);CASQ2(CASQ2);LOC125182090(LOC125182090);PRKG1(PRKG1);FHL1(FHL1);LOC106047656(LOC106047656);ANK3(ANK3);AKAP6(AKAP6);KLHL24(KLHL24);KCNJ2(KCNJ2);AKAP5(AKAP5);LOC106041919(LOC106041919);KCNH2(KCNH2);CAV3(CAV3);KCNN2(KCNN2);KCNAB2(KCNAB2);PTK2B(PTK2B);KCNE1(KCNE1);LOC125180867(LOC125180867);CCKAR(CCKAR);IGF1(IGF1);KCNIP1(KCNIP1);KCNG1(KCNG1);KCNIP2(KCNIP2);NOS1(NOS1);OPRK1(OPR…	38/2445	110/13999	0.345455
GO:0002237	BP	response to molecule of bacterial origin	29	67	96	365	1.24E-05	0.00289867	F3(F3);FOS(FOS);HDAC2(HDAC2);JUN(JUN);PROS1(PROS1);TNFRSF1B(TNFRSF1B);PRDM1(PRDM1);EDNRA(EDNRA);ADM(ADM);BCL10(BCL10);EPHA3(EPHA3);PAWR(PAWR);CFD(CFD);IL6(IL6);JUND(JUND);TNFRSF11B(TNFRSF11B);LOC106041918(LOC106041918);LOC125179680(LOC125179680);ASL(ASL);KCNJ8(KCNJ8);CSF3(CSF3);SOCS1(SOCS1);LOC125181415(LOC125181415);LOC106039090(LOC106039090);NGF(NGF);LOC125181064(LOC125181064);LOC106044189(LOC1…	LOC106047130(LOC106047130);LOC106048016(LOC106048016);NCAM1(NCAM1);LOC106041040(LOC106041040);ANKRD1(ANKRD1);MEF2C(MEF2C);MMP9(MMP9);CARD9(CARD9);TNIP1(TNIP1);CCR7(CCR7);CD36(CD36);HCK(HCK);PDE5A(PDE5A);LOC106041919(LOC106041919);PTAFR(PTAFR);CASP8(CASP8);LOC106032856(LOC106032856);FASLG(FASLG);LOC106036138(LOC106036138);PDE2A(PDE2A);COMT(COMT);CD80(CD80);LOC106049715(LOC106049715);PTPN22(PTPN22)…	96/2445	365/13999	0.263014
GO:1990266	BP	neutrophil migration	7	25	32	87	1.31E-05	0.00300146	EDNRA(EDNRA);PAWR(PAWR);CFD(CFD);EDN3(EDN3);LOC106041918(LOC106041918);LOC106048600(LOC106048600);CFTR(CFTR)	LOC106047130(LOC106047130);SPP1(SPP1);LOC106041040(LOC106041040);CD74(CD74);LOC106041041(LOC106041041);BST1(BST1);ITGB2(ITGB2);CCR7(CCR7);RAC2(RAC2);LOC106041919(LOC106041919);SYK(SYK);LOC125183261(LOC125183261);ITGA1(ITGA1);LOC106049230(LOC106049230);NCKAP1L(NCKAP1L);LOC106049715(LOC106049715);LOC106041089(LOC106041089);LOC106041492(LOC106041492);LOC106049124(LOC106049124);LOC106029475(LOC106029…	32/2445	87/13999	0.367816
GO:0009636	BP	response to toxic substance	71	93	164	693	1.32E-05	0.00300146	CYTB(CYTB);DUSP1(DUSP1);EEF1B2(EEF1B2);F3(F3);FOS(FOS);FOSL2(FOSL2);HDAC2(HDAC2);HSPA8(HSPA8);JUN(JUN);PPIF(PPIF);RHOB(RHOB);RGS4(RGS4);LOC106029463(LOC106029463);PLCG1(PLCG1);SOD3(SOD3);SNAI2(SNAI2);CYGB(CYGB);COL1A1(COL1A1);IGF2(IGF2);IL6(IL6);UBA52(UBA52);SPHK1(SPHK1);BMP7(BMP7);CCNB1(CCNB1);COL2A1(COL2A1);PEMT(PEMT);ASL(ASL);ABCB6(ABCB6);LOC125181833(LOC125181833);DDIT3(DDIT3);LOC125181653(LO…	ACTC1(ACTC1);CLDN5(CLDN5);LOC106048016(LOC106048016);MB(MB);NCAM1(NCAM1);LOC106041040(LOC106041040);LOC106041041(LOC106041041);PPP1R3C(PPP1R3C);LOC106030438(LOC106030438);LDHA(LDHA);BIRC2(BIRC2);LOC106029333(LOC106029333);KIF1B(KIF1B);LOC106030435(LOC106030435);PRDX1(PRDX1);PDXK(PDXK);MTOR(MTOR);PPARA(PPARA);MMP9(MMP9);CHRNA1(CHRNA1);CRYAB(CRYAB);CHRNG(CHRNG);RASA1(RASA1);XPA(XPA);PDGFB(PDGFB);SP…	164/2445	693/13999	0.236652
GO:0030593	BP	neutrophil chemotaxis	5	23	28	72	1.35E-05	0.00302479	EDNRA(EDNRA);EDN3(EDN3);LOC106041918(LOC106041918);LOC106048600(LOC106048600);CFTR(CFTR)	LOC106047130(LOC106047130);SPP1(SPP1);LOC106041040(LOC106041040);CD74(CD74);LOC106041041(LOC106041041);BST1(BST1);ITGB2(ITGB2);CCR7(CCR7);RAC2(RAC2);LOC106041919(LOC106041919);SYK(SYK);LOC125183261(LOC125183261);ITGA1(ITGA1);NCKAP1L(NCKAP1L);LOC106049715(LOC106049715);LOC106041089(LOC106041089);LOC106041492(LOC106041492);LOC106049124(LOC106049124);LOC106029475(LOC106029475);PIK3CG(PIK3CG);C3AR1(C…	28/2445	72/13999	0.388889
GO:0034765	BP	regulation of ion transmembrane transport	40	75	115	456	1.46E-05	0.00322345	HSPA2(HSPA2);KCNE4(KCNE4);PPIF(PPIF);THBS1(THBS1);RGS4(RGS4);EDNRA(EDNRA);PLCG1(PLCG1);ADRA2A(ADRA2A);LOC125181577(LOC125181577);EPHB2(EPHB2);TWIST1(TWIST1);THY1(THY1);EDN3(EDN3);CACNA1G(CACNA1G);OSR1(OSR1);GPR89B(GPR89B);KCNJ8(KCNJ8);KCNG3(KCNG3);LOC125181793(LOC125181793);NGF(NGF);PIRT(PIRT);SCN4B(SCN4B);DPP10(DPP10);P2RX3(P2RX3);NPSR1(NPSR1);LOC125180832(LOC125180832);ARC(ARC);LOC106029948(LOC…	ACTN2(ACTN2);BIN1(BIN1);CASQ2(CASQ2);CLIC5(CLIC5);HK1(HK1);JPH2(JPH2);LOC125182090(LOC125182090);P2RX5(P2RX5);PLN(PLN);PRKG1(PRKG1);FHL1(FHL1);CANX(CANX);JPH1(JPH1);LOC106029333(LOC106029333);UBQLN1(UBQLN1);LOC106029545(LOC106029545);MEF2C(MEF2C);CACNA1S(CACNA1S);GPD1L(GPD1L);LOC106047656(LOC106047656);CACNG1(CACNG1);ANK3(ANK3);AKAP6(AKAP6);MMP9(MMP9);CTSS(CTSS);JSRP1(JSRP1);KLHL24(KLHL24);KCNJ2(…	115/2445	456/13999	0.252193
GO:0031349	BP	positive regulation of defense response	26	63	89	334	1.48E-05	0.00322345	DUSP16(DUSP16);LOC106045781(LOC106045781);POLR3F(POLR3F);EDNRA(EDNRA);BCL10(BCL10);PAK1(PAK1);IL6(IL6);RPS19(RPS19);UBA52(UBA52);TGM2(TGM2);LOC106041918(LOC106041918);LOC125179680(LOC125179680);PARP9(PARP9);TRIL(TRIL);MUC4(MUC4);LOC106049853(LOC106049853);LOC106039090(LOC106039090);IRF7(IRF7);CD226(CD226);BIRC7(BIRC7);LOC106035178(LOC106035178);HPX(HPX);LOC106038095(LOC106038095);MUC6(MUC6);LOC12…	LOC106047130(LOC106047130);LOC106040417(LOC106040417);LOC106041040(LOC106041040);CD74(CD74);GPRC5B(GPRC5B);BIRC2(BIRC2);MEF2C(MEF2C);CTSS(CTSS);ITGB2(ITGB2);CARD9(CARD9);TNIP1(TNIP1);CCR7(CCR7);CD36(CD36);PLA2G7(PLA2G7);HCK(HCK);PDE5A(PDE5A);PIK3AP1(PIK3AP1);S100A1(S100A1);LOC106041919(LOC106041919);BTK(BTK);SUCNR1(SUCNR1);TAFA3(TAFA3);PTAFR(PTAFR);CASP8(CASP8);LOC106041166(LOC106041166);SYK(SYK)…	89/2445	334/13999	0.266467
GO:0030029	BP	actin filament-based process	69	148	217	962	1.72E-05	0.00370941	CCN2(CCN2);HDAC2(HDAC2);LOC125181361(LOC125181361);MICALL2(MICALL2);NACA(NACA);RND3(RND3);GJC1(GJC1);RGS4(RGS4);RGCC(RGCC);FZD1(FZD1);ADRA2A(ADRA2A);DPYSL3(DPYSL3);WNT11(WNT11);EPHA3(EPHA3);WASF3(WASF3);PAWR(PAWR);LRRC1(LRRC1);TPM4(TPM4);EPB41L2(EPB41L2);ARAP1(ARAP1);PDPN(PDPN);PAK1(PAK1);FZD7(FZD7);ARHGAP8(ARHGAP8);LOC106049744(LOC106049744);GRK4(GRK4);LLGL1(LLGL1);LOC106036316(LOC106036316);ARH…	ACTC1(ACTC1);ACTN2(ACTN2);ATP1A1(ATP1A1);BIN1(BIN1);BVES(BVES);CASQ2(CASQ2);CSF1R(CSF1R);CSRP3(CSRP3);KLHL41(KLHL41);LCP1(LCP1);LIMCH1(LIMCH1);LOC106031895(LOC106031895);LOC106047196(LOC106047196);LOC125182090(LOC125182090);MYBPH(MYBPH);MYOM1(MYOM1);OBSCN(OBSCN);PLN(PLN);PRKG1(PRKG1);SYNPO2(SYNPO2);SYNPO2L(SYNPO2L);TMOD1(TMOD1);TNNI2(TNNI2);XIRP1(XIRP1);LOC106047195(LOC106047195);LOC106036876(LOC…	217/2445	962/13999	0.225572
GO:0018108	BP	peptidyl-tyrosine phosphorylation	42	62	104	406	1.85E-05	0.00384641	HDAC2(HDAC2);HSP90AA1(HSP90AA1);HSPH1(HSPH1);IBTK(IBTK);ADRA2A(ADRA2A);EPHA3(EPHA3);EPHB2(EPHB2);ZFYVE28(ZFYVE28);FGF16(FGF16);THY1(THY1);LOC106049744(LOC106049744);IGF2(IGF2);IL6(IL6);LOC106036316(LOC106036316);RAP2B(RAP2B);PDGFRL(PDGFRL);LOC125181833(LOC125181833);LOC125181579(LOC125181579);PARP9(PARP9);EPHA5(EPHA5);LOC125181653(LOC125181653);CSF3(CSF3);SOCS1(SOCS1);SFRP1(SFRP1);EPGN(EPGN);LOC1…	CD81(CD81);CSF1R(CSF1R);DYRK3(DYRK3);HK1(HK1);LOC106041040(LOC106041040);CD74(CD74);GPRC5B(GPRC5B);LOC106047656(LOC106047656);MUSK(MUSK);BST1(BST1);RASA1(RASA1);ITGB2(ITGB2);PTPRC(PTPRC);PDGFB(PDGFB);CD36(CD36);LOC106029845(LOC106029845);AREG(AREG);HCK(HCK);ERBB4(ERBB4);BTK(BTK);EGF(EGF);SRCIN1(SRCIN1);ADRA1A(ADRA1A);SYK(SYK);NCF1(NCF1);FGFRL1(FGFRL1);CD80(CD80);LOC106048163(LOC106048163);PTPN22(…	104/2445	406/13999	0.256158
GO:0050848	BP	regulation of calcium-mediated signaling	2	33	35	100	1.85E-05	0.00384641	P2RX3(P2RX3);NRG1(NRG1)	CASQ2(CASQ2);CUNH10orf71(CUNH10orf71);JPH2(JPH2);LOC125182090(LOC125182090);NCAM1(NCAM1);P2RX5(P2RX5);PLN(PLN);RCAN1(RCAN1);LOC106041041(LOC106041041);CDH13(CDH13);JPH1(JPH1);RCAN2(RCAN2);CACNA1S(CACNA1S);LOC106047656(LOC106047656);AKAP6(AKAP6);BST1(BST1);JSRP1(JSRP1);CMYA5(CMYA5);HOMER2(HOMER2);AKAP5(AKAP5);EXOC4(EXOC4);LOC106035673(LOC106035673);SYK(SYK);CLIC2(CLIC2);PTK2B(PTK2B);LOC106029457(L…	35/2445	100/13999	0.35
GO:0042110	BP	T cell activation	33	75	108	425	1.86E-05	0.00384641	HSP90AA1(HSP90AA1);HSPH1(HSPH1);ZFP36L1(ZFP36L1);PRDM1(PRDM1);BCL10(BCL10);PAWR(PAWR);PAK1(PAK1);FZD7(FZD7);THY1(THY1);LOC106049876(LOC106049876);IGF2(IGF2);IL6(IL6);LOC106049157(LOC106049157);ZFPM1(ZFPM1);LOC106048542(LOC106048542);CAMK4(CAMK4);ADORA2A(ADORA2A);LOC125181542(LOC125181542);PAX1(PAX1);LOC106043174(LOC106043174);SOCS1(SOCS1);LOC106049853(LOC106049853);CCND3(CCND3);BCL11B(BCL11B);HHL…	LCP1(LCP1);LOC125181520(LOC125181520);TFRC(TFRC);LOC106041040(LOC106041040);CD74(CD74);CD83(CD83);LOC106047656(LOC106047656);JAG2(JAG2);CD151(CD151);ITGB2(ITGB2);PTPRC(PTPRC);SOX13(SOX13);CCR7(CCR7);AP3B1(AP3B1);PDE5A(PDE5A);LOC106049922(LOC106049922);RAC2(RAC2);DROSHA(DROSHA);DUSP3(DUSP3);IL2RA(IL2RA);ZNF608(ZNF608);LOC106029343(LOC106029343);CASP8(CASP8);XRCC4(XRCC4);SYK(SYK);SATB1(SATB1);LOC10…	108/2445	425/13999	0.254118
GO:0002274	BP	myeloid leukocyte activation	38	90	128	521	1.90E-05	0.00386706	ANXA2(ANXA2);HSP90AA1(HSP90AA1);HSP90AB1(HSP90AB1);HSPA8(HSPA8);JUN(JUN);LOC106048041(LOC106048041);LOC106048089(LOC106048089);LOC106048536(LOC106048536);THBS1(THBS1);TNFRSF1B(TNFRSF1B);RAB31(RAB31);TUBB4B(TUBB4B);BCL10(BCL10);THY1(THY1);CFD(CFD);FGL2(FGL2);LOC106049821(LOC106049821);LOC106041918(LOC106041918);LOC125179680(LOC125179680);RAP2B(RAP2B);PRAM1(PRAM1);LOC106048772(LOC106048772);CAMK4(C…	AMPD3(AMPD3);CTSD(CTSD);GPI(GPI);LOC106030828(LOC106030828);LOC106038270(LOC106038270);LOC106047130(LOC106047130);LOC106041040(LOC106041040);SCAMP1(SCAMP1);CD74(CD74);ATP6AP2(ATP6AP2);ACTR10(ACTR10);PKM(PKM);IMPDH2(IMPDH2);TOM1(TOM1);PLEKHO2(PLEKHO2);GYG1(GYG1);CD58(CD58);CTSA(CTSA);PDXK(PDXK);BST1(BST1);MMP9(MMP9);CTSS(CTSS);ITGB2(ITGB2);PTPRC(PTPRC);SPI1(SPI1);NIT2(NIT2);LOC106045865(LOC1060458…	128/2445	521/13999	0.245681
GO:0009617	BP	response to bacterium	50	106	156	658	1.93E-05	0.00389053	DUSP16(DUSP16);F3(F3);FOS(FOS);HDAC2(HDAC2);JUN(JUN);MDK(MDK);PROS1(PROS1);TNFRSF1B(TNFRSF1B);PRDM1(PRDM1);EDNRA(EDNRA);ADM(ADM);BCL10(BCL10);EPHA3(EPHA3);PAWR(PAWR);CFD(CFD);GRK4(GRK4);IL6(IL6);JUND(JUND);RPS19(RPS19);ADAMTS9(ADAMTS9);TNFRSF11B(TNFRSF11B);LOC106041918(LOC106041918);LOC125179680(LOC125179680);ASL(ASL);EMG1(EMG1);KCNJ8(KCNJ8);CSF3(CSF3);SOCS1(SOCS1);LOC125181415(LOC125181415);LOC1…	CTSD(CTSD);LOC106036393(LOC106036393);LOC106047130(LOC106047130);LOC106048016(LOC106048016);NCAM1(NCAM1);LOC106041040(LOC106041040);ANKRD1(ANKRD1);LOC106030438(LOC106030438);SCD(SCD);BIRC2(BIRC2);LOC106029545(LOC106029545);MEF2C(MEF2C);AQP9(AQP9);LOC106032170(LOC106032170);COPS8(COPS8);MMP9(MMP9);CRYAB(CRYAB);NAV2(NAV2);CARD9(CARD9);TNIP1(TNIP1);CCR7(CCR7);LOC106045865(LOC106045865);CD36(CD36);HC…	156/2445	658/13999	0.237082
GO:0007204	BP	positive regulation of cytosolic calcium ion concentration	25	53	78	287	2.33E-05	0.00462862	IBTK(IBTK);EDNRA(EDNRA);PLCG1(PLCG1);ADM(ADM);PAWR(PAWR);THY1(THY1);TGM2(TGM2);CACNA1G(CACNA1G);C1QTNF1(C1QTNF1);DDIT3(DDIT3);RXFP3(RXFP3);LOC125181793(LOC125181793);NGF(NGF);GPR17(GPR17);UTS2R(UTS2R);GPR3(GPR3);P2RX3(P2RX3);FGF2(FGF2);NPSR1(NPSR1);GCK(GCK);LOC125181299(LOC125181299);CACNB3(CACNB3);LOC106048600(LOC106048600);GRIN2B(GRIN2B);DRD1(DRD1)	CASQ2(CASQ2);JPH2(JPH2);LOC125182090(LOC125182090);P2RX5(P2RX5);PLN(PLN);PRKG1(PRKG1);CANX(CANX);JPH1(JPH1);LETM1(LETM1);P2RY8(P2RY8);LOC106029333(LOC106029333);CACNA1S(CACNA1S);LOC106047656(LOC106047656);AKAP6(AKAP6);JSRP1(JSRP1);PTPRC(PTPRC);CCR7(CCR7);CD36(CD36);CAPN3(CAPN3);AKAP5(AKAP5);LOC106041919(LOC106041919);CAV3(CAV3);ESR1(ESR1);ADRA1A(ADRA1A);ITPR3(ITPR3);SMIM38(SMIM38);FASLG(FASLG);CA…	78/2445	287/13999	0.271777
GO:0006812	BP	cation transport	91	164	255	1162	2.52E-05	0.00494898	ANXA2(ANXA2);CCN2(CCN2);CYTB(CYTB);HSPA2(HSPA2);KCNE4(KCNE4);LOC106036117(LOC106036117);LOC125184029(LOC125184029);PPIF(PPIF);ATP6(ATP6);RGS4(RGS4);IBTK(IBTK);LOC125181676(LOC125181676);EDNRA(EDNRA);PLCG1(PLCG1);SERINC3(SERINC3);ADRA2A(ADRA2A);LOC125181678(LOC125181678);LOC125181577(LOC125181577);COX2(COX2);PAWR(PAWR);EPHB2(EPHB2);LOC125181592(LOC125181592);TWIST1(TWIST1);THY1(THY1);LOC106038016(…	ACTN2(ACTN2);ATP1A1(ATP1A1);ATP5F1A(ATP5F1A);BIN1(BIN1);CASQ2(CASQ2);COX1(COX1);JPH2(JPH2);LOC125182090(LOC125182090);P2RX5(P2RX5);PLN(PLN);PRKG1(PRKG1);TFRC(TFRC);LOC106041040(LOC106041040);SLC45A3(SLC45A3);FHL1(FHL1);CPE(CPE);LOC125179668(LOC125179668);LOC106041041(LOC106041041);CANX(CANX);ATP6AP2(ATP6AP2);JPH1(JPH1);LETM1(LETM1);LOC106029333(LOC106029333);SRL(SRL);UBQLN1(UBQLN1);LOC106029545(L…	255/2445	1162/13999	0.219449
GO:0018212	BP	peptidyl-tyrosine modification	42	62	104	409	2.57E-05	0.00497825	HDAC2(HDAC2);HSP90AA1(HSP90AA1);HSPH1(HSPH1);IBTK(IBTK);ADRA2A(ADRA2A);EPHA3(EPHA3);EPHB2(EPHB2);ZFYVE28(ZFYVE28);FGF16(FGF16);THY1(THY1);LOC106049744(LOC106049744);IGF2(IGF2);IL6(IL6);LOC106036316(LOC106036316);RAP2B(RAP2B);PDGFRL(PDGFRL);LOC125181833(LOC125181833);LOC125181579(LOC125181579);PARP9(PARP9);EPHA5(EPHA5);LOC125181653(LOC125181653);CSF3(CSF3);SOCS1(SOCS1);SFRP1(SFRP1);EPGN(EPGN);LOC1…	CD81(CD81);CSF1R(CSF1R);DYRK3(DYRK3);HK1(HK1);LOC106041040(LOC106041040);CD74(CD74);GPRC5B(GPRC5B);LOC106047656(LOC106047656);MUSK(MUSK);BST1(BST1);RASA1(RASA1);ITGB2(ITGB2);PTPRC(PTPRC);PDGFB(PDGFB);CD36(CD36);LOC106029845(LOC106029845);AREG(AREG);HCK(HCK);ERBB4(ERBB4);BTK(BTK);EGF(EGF);SRCIN1(SRCIN1);ADRA1A(ADRA1A);SYK(SYK);NCF1(NCF1);FGFRL1(FGFRL1);CD80(CD80);LOC106048163(LOC106048163);PTPN22(…	104/2445	409/13999	0.254279
GO:0044282	BP	small molecule catabolic process	31	68	99	386	2.76E-05	0.00527936	LOC106041795(LOC106041795);ABCD3(ABCD3);TWIST1(TWIST1);SORD(SORD);QDPR(QDPR);AFMID(AFMID);LOC106039669(LOC106039669);SCLY(SCLY);BCKDHA(BCKDHA);GCDH(GCDH);GALK1(GALK1);LOC106043174(LOC106043174);HYAL1(HYAL1);PYCR3(PYCR3);GALM(GALM);ENTPD7(ENTPD7);LOC125181064(LOC125181064);AMT(AMT);ECHS1(ECHS1);TYSND1(TYSND1);GSTZ1(GSTZ1);GLDC(GLDC);THNSL2(THNSL2);FGF2(FGF2);CRABP1(CRABP1);HYAL3(HYAL3);LOC10604315…	APOBEC2(APOBEC2);ENO2(ENO2);GPI(GPI);HK1(HK1);LOC106048916(LOC106048916);PGK1(PGK1);TPI1(TPI1);ALDH1L2(ALDH1L2);PKM(PKM);FABP3(FABP3);LDHA(LDHA);PGM5(PGM5);ETFDH(ETFDH);PLA2G15(PLA2G15);LOC106029545(LOC106029545);CARNS1(CARNS1);FUT8(FUT8);INPP4B(INPP4B);PPARA(PPARA);BPGM(BPGM);CDADC1(CDADC1);ACAD9(ACAD9);ETFA(ETFA);CRYL1(CRYL1);ACAT1(ACAT1);MAT1A(MAT1A);LOC106038129(LOC106038129);AKR1D1(AKR1D1);L…	99/2445	386/13999	0.256477
GO:0002526	BP	acute inflammatory response	14	31	45	143	2.96E-05	0.00551915	F3(F3);LOC106048041(LOC106048041);LOC125179667(LOC125179667);PROS1(PROS1);ADRA2A(ADRA2A);EPHA3(EPHA3);CFD(CFD);IL6(IL6);SERPING1(SERPING1);CASP6(CASP6);OGG1(OGG1);NPY(NPY);APOA2(APOA2);LOC106035178(LOC106035178)	CD81(CD81);LOC106047130(LOC106047130);TFRC(TFRC);LOC106041040(LOC106041040);A2M(A2M);CCR7(CCR7);LOC106041919(LOC106041919);BTK(BTK);LOC106041166(LOC106041166);C7(C7);C1QA(C1QA);LOC106049715(LOC106049715);C1QC(C1QC);LOC125180995(LOC125180995);LOC106045778(LOC106045778);C1QB(C1QB);TACR1(TACR1);F8(F8);LOC106029489(LOC106029489);PIK3CG(PIK3CG);C3AR1(C3AR1);LOC106039162(LOC106039162);ASS1(ASS1);IL20RB…	45/2445	143/13999	0.314685
GO:0043209	CC	myelin sheath	18	37	55	186	3.05E-05	0.00562324	ANXA2(ANXA2);HSP90AA1(HSP90AA1);HSPA2(HSPA2);HSPA8(HSPA8);LOC106048536(LOC106048536);TCP1(TCP1);LOC106045781(LOC106045781);TUBB4B(TUBB4B);LOC125181678(LOC125181678);THY1(THY1);LLGL1(LLGL1);UBA52(UBA52);PHGDH(PHGDH);NEFM(NEFM);NEFL(NEFL);MARVELD2(MARVELD2);LOC125181660(LOC125181660);LOC106037980(LOC106037980)	ATP1A1(ATP1A1);ATP5F1A(ATP5F1A);CLDN5(CLDN5);ENO2(ENO2);GPI(GPI);LOC106048016(LOC106048016);NCAM1(NCAM1);YWHAG(YWHAG);MDH1(MDH1);SDHA(SDHA);EEF1A2(EEF1A2);CANX(CANX);PKM(PKM);LOC106029333(LOC106029333);LOC106041849(LOC106041849);PRDX1(PRDX1);ATP6V1A(ATP6V1A);CRYAB(CRYAB);SLC25A12(SLC25A12);EZR(EZR);KCNJ11(KCNJ11);EXOC4(EXOC4);GLUL(GLUL);ITPR3(ITPR3);LOC106035991(LOC106035991);NFASC(NFASC);LOC1060…	55/2445	186/13999	0.295699
GO:0016054	BP	organic acid catabolic process	22	46	68	244	3.23E-05	0.00581059	ABCD3(ABCD3);TWIST1(TWIST1);SORD(SORD);QDPR(QDPR);AFMID(AFMID);LOC106039669(LOC106039669);SCLY(SCLY);BCKDHA(BCKDHA);GCDH(GCDH);LOC106043174(LOC106043174);HYAL1(HYAL1);AMT(AMT);ECHS1(ECHS1);TYSND1(TYSND1);GSTZ1(GSTZ1);GLDC(GLDC);THNSL2(THNSL2);FGF2(FGF2);CRABP1(CRABP1);HYAL3(HYAL3);HAO2(HAO2);LYVE1(LYVE1)	ALDH1L2(ALDH1L2);FABP3(FABP3);ETFDH(ETFDH);PLA2G15(PLA2G15);LOC106029545(LOC106029545);CARNS1(CARNS1);PPARA(PPARA);ACAD9(ACAD9);ETFA(ETFA);CRYL1(CRYL1);ACAT1(ACAT1);MAT1A(MAT1A);LOC106038129(LOC106038129);AKR1D1(AKR1D1);GLUL(GLUL);ACADSB(ACADSB);SESN2(SESN2);ECHDC2(ECHDC2);PEX2(PEX2);RIDA(RIDA);LPIN1(LPIN1);LOC106037044(LOC106037044);LOC106036138(LOC106036138);CPT1B(CPT1B);ACAD8(ACAD8);PEX7(PEX7)…	68/2445	244/13999	0.278689
GO:0046395	BP	carboxylic acid catabolic process	22	46	68	244	3.23E-05	0.00581059	ABCD3(ABCD3);TWIST1(TWIST1);SORD(SORD);QDPR(QDPR);AFMID(AFMID);LOC106039669(LOC106039669);SCLY(SCLY);BCKDHA(BCKDHA);GCDH(GCDH);LOC106043174(LOC106043174);HYAL1(HYAL1);AMT(AMT);ECHS1(ECHS1);TYSND1(TYSND1);GSTZ1(GSTZ1);GLDC(GLDC);THNSL2(THNSL2);FGF2(FGF2);CRABP1(CRABP1);HYAL3(HYAL3);HAO2(HAO2);LYVE1(LYVE1)	ALDH1L2(ALDH1L2);FABP3(FABP3);ETFDH(ETFDH);PLA2G15(PLA2G15);LOC106029545(LOC106029545);CARNS1(CARNS1);PPARA(PPARA);ACAD9(ACAD9);ETFA(ETFA);CRYL1(CRYL1);ACAT1(ACAT1);MAT1A(MAT1A);LOC106038129(LOC106038129);AKR1D1(AKR1D1);GLUL(GLUL);ACADSB(ACADSB);SESN2(SESN2);ECHDC2(ECHDC2);PEX2(PEX2);RIDA(RIDA);LPIN1(LPIN1);LOC106037044(LOC106037044);LOC106036138(LOC106036138);CPT1B(CPT1B);ACAD8(ACAD8);PEX7(PEX7)…	68/2445	244/13999	0.278689
GO:0032602	BP	chemokine production	5	23	28	75	3.27E-05	0.00581419	SNAI2(SNAI2);TWIST1(TWIST1);CFD(CFD);IL6(IL6);ZFPM1(ZFPM1)	CSF1R(CSF1R);LOC106047130(LOC106047130);LOC106040417(LOC106040417);LOC106041040(LOC106041040);CD74(CD74);APOD(APOD);LOC106045865(LOC106045865);TRIM32(TRIM32);LOC106035991(LOC106035991);LOC106032856(LOC106032856);LOC106049715(LOC106049715);EIF2AK2(EIF2AK2);TLR4(TLR4);TICAM1(TICAM1);LOC106049124(LOC106049124);LOC106029489(LOC106029489);TLR3(TLR3);LOC106032855(LOC106032855);LOC106030637(LOC106030637…	28/2445	75/13999	0.373333
GO:0033993	BP	response to lipid	107	142	249	1136	3.45E-05	0.00606484	CCN2(CCN2);DDX5(DDX5);DUSP1(DUSP1);F3(F3);FOS(FOS);FOSL2(FOSL2);HDAC2(HDAC2);HSPA2(HSPA2);HSPA8(HSPA8);JUN(JUN);LOC125179667(LOC125179667);MDK(MDK);PROS1(PROS1);THBS1(THBS1);TNFRSF1B(TNFRSF1B);ZFP36L1(ZFP36L1);LOC106041795(LOC106041795);RPL32(RPL32);MED12(MED12);LOC106029463(LOC106029463);PRDM1(PRDM1);FZD1(FZD1);EDNRA(EDNRA);DDIT4(DDIT4);ADM(ADM);GNAI1(GNAI1);SNAI2(SNAI2);WNT11(WNT11);EPHA3(EPHA3…	ABHD2(ABHD2);ACSL1(ACSL1);ATP1A1(ATP1A1);ENO2(ENO2);GPI(GPI);LOC106047130(LOC106047130);LOC106048016(LOC106048016);PLN(PLN);SPP1(SPP1);TFRC(TFRC);LOC106041040(LOC106041040);ANKRD1(ANKRD1);UBE2L3(UBE2L3);SCD(SCD);FABP3(FABP3);PRKAA2(PRKAA2);A2M(A2M);LOC106029333(LOC106029333);NRIP1(NRIP1);MEF2C(MEF2C);SORBS1(SORBS1);LOC106032170(LOC106032170);MYOG(MYOG);PDXK(PDXK);TP63(TP63);PPARA(PPARA);MMP9(MMP9…	249/2445	1136/13999	0.21919
GO:0055080	BP	cation homeostasis	58	104	162	695	3.54E-05	0.0061237	ANXA2(ANXA2);IBTK(IBTK);EDNRA(EDNRA);PLCG1(PLCG1);ADM(ADM);PAWR(PAWR);THY1(THY1);CFD(CFD);FAM20A(FAM20A);EDN3(EDN3);TGM2(TGM2);CACNA1G(CACNA1G);NPR1(NPR1);RAB39A(RAB39A);C1QTNF1(C1QTNF1);GPR89B(GPR89B);ABCB6(ABCB6);LOC106048542(LOC106048542);DDIT3(DDIT3);ADORA2A(ADORA2A);RXFP3(RXFP3);STX5(STX5);LOC125181793(LOC125181793);NGF(NGF);LOC125181914(LOC125181914);UPK3A(UPK3A);GPR17(GPR17);LOC125181064(L…	ATP1A1(ATP1A1);CASQ2(CASQ2);CSRP3(CSRP3);JPH2(JPH2);LOC125182090(LOC125182090);P2RX5(P2RX5);PLN(PLN);PRKG1(PRKG1);TFRC(TFRC);LOC106041040(LOC106041040);JPH1(JPH1);LETM1(LETM1);P2RY8(P2RY8);LOC106029333(LOC106029333);LOC106029545(LOC106029545);CACNA1S(CACNA1S);LOC106047656(LOC106047656);ANK3(ANK3);INPP4B(INPP4B);ATP6V1A(ATP6V1A);AKAP6(AKAP6);JSRP1(JSRP1);PTPRC(PTPRC);KCNJ2(KCNJ2);SLC12A5(SLC12A5);…	162/2445	695/13999	0.233094
GO:0001819	BP	positive regulation of cytokine production	27	66	93	360	3.56E-05	0.0061237	HDAC2(HDAC2);THBS1(THBS1);LOC106036881(LOC106036881);LOC106029463(LOC106029463);POLR3F(POLR3F);RGCC(RGCC);BCL10(BCL10);ADRA2A(ADRA2A);WNT11(WNT11);TWIST1(TWIST1);CFD(CFD);LOC106049876(LOC106049876);IL6(IL6);LOC125179680(LOC125179680);RAB7B(RAB7B);ZFPM1(ZFPM1);DDIT3(DDIT3);LOC106049853(LOC106049853);LOC106039090(LOC106039090);IRF7(IRF7);CD226(CD226);APOA2(APOA2);HHLA2(HHLA2);CD34(CD34);LOC12518127…	CSF1R(CSF1R);HK1(HK1);LOC106047130(LOC106047130);LOC106040417(LOC106040417);LOC106041040(LOC106041040);CD74(CD74);LOC106041041(LOC106041041);ATP6AP2(ATP6AP2);GPRC5B(GPRC5B);CD83(CD83);SPTBN1(SPTBN1);TNFSF15(TNFSF15);CD58(CD58);CARD9(CARD9);CCR7(CCR7);LOC106045865(LOC106045865);C1QTNF4(C1QTNF4);CD36(CD36);SEMA7A(SEMA7A);LOC106049922(LOC106049922);FERMT1(FERMT1);PTAFR(PTAFR);TRIM32(TRIM32);SYK(SYK)…	93/2445	360/13999	0.258333
GO:0050900	BP	leukocyte migration	25	62	87	332	3.60E-05	0.0061237	HSP90AB1(HSP90AB1);PROS1(PROS1);THBS1(THBS1);EDNRA(EDNRA);PLCG1(PLCG1);PAWR(PAWR);COL1A1(COL1A1);THY1(THY1);CFD(CFD);IL6(IL6);RPS19(RPS19);NUP85(NUP85);EDN3(EDN3);LOC106041918(LOC106041918);MST1(MST1);MYO1G(MYO1G);BMP5(BMP5);LOC125181536(LOC125181536);LOC125181914(LOC125181914);LOC106049626(LOC106049626);CD34(CD34);LOC106048600(LOC106048600);CFTR(CFTR);F7(F7);APOB(APOB)	CSF1R(CSF1R);LGMN(LGMN);LOC106047130(LOC106047130);SPP1(SPP1);SLC16A3(SLC16A3);LOC106041040(LOC106041040);CD74(CD74);LOC106041041(LOC106041041);APOD(APOD);SLC7A5(SLC7A5);CD58(CD58);BST1(BST1);MMP9(MMP9);ITGB2(ITGB2);PDGFB(PDGFB);CCR7(CCR7);GYPC(GYPC);PLA2G7(PLA2G7);HCK(HCK);RAC2(RAC2);JCHAIN(JCHAIN);LOC106041919(LOC106041919);PTAFR(PTAFR);SYK(SYK);LOC125181372(LOC125181372);F11R(F11R);LOC12518326…	87/2445	332/13999	0.262048
GO:0098542	BP	defense response to other organism	78	154	232	1050	3.77E-05	0.00634776	DDX5(DDX5);DUSP16(DUSP16);FOSL2(FOSL2);HSP90AB1(HSP90AB1);JUN(JUN);MDK(MDK);LOC106045781(LOC106045781);NUP88(NUP88);POLR3F(POLR3F);PRDM1(PRDM1);TUBB4B(TUBB4B);DDIT4(DDIT4);ADM(ADM);SERINC3(SERINC3);BCL10(BCL10);ADRA2A(ADRA2A);EPHA3(EPHA3);LOC125181577(LOC125181577);EPHB2(EPHB2);PAK1(PAK1);CFD(CFD);LOC106049744(LOC106049744);GRK4(GRK4);IGF2(IGF2);EBF2(EBF2);IL6(IL6);NOP53(NOP53);RPS19(RPS19);UBA52…	CSF1R(CSF1R);CTSD(CTSD);LOC106036393(LOC106036393);LOC106047130(LOC106047130);NCAM1(NCAM1);LOC106041040(LOC106041040);NUB1(NUB1);CD74(CD74);LOC106041041(LOC106041041);SCD(SCD);A2M(A2M);BIRC2(BIRC2);MAPRE1(MAPRE1);UBQLN1(UBQLN1);LOC106029545(LOC106029545);MTREX(MTREX);MEF2C(MEF2C);EPRS1(EPRS1);AQP9(AQP9);PRDX1(PRDX1);CD58(CD58);COPS8(COPS8);CTSS(CTSS);CRYAB(CRYAB);NAV2(NAV2);ITGB2(ITGB2);PTPRC(PTP…	232/2445	1050/13999	0.220952
GO:0070252	BP	actin-mediated cell contraction	9	38	47	153	3.95E-05	0.00657566	LOC125181361(LOC125181361);GJC1(GJC1);TPM4(TPM4);PDPN(PDPN);GRK4(GRK4);CACNA1G(CACNA1G);KCNJ8(KCNJ8);SCN4B(SCN4B);LOC106029948(LOC106029948)	ACTC1(ACTC1);ACTN2(ACTN2);ATP1A1(ATP1A1);BIN1(BIN1);CASQ2(CASQ2);LOC106047196(LOC106047196);LOC125182090(LOC125182090);PLN(PLN);TMOD1(TMOD1);TNNI2(TNNI2);LOC106047195(LOC106047195);LOC106036876(LOC106036876);MYL1(MYL1);MYBPC1(MYBPC1);LOC125179668(LOC125179668);NEB(NEB);LOC106029333(LOC106029333);GPD1L(GPD1L);LOC125179675(LOC125179675);AKAP6(AKAP6);KCNJ2(KCNJ2);CTNNA3(CTNNA3);LOC106029845(LOC10602…	47/2445	153/13999	0.30719
GO:0032642	BP	regulation of chemokine production	5	22	27	72	4.10E-05	0.00673098	SNAI2(SNAI2);TWIST1(TWIST1);CFD(CFD);IL6(IL6);ZFPM1(ZFPM1)	CSF1R(CSF1R);LOC106047130(LOC106047130);LOC106040417(LOC106040417);LOC106041040(LOC106041040);CD74(CD74);APOD(APOD);LOC106045865(LOC106045865);TRIM32(TRIM32);LOC106035991(LOC106035991);LOC106032856(LOC106032856);LOC106049715(LOC106049715);EIF2AK2(EIF2AK2);TLR4(TLR4);TICAM1(TICAM1);LOC106029489(LOC106029489);TLR3(TLR3);LOC106032855(LOC106032855);LOC106030637(LOC106030637);ADIPOQ(ADIPOQ);TLR7(TLR7)…	27/2445	72/13999	0.375
GO:0002758	BP	innate immune response-activating signal transduction	12	29	41	128	4.16E-05	0.00673098	LOC106045781(LOC106045781);BCL10(BCL10);PAK1(PAK1);UBA52(UBA52);LOC125179680(LOC125179680);TRIL(TRIL);MUC4(MUC4);LOC106039090(LOC106039090);IRF7(IRF7);MUC6(MUC6);LOC125181740(LOC125181740);APOB(APOB)	LOC106047130(LOC106047130);CTSS(CTSS);ITGB2(ITGB2);CARD9(CARD9);TNIP1(TNIP1);CD36(CD36);HCK(HCK);PIK3AP1(PIK3AP1);S100A1(S100A1);BTK(BTK);PTAFR(PTAFR);CASP8(CASP8);SYK(SYK);LOC106032856(LOC106032856);LOC106048064(LOC106048064);TLR4(TLR4);TICAM1(TICAM1);LOC106049124(LOC106049124);CD86(CD86);LOC106029475(LOC106029475);LOC106029489(LOC106029489);TLR3(TLR3);TNIP3(TNIP3);LOC106032855(LOC106032855);CAR…	41/2445	128/13999	0.320312
GO:0098552	CC	side of membrane	37	86	123	505	4.17E-05	0.00673098	F3(F3);HSPA8(HSPA8);THBS1(THBS1);RPL32(RPL32);RPS29(RPS29);RPS20(RPS20);GNAI1(GNAI1);RPL14(RPL14);LOC106039641(LOC106039641);PDPN(PDPN);THY1(THY1);RPL29(RPL29);IL6(IL6);ITGAE(ITGAE);UBA52(UBA52);RPS21(RPS21);LOC125181833(LOC125181833);EPHA5(EPHA5);LOC125181653(LOC125181653);RPL35(RPL35);LOC106049853(LOC106049853);LOC125181793(LOC125181793);LOC125181778(LOC125181778);LOC125181743(LOC125181743);GNG…	NCAM1(NCAM1);TFRC(TFRC);EEF1A2(EEF1A2);CD74(CD74);CANX(CANX);ATP6AP2(ATP6AP2);CDH13(CDH13);CD83(CD83);BIRC2(BIRC2);PGM5(PGM5);LOC106047656(LOC106047656);MCAM(MCAM);MUSK(MUSK);DAG1(DAG1);RASA1(RASA1);ITGB2(ITGB2);PTPRC(PTPRC);RGS1(RGS1);GPHN(GPHN);EZR(EZR);CCR7(CCR7);LOC106041406(LOC106041406);CD36(CD36);RGS9(RGS9);HCK(HCK);SEMA7A(SEMA7A);LOC106049922(LOC106049922);RAC2(RAC2);AKAP5(AKAP5);IL2RA(IL…	123/2445	505/13999	0.243564
GO:1901700	BP	response to oxygen-containing compound	166	241	407	1971	4.49E-05	0.00705985	CCN2(CCN2);CYTB(CYTB);DUSP1(DUSP1);EEF1B2(EEF1B2);F3(F3);FOS(FOS);FOSL2(FOSL2);HDAC2(HDAC2);HSP90AA1(HSP90AA1);HSP90AB1(HSP90AB1);HSPA2(HSPA2);HSPA8(HSPA8);HSPH1(HSPH1);JUN(JUN);LOC106036117(LOC106036117);LOC106048089(LOC106048089);LOC125179667(LOC125179667);PPIF(PPIF);PROS1(PROS1);RHOB(RHOB);THBS1(THBS1);TNFRSF1B(TNFRSF1B);ZFP36L1(ZFP36L1);LOC106041795(LOC106041795);RPL32(RPL32);MED12(MED12);RGS…	ABHD2(ABHD2);ACSL1(ACSL1);ACTC1(ACTC1);ACTN2(ACTN2);ATP1A1(ATP1A1);CLDN5(CLDN5);CPEB4(CPEB4);ENO2(ENO2);GPI(GPI);LGMN(LGMN);LOC106030828(LOC106030828);LOC106047130(LOC106047130);LOC106048016(LOC106048016);MB(MB);NCAM1(NCAM1);P2RX5(P2RX5);PLN(PLN);SPP1(SPP1);TFRC(TFRC);YWHAG(YWHAG);LOC106040417(LOC106040417);LOC106041040(LOC106041040);ANKRD1(ANKRD1);TOMM70(TOMM70);CPE(CPE);PITX3(PITX3);PPP1R3C(PPP…	407/2445	1971/13999	0.206494
GO:0016460	CC	myosin II complex	0	15	15	30	4.53E-05	0.00705985	-	LOC106047196(LOC106047196);MYBPH(MYBPH);MYOM1(MYOM1);OBSCN(OBSCN);LOC106047195(LOC106047195);LOC106036876(LOC106036876);MYL1(MYL1);MYBPC1(MYBPC1);MYOM3(MYOM3);LOC125179675(LOC125179675);MYOM2(MYOM2);LOC106029845(LOC106029845);TRIM32(TRIM32);LOC125181863(LOC125181863);LOC106047197(LOC106047197)	15/2445	30/13999	0.5
GO:0050727	BP	regulation of inflammatory response	19	65	84	320	4.56E-05	0.00705985	PROS1(PROS1);TNFRSF1B(TNFRSF1B);EDNRA(EDNRA);CFD(CFD);IL6(IL6);RPS19(RPS19);TGM2(TGM2);LOC106041918(LOC106041918);LOC125179680(LOC125179680);ADORA2A(ADORA2A);SERPING1(SERPING1);LOC125181415(LOC125181415);LOC125181634(LOC125181634);LOC106039090(LOC106039090);LOC125181422(LOC125181422);GPR17(GPR17);NPY(NPY);LOC106035178(LOC106035178);LOC106038095(LOC106038095)	CD81(CD81);LOC106047130(LOC106047130);LOC106040417(LOC106040417);LOC106041040(LOC106041040);APOD(APOD);GPRC5B(GPRC5B);A2M(A2M);BIRC2(BIRC2);LOC106041632(LOC106041632);PPARA(PPARA);BST1(BST1);CTSS(CTSS);ITGB2(ITGB2);TNIP1(TNIP1);CCR7(CCR7);PLA2G7(PLA2G7);HCK(HCK);LOC106038586(LOC106038586);SEMA7A(SEMA7A);PDE5A(PDE5A);DROSHA(DROSHA);PIK3AP1(PIK3AP1);IL2RA(IL2RA);BTK(BTK);C1QTNF12(C1QTNF12);SUCNR1(S…	84/2445	320/13999	0.2625
GO:0070588	BP	calcium ion transmembrane transport	30	54	84	320	4.56E-05	0.00705985	ANXA2(ANXA2);HSPA2(HSPA2);LOC125184029(LOC125184029);IBTK(IBTK);EDNRA(EDNRA);PLCG1(PLCG1);ADRA2A(ADRA2A);LOC125181577(LOC125181577);PAWR(PAWR);THY1(THY1);CACNA1G(CACNA1G);LOC106048542(LOC106048542);DDIT3(DDIT3);NGF(NGF);P2RX3(P2RX3);FGF2(FGF2);IL1RAPL1(IL1RAPL1);NPSR1(NPSR1);LOC125180832(LOC125180832);SLC26A6(SLC26A6);CACNB3(CACNB3);LOC106048600(LOC106048600);TRPC4(TRPC4);CACNA1B(CACNA1B);GRIN2B(…	BIN1(BIN1);CASQ2(CASQ2);JPH2(JPH2);LOC125182090(LOC125182090);P2RX5(P2RX5);PLN(PLN);CANX(CANX);JPH1(JPH1);LETM1(LETM1);LOC106029333(LOC106029333);UBQLN1(UBQLN1);LOC106029545(LOC106029545);CACNA1S(CACNA1S);LOC106047656(LOC106047656);CACNG1(CACNG1);AKAP6(AKAP6);JSRP1(JSRP1);PTPRC(PTPRC);CCR7(CCR7);RGS9(RGS9);CAPN3(CAPN3);AKAP5(AKAP5);S100A1(S100A1);CAV3(CAV3);CACNA1H(CACNA1H);ADRA1A(ADRA1A);ITPR3(I…	84/2445	320/13999	0.2625
GO:0030049	BP	muscle filament sliding	2	16	18	40	4.85E-05	0.00741701	LOC125181361(LOC125181361);TPM4(TPM4)	ACTC1(ACTC1);ACTN2(ACTN2);LOC106047196(LOC106047196);TMOD1(TMOD1);TNNI2(TNNI2);LOC106047195(LOC106047195);LOC106036876(LOC106036876);MYL1(MYL1);MYBPC1(MYBPC1);NEB(NEB);LOC125179675(LOC125179675);LOC106029845(LOC106029845);LOC125180215(LOC125180215);MYLK2(MYLK2);LOC125181863(LOC125181863);LOC106047197(LOC106047197)	18/2445	40/13999	0.45
GO:0072359	BP	circulatory system development	122	146	268	1240	4.88E-05	0.00741701	ANXA2(ANXA2);CCN1(CCN1);CCN2(CCN2);F3(F3);HDAC2(HDAC2);HSP90AB1(HSP90AB1);JUN(JUN);LOC106036117(LOC106036117);LOC106048041(LOC106048041);PPP1R16B(PPP1R16B);RHOB(RHOB);SPRED1(SPRED1);THBS1(THBS1);TNFRSF1B(TNFRSF1B);ZFP36L1(ZFP36L1);GJC1(GJC1);MEIS1(MEIS1);LAMB1(LAMB1);MED12(MED12);RGS4(RGS4);LOC106029463(LOC106029463);PRDM1(PRDM1);SAV1(SAV1);TGFBI(TGFBI);RGCC(RGCC);FZD1(FZD1);EDNRA(EDNRA);PLK2(PLK…	ACTC1(ACTC1);ACTN2(ACTN2);BVES(BVES);CLDN5(CLDN5);CSRP3(CSRP3);JPH2(JPH2);LOC106048916(LOC106048916);MB(MB);NCAM1(NCAM1);PGK1(PGK1);PLN(PLN);PRKG1(PRKG1);XIRP1(XIRP1);YWHAG(YWHAG);ZFAND5(ZFAND5);LOC106036876(LOC106036876);LOC106041040(LOC106041040);E2F8(E2F8);MYPN(MYPN);ANKRD1(ANKRD1);TOMM70(TOMM70);SGCD(SGCD);CPE(CPE);ANGPTL4(ANGPTL4);CDH13(CDH13);TTC17(TTC17);APOD(APOD);SGCG(SGCG);COBL(COBL);LO…	268/2445	1240/13999	0.216129
GO:0008015	BP	blood circulation	42	89	131	546	5.01E-05	0.00750477	CCN2(CCN2);HSP90AA1(HSP90AA1);JUN(JUN);LOC106048041(LOC106048041);GJC1(GJC1);RGS4(RGS4);EDNRA(EDNRA);SEMA3A(SEMA3A);ADM(ADM);ADRA2A(ADRA2A);LVRN(LVRN);MEOX2(MEOX2);HPCAL1(HPCAL1);TBX2(TBX2);EDN3(EDN3);CACNA1G(CACNA1G);FOXC1(FOXC1);NPR1(NPR1);KCNJ8(KCNJ8);ADORA2A(ADORA2A);LOC125181542(LOC125181542);SERPING1(SERPING1);PTGS1(PTGS1);SCN4B(SCN4B);UTS2R(UTS2R);NPY(NPY);EPHX2(EPHX2);LOC106040152(LOC1060…	ACTC1(ACTC1);ATP1A1(ATP1A1);BIN1(BIN1);BVES(BVES);CASQ2(CASQ2);CSRP3(CSRP3);LOC106038270(LOC106038270);LOC125182090(LOC125182090);PLN(PLN);PRKG1(PRKG1);TNNI2(TNNI2);LOC106036876(LOC106036876);SGCD(SGCD);MYL1(MYL1);LOC125179668(LOC125179668);LOC106041041(LOC106041041);ATP6AP2(ATP6AP2);SGCG(SGCG);LOC106029333(LOC106029333);HOPX(HOPX);LOC106029545(LOC106029545);AOPEP(AOPEP);GPD1L(GPD1L);AKAP6(AKAP6)…	131/2445	546/13999	0.239927
GO:0030595	BP	leukocyte chemotaxis	11	38	49	163	5.09E-05	0.00750477	THBS1(THBS1);EDNRA(EDNRA);IL6(IL6);RPS19(RPS19);NUP85(NUP85);EDN3(EDN3);LOC106041918(LOC106041918);MST1(MST1);LOC106048600(LOC106048600);CFTR(CFTR);F7(F7)	CSF1R(CSF1R);LGMN(LGMN);LOC106047130(LOC106047130);SPP1(SPP1);LOC106041040(LOC106041040);CD74(CD74);LOC106041041(LOC106041041);BST1(BST1);ITGB2(ITGB2);PDGFB(PDGFB);CCR7(CCR7);PLA2G7(PLA2G7);RAC2(RAC2);LOC106041919(LOC106041919);SYK(SYK);LOC125183261(LOC125183261);ITGA1(ITGA1);LOC106049230(LOC106049230);NCKAP1L(NCKAP1L);LOC106049715(LOC106049715);PTK2B(PTK2B);LOC106041089(LOC106041089);LOC10604149…	49/2445	163/13999	0.300613
GO:0050921	BP	positive regulation of chemotaxis	17	32	49	163	5.09E-05	0.00750477	F3(F3);THBS1(THBS1);FZD1(FZD1);EDNRA(EDNRA);SNAI2(SNAI2);FZD7(FZD7);FGF16(FGF16);IL6(IL6);EDN3(EDN3);LOC106041918(LOC106041918);LOC106049157(LOC106049157);UAP1L1(UAP1L1);FGF2(FGF2);NTRK3(NTRK3);LOC106048600(LOC106048600);F7(F7);DSCAM(DSCAM)	CSF1R(CSF1R);LGMN(LGMN);LOC106047130(LOC106047130);LOC106041040(LOC106041040);CD74(CD74);LOC106041041(LOC106041041);CDH13(CDH13);PRKAA2(PRKAA2);SLIT1(SLIT1);MTOR(MTOR);NAV2(NAV2);PDGFB(PDGFB);CCR7(CCR7);UFSP2(UFSP2);PLA2G7(PLA2G7);RAC2(RAC2);LOC106041919(LOC106041919);SUCNR1(SUCNR1);PDE2A(PDE2A);NCKAP1L(NCKAP1L);LOC106049715(LOC106049715);PTK2B(PTK2B);LOC106046116(LOC106046116);C3AR1(C3AR1);CCR2(…	49/2445	163/13999	0.300613
GO:0002224	BP	toll-like receptor signaling pathway	10	30	40	125	5.27E-05	0.0076401	LOC106045781(LOC106045781);BCL10(BCL10);LOC125181577(LOC125181577);UBA52(UBA52);LOC125179680(LOC125179680);RAB7B(RAB7B);TRIL(TRIL);LOC106039090(LOC106039090);IRF7(IRF7);APOB(APOB)	LOC106047130(LOC106047130);BIRC2(BIRC2);UBQLN1(UBQLN1);CTSS(CTSS);ITGB2(ITGB2);TNIP1(TNIP1);CD36(CD36);PIK3AP1(PIK3AP1);S100A1(S100A1);BTK(BTK);CASP8(CASP8);ESR1(ESR1);LOC106032856(LOC106032856);PTPN22(PTPN22);LOC125180135(LOC125180135);LOC106045178(LOC106045178);TLR4(TLR4);TICAM1(TICAM1);LOC106049124(LOC106049124);LOC106045177(LOC106045177);CD86(CD86);LOC106029475(LOC106029475);TLR3(TLR3);LOC125…	40/2445	125/13999	0.32
GO:0098771	BP	inorganic ion homeostasis	59	105	164	710	5.28E-05	0.0076401	ANXA2(ANXA2);IBTK(IBTK);EDNRA(EDNRA);PLCG1(PLCG1);ADM(ADM);PAWR(PAWR);THY1(THY1);CFD(CFD);FAM20A(FAM20A);EDN3(EDN3);TGM2(TGM2);CACNA1G(CACNA1G);NPR1(NPR1);RAB39A(RAB39A);C1QTNF1(C1QTNF1);GPR89B(GPR89B);ABCB6(ABCB6);LOC106048542(LOC106048542);DDIT3(DDIT3);ADORA2A(ADORA2A);RXFP3(RXFP3);STX5(STX5);LOC125181793(LOC125181793);NGF(NGF);LOC125181914(LOC125181914);UPK3A(UPK3A);GPR17(GPR17);LOC125181064(L…	ATP1A1(ATP1A1);CASQ2(CASQ2);CSRP3(CSRP3);JPH2(JPH2);LOC125182090(LOC125182090);P2RX5(P2RX5);PLN(PLN);PRKG1(PRKG1);TFRC(TFRC);LOC106041040(LOC106041040);JPH1(JPH1);LETM1(LETM1);P2RY8(P2RY8);LOC106029333(LOC106029333);LOC106029545(LOC106029545);CACNA1S(CACNA1S);LOC106047656(LOC106047656);ANK3(ANK3);INPP4B(INPP4B);ATP6V1A(ATP6V1A);AKAP6(AKAP6);JSRP1(JSRP1);PTPRC(PTPRC);KCNJ2(KCNJ2);SLC12A5(SLC12A5);…	164/2445	710/13999	0.230986
GO:0055074	BP	calcium ion homeostasis	36	73	109	440	5.40E-05	0.00774664	ANXA2(ANXA2);IBTK(IBTK);EDNRA(EDNRA);PLCG1(PLCG1);ADM(ADM);PAWR(PAWR);THY1(THY1);CFD(CFD);FAM20A(FAM20A);EDN3(EDN3);TGM2(TGM2);CACNA1G(CACNA1G);C1QTNF1(C1QTNF1);LOC106048542(LOC106048542);DDIT3(DDIT3);RXFP3(RXFP3);LOC125181793(LOC125181793);NGF(NGF);GPR17(GPR17);LOC125181064(LOC125181064);UTS2R(UTS2R);GPR3(GPR3);P2RX3(P2RX3);FGF2(FGF2);NPSR1(NPSR1);LOC125180832(LOC125180832);LOC106038188(LOC10603…	CASQ2(CASQ2);CSRP3(CSRP3);JPH2(JPH2);LOC125182090(LOC125182090);P2RX5(P2RX5);PLN(PLN);PRKG1(PRKG1);LOC106041040(LOC106041040);JPH1(JPH1);LETM1(LETM1);P2RY8(P2RY8);LOC106029333(LOC106029333);LOC106029545(LOC106029545);CACNA1S(CACNA1S);INPP4B(INPP4B);AKAP6(AKAP6);JSRP1(JSRP1);PTPRC(PTPRC);STC2(STC2);CCR7(CCR7);CD36(CD36);CAPN3(CAPN3);AKAP5(AKAP5);PRKCB(PRKCB);LOC106035673(LOC106035673);LOC106041919…	109/2445	440/13999	0.247727
GO:0030001	BP	metal ion transport	66	130	196	872	5.56E-05	0.00789951	ANXA2(ANXA2);CCN2(CCN2);HSPA2(HSPA2);KCNE4(KCNE4);LOC106036117(LOC106036117);LOC125184029(LOC125184029);RGS4(RGS4);IBTK(IBTK);EDNRA(EDNRA);PLCG1(PLCG1);ADRA2A(ADRA2A);LOC125181577(LOC125181577);PAWR(PAWR);LOC125181592(LOC125181592);THY1(THY1);LOC106038016(LOC106038016);EDN3(EDN3);CACNA1G(CACNA1G);OSR1(OSR1);ABCB6(ABCB6);LOC106048542(LOC106048542);KCNJ8(KCNJ8);DDIT3(DDIT3);ADORA2A(ADORA2A);TMC3(TM…	ACTN2(ACTN2);ATP1A1(ATP1A1);BIN1(BIN1);CASQ2(CASQ2);JPH2(JPH2);LOC125182090(LOC125182090);P2RX5(P2RX5);PLN(PLN);PRKG1(PRKG1);TFRC(TFRC);LOC106041040(LOC106041040);FHL1(FHL1);LOC125179668(LOC125179668);LOC106041041(LOC106041041);CANX(CANX);JPH1(JPH1);LETM1(LETM1);LOC106029333(LOC106029333);SRL(SRL);UBQLN1(UBQLN1);LOC106029545(LOC106029545);ATP6V1C1(ATP6V1C1);CACNA1S(CACNA1S);GPD1L(GPD1L);LOC106047…	196/2445	872/13999	0.224771
GO:0030546	MF	signaling receptor activator activity	40	47	87	336	5.75E-05	0.00809529	CCN2(CCN2);ECRG4(ECRG4);MDK(MDK);SEMA3A(SEMA3A);ADM(ADM);WNT11(WNT11);EPHA3(EPHA3);CMTM3(CMTM3);FGF16(FGF16);IGF2(IGF2);IL6(IL6);TNFRSF11B(TNFRSF11B);EDN3(EDN3);LOC106041918(LOC106041918);LOC106049157(LOC106049157);BMP7(BMP7);GDF15(GDF15);EPHA5(EPHA5);CSF3(CSF3);BMP5(BMP5);EPGN(EPGN);NGF(NGF);PROK1(PROK1);SPATA5(SPATA5);ANGPT4(ANGPT4);NPY(NPY);THNSL2(THNSL2);FGF6(FGF6);FGF2(FGF2);WNT2(WNT2);LOC10…	GPI(GPI);SPP1(SPP1);LOC106041040(LOC106041040);LOC125179668(LOC125179668);LOC106041041(LOC106041041);TNFSF15(TNFSF15);ZNF106(ZNF106);JAG2(JAG2);TGFB3(TGFB3);PDGFB(PDGFB);STC2(STC2);C1QTNF4(C1QTNF4);AREG(AREG);LOC106041919(LOC106041919);EGF(EGF);C1QTNF12(C1QTNF12);FASLG(FASLG);LOC125183261(LOC125183261);PDE2A(PDE2A);LOC106049715(LOC106049715);LOC125180135(LOC125180135);LOC125180995(LOC125180995);L…	87/2445	336/13999	0.258929
GO:0032722	BP	positive regulation of chemokine production	2	19	21	51	5.91E-05	0.00811029	TWIST1(TWIST1);IL6(IL6)	CSF1R(CSF1R);LOC106047130(LOC106047130);LOC106040417(LOC106040417);LOC106041040(LOC106041040);CD74(CD74);LOC106045865(LOC106045865);TRIM32(TRIM32);LOC106035991(LOC106035991);LOC106032856(LOC106032856);LOC106049715(LOC106049715);EIF2AK2(EIF2AK2);TLR4(TLR4);TICAM1(TICAM1);LOC106029489(LOC106029489);TLR3(TLR3);LOC106032855(LOC106032855);LOC106030637(LOC106030637);ADIPOQ(ADIPOQ);TLR7(TLR7)	21/2445	51/13999	0.411765
GO:0098662	BP	inorganic cation transmembrane transport	67	115	182	802	5.93E-05	0.00811029	ANXA2(ANXA2);CYTB(CYTB);HSPA2(HSPA2);KCNE4(KCNE4);LOC125184029(LOC125184029);PPIF(PPIF);ATP6(ATP6);RGS4(RGS4);IBTK(IBTK);EDNRA(EDNRA);PLCG1(PLCG1);ADRA2A(ADRA2A);LOC125181678(LOC125181678);LOC125181577(LOC125181577);COX2(COX2);PAWR(PAWR);LOC125181592(LOC125181592);TWIST1(TWIST1);THY1(THY1);LOC106038016(LOC106038016);EDN3(EDN3);CACNA1G(CACNA1G);OSR1(OSR1);ABCB6(ABCB6);LOC106048542(LOC106048542);KC…	ACTN2(ACTN2);ATP1A1(ATP1A1);ATP5F1A(ATP5F1A);BIN1(BIN1);CASQ2(CASQ2);COX1(COX1);JPH2(JPH2);LOC125182090(LOC125182090);P2RX5(P2RX5);PLN(PLN);PRKG1(PRKG1);TFRC(TFRC);SLC45A3(SLC45A3);FHL1(FHL1);CANX(CANX);ATP6AP2(ATP6AP2);JPH1(JPH1);LETM1(LETM1);LOC106029333(LOC106029333);UBQLN1(UBQLN1);LOC106029545(LOC106029545);ATP6AP1(ATP6AP1);ATP6V1C1(ATP6V1C1);CACNA1S(CACNA1S);GPD1L(GPD1L);LOC106047656(LOC1060…	182/2445	802/13999	0.226933
GO:0055065	BP	metal ion homeostasis	50	94	144	612	5.96E-05	0.00811029	ANXA2(ANXA2);IBTK(IBTK);EDNRA(EDNRA);PLCG1(PLCG1);ADM(ADM);PAWR(PAWR);THY1(THY1);CFD(CFD);FAM20A(FAM20A);EDN3(EDN3);TGM2(TGM2);CACNA1G(CACNA1G);NPR1(NPR1);C1QTNF1(C1QTNF1);ABCB6(ABCB6);LOC106048542(LOC106048542);DDIT3(DDIT3);ADORA2A(ADORA2A);RXFP3(RXFP3);STX5(STX5);LOC125181793(LOC125181793);NGF(NGF);LOC125181914(LOC125181914);UPK3A(UPK3A);GPR17(GPR17);LOC125181064(LOC125181064);SLC39A1(SLC39A1);…	ATP1A1(ATP1A1);CASQ2(CASQ2);CSRP3(CSRP3);JPH2(JPH2);LOC125182090(LOC125182090);P2RX5(P2RX5);PLN(PLN);PRKG1(PRKG1);TFRC(TFRC);LOC106041040(LOC106041040);JPH1(JPH1);LETM1(LETM1);P2RY8(P2RY8);LOC106029333(LOC106029333);LOC106029545(LOC106029545);CACNA1S(CACNA1S);LOC106047656(LOC106047656);ANK3(ANK3);INPP4B(INPP4B);ATP6V1A(ATP6V1A);AKAP6(AKAP6);JSRP1(JSRP1);PTPRC(PTPRC);KCNJ2(KCNJ2);STC2(STC2);CCR7(C…	144/2445	612/13999	0.235294
GO:0032101	BP	regulation of response to external stimulus	89	142	231	1052	5.97E-05	0.00811029	ANXA2(ANXA2);DDX5(DDX5);DUSP16(DUSP16);F3(F3);HSP90AB1(HSP90AB1);JUN(JUN);PROS1(PROS1);THBS1(THBS1);TNFRSF1B(TNFRSF1B);LOC106045781(LOC106045781);POLR3F(POLR3F);PRDM1(PRDM1);FZD1(FZD1);EDNRA(EDNRA);SEMA3A(SEMA3A);BCL10(BCL10);ADRA2A(ADRA2A);SNAI2(SNAI2);EPHA3(EPHA3);LOC125181577(LOC125181577);EPHB2(EPHB2);NTN1(NTN1);PDPN(PDPN);PAK1(PAK1);FZD7(FZD7);FGF16(FGF16);CFD(CFD);GRK4(GRK4);IGF2(IGF2);IL6(…	CD81(CD81);CSF1R(CSF1R);LGMN(LGMN);LOC106047130(LOC106047130);P2RX5(P2RX5);PRKG1(PRKG1);SPP1(SPP1);LOC106040417(LOC106040417);LOC106041040(LOC106041040);CD74(CD74);LOC106041041(LOC106041041);CDH13(CDH13);APOD(APOD);GPRC5B(GPRC5B);PRKAA2(PRKAA2);A2M(A2M);BIRC2(BIRC2);UBQLN1(UBQLN1);HOPX(HOPX);LOC106041632(LOC106041632);SMN1(SMN1);SLIT1(SLIT1);MTOR(MTOR);PPARA(PPARA);BST1(BST1);CTSS(CTSS);NAV2(NAV2…	231/2445	1052/13999	0.219582
GO:0050801	BP	ion homeostasis	63	113	176	772	6.04E-05	0.00813392	ANXA2(ANXA2);IBTK(IBTK);EDNRA(EDNRA);PLCG1(PLCG1);ADM(ADM);PAWR(PAWR);THY1(THY1);CFD(CFD);LOC106049744(LOC106049744);FAM20A(FAM20A);EDN3(EDN3);TGM2(TGM2);CACNA1G(CACNA1G);NPR1(NPR1);RAB39A(RAB39A);C1QTNF1(C1QTNF1);GPR89B(GPR89B);ABCB6(ABCB6);LOC106048542(LOC106048542);DDIT3(DDIT3);ADORA2A(ADORA2A);LOC125181542(LOC125181542);RXFP3(RXFP3);STX5(STX5);LOC125181793(LOC125181793);NGF(NGF);LOC125181914(…	ATP1A1(ATP1A1);CASQ2(CASQ2);CSRP3(CSRP3);JPH2(JPH2);LOC125182090(LOC125182090);P2RX5(P2RX5);PLN(PLN);PRKG1(PRKG1);TFRC(TFRC);LOC106041040(LOC106041040);FHL1(FHL1);FABP3(FABP3);JPH1(JPH1);PRKAA2(PRKAA2);LETM1(LETM1);P2RY8(P2RY8);LOC106029333(LOC106029333);LOC106029545(LOC106029545);CACNA1S(CACNA1S);GPD1L(GPD1L);LOC106047656(LOC106047656);ANK3(ANK3);INPP4B(INPP4B);ATP6V1A(ATP6V1A);AKAP6(AKAP6);JSRP…	176/2445	772/13999	0.227979
GO:0006874	BP	cellular calcium ion homeostasis	34	71	105	422	6.10E-05	0.0081492	ANXA2(ANXA2);IBTK(IBTK);EDNRA(EDNRA);PLCG1(PLCG1);ADM(ADM);PAWR(PAWR);THY1(THY1);CFD(CFD);EDN3(EDN3);TGM2(TGM2);CACNA1G(CACNA1G);C1QTNF1(C1QTNF1);LOC106048542(LOC106048542);DDIT3(DDIT3);RXFP3(RXFP3);LOC125181793(LOC125181793);NGF(NGF);GPR17(GPR17);UTS2R(UTS2R);GPR3(GPR3);P2RX3(P2RX3);FGF2(FGF2);NPSR1(NPSR1);LOC125180832(LOC125180832);LOC106038188(LOC106038188);GCK(GCK);EPHX2(EPHX2);LOC125181299(L…	CASQ2(CASQ2);CSRP3(CSRP3);JPH2(JPH2);LOC125182090(LOC125182090);P2RX5(P2RX5);PLN(PLN);PRKG1(PRKG1);LOC106041040(LOC106041040);JPH1(JPH1);LETM1(LETM1);P2RY8(P2RY8);LOC106029333(LOC106029333);LOC106029545(LOC106029545);CACNA1S(CACNA1S);INPP4B(INPP4B);AKAP6(AKAP6);JSRP1(JSRP1);PTPRC(PTPRC);STC2(STC2);CCR7(CCR7);CD36(CD36);CAPN3(CAPN3);AKAP5(AKAP5);PRKCB(PRKCB);LOC106035673(LOC106035673);LOC106041919…	105/2445	422/13999	0.248815
GO:0003779	MF	actin binding	22	84	106	427	6.23E-05	0.00824437	ANXA2(ANXA2);LOC125181361(LOC125181361);MICALL2(MICALL2);WASF3(WASF3);PAWR(PAWR);HPCAL1(HPCAL1);TPM4(TPM4);EPB41L2(EPB41L2);LOC106036306(LOC106036306);SSH3(SSH3);MYO1G(MYO1G);CORO2B(CORO2B);LOC125181591(LOC125181591);LOC125181006(LOC125181006);LOC125181459(LOC125181459);MYO7A(MYO7A);ARC(ARC);LOC106042953(LOC106042953);MYO1A(MYO1A);PPP1R42(PPP1R42);HPCA(HPCA);MYO3A(MYO3A)	ABRA(ABRA);ACTC1(ACTC1);ACTN2(ACTN2);BIN1(BIN1);CSRP3(CSRP3);LCP1(LCP1);LIMCH1(LIMCH1);LOC106031895(LOC106031895);LOC106047196(LOC106047196);LSP1(LSP1);MYBPH(MYBPH);MYOM1(MYOM1);SYNPO2(SYNPO2);SYNPO2L(SYNPO2L);TMOD1(TMOD1);TNNI2(TNNI2);XIRP1(XIRP1);YWHAG(YWHAG);LOC106047195(LOC106047195);LOC106036876(LOC106036876);ADSS1(ADSS1);LDB3(LDB3);MYPN(MYPN);ANKRD1(ANKRD1);MYBPC1(MYBPC1);COBL(COBL);NEB(NEB…	106/2445	427/13999	0.248244
GO:0098655	BP	cation transmembrane transport	76	128	204	915	6.51E-05	0.00854237	ANXA2(ANXA2);CYTB(CYTB);HSPA2(HSPA2);KCNE4(KCNE4);LOC125184029(LOC125184029);PPIF(PPIF);ATP6(ATP6);RGS4(RGS4);IBTK(IBTK);EDNRA(EDNRA);PLCG1(PLCG1);SERINC3(SERINC3);ADRA2A(ADRA2A);LOC125181678(LOC125181678);LOC125181577(LOC125181577);COX2(COX2);PAWR(PAWR);EPHB2(EPHB2);LOC125181592(LOC125181592);TWIST1(TWIST1);THY1(THY1);LOC106038016(LOC106038016);EDN3(EDN3);CACNA1G(CACNA1G);OSR1(OSR1);P2RX6(P2RX6)…	ACTN2(ACTN2);ATP1A1(ATP1A1);ATP5F1A(ATP5F1A);BIN1(BIN1);CASQ2(CASQ2);COX1(COX1);JPH2(JPH2);LOC125182090(LOC125182090);P2RX5(P2RX5);PLN(PLN);PRKG1(PRKG1);TFRC(TFRC);SLC45A3(SLC45A3);FHL1(FHL1);CANX(CANX);ATP6AP2(ATP6AP2);JPH1(JPH1);LETM1(LETM1);LOC106029333(LOC106029333);UBQLN1(UBQLN1);LOC106029545(LOC106029545);MEF2C(MEF2C);ATP6AP1(ATP6AP1);ATP6V1C1(ATP6V1C1);CACNA1S(CACNA1S);GPD1L(GPD1L);LOC1060…	204/2445	915/13999	0.222951
GO:0097529	BP	myeloid leukocyte migration	12	35	47	156	6.75E-05	0.00878648	THBS1(THBS1);EDNRA(EDNRA);PAWR(PAWR);CFD(CFD);IL6(IL6);RPS19(RPS19);NUP85(NUP85);EDN3(EDN3);LOC106041918(LOC106041918);MST1(MST1);LOC106048600(LOC106048600);CFTR(CFTR)	CSF1R(CSF1R);LGMN(LGMN);LOC106047130(LOC106047130);SPP1(SPP1);LOC106041040(LOC106041040);CD74(CD74);LOC106041041(LOC106041041);BST1(BST1);ITGB2(ITGB2);PDGFB(PDGFB);CCR7(CCR7);PLA2G7(PLA2G7);RAC2(RAC2);LOC106041919(LOC106041919);SYK(SYK);LOC125183261(LOC125183261);ITGA1(ITGA1);LOC106049230(LOC106049230);NCKAP1L(NCKAP1L);LOC106049715(LOC106049715);PTK2B(PTK2B);LOC106041089(LOC106041089);LOC10604149…	47/2445	156/13999	0.301282
GO:0019722	BP	calcium-mediated signaling	10	51	61	218	7.08E-05	0.00913727	PLCG1(PLCG1);HPCAL1(HPCAL1);SPHK1(SPHK1);LOC106041918(LOC106041918);P2RX3(P2RX3);TRPC4(TRPC4);GRIN2B(GRIN2B);NRG1(NRG1);HPCA(HPCA);DRD1(DRD1)	CASQ2(CASQ2);CUNH10orf71(CUNH10orf71);JPH2(JPH2);LOC125182090(LOC125182090);NCAM1(NCAM1);P2RX5(P2RX5);PLN(PLN);RCAN1(RCAN1);LOC106041041(LOC106041041);CDH13(CDH13);JPH1(JPH1);LOC106029333(LOC106029333);RCAN2(RCAN2);CACNA1S(CACNA1S);LOC106047656(LOC106047656);AKAP6(AKAP6);BST1(BST1);JSRP1(JSRP1);CMYA5(CMYA5);HOMER2(HOMER2);AKAP5(AKAP5);EXOC4(EXOC4);PPP1R9A(PPP1R9A);NCALD(NCALD);PRKCB(PRKCB);LOC106…	61/2445	218/13999	0.279817
GO:0002690	BP	positive regulation of leukocyte chemotaxis	7	20	27	74	7.14E-05	0.00914359	THBS1(THBS1);EDNRA(EDNRA);IL6(IL6);EDN3(EDN3);LOC106041918(LOC106041918);LOC106048600(LOC106048600);F7(F7)	CSF1R(CSF1R);LGMN(LGMN);LOC106047130(LOC106047130);LOC106041040(LOC106041040);CD74(CD74);LOC106041041(LOC106041041);CCR7(CCR7);PLA2G7(PLA2G7);RAC2(RAC2);LOC106041919(LOC106041919);NCKAP1L(NCKAP1L);LOC106049715(LOC106049715);PTK2B(PTK2B);C3AR1(C3AR1);CCR2(CCR2);CALR3(CALR3);CMKLR1(CMKLR1);LOC125181249(LOC125181249);LOC106038357(LOC106038357);LOC106045913(LOC106045913)	27/2445	74/13999	0.364865
GO:0006811	BP	ion transport	114	214	328	1562	7.50E-05	0.00952582	ANXA2(ANXA2);CCN2(CCN2);CYTB(CYTB);HSPA2(HSPA2);KCNE4(KCNE4);LOC106036117(LOC106036117);LOC106048089(LOC106048089);LOC125184029(LOC125184029);PPIF(PPIF);THBS1(THBS1);GJC1(GJC1);ATP6(ATP6);RGS4(RGS4);IBTK(IBTK);LOC125181676(LOC125181676);ABCC4(ABCC4);EDNRA(EDNRA);PLCG1(PLCG1);ACSL4(ACSL4);SERINC3(SERINC3);ABCD3(ABCD3);ADRA2A(ADRA2A);LOC125181678(LOC125181678);LOC125181577(LOC125181577);SLC16A2(SLC…	ACSL1(ACSL1);ACTN2(ACTN2);ATP1A1(ATP1A1);ATP5F1A(ATP5F1A);BIN1(BIN1);CASQ2(CASQ2);CLIC5(CLIC5);COX1(COX1);HK1(HK1);JPH2(JPH2);LOC106030828(LOC106030828);LOC125182090(LOC125182090);P2RX5(P2RX5);PLN(PLN);PRKG1(PRKG1);TFRC(TFRC);SLC16A3(SLC16A3);LOC106041040(LOC106041040);SLC45A3(SLC45A3);FHL1(FHL1);CPE(CPE);LOC125179668(LOC125179668);LOC106041041(LOC106041041);CANX(CANX);ATP6AP2(ATP6AP2);FABP3(FABP…	328/2445	1562/13999	0.209987
GO:0050920	BP	regulation of chemotaxis	29	41	70	260	8.23E-05	0.0103681	F3(F3);THBS1(THBS1);FZD1(FZD1);EDNRA(EDNRA);SEMA3A(SEMA3A);SNAI2(SNAI2);EPHA3(EPHA3);EPHB2(EPHB2);NTN1(NTN1);FZD7(FZD7);FGF16(FGF16);CFD(CFD);IL6(IL6);EDN3(EDN3);LOC106041918(LOC106041918);LOC106049157(LOC106049157);MST1(MST1);EPHA5(EPHA5);UAP1L1(UAP1L1);LHX2(LHX2);LOC125181477(LOC125181477);FGF2(FGF2);NTRK3(NTRK3);TBR1(TBR1);LOC106048600(LOC106048600);CFTR(CFTR);F7(F7);DSCAM(DSCAM);LOC125181580(…	CSF1R(CSF1R);LGMN(LGMN);LOC106047130(LOC106047130);LOC106041040(LOC106041040);CD74(CD74);LOC106041041(LOC106041041);CDH13(CDH13);PRKAA2(PRKAA2);SMN1(SMN1);SLIT1(SLIT1);MTOR(MTOR);BST1(BST1);NAV2(NAV2);PDGFB(PDGFB);CCR7(CCR7);UFSP2(UFSP2);LOC106046476(LOC106046476);PLA2G7(PLA2G7);RAC2(RAC2);LOC106041919(LOC106041919);SUCNR1(SUCNR1);NFASC(NFASC);PLXNA4(PLXNA4);PDE2A(PDE2A);LOC106049230(LOC106049230…	70/2445	260/13999	0.269231
GO:0002687	BP	positive regulation of leukocyte migration	10	28	38	119	8.43E-05	0.0105254	THBS1(THBS1);EDNRA(EDNRA);PAWR(PAWR);THY1(THY1);CFD(CFD);IL6(IL6);EDN3(EDN3);LOC106041918(LOC106041918);LOC106048600(LOC106048600);F7(F7)	CSF1R(CSF1R);LGMN(LGMN);LOC106047130(LOC106047130);LOC106041040(LOC106041040);CD74(CD74);LOC106041041(LOC106041041);MMP9(MMP9);CCR7(CCR7);PLA2G7(PLA2G7);RAC2(RAC2);LOC106041919(LOC106041919);PTAFR(PTAFR);LOC125183261(LOC125183261);NCKAP1L(NCKAP1L);LOC106049715(LOC106049715);PTK2B(PTK2B);LOC106041492(LOC106041492);TACR1(TACR1);DOCK8(DOCK8);C3AR1(C3AR1);CCR2(CCR2);PECAM1(PECAM1);CALR3(CALR3);TNFRSF…	38/2445	119/13999	0.319328
GO:0071622	BP	regulation of granulocyte chemotaxis	5	14	19	45	8.78E-05	0.0108737	THBS1(THBS1);EDNRA(EDNRA);LOC106041918(LOC106041918);LOC106048600(LOC106048600);CFTR(CFTR)	CSF1R(CSF1R);LOC106047130(LOC106047130);LOC106041040(LOC106041040);CD74(CD74);BST1(BST1);CCR7(CCR7);RAC2(RAC2);LOC106041919(LOC106041919);NCKAP1L(NCKAP1L);LOC106049715(LOC106049715);C3AR1(C3AR1);CMKLR1(CMKLR1);LOC125181249(LOC125181249);LOC106045913(LOC106045913)	19/2445	45/13999	0.422222
GO:0001508	BP	action potential	15	34	49	167	9.98E-05	0.0122711	GJC1(GJC1);PAWR(PAWR);CACNA1G(CACNA1G);KCNJ8(KCNJ8);SCN4B(SCN4B);NPS(NPS);P2RX3(P2RX3);LOC106029948(LOC106029948);CACNB3(CACNB3);CACNA1B(CACNA1B);GRIN2B(GRIN2B);DPP6(DPP6);GABRA1(GABRA1);LOC125181580(LOC125181580);DRD1(DRD1)	ATP1A1(ATP1A1);BIN1(BIN1);P2RX5(P2RX5);LOC125179668(LOC125179668);LOC106029333(LOC106029333);CACNA1S(CACNA1S);GPD1L(GPD1L);ANK3(ANK3);AKAP6(AKAP6);GABRA3(GABRA3);CHRNA1(CHRNA1);KCNJ2(KCNJ2);CTNNA3(CTNNA3);KCNH2(KCNH2);LOC106036851(LOC106036851);CAV3(CAV3);SCN4A(SCN4A);CACNA1H(CACNA1H);ADRA1A(ADRA1A);KCNN2(KCNN2);GRIA1(GRIA1);SMIM38(SMIM38);KCNE1(KCNE1);TACR1(TACR1);LOC125180867(LOC125180867);KCNM…	49/2445	167/13999	0.293413
GO:0033017	CC	sarcoplasmic reticulum membrane	1	15	16	35	0.000100645	0.0122747	LOC125181006(LOC125181006)	CASQ2(CASQ2);JPH2(JPH2);KLHL41(KLHL41);LOC125182090(LOC125182090);PLN(PLN);JPH1(JPH1);LOC106029545(LOC106029545);AKAP6(AKAP6);TMEM38B(TMEM38B);JSRP1(JSRP1);LOC125180864(LOC125180864);ATP2A3(ATP2A3);LOC106048585(LOC106048585);LOC106048558(LOC106048558);NOS1(NOS1)	16/2445	35/13999	0.457143
GO:0072507	BP	divalent inorganic cation homeostasis	38	77	115	476	0.000105101	0.0127181	ANXA2(ANXA2);IBTK(IBTK);EDNRA(EDNRA);PLCG1(PLCG1);ADM(ADM);PAWR(PAWR);THY1(THY1);CFD(CFD);FAM20A(FAM20A);EDN3(EDN3);TGM2(TGM2);CACNA1G(CACNA1G);C1QTNF1(C1QTNF1);LOC106048542(LOC106048542);DDIT3(DDIT3);RXFP3(RXFP3);LOC125181793(LOC125181793);NGF(NGF);GPR17(GPR17);LOC125181064(LOC125181064);SLC39A1(SLC39A1);UTS2R(UTS2R);GPR3(GPR3);P2RX3(P2RX3);FGF2(FGF2);NPSR1(NPSR1);LOC125180832(LOC125180832);LOC1…	CASQ2(CASQ2);CSRP3(CSRP3);JPH2(JPH2);LOC125182090(LOC125182090);P2RX5(P2RX5);PLN(PLN);PRKG1(PRKG1);LOC106041040(LOC106041040);JPH1(JPH1);LETM1(LETM1);P2RY8(P2RY8);LOC106029333(LOC106029333);LOC106029545(LOC106029545);CACNA1S(CACNA1S);ANK3(ANK3);INPP4B(INPP4B);AKAP6(AKAP6);JSRP1(JSRP1);PTPRC(PTPRC);STC2(STC2);CCR7(CCR7);CD36(CD36);CAPN3(CAPN3);AKAP5(AKAP5);PRKCB(PRKCB);LOC106035673(LOC106035673);L…	115/2445	476/13999	0.241597
GO:0033275	BP	actin-myosin filament sliding	2	16	18	42	0.000106145	0.0127448	LOC125181361(LOC125181361);TPM4(TPM4)	ACTC1(ACTC1);ACTN2(ACTN2);LOC106047196(LOC106047196);TMOD1(TMOD1);TNNI2(TNNI2);LOC106047195(LOC106047195);LOC106036876(LOC106036876);MYL1(MYL1);MYBPC1(MYBPC1);NEB(NEB);LOC125179675(LOC125179675);LOC106029845(LOC106029845);LOC125180215(LOC125180215);MYLK2(MYLK2);LOC125181863(LOC125181863);LOC106047197(LOC106047197)	18/2445	42/13999	0.428571
GO:0034220	BP	ion transmembrane transport	89	160	249	1155	0.000109268	0.0130189	ANXA2(ANXA2);CYTB(CYTB);HSPA2(HSPA2);KCNE4(KCNE4);LOC106048089(LOC106048089);LOC125184029(LOC125184029);PPIF(PPIF);THBS1(THBS1);GJC1(GJC1);ATP6(ATP6);RGS4(RGS4);IBTK(IBTK);ABCC4(ABCC4);EDNRA(EDNRA);PLCG1(PLCG1);SERINC3(SERINC3);ADRA2A(ADRA2A);LOC125181678(LOC125181678);LOC125181577(LOC125181577);SLC16A2(SLC16A2);COX2(COX2);PAWR(PAWR);EPHB2(EPHB2);LOC125181592(LOC125181592);TWIST1(TWIST1);THY1(THY…	ACTN2(ACTN2);ATP1A1(ATP1A1);ATP5F1A(ATP5F1A);BIN1(BIN1);CASQ2(CASQ2);CLIC5(CLIC5);COX1(COX1);HK1(HK1);JPH2(JPH2);LOC125182090(LOC125182090);P2RX5(P2RX5);PLN(PLN);PRKG1(PRKG1);TFRC(TFRC);SLC16A3(SLC16A3);SLC45A3(SLC45A3);FHL1(FHL1);CANX(CANX);ATP6AP2(ATP6AP2);JPH1(JPH1);LETM1(LETM1);LOC106029333(LOC106029333);UBQLN1(UBQLN1);LOC106029545(LOC106029545);MEF2C(MEF2C);AQP9(AQP9);SLC7A5(SLC7A5);ATP6AP1(…	249/2445	1155/13999	0.215584
GO:0090022	BP	regulation of neutrophil chemotaxis	4	11	15	32	0.000116416	0.0137646	EDNRA(EDNRA);LOC106041918(LOC106041918);LOC106048600(LOC106048600);CFTR(CFTR)	LOC106047130(LOC106047130);CD74(CD74);BST1(BST1);CCR7(CCR7);RAC2(RAC2);LOC106041919(LOC106041919);NCKAP1L(NCKAP1L);LOC106049715(LOC106049715);C3AR1(C3AR1);LOC125181249(LOC125181249);LOC106045913(LOC106045913)	15/2445	32/13999	0.46875
GO:0072376	BP	protein activation cascade	8	18	26	72	0.000117763	0.0138184	F3(F3);LOC106048041(LOC106048041);PROS1(PROS1);RGCC(RGCC);CFD(CFD);SERPING1(SERPING1);LOC106035178(LOC106035178);F7(F7)	CD81(CD81);A2M(A2M);F13A1(F13A1);LOC106045666(LOC106045666);VSIG4(VSIG4);C7(C7);C1QA(C1QA);C1QC(C1QC);C1QB(C1QB);F8(F8);C3AR1(C3AR1);LOC125184571(LOC125184571);F13B(F13B);LOC106039162(LOC106039162);VWF(VWF);MASP1(MASP1);LOC125181249(LOC125181249);LOC106049849(LOC106049849)	26/2445	72/13999	0.361111
GO:0050671	BP	positive regulation of lymphocyte proliferation	8	34	42	138	0.000125174	0.0145776	LOC106049876(LOC106049876);IGF2(IGF2);IL6(IL6);LOC106049853(LOC106049853);HHLA2(HHLA2);LOC106049921(LOC106049921);LOC125181276(LOC125181276);LOC106049850(LOC106049850)	CD81(CD81);TFRC(TFRC);LOC106041040(LOC106041040);CD74(CD74);MEF2C(MEF2C);BST1(BST1);PTPRC(PTPRC);CCR7(CCR7);LOC106049922(LOC106049922);IL2RA(IL2RA);SYK(SYK);LOC106032856(LOC106032856);NCKAP1L(NCKAP1L);CD80(CD80);LOC106049715(LOC106049715);PTPN22(PTPN22);TLR4(TLR4);TICAM1(TICAM1);TACR1(TACR1);CD40(CD40);IL15(IL15);CD86(CD86);IGF1(IGF1);CD244(CD244);LOC106032855(LOC106032855);EBI3(EBI3);CARD11(CARD…	42/2445	138/13999	0.304348
GO:0019752	BP	carboxylic acid metabolic process	65	135	200	905	0.000130178	0.0149358	HDAC2(HDAC2);LOC106048089(LOC106048089);ACSS1(ACSS1);GFPT2(GFPT2);LOC106029463(LOC106029463);PTS(PTS);ACSL4(ACSL4);DDIT4(DDIT4);SERINC3(SERINC3);ABCD3(ABCD3);ATIC(ATIC);CYGB(CYGB);PDPN(PDPN);TWIST1(TWIST1);PHGDH(PHGDH);SORD(SORD);POLG2(POLG2);QDPR(QDPR);AFMID(AFMID);SHMT2(SHMT2);SPHK1(SPHK1);LOC106039669(LOC106039669);GAMT(GAMT);SCLY(SCLY);PEMT(PEMT);SPR(SPR);ASL(ASL);BCKDHA(BCKDHA);GCDH(GCDH);LY…	ACSL1(ACSL1);ENO2(ENO2);GPI(GPI);HK1(HK1);LOC106038270(LOC106038270);LOC106048916(LOC106048916);P4HA2(P4HA2);PFKFB3(PFKFB3);PGK1(PGK1);TPI1(TPI1);SLC16A3(SLC16A3);ADSS1(ADSS1);LOC106042084(LOC106042084);LOC106040417(LOC106040417);SLC45A3(SLC45A3);ALDH1L2(ALDH1L2);MDH1(MDH1);SDHA(SDHA);CD74(CD74);UGP2(UGP2);LOC106030438(LOC106030438);PKM(PKM);SCD(SCD);FABP3(FABP3);PRKAA2(PRKAA2);LDHA(LDHA);AKAP1(A…	200/2445	905/13999	0.220994
GO:0003013	BP	circulatory system process	43	91	134	572	0.000131297	0.0149523	CCN2(CCN2);HSP90AA1(HSP90AA1);JUN(JUN);LOC106048041(LOC106048041);GJC1(GJC1);RGS4(RGS4);EDNRA(EDNRA);SEMA3A(SEMA3A);ADM(ADM);ADRA2A(ADRA2A);LVRN(LVRN);MEOX2(MEOX2);HPCAL1(HPCAL1);EPB41L2(EPB41L2);TBX2(TBX2);EDN3(EDN3);CACNA1G(CACNA1G);FOXC1(FOXC1);NPR1(NPR1);KCNJ8(KCNJ8);ADORA2A(ADORA2A);LOC125181542(LOC125181542);SERPING1(SERPING1);PTGS1(PTGS1);SCN4B(SCN4B);UTS2R(UTS2R);NPY(NPY);EPHX2(EPHX2);LOC…	ACTC1(ACTC1);ATP1A1(ATP1A1);BIN1(BIN1);BVES(BVES);CASQ2(CASQ2);CSRP3(CSRP3);LOC106038270(LOC106038270);LOC125182090(LOC125182090);PLN(PLN);PRKG1(PRKG1);TNNI2(TNNI2);LOC106036876(LOC106036876);SGCD(SGCD);MYL1(MYL1);LOC125179668(LOC125179668);LOC106041041(LOC106041041);ATP6AP2(ATP6AP2);SGCG(SGCG);LOC106029333(LOC106029333);HOPX(HOPX);LOC106029545(LOC106029545);AOPEP(AOPEP);GPD1L(GPD1L);AKAP6(AKAP6)…	134/2445	572/13999	0.234266
GO:0071402	BP	cellular response to lipoprotein particle stimulus	3	11	14	29	0.000132252	0.0149523	F3(F3);LOC125179680(LOC125179680);LOC106039090(LOC106039090)	CD81(CD81);LOC106040417(LOC106040417);LOC106041040(LOC106041040);CDH13(CDH13);MMP9(MMP9);ITGB2(ITGB2);CD36(CD36);SYK(SYK);TLR4(TLR4);TICAM1(TICAM1);CASR(CASR)	14/2445	29/13999	0.482759
GO:0060048	BP	cardiac muscle contraction	8	32	40	130	0.000138216	0.0155028	CCN2(CCN2);HSP90AA1(HSP90AA1);GJC1(GJC1);CACNA1G(CACNA1G);KCNJ8(KCNJ8);LOC125181542(LOC125181542);SCN4B(SCN4B);LOC106029948(LOC106029948)	ACTC1(ACTC1);ATP1A1(ATP1A1);BIN1(BIN1);CASQ2(CASQ2);CSRP3(CSRP3);LOC125182090(LOC125182090);PLN(PLN);TNNI2(TNNI2);LOC106036876(LOC106036876);MYL1(MYL1);LOC125179668(LOC125179668);LOC106029333(LOC106029333);GPD1L(GPD1L);AKAP6(AKAP6);KCNJ2(KCNJ2);CTNNA3(CTNNA3);LOC106029845(LOC106029845);PDE5A(PDE5A);KCNH2(KCNH2);LOC106036851(LOC106036851);CAV3(CAV3);ADRA1A(ADRA1A);KCNN2(KCNN2);CLIC2(CLIC2);KCNE1(K…	40/2445	130/13999	0.307692
GO:0072503	BP	cellular divalent inorganic cation homeostasis	35	73	108	445	0.000139765	0.0155028	ANXA2(ANXA2);IBTK(IBTK);EDNRA(EDNRA);PLCG1(PLCG1);ADM(ADM);PAWR(PAWR);THY1(THY1);CFD(CFD);EDN3(EDN3);TGM2(TGM2);CACNA1G(CACNA1G);C1QTNF1(C1QTNF1);LOC106048542(LOC106048542);DDIT3(DDIT3);RXFP3(RXFP3);LOC125181793(LOC125181793);NGF(NGF);GPR17(GPR17);UTS2R(UTS2R);GPR3(GPR3);P2RX3(P2RX3);FGF2(FGF2);NPSR1(NPSR1);LOC125180832(LOC125180832);LOC106038188(LOC106038188);GCK(GCK);EPHX2(EPHX2);LOC125181299(L…	CASQ2(CASQ2);CSRP3(CSRP3);JPH2(JPH2);LOC125182090(LOC125182090);P2RX5(P2RX5);PLN(PLN);PRKG1(PRKG1);LOC106041040(LOC106041040);JPH1(JPH1);LETM1(LETM1);P2RY8(P2RY8);LOC106029333(LOC106029333);LOC106029545(LOC106029545);CACNA1S(CACNA1S);INPP4B(INPP4B);AKAP6(AKAP6);JSRP1(JSRP1);PTPRC(PTPRC);STC2(STC2);CCR7(CCR7);CD36(CD36);CAPN3(CAPN3);AKAP5(AKAP5);PRKCB(PRKCB);LOC106035673(LOC106035673);LOC106041919…	108/2445	445/13999	0.242697
GO:0002252	BP	immune effector process	66	152	218	999	0.000142962	0.0155028	ANXA2(ANXA2);DDX5(DDX5);HSP90AA1(HSP90AA1);HSP90AB1(HSP90AB1);HSPA8(HSPA8);LOC106048041(LOC106048041);LOC106048089(LOC106048089);LOC106048536(LOC106048536);PROS1(PROS1);TNFRSF1B(TNFRSF1B);POLR3F(POLR3F);RAB31(RAB31);RGCC(RGCC);TUBB4B(TUBB4B);PLCG1(PLCG1);DDIT4(DDIT4);SERINC3(SERINC3);BCL10(BCL10);EPHA3(EPHA3);EPHB2(EPHB2);PAK1(PAK1);CFD(CFD);GRK4(GRK4);LOC106049876(LOC106049876);IGF2(IGF2);IL6(IL…	AMPD3(AMPD3);CD81(CD81);CTSD(CTSD);GPI(GPI);HK1(HK1);LCP1(LCP1);LOC106030828(LOC106030828);LOC106038270(LOC106038270);LOC106047130(LOC106047130);TFRC(TFRC);LOC106041040(LOC106041040);SCAMP1(SCAMP1);CD74(CD74);ATP6AP2(ATP6AP2);ACTR10(ACTR10);PKM(PKM);GPRC5B(GPRC5B);A2M(A2M);BIRC2(BIRC2);IMPDH2(IMPDH2);TOM1(TOM1);MAPRE1(MAPRE1);MTREX(MTREX);PLEKHO2(PLEKHO2);GYG1(GYG1);PRDX1(PRDX1);CD58(CD58);CTSA(C…	218/2445	999/13999	0.218218
GO:0042391	BP	regulation of membrane potential	36	74	110	455	0.000143262	0.0155028	JUN(JUN);LOC106048536(LOC106048536);LOC106045781(LOC106045781);GJC1(GJC1);RGS4(RGS4);PAWR(PAWR);LOC106049744(LOC106049744);IL6(IL6);CACNA1G(CACNA1G);P2RX6(P2RX6);LOC106048542(LOC106048542);KCNJ8(KCNJ8);ADORA2A(ADORA2A);LOC125181542(LOC125181542);SNAP91(SNAP91);LOC125181793(LOC125181793);SCN4B(SCN4B);NPS(NPS);P2RX3(P2RX3);LOC106040532(LOC106040532);KCNK18(KCNK18);SLC26A7(SLC26A7);SLC26A6(SLC26A6);…	ACTN2(ACTN2);ATP1A1(ATP1A1);BIN1(BIN1);BVES(BVES);CASQ2(CASQ2);LOC125182090(LOC125182090);P2RX5(P2RX5);PLN(PLN);FHL1(FHL1);LOC125179668(LOC125179668);POPDC3(POPDC3);IGSF9B(IGSF9B);LOC106029333(LOC106029333);LOC106029545(LOC106029545);MEF2C(MEF2C);SMN1(SMN1);CACNA1S(CACNA1S);GPD1L(GPD1L);PPID(PPID);ANK3(ANK3);AKAP6(AKAP6);GABRA3(GABRA3);CHRNA1(CHRNA1);CHRNG(CHRNG);KCNJ2(KCNJ2);EZR(EZR);SLC26A8(SLC…	110/2445	455/13999	0.241758
GO:0002269	BP	leukocyte activation involved in inflammatory response	4	9	13	26	0.000146654	0.0155028	JUN(JUN);LOC106041918(LOC106041918);LOC125179680(LOC125179680);LOC106039090(LOC106039090)	ITGB2(ITGB2);TAFA3(TAFA3);LOC106045778(LOC106045778);LOC106041090(LOC106041090);TLR4(TLR4);LOC106029475(LOC106029475);TLR3(TLR3);LOC125179893(LOC125179893);TLR7(TLR7)	13/2445	26/13999	0.5
GO:0034138	BP	toll-like receptor 3 signaling pathway	1	12	13	26	0.000146654	0.0155028	LOC125181577(LOC125181577)	UBQLN1(UBQLN1);CASP8(CASP8);LOC106032856(LOC106032856);PTPN22(PTPN22);LOC125180135(LOC125180135);LOC106045178(LOC106045178);TICAM1(TICAM1);LOC106045177(LOC106045177);CD86(CD86);TLR3(TLR3);LOC125180136(LOC125180136);LOC106032855(LOC106032855)	13/2445	26/13999	0.5
GO:0055094	BP	response to lipoprotein particle	3	10	13	26	0.000146654	0.0155028	F3(F3);LOC125179680(LOC125179680);LOC106039090(LOC106039090)	CD81(CD81);LOC106040417(LOC106040417);CDH13(CDH13);MMP9(MMP9);ITGB2(ITGB2);CD36(CD36);SYK(SYK);TLR4(TLR4);TICAM1(TICAM1);CASR(CASR)	13/2445	26/13999	0.5
GO:0090023	BP	positive regulation of neutrophil chemotaxis	3	10	13	26	0.000146654	0.0155028	EDNRA(EDNRA);LOC106041918(LOC106041918);LOC106048600(LOC106048600)	LOC106047130(LOC106047130);CD74(CD74);CCR7(CCR7);RAC2(RAC2);LOC106041919(LOC106041919);NCKAP1L(NCKAP1L);LOC106049715(LOC106049715);C3AR1(C3AR1);LOC125181249(LOC125181249);LOC106045913(LOC106045913)	13/2445	26/13999	0.5
GO:0030545	MF	signaling receptor regulator activity	40	49	89	354	0.000147131	0.0155028	CCN2(CCN2);ECRG4(ECRG4);MDK(MDK);SEMA3A(SEMA3A);ADM(ADM);WNT11(WNT11);EPHA3(EPHA3);CMTM3(CMTM3);FGF16(FGF16);IGF2(IGF2);IL6(IL6);TNFRSF11B(TNFRSF11B);EDN3(EDN3);LOC106041918(LOC106041918);LOC106049157(LOC106049157);BMP7(BMP7);GDF15(GDF15);EPHA5(EPHA5);CSF3(CSF3);BMP5(BMP5);EPGN(EPGN);NGF(NGF);PROK1(PROK1);SPATA5(SPATA5);ANGPT4(ANGPT4);NPY(NPY);THNSL2(THNSL2);FGF6(FGF6);FGF2(FGF2);WNT2(WNT2);LOC10…	GPI(GPI);SPP1(SPP1);LOC106041040(LOC106041040);LOC125179668(LOC125179668);LOC106041041(LOC106041041);LOC106042170(LOC106042170);TNFSF15(TNFSF15);ZNF106(ZNF106);JAG2(JAG2);TGFB3(TGFB3);PDGFB(PDGFB);STC2(STC2);C1QTNF4(C1QTNF4);AREG(AREG);LOC106041919(LOC106041919);EGF(EGF);C1QTNF12(C1QTNF12);FASLG(FASLG);LOC125183261(LOC125183261);PDE2A(PDE2A);LOC106049715(LOC106049715);LOC125180135(LOC125180135);L…	89/2445	354/13999	0.251412
GO:0007596	BP	blood coagulation	33	39	72	274	0.000149171	0.0156116	ANXA2(ANXA2);F3(F3);HDAC2(HDAC2);LOC106048041(LOC106048041);PROS1(PROS1);TFPI2(TFPI2);THBS1(THBS1);ADRA2A(ADRA2A);COL1A1(COL1A1);PDPN(PDPN);CFD(CFD);MAFF(MAFF);IL6(IL6);LOC106029934(LOC106029934);PEAR1(PEAR1);P2RX6(P2RX6);C1QTNF1(C1QTNF1);RAP2B(RAP2B);ZFPM1(ZFPM1);ADORA2A(ADORA2A);SERPING1(SERPING1);GATA6(GATA6);LOC106048983(LOC106048983);ADAMTS18(ADAMTS18);GGCX(GGCX);P2RX3(P2RX3);LOC106035178(LO…	P2RX5(P2RX5);PRKG1(PRKG1);PIK3R5(PIK3R5);A2M(A2M);P2RY8(P2RY8);AKAP1(AKAP1);MICAL1(MICAL1);PDGFB(PDGFB);CD36(CD36);F13A1(F13A1);AP3B1(AP3B1);PRKCB(PRKCB);LOC106045666(LOC106045666);PLAT(PLAT);PRKAR1B(PRKAR1B);ITPR3(ITPR3);SYK(SYK);LCP2(LCP2);LOC106046287(LOC106046287);LOC106046282(LOC106046282);PIK3R6(PIK3R6);TLR4(TLR4);LOC125181466(LOC125181466);RAD51C(RAD51C);LOC106049124(LOC106049124);CD40(CD4…	72/2445	274/13999	0.262774
GO:0032757	BP	positive regulation of interleukin-8 production	6	10	16	36	0.000151964	0.0157407	BCL10(BCL10);CFD(CFD);LOC125179680(LOC125179680);DDIT3(DDIT3);LOC106039090(LOC106039090);APOA2(APOA2)	LOC106047130(LOC106047130);CD58(CD58);LOC106049715(LOC106049715);TLR4(TLR4);LOC106029489(LOC106029489);TLR3(TLR3);CD2(CD2);CD244(CD244);ADIPOQ(ADIPOQ);TLR7(TLR7)	16/2445	36/13999	0.444444
GO:0051371	MF	muscle alpha-actinin binding	0	10	10	17	0.000152438	0.0157407	-	LOC106031895(LOC106031895);MYBPH(MYBPH);MYOM1(MYOM1);SYNPO2(SYNPO2);LDB3(LDB3);MYPN(MYPN);MYBPC1(MYBPC1);MYOM3(MYOM3);MYOM2(MYOM2);LOC106029845(LOC106029845)	10/2445	17/13999	0.588235
GO:0060047	BP	heart contraction	19	52	71	270	0.000161391	0.0163974	CCN2(CCN2);HSP90AA1(HSP90AA1);JUN(JUN);GJC1(GJC1);RGS4(RGS4);SEMA3A(SEMA3A);ADM(ADM);TBX2(TBX2);EDN3(EDN3);CACNA1G(CACNA1G);NPR1(NPR1);KCNJ8(KCNJ8);LOC125181542(LOC125181542);SCN4B(SCN4B);LOC106029948(LOC106029948);CACNA1B(CACNA1B);SGCZ(SGCZ);LOC106035805(LOC106035805);MC3R(MC3R)	ACTC1(ACTC1);ATP1A1(ATP1A1);BIN1(BIN1);BVES(BVES);CASQ2(CASQ2);CSRP3(CSRP3);LOC125182090(LOC125182090);PLN(PLN);PRKG1(PRKG1);TNNI2(TNNI2);LOC106036876(LOC106036876);SGCD(SGCD);MYL1(MYL1);LOC125179668(LOC125179668);SGCG(SGCG);LOC106029333(LOC106029333);HOPX(HOPX);LOC106029545(LOC106029545);GPD1L(GPD1L);AKAP6(AKAP6);KCNJ2(KCNJ2);HSPB7(HSPB7);CTNNA3(CTNNA3);SOX6(SOX6);LOC106029845(LOC106029845);PDE5…	71/2445	270/13999	0.262963
GO:0007599	BP	hemostasis	34	40	74	284	0.000161624	0.0163974	ANXA2(ANXA2);F3(F3);HDAC2(HDAC2);LOC106048041(LOC106048041);PROS1(PROS1);TFPI2(TFPI2);THBS1(THBS1);ADRA2A(ADRA2A);COL1A1(COL1A1);PDPN(PDPN);CFD(CFD);MAFF(MAFF);IL6(IL6);LOC106029934(LOC106029934);PEAR1(PEAR1);P2RX6(P2RX6);C1QTNF1(C1QTNF1);RAP2B(RAP2B);ZFPM1(ZFPM1);ADORA2A(ADORA2A);SERPING1(SERPING1);GATA6(GATA6);LOC106048983(LOC106048983);ADAMTS18(ADAMTS18);GGCX(GGCX);P2RX3(P2RX3);LOC106035178(LO…	GPI(GPI);P2RX5(P2RX5);PRKG1(PRKG1);PIK3R5(PIK3R5);A2M(A2M);P2RY8(P2RY8);AKAP1(AKAP1);MICAL1(MICAL1);PDGFB(PDGFB);CD36(CD36);F13A1(F13A1);AP3B1(AP3B1);PRKCB(PRKCB);LOC106045666(LOC106045666);PLAT(PLAT);PRKAR1B(PRKAR1B);ITPR3(ITPR3);SYK(SYK);LCP2(LCP2);LOC106046287(LOC106046287);LOC106046282(LOC106046282);PIK3R6(PIK3R6);TLR4(TLR4);LOC125181466(LOC125181466);RAD51C(RAD51C);LOC106049124(LOC106049124)…	74/2445	284/13999	0.260563
GO:0046649	BP	lymphocyte activation	36	99	135	580	0.000167993	0.0167173	HSP90AA1(HSP90AA1);HSPH1(HSPH1);ZFP36L1(ZFP36L1);PRDM1(PRDM1);BCL10(BCL10);PAWR(PAWR);PAK1(PAK1);FZD7(FZD7);THY1(THY1);LOC106049876(LOC106049876);IGF2(IGF2);IL6(IL6);LOC106049157(LOC106049157);ZFPM1(ZFPM1);LOC106048542(LOC106048542);LOC106046046(LOC106046046);CAMK4(CAMK4);ADORA2A(ADORA2A);LOC125181542(LOC125181542);PAX1(PAX1);LOC106043174(LOC106043174);SOCS1(SOCS1);LOC106049853(LOC106049853);SFRP…	CD81(CD81);LCP1(LCP1);LOC125181520(LOC125181520);TFRC(TFRC);LOC106041040(LOC106041040);CD74(CD74);CD83(CD83);IMPDH2(IMPDH2);MEF2C(MEF2C);PRDX1(PRDX1);LOC106047656(LOC106047656);JAG2(JAG2);BST1(BST1);CD151(CD151);DNAJB9(DNAJB9);ITGB2(ITGB2);PTPRC(PTPRC);SPI1(SPI1);SOX13(SOX13);CCR7(CCR7);AP3B1(AP3B1);PDE5A(PDE5A);LOC106049922(LOC106049922);RAC2(RAC2);DROSHA(DROSHA);DUSP3(DUSP3);IL2RA(IL2RA);PRKCB(…	135/2445	580/13999	0.232759
GO:0034154	BP	toll-like receptor 7 signaling pathway	0	6	6	7	0.000168156	0.0167173	-	PIK3AP1(PIK3AP1);LOC106032856(LOC106032856);PTPN22(PTPN22);LOC106032855(LOC106032855);TLR7(TLR7);RSAD2(RSAD2)	6/2445	7/13999	0.857143
GO:0070665	BP	positive regulation of leukocyte proliferation	8	35	43	144	0.000168371	0.0167173	LOC106049876(LOC106049876);IGF2(IGF2);IL6(IL6);LOC106049853(LOC106049853);HHLA2(HHLA2);LOC106049921(LOC106049921);LOC125181276(LOC125181276);LOC106049850(LOC106049850)	CD81(CD81);TFRC(TFRC);LOC106041040(LOC106041040);CD74(CD74);MEF2C(MEF2C);BST1(BST1);PTPRC(PTPRC);CCR7(CCR7);LOC106049922(LOC106049922);IL2RA(IL2RA);SYK(SYK);LOC106032856(LOC106032856);NCKAP1L(NCKAP1L);CD80(CD80);LOC106049715(LOC106049715);PTPN22(PTPN22);TLR4(TLR4);TICAM1(TICAM1);TACR1(TACR1);CD40(CD40);IL15(IL15);CD86(CD86);IGF1(IGF1);CD244(CD244);LOC106032855(LOC106032855);EBI3(EBI3);CARD11(CARD…	43/2445	144/13999	0.298611
GO:0030315	CC	T-tubule	3	19	22	58	0.00016995	0.0167666	EDNRA(EDNRA);LOC106029948(LOC106029948);CACNB3(CACNB3)	ATP1A1(ATP1A1);BIN1(BIN1);LOC106029333(LOC106029333);CACNA1S(CACNA1S);CACNG1(CACNG1);ANK3(ANK3);AKAP6(AKAP6);DAG1(DAG1);TGFB3(TGFB3);KCNJ2(KCNJ2);EZR(EZR);CAPN3(CAPN3);KCNJ11(KCNJ11);LOC106036851(LOC106036851);CAV3(CAV3);ESR1(ESR1);ADRA1A(ADRA1A);KCNN2(KCNN2);NOS1(NOS1)	22/2445	58/13999	0.37931
GO:0042805	MF	actinin binding	3	16	19	47	0.000176058	0.0172593	LOC125179667(LOC125179667);MICALL2(MICALL2);ADORA2A(ADORA2A)	CSRP3(CSRP3);LOC106031895(LOC106031895);MYBPH(MYBPH);MYOM1(MYOM1);SYNPO2(SYNPO2);XIRP1(XIRP1);LDB3(LDB3);MYPN(MYPN);MYBPC1(MYBPC1);MYOT(MYOT);MYOM3(MYOM3);SMN1(SMN1);DAG1(DAG1);MYOM2(MYOM2);LOC106029845(LOC106029845);KCNN2(KCNN2)	19/2445	47/13999	0.404255
GO:0032946	BP	positive regulation of mononuclear cell proliferation	8	34	42	140	0.00017812	0.0173516	LOC106049876(LOC106049876);IGF2(IGF2);IL6(IL6);LOC106049853(LOC106049853);HHLA2(HHLA2);LOC106049921(LOC106049921);LOC125181276(LOC125181276);LOC106049850(LOC106049850)	CD81(CD81);TFRC(TFRC);LOC106041040(LOC106041040);CD74(CD74);MEF2C(MEF2C);BST1(BST1);PTPRC(PTPRC);CCR7(CCR7);LOC106049922(LOC106049922);IL2RA(IL2RA);SYK(SYK);LOC106032856(LOC106032856);NCKAP1L(NCKAP1L);CD80(CD80);LOC106049715(LOC106049715);PTPN22(PTPN22);TLR4(TLR4);TICAM1(TICAM1);TACR1(TACR1);CD40(CD40);IL15(IL15);CD86(CD86);IGF1(IGF1);CD244(CD244);LOC106032855(LOC106032855);EBI3(EBI3);CARD11(CARD…	42/2445	140/13999	0.3
GO:0051146	BP	striated muscle cell differentiation	29	79	108	448	0.000184373	0.0178484	HDAC2(HDAC2);LOC106036117(LOC106036117);NACA(NACA);LAMB1(LAMB1);RGS4(RGS4);WASF3(WASF3);PAK1(PAK1);FZD7(FZD7);GLIS1(GLIS1);IGF2(IGF2);SHOX2(SHOX2);LOC106049157(LOC106049157);POMGNT2(POMGNT2);MYF5(MYF5);CCNB1(CCNB1);LOC106036306(LOC106036306);POMT2(POMT2);GDF15(GDF15);KATNA1(KATNA1);LOC106043174(LOC106043174);GATA6(GATA6);NUAK2(NUAK2);ADGRB1(ADGRB1);CBY1(CBY1);MSX1(MSX1);NEK5(NEK5);SGCZ(SGCZ);NRG1…	ACTC1(ACTC1);ACTN2(ACTN2);BVES(BVES);CASQ2(CASQ2);CSRP3(CSRP3);KLHL40(KLHL40);KLHL41(KLHL41);LOC125182090(LOC125182090);MYBPH(MYBPH);MYOM1(MYOM1);OBSCN(OBSCN);PGK1(PGK1);PRKG1(PRKG1);RCAN1(RCAN1);TMOD1(TMOD1);TPI1(TPI1);ADSS1(ADSS1);LDB3(LDB3);MYPN(MYPN);ANKRD1(ANKRD1);TOMM70(TOMM70);SGCD(SGCD);MYBPC1(MYBPC1);PKM(PKM);SGCG(SGCG);LDHA(LDHA);LMOD3(LMOD3);TLN1(TLN1);HOPX(HOPX);MEF2C(MEF2C);SGCB(SGCB…	108/2445	448/13999	0.241071
GO:0016529	CC	sarcoplasmic reticulum	4	20	24	66	0.000187864	0.0180735	P3H3(P3H3);RASD1(RASD1);THBS1(THBS1);LOC125181006(LOC125181006)	CASQ2(CASQ2);JPH2(JPH2);KLHL41(KLHL41);LOC125182090(LOC125182090);PLN(PLN);JPH1(JPH1);SRL(SRL);LOC106029545(LOC106029545);CACNA1S(CACNA1S);ANK3(ANK3);AKAP6(AKAP6);TMEM38B(TMEM38B);JSRP1(JSRP1);S100A1(S100A1);LOC125180864(LOC125180864);ATP2A3(ATP2A3);CALR3(CALR3);LOC106048585(LOC106048585);LOC106048558(LOC106048558);NOS1(NOS1)	24/2445	66/13999	0.363636
GO:0032496	BP	response to lipopolysaccharide	26	61	87	347	0.000192002	0.0183219	F3(F3);FOS(FOS);HDAC2(HDAC2);JUN(JUN);PROS1(PROS1);TNFRSF1B(TNFRSF1B);PRDM1(PRDM1);EDNRA(EDNRA);ADM(ADM);EPHA3(EPHA3);PAWR(PAWR);CFD(CFD);IL6(IL6);JUND(JUND);TNFRSF11B(TNFRSF11B);LOC106041918(LOC106041918);ASL(ASL);KCNJ8(KCNJ8);CSF3(CSF3);SOCS1(SOCS1);LOC125181415(LOC125181415);NGF(NGF);LOC125181064(LOC125181064);LOC106044189(LOC106044189);LOC106035805(LOC106035805);APOB(APOB)	LOC106047130(LOC106047130);LOC106048016(LOC106048016);LOC106041040(LOC106041040);ANKRD1(ANKRD1);MEF2C(MEF2C);MMP9(MMP9);TNIP1(TNIP1);CCR7(CCR7);CD36(CD36);HCK(HCK);PDE5A(PDE5A);LOC106041919(LOC106041919);PTAFR(PTAFR);CASP8(CASP8);LOC106032856(LOC106032856);FASLG(FASLG);LOC106036138(LOC106036138);PDE2A(PDE2A);COMT(COMT);CD80(CD80);LOC106049715(LOC106049715);PTPN22(PTPN22);LY86(LY86);LOC106029457(L…	87/2445	347/13999	0.25072
GO:0005216	MF	ion channel activity	41	63	104	429	0.000192812	0.0183219	ANXA2(ANXA2);KCNE4(KCNE4);LOC125184029(LOC125184029);GJC1(GJC1);ATP6(ATP6);LOC125181678(LOC125181678);CACNA1G(CACNA1G);P2RX6(P2RX6);GPR89B(GPR89B);KCNJ8(KCNJ8);TMC3(TMC3);KCNG3(KCNG3);LOC125181793(LOC125181793);SCN4B(SCN4B);LOC125180649(LOC125180649);RHAG(RHAG);P2RX3(P2RX3);GABRG1(GABRG1);KCNK18(KCNK18);RHBG(RHBG);IL1RAPL1(IL1RAPL1);SLC26A7(SLC26A7);ANO2(ANO2);SLC26A6(SLC26A6);LOC106029948(LOC106…	ATP5F1A(ATP5F1A);CLIC5(CLIC5);JPH2(JPH2);P2RX5(P2RX5);ATP6AP1(ATP6AP1);CACNA1S(CACNA1S);CACNG1(CACNG1);GABRA3(GABRA3);CHRNA1(CHRNA1);TMEM38B(TMEM38B);CHRNG(CHRNG);KCNJ2(KCNJ2);SLC12A5(SLC12A5);SLC26A8(SLC26A8);KCNJ11(KCNJ11);NCALD(NCALD);KCNH2(KCNH2);LOC106036851(LOC106036851);CLCN4(CLCN4);SCN4A(SCN4A);CACNA1H(CACNA1H);ITPR3(ITPR3);KCNN2(KCNN2);CACNA2D3(CACNA2D3);GRIA1(GRIA1);AQP1(AQP1);SMIM38(SM…	104/2445	429/13999	0.242424
GO:0050867	BP	positive regulation of cell activation	24	54	78	305	0.000207969	0.0195227	CCN2(CCN2);HSP90AA1(HSP90AA1);HSPH1(HSPH1);THBS1(THBS1);PRDM1(PRDM1);BCL10(BCL10);PDPN(PDPN);PAK1(PAK1);THY1(THY1);LOC106049876(LOC106049876);IGF2(IGF2);IL6(IL6);LOC125179680(LOC125179680);SOCS1(SOCS1);LOC106049853(LOC106049853);LOC106039090(LOC106039090);CD226(CD226);HHLA2(HHLA2);LOC125181788(LOC125181788);LOC106049921(LOC106049921);LOC106048600(LOC106048600);LOC125181276(LOC125181276);CFTR(CFTR…	CD81(CD81);LOC106047130(LOC106047130);TFRC(TFRC);LOC106041040(LOC106041040);CD74(CD74);CD83(CD83);MEF2C(MEF2C);BST1(BST1);ITGB2(ITGB2);PTPRC(PTPRC);PDGFB(PDGFB);CCR7(CCR7);AP3B1(AP3B1);CAPN3(CAPN3);LOC106049922(LOC106049922);IL2RA(IL2RA);BTK(BTK);LOC106029343(LOC106029343);TAFA3(TAFA3);PTAFR(PTAFR);SYK(SYK);LOC106032856(LOC106032856);IL2RG(IL2RG);NCKAP1L(NCKAP1L);CD80(CD80);LOC106049715(LOC106049…	78/2445	305/13999	0.255738
GO:0070098	BP	chemokine-mediated signaling pathway	6	15	21	55	0.000213112	0.0198849	LOC106041918(LOC106041918);FOXC1(FOXC1);GPR17(GPR17);ACKR2(ACKR2);LOC125181299(LOC125181299);LOC106048600(LOC106048600)	LOC106041040(LOC106041040);LOC106041041(LOC106041041);CCR7(CCR7);LOC106041919(LOC106041919);LOC125183261(LOC125183261);PTK2B(PTK2B);LOC106045892(LOC106045892);LOC106041089(LOC106041089);LOC106041492(LOC106041492);CXCR4(CXCR4);CCR2(CCR2);CMKLR1(CMKLR1);LOC106038357(LOC106038357);LOC106045913(LOC106045913);MPL(MPL)	21/2445	55/13999	0.381818
GO:0002521	BP	leukocyte differentiation	34	83	117	495	0.000236965	0.0215395	ANXA2(ANXA2);FOS(FOS);HSP90AA1(HSP90AA1);JUN(JUN);ZFP36L1(ZFP36L1);MED12(MED12);PRDM1(PRDM1);FZD7(FZD7);CFD(CFD);LOC106049876(LOC106049876);IL6(IL6);LOC106049157(LOC106049157);ZFPM1(ZFPM1);CAMK4(CAMK4);CSF3(CSF3);LOC125181542(LOC125181542);PAX1(PAX1);LOC106043174(LOC106043174);SOCS1(SOCS1);LOC106049853(LOC106049853);BATF3(BATF3);SFRP1(SFRP1);IRF7(IRF7);LRRC17(LRRC17);BCL11B(BCL11B);NHEJ1(NHEJ1);S…	CSF1R(CSF1R);TFRC(TFRC);LOC106041040(LOC106041040);CD74(CD74);CD83(CD83);MEF2C(MEF2C);INPP4B(INPP4B);JAG2(JAG2);MMP9(MMP9);DNAJB9(DNAJB9);PTPRC(PTPRC);SPI1(SPI1);SOX13(SOX13);CCR7(CCR7);EVI2B(EVI2B);AP3B1(AP3B1);LOC106049922(LOC106049922);DROSHA(DROSHA);GAB3(GAB3);IL2RA(IL2RA);ZNF608(ZNF608);BTK(BTK);LOC106029343(LOC106029343);CASP8(CASP8);XRCC4(XRCC4);SYK(SYK);C1QA(C1QA);SATB1(SATB1);SLC9B2(SLC9…	117/2445	495/13999	0.236364
GO:0002688	BP	regulation of leukocyte chemotaxis	9	22	31	95	0.000237422	0.0215395	THBS1(THBS1);EDNRA(EDNRA);IL6(IL6);EDN3(EDN3);LOC106041918(LOC106041918);MST1(MST1);LOC106048600(LOC106048600);CFTR(CFTR);F7(F7)	CSF1R(CSF1R);LGMN(LGMN);LOC106047130(LOC106047130);LOC106041040(LOC106041040);CD74(CD74);LOC106041041(LOC106041041);BST1(BST1);CCR7(CCR7);PLA2G7(PLA2G7);RAC2(RAC2);LOC106041919(LOC106041919);LOC106049230(LOC106049230);NCKAP1L(NCKAP1L);LOC106049715(LOC106049715);PTK2B(PTK2B);C3AR1(C3AR1);CCR2(CCR2);CALR3(CALR3);CMKLR1(CMKLR1);LOC125181249(LOC125181249);LOC106038357(LOC106038357);LOC106045913(LOC10…	31/2445	95/13999	0.326316
GO:0071624	BP	positive regulation of granulocyte chemotaxis	3	10	13	27	0.000237798	0.0215395	EDNRA(EDNRA);LOC106041918(LOC106041918);LOC106048600(LOC106048600)	LOC106047130(LOC106047130);CD74(CD74);CCR7(CCR7);RAC2(RAC2);LOC106041919(LOC106041919);NCKAP1L(NCKAP1L);LOC106049715(LOC106049715);C3AR1(C3AR1);LOC125181249(LOC125181249);LOC106045913(LOC106045913)	13/2445	27/13999	0.481481
GO:0030003	BP	cellular cation homeostasis	45	93	138	600	0.000249255	0.022446	ANXA2(ANXA2);IBTK(IBTK);EDNRA(EDNRA);PLCG1(PLCG1);ADM(ADM);PAWR(PAWR);THY1(THY1);CFD(CFD);EDN3(EDN3);TGM2(TGM2);CACNA1G(CACNA1G);RAB39A(RAB39A);C1QTNF1(C1QTNF1);GPR89B(GPR89B);ABCB6(ABCB6);LOC106048542(LOC106048542);DDIT3(DDIT3);RXFP3(RXFP3);STX5(STX5);LOC125181793(LOC125181793);NGF(NGF);GPR17(GPR17);SNAPIN(SNAPIN);UTS2R(UTS2R);GPR3(GPR3);P2RX3(P2RX3);FGF2(FGF2);NPSR1(NPSR1);SLC26A7(SLC26A7);HPX(…	ATP1A1(ATP1A1);CASQ2(CASQ2);CSRP3(CSRP3);JPH2(JPH2);LOC125182090(LOC125182090);P2RX5(P2RX5);PLN(PLN);PRKG1(PRKG1);TFRC(TFRC);LOC106041040(LOC106041040);JPH1(JPH1);LETM1(LETM1);P2RY8(P2RY8);LOC106029333(LOC106029333);LOC106029545(LOC106029545);CACNA1S(CACNA1S);LOC106047656(LOC106047656);INPP4B(INPP4B);ATP6V1A(ATP6V1A);AKAP6(AKAP6);JSRP1(JSRP1);PTPRC(PTPRC);KCNJ2(KCNJ2);SLC12A5(SLC12A5);STC2(STC2);…	138/2445	600/13999	0.23
GO:0034764	BP	positive regulation of transmembrane transport	28	37	65	246	0.000258602	0.0231531	HSPA2(HSPA2);EDNRA(EDNRA);PLCG1(PLCG1);CREBL2(CREBL2);EPHB2(EPHB2);PAK1(PAK1);THY1(THY1);EDN3(EDN3);CAPN10(CAPN10);LOC125181833(LOC125181833);LOC125181653(LOC125181653);LOC125181778(LOC125181778);TERT(TERT);PIRT(PIRT);LOC125181743(LOC125181743);P2RX3(P2RX3);NPSR1(NPSR1);ARC(ARC);SLC26A6(SLC26A6);LRRC52(LRRC52);CACNB3(CACNB3);DPP6(DPP6);LOC125182796(LOC125182796);CFTR(CFTR);LRRC55(LRRC55);CACNG2(C…	ACTN2(ACTN2);JPH2(JPH2);P2RX5(P2RX5);PRKG1(PRKG1);KLF15(KLF15);LOC106029545(LOC106029545);SORBS1(SORBS1);ANK3(ANK3);AKAP6(AKAP6);CTSS(CTSS);RASA1(RASA1);KCNJ2(KCNJ2);RHOQ(RHOQ);RGS9(RGS9);CAPN3(CAPN3);ARL6IP1(ARL6IP1);AKAP5(AKAP5);KCNJ11(KCNJ11);ERBB4(ERBB4);S100A1(S100A1);KCNH2(KCNH2);C1QTNF12(C1QTNF12);PTAFR(PTAFR);GLRX(GLRX);LOC106030041(LOC106030041);KCNE1(KCNE1);LOC125180867(LOC125180867);CR…	65/2445	246/13999	0.264228
GO:0010469	BP	regulation of signaling receptor activity	48	60	108	452	0.000264151	0.0232359	CCN2(CCN2);ECRG4(ECRG4);MDK(MDK);PHLDA2(PHLDA2);SEMA3A(SEMA3A);ADM(ADM);ADRA2A(ADRA2A);WNT11(WNT11);EPHA3(EPHA3);CMTM3(CMTM3);EPHB2(EPHB2);ZFYVE28(ZFYVE28);FGF16(FGF16);IGF2(IGF2);IL6(IL6);TNFRSF11B(TNFRSF11B);EDN3(EDN3);LOC106041918(LOC106041918);LOC106049157(LOC106049157);BMP7(BMP7);GDF15(GDF15);EPHA5(EPHA5);CSF3(CSF3);BMP5(BMP5);EPGN(EPGN);LOC125181793(LOC125181793);NGF(NGF);PROK1(PROK1);SPATA…	GPI(GPI);SPP1(SPP1);LOC106041040(LOC106041040);LOC125179668(LOC125179668);LOC106041041(LOC106041041);LOC106042170(LOC106042170);TNFSF15(TNFSF15);ZNF106(ZNF106);MEF2C(MEF2C);JAG2(JAG2);TGFB3(TGFB3);PDGFB(PDGFB);KLHL24(KLHL24);STC2(STC2);C1QTNF4(C1QTNF4);RGS9(RGS9);AREG(AREG);LOC106041919(LOC106041919);EGF(EGF);C1QTNF12(C1QTNF12);CAV3(CAV3);GSG1L(GSG1L);FASLG(FASLG);NCF1(NCF1);LOC125183261(LOC12518…	108/2445	452/13999	0.238938
GO:0008236	MF	serine-type peptidase activity	13	28	41	138	0.000265696	0.0232359	F3(F3);LOC106048041(LOC106048041);CFD(CFD);LOC106029934(LOC106029934);MST1(MST1);LOC106048772(LOC106048772);PRSS12(PRSS12);TYSND1(TYSND1);DPP10(DPP10);LOC106035178(LOC106035178);DPP6(DPP6);F7(F7);LOC125181757(LOC125181757)	CTSD(CTSD);CPE(CPE);CTSA(CTSA);MMP9(MMP9);CTSS(CTSS);HABP2(HABP2);LOC106034120(LOC106034120);PLAT(PLAT);C1QA(C1QA);TMPRSS3(TMPRSS3);LOC106043937(LOC106043937);IMMP2L(IMMP2L);C1QC(C1QC);PREPL(PREPL);CORIN(CORIN);C1QB(C1QB);LOC106029847(LOC106029847);LOC125181466(LOC125181466);LOC106033168(LOC106033168);ACE(ACE);RHBDD1(RHBDD1);TMPRSS5(TMPRSS5);MASP1(MASP1);RHBDL3(RHBDL3);LOC125181464(LOC125181464);…	41/2445	138/13999	0.297101
GO:0001817	BP	regulation of cytokine production	39	89	128	551	0.000267914	0.0232359	HDAC2(HDAC2);HSP90AB1(HSP90AB1);THBS1(THBS1);LOC106036881(LOC106036881);LOC106029463(LOC106029463);POLR3F(POLR3F);RGCC(RGCC);BCL10(BCL10);ADRA2A(ADRA2A);SNAI2(SNAI2);WNT11(WNT11);TWIST1(TWIST1);CFD(CFD);LOC106049876(LOC106049876);IL6(IL6);NOP53(NOP53);ADAM33(ADAM33);SPHK1(SPHK1);LOC125179680(LOC125179680);RAB7B(RAB7B);ZFPM1(ZFPM1);TRIL(TRIL);DDIT3(DDIT3);LOC125181542(LOC125181542);SOCS1(SOCS1);LO…	CSF1R(CSF1R);HK1(HK1);LOC106047130(LOC106047130);LOC106040417(LOC106040417);LOC106041040(LOC106041040);CD74(CD74);LOC106041041(LOC106041041);ATP6AP2(ATP6AP2);APOD(APOD);GPRC5B(GPRC5B);CD83(CD83);BIRC2(BIRC2);SPTBN1(SPTBN1);TNFSF15(TNFSF15);LOC106041632(LOC106041632);LOC106047656(LOC106047656);CD58(CD58);TGFB3(TGFB3);CARD9(CARD9);EZR(EZR);CCR7(CCR7);LOC106045865(LOC106045865);LOC106046592(LOC10604…	128/2445	551/13999	0.232305
GO:0006873	BP	cellular ion homeostasis	47	94	141	616	0.000268161	0.0232359	ANXA2(ANXA2);IBTK(IBTK);EDNRA(EDNRA);PLCG1(PLCG1);ADM(ADM);PAWR(PAWR);THY1(THY1);CFD(CFD);EDN3(EDN3);TGM2(TGM2);CACNA1G(CACNA1G);RAB39A(RAB39A);C1QTNF1(C1QTNF1);GPR89B(GPR89B);ABCB6(ABCB6);LOC106048542(LOC106048542);DDIT3(DDIT3);RXFP3(RXFP3);STX5(STX5);LOC125181793(LOC125181793);NGF(NGF);GPR17(GPR17);SNAPIN(SNAPIN);UTS2R(UTS2R);GPR3(GPR3);RHAG(RHAG);P2RX3(P2RX3);FGF2(FGF2);NPSR1(NPSR1);SLC26A7(SL…	ATP1A1(ATP1A1);CASQ2(CASQ2);CSRP3(CSRP3);JPH2(JPH2);LOC125182090(LOC125182090);P2RX5(P2RX5);PLN(PLN);PRKG1(PRKG1);TFRC(TFRC);LOC106041040(LOC106041040);JPH1(JPH1);LETM1(LETM1);P2RY8(P2RY8);LOC106029333(LOC106029333);LOC106029545(LOC106029545);CACNA1S(CACNA1S);LOC106047656(LOC106047656);INPP4B(INPP4B);ATP6V1A(ATP6V1A);AKAP6(AKAP6);JSRP1(JSRP1);PTPRC(PTPRC);KCNJ2(KCNJ2);SLC12A5(SLC12A5);STC2(STC2);…	141/2445	616/13999	0.228896
GO:0048514	BP	blood vessel morphogenesis	74	67	141	616	0.000268161	0.0232359	ANXA2(ANXA2);CCN1(CCN1);CCN2(CCN2);F3(F3);JUN(JUN);LOC106048041(LOC106048041);PPP1R16B(PPP1R16B);RHOB(RHOB);SPRED1(SPRED1);THBS1(THBS1);ZFP36L1(ZFP36L1);GJC1(GJC1);MEIS1(MEIS1);LOC106029463(LOC106029463);PRDM1(PRDM1);TGFBI(TGFBI);RGCC(RGCC);EDNRA(EDNRA);PLK2(PLK2);SEMA3A(SEMA3A);PLCG1(PLCG1);PRRX1(PRRX1);ADM(ADM);WNT11(WNT11);EPHA3(EPHA3);MEOX2(MEOX2);TBX4(TBX4);EPHB2(EPHB2);TWIST1(TWIST1);TBX2(T…	BVES(BVES);LOC106048916(LOC106048916);MB(MB);PGK1(PGK1);LOC106041040(LOC106041040);E2F8(E2F8);ANGPTL4(ANGPTL4);CDH13(CDH13);APOD(APOD);MCAM(MCAM);MMP9(MMP9);DAG1(DAG1);RASA1(RASA1);ITGB2(ITGB2);PDGFB(PDGFB);WARS1(WARS1);SPI1(SPI1);PROX1(PROX1);CD36(CD36);NRXN3(NRXN3);HEY1(HEY1);PRKCB(PRKCB);S100A1(S100A1);EGF(EGF);CASP8(CASP8);SYK(SYK);AQP1(AQP1);FASLG(FASLG);LOC125183261(LOC125183261);LOC1060497…	141/2445	616/13999	0.228896
GO:0015267	MF	channel activity	43	67	110	462	0.000268528	0.0232359	ANXA2(ANXA2);KCNE4(KCNE4);LOC125184029(LOC125184029);GJC1(GJC1);ATP6(ATP6);LOC125181678(LOC125181678);CACNA1G(CACNA1G);P2RX6(P2RX6);GPR89B(GPR89B);KCNJ8(KCNJ8);TMC3(TMC3);KCNG3(KCNG3);LOC125181793(LOC125181793);LOC125181556(LOC125181556);SCN4B(SCN4B);LOC125180649(LOC125180649);RHAG(RHAG);P2RX3(P2RX3);GABRG1(GABRG1);KCNK18(KCNK18);RHBG(RHBG);IL1RAPL1(IL1RAPL1);SLC26A7(SLC26A7);ANO2(ANO2);SLC26A6(S…	ATP5F1A(ATP5F1A);CLIC5(CLIC5);JPH2(JPH2);P2RX5(P2RX5);AQP9(AQP9);ATP6AP1(ATP6AP1);CACNA1S(CACNA1S);CACNG1(CACNG1);GABRA3(GABRA3);CHRNA1(CHRNA1);TMEM38B(TMEM38B);CHRNG(CHRNG);KCNJ2(KCNJ2);SLC12A5(SLC12A5);SLC26A8(SLC26A8);KCNJ11(KCNJ11);NCALD(NCALD);KCNH2(KCNH2);LOC106036851(LOC106036851);CLCN4(CLCN4);SCN4A(SCN4A);CACNA1H(CACNA1H);ITPR3(ITPR3);KCNN2(KCNN2);CACNA2D3(CACNA2D3);GRIA1(GRIA1);AQP1(AQP1…	110/2445	462/13999	0.238095
GO:0050817	BP	coagulation	34	39	73	284	0.000277675	0.0237717	ANXA2(ANXA2);F3(F3);HDAC2(HDAC2);LOC106048041(LOC106048041);PROS1(PROS1);TFPI2(TFPI2);THBS1(THBS1);ADRA2A(ADRA2A);COL1A1(COL1A1);PDPN(PDPN);CFD(CFD);MAFF(MAFF);IL6(IL6);LOC106029934(LOC106029934);PEAR1(PEAR1);P2RX6(P2RX6);C1QTNF1(C1QTNF1);RAP2B(RAP2B);ZFPM1(ZFPM1);ADORA2A(ADORA2A);SERPING1(SERPING1);GATA6(GATA6);LOC106048983(LOC106048983);ADAMTS18(ADAMTS18);GGCX(GGCX);P2RX3(P2RX3);LOC106035178(LO…	P2RX5(P2RX5);PRKG1(PRKG1);PIK3R5(PIK3R5);A2M(A2M);P2RY8(P2RY8);AKAP1(AKAP1);MICAL1(MICAL1);PDGFB(PDGFB);CD36(CD36);F13A1(F13A1);AP3B1(AP3B1);PRKCB(PRKCB);LOC106045666(LOC106045666);PLAT(PLAT);PRKAR1B(PRKAR1B);ITPR3(ITPR3);SYK(SYK);LCP2(LCP2);LOC106046287(LOC106046287);LOC106046282(LOC106046282);PIK3R6(PIK3R6);TLR4(TLR4);LOC125181466(LOC125181466);RAD51C(RAD51C);LOC106049124(LOC106049124);CD40(CD4…	73/2445	284/13999	0.257042
GO:0030239	BP	myofibril assembly	7	36	43	147	0.000277926	0.0237717	HDAC2(HDAC2);NACA(NACA);LOC106036306(LOC106036306);POMT2(POMT2);KATNA1(KATNA1);NUAK2(NUAK2);SGCZ(SGCZ)	ACTC1(ACTC1);ACTN2(ACTN2);BVES(BVES);CASQ2(CASQ2);CSRP3(CSRP3);KLHL41(KLHL41);LOC125182090(LOC125182090);MYBPH(MYBPH);MYOM1(MYOM1);OBSCN(OBSCN);TMOD1(TMOD1);LDB3(LDB3);MYPN(MYPN);ANKRD1(ANKRD1);SGCD(SGCD);MYBPC1(MYBPC1);SGCG(SGCG);LMOD3(LMOD3);TLN1(TLN1);MEF2C(MEF2C);MYOM3(MYOM3);SMN1(SMN1);MYOZ1(MYOZ1);DAG1(DAG1);ITGB2(ITGB2);MYOZ2(MYOZ2);PROX1(PROX1);MYOM2(MYOM2);LOC106029845(LOC106029845);CAPN…	43/2445	147/13999	0.292517
GO:0005198	MF	structural molecule activity	76	77	153	677	0.000279323	0.0237717	EMILIN2(EMILIN2);LOC125181361(LOC125181361);RPL18A(RPL18A);RPL35A(RPL35A);LOC106036881(LOC106036881);RPL32(RPL32);NUP88(NUP88);LAMB1(LAMB1);RPS12(RPS12);RPL26L1(RPL26L1);RPL17(RPL17);SAV1(SAV1);RPS29(RPS29);RPL39(RPL39);RPL24(RPL24);RPS3(RPS3);TUBB4B(TUBB4B);RPS20(RPS20);NID2(NID2);RPL13(RPL13);RPL22L1(RPL22L1);RPL14(RPL14);RPLP1(RPLP1);TPM4(TPM4);EPB41L2(EPB41L2);COL1A1(COL1A1);RPL36(RPL36);RPLP…	ACTN2(ACTN2);BVES(BVES);CLDN5(CLDN5);CSRP3(CSRP3);JPH2(JPH2);LOC106047196(LOC106047196);MAP4(MAP4);MYBPH(MYBPH);MYOM1(MYOM1);OBSCN(OBSCN);LOC106047195(LOC106047195);LOC106036876(LOC106036876);SGCD(SGCD);MYL1(MYL1);MYBPC1(MYBPC1);ACTR10(ACTR10);SGCG(SGCG);JPH1(JPH1);NEB(NEB);MYOT(MYOT);SYNM(SYNM);PGM5(PGM5);AKAP1(AKAP1);SPTBN1(SPTBN1);TLN1(TLN1);SGCB(SGCB);MYOM3(MYOM3);FRMD3(FRMD3);PPL(PPL);LOC125…	153/2445	677/13999	0.225997
GO:0051480	BP	regulation of cytosolic calcium ion concentration	28	46	74	289	0.000286747	0.0242056	ANXA2(ANXA2);IBTK(IBTK);EDNRA(EDNRA);PLCG1(PLCG1);ADM(ADM);PAWR(PAWR);THY1(THY1);TGM2(TGM2);CACNA1G(CACNA1G);C1QTNF1(C1QTNF1);DDIT3(DDIT3);RXFP3(RXFP3);LOC125181793(LOC125181793);GPR17(GPR17);UTS2R(UTS2R);GPR3(GPR3);P2RX3(P2RX3);FGF2(FGF2);NPSR1(NPSR1);LOC125180832(LOC125180832);GCK(GCK);LOC125181299(LOC125181299);CACNB3(CACNB3);LOC106048600(LOC106048600);TRPC4(TRPC4);GRIN2B(GRIN2B);TRPC7(TRPC7);…	JPH2(JPH2);P2RX5(P2RX5);PLN(PLN);PRKG1(PRKG1);JPH1(JPH1);LETM1(LETM1);P2RY8(P2RY8);LOC106029333(LOC106029333);AKAP6(AKAP6);PTPRC(PTPRC);CCR7(CCR7);CD36(CD36);CAPN3(CAPN3);AKAP5(AKAP5);LOC106041919(LOC106041919);CAV3(CAV3);ESR1(ESR1);ADRA1A(ADRA1A);ITPR3(ITPR3);GRIA1(GRIA1);SMIM38(SMIM38);FASLG(FASLG);CACFD1(CACFD1);LOC106049715(LOC106049715);PTK2B(PTK2B);SCGN(SCGN);LOC106045778(LOC106045778);CYSL…	74/2445	289/13999	0.256055
GO:0048018	MF	receptor ligand activity	38	44	82	327	0.000287548	0.0242056	CCN2(CCN2);ECRG4(ECRG4);MDK(MDK);SEMA3A(SEMA3A);ADM(ADM);WNT11(WNT11);EPHA3(EPHA3);CMTM3(CMTM3);FGF16(FGF16);IGF2(IGF2);IL6(IL6);TNFRSF11B(TNFRSF11B);EDN3(EDN3);LOC106041918(LOC106041918);LOC106049157(LOC106049157);BMP7(BMP7);GDF15(GDF15);EPHA5(EPHA5);CSF3(CSF3);BMP5(BMP5);EPGN(EPGN);NGF(NGF);PROK1(PROK1);SPATA5(SPATA5);NPY(NPY);THNSL2(THNSL2);FGF6(FGF6);FGF2(FGF2);WNT2(WNT2);LOC106040152(LOC1060…	GPI(GPI);SPP1(SPP1);LOC106041040(LOC106041040);LOC125179668(LOC125179668);LOC106041041(LOC106041041);TNFSF15(TNFSF15);ZNF106(ZNF106);JAG2(JAG2);TGFB3(TGFB3);PDGFB(PDGFB);STC2(STC2);C1QTNF4(C1QTNF4);AREG(AREG);LOC106041919(LOC106041919);EGF(EGF);C1QTNF12(C1QTNF12);FASLG(FASLG);LOC125183261(LOC125183261);PDE2A(PDE2A);LOC106049715(LOC106049715);LOC125180135(LOC125180135);LOC125180995(LOC125180995);L…	82/2445	327/13999	0.250765
GO:0002253	BP	activation of immune response	30	63	93	380	0.000291321	0.0243907	HSP90AA1(HSP90AA1);HSP90AB1(HSP90AB1);PROS1(PROS1);LOC106045781(LOC106045781);RGCC(RGCC);PLCG1(PLCG1);BCL10(BCL10);PAWR(PAWR);CMTM3(CMTM3);PAK1(PAK1);THY1(THY1);CFD(CFD);LOC106049876(LOC106049876);UBA52(UBA52);LOC125179680(LOC125179680);LOC106048542(LOC106048542);MYO1G(MYO1G);TRIL(TRIL);SERPING1(SERPING1);MUC4(MUC4);LOC106039090(LOC106039090);IRF7(IRF7);CD226(CD226);CACNB3(CACNB3);LOC125181276(LO…	CD81(CD81);LOC106047130(LOC106047130);A2M(A2M);MEF2C(MEF2C);LOC106047656(LOC106047656);CTSS(CTSS);ITGB2(ITGB2);PTPRC(PTPRC);CARD9(CARD9);EZR(EZR);TNIP1(TNIP1);CCR7(CCR7);CD36(CD36);HCK(HCK);LOC106049922(LOC106049922);PIK3AP1(PIK3AP1);DUSP3(DUSP3);PRKCB(PRKCB);S100A1(S100A1);BTK(BTK);VSIG4(VSIG4);LOC106029343(LOC106029343);PTAFR(PTAFR);CASP8(CASP8);C7(C7);SYK(SYK);C1QA(C1QA);LOC106032856(LOC106032…	93/2445	380/13999	0.244737
GO:0022803	MF	passive transmembrane transporter activity	43	67	110	463	0.000292953	0.024391	ANXA2(ANXA2);KCNE4(KCNE4);LOC125184029(LOC125184029);GJC1(GJC1);ATP6(ATP6);LOC125181678(LOC125181678);CACNA1G(CACNA1G);P2RX6(P2RX6);GPR89B(GPR89B);KCNJ8(KCNJ8);TMC3(TMC3);KCNG3(KCNG3);LOC125181793(LOC125181793);LOC125181556(LOC125181556);SCN4B(SCN4B);LOC125180649(LOC125180649);RHAG(RHAG);P2RX3(P2RX3);GABRG1(GABRG1);KCNK18(KCNK18);RHBG(RHBG);IL1RAPL1(IL1RAPL1);SLC26A7(SLC26A7);ANO2(ANO2);SLC26A6(S…	ATP5F1A(ATP5F1A);CLIC5(CLIC5);JPH2(JPH2);P2RX5(P2RX5);AQP9(AQP9);ATP6AP1(ATP6AP1);CACNA1S(CACNA1S);CACNG1(CACNG1);GABRA3(GABRA3);CHRNA1(CHRNA1);TMEM38B(TMEM38B);CHRNG(CHRNG);KCNJ2(KCNJ2);SLC12A5(SLC12A5);SLC26A8(SLC26A8);KCNJ11(KCNJ11);NCALD(NCALD);KCNH2(KCNH2);LOC106036851(LOC106036851);CLCN4(CLCN4);SCN4A(SCN4A);CACNA1H(CACNA1H);ITPR3(ITPR3);KCNN2(KCNN2);CACNA2D3(CACNA2D3);GRIA1(GRIA1);AQP1(AQP1…	110/2445	463/13999	0.237581
GO:0005102	MF	signaling receptor binding	131	172	303	1457	0.000294475	0.024391	CCN1(CCN1);CCN2(CCN2);DDX5(DDX5);ECRG4(ECRG4);HSP90AA1(HSP90AA1);HSP90AB1(HSP90AB1);HSPA2(HSPA2);HSPA8(HSPA8);LOC106048536(LOC106048536);MDK(MDK);SPRED1(SPRED1);THBS1(THBS1);SMURF2(SMURF2);BAMBI(BAMBI);LAMB1(LAMB1);MED12(MED12);TGFBI(TGFBI);FZD1(FZD1);TUBB4B(TUBB4B);SEMA3A(SEMA3A);PLCG1(PLCG1);ADM(ADM);ADRA2A(ADRA2A);GNAI1(GNAI1);CADM3(CADM3);LOC125181678(LOC125181678);WNT11(WNT11);EPHA3(EPHA3);L…	ACTN2(ACTN2);ATP5F1A(ATP5F1A);CD81(CD81);GPI(GPI);LCP1(LCP1);LOC106030828(LOC106030828);LOC106047130(LOC106047130);NCAM1(NCAM1);SPP1(SPP1);YWHAG(YWHAG);LOC106040417(LOC106040417);LOC106041040(LOC106041040);CPE(CPE);LOC125179668(LOC125179668);CD74(CD74);LOC106041041(LOC106041041);CANX(CANX);ATP6AP2(ATP6AP2);REEP1(REEP1);GPRC5B(GPRC5B);A2M(A2M);LOC106042170(LOC106042170);TLN1(TLN1);UBA3(UBA3);UBQLN…	303/2445	1457/13999	0.207962
GO:0003009	BP	skeletal muscle contraction	1	17	18	45	0.000303138	0.024965	HSP90AA1(HSP90AA1)	LOC106047196(LOC106047196);MB(MB);TNNI2(TNNI2);LOC106047195(LOC106047195);SYNM(SYNM);LOC106029545(LOC106029545);LOC125179675(LOC125179675);CHRNA1(CHRNA1);CHRNG(CHRNG);JSRP1(JSRP1);KCNJ2(KCNJ2);CAV3(CAV3);RCSD1(RCSD1);TLR4(TLR4);MYLK2(MYLK2);LOC125181863(LOC125181863);LOC106047197(LOC106047197)	18/2445	45/13999	0.4
GO:0060402	BP	calcium ion transport into cytosol	15	29	44	152	0.00030624	0.024965	IBTK(IBTK);EDNRA(EDNRA);PLCG1(PLCG1);PAWR(PAWR);THY1(THY1);CACNA1G(CACNA1G);DDIT3(DDIT3);NGF(NGF);P2RX3(P2RX3);FGF2(FGF2);NPSR1(NPSR1);CACNB3(CACNB3);LOC106048600(LOC106048600);GRIN2B(GRIN2B);DRD1(DRD1)	CASQ2(CASQ2);JPH2(JPH2);LOC125182090(LOC125182090);P2RX5(P2RX5);PLN(PLN);CANX(CANX);JPH1(JPH1);LETM1(LETM1);LOC106029333(LOC106029333);CACNA1S(CACNA1S);LOC106047656(LOC106047656);AKAP6(AKAP6);JSRP1(JSRP1);PTPRC(PTPRC);CCR7(CCR7);CAPN3(CAPN3);AKAP5(AKAP5);ADRA1A(ADRA1A);ITPR3(ITPR3);SMIM38(SMIM38);FASLG(FASLG);CLIC2(CLIC2);PTK2B(PTK2B);LOC106045778(LOC106045778);PTPN6(PTPN6);CCR2(CCR2);LOC10603835…	44/2445	152/13999	0.289474
GO:0097553	BP	calcium ion transmembrane import into cytosol	15	29	44	152	0.00030624	0.024965	IBTK(IBTK);EDNRA(EDNRA);PLCG1(PLCG1);PAWR(PAWR);THY1(THY1);CACNA1G(CACNA1G);DDIT3(DDIT3);NGF(NGF);P2RX3(P2RX3);FGF2(FGF2);NPSR1(NPSR1);CACNB3(CACNB3);LOC106048600(LOC106048600);GRIN2B(GRIN2B);DRD1(DRD1)	CASQ2(CASQ2);JPH2(JPH2);LOC125182090(LOC125182090);P2RX5(P2RX5);PLN(PLN);CANX(CANX);JPH1(JPH1);LETM1(LETM1);LOC106029333(LOC106029333);CACNA1S(CACNA1S);LOC106047656(LOC106047656);AKAP6(AKAP6);JSRP1(JSRP1);PTPRC(PTPRC);CCR7(CCR7);CAPN3(CAPN3);AKAP5(AKAP5);ADRA1A(ADRA1A);ITPR3(ITPR3);SMIM38(SMIM38);FASLG(FASLG);CLIC2(CLIC2);PTK2B(PTK2B);LOC106045778(LOC106045778);PTPN6(PTPN6);CCR2(CCR2);LOC10603835…	44/2445	152/13999	0.289474
GO:0044853	CC	plasma membrane raft	7	27	34	109	0.000319415	0.0256743	LOC106048089(LOC106048089);SPRED1(SPRED1);CFD(CFD);MYO1A(MYO1A);TRPC4(TRPC4);LOC125181580(LOC125181580);DRD1(DRD1)	ATP1A1(ATP1A1);BVES(BVES);HK1(HK1);CDH13(CDH13);LOC106029333(LOC106029333);AKAP6(AKAP6);DAG1(DAG1);ITGB2(ITGB2);EZR(EZR);CD36(CD36);PTCH1(PTCH1);HCK(HCK);ERBB4(ERBB4);LOC106036851(LOC106036851);CAV3(CAV3);CACNA1H(CACNA1H);CDH15(CDH15);ADRA1A(ADRA1A);AQP1(AQP1);FASLG(FASLG);LCP2(LCP2);SLC5A7(SLC5A7);LOC106029475(LOC106029475);CD8A(CD8A);SELPLG(SELPLG);NOS1(NOS1);PACSIN1(PACSIN1)	34/2445	109/13999	0.311927
GO:0042116	BP	macrophage activation	7	19	26	76	0.00032024	0.0256743	JUN(JUN);THBS1(THBS1);LOC125179680(LOC125179680);LOC106049853(LOC106049853);LOC106039090(LOC106039090);LOC106042636(LOC106042636);MUC6(MUC6)	LOC106047130(LOC106047130);CD74(CD74);ITGB2(ITGB2);SUCNR1(SUCNR1);TAFA3(TAFA3);SYK(SYK);LOC106032856(LOC106032856);LOC106045778(LOC106045778);LOC106041090(LOC106041090);TLR4(TLR4);TICAM1(TICAM1);LOC106029475(LOC106029475);TLR3(TLR3);LOC106039396(LOC106039396);LOC106032855(LOC106032855);LOC125179893(LOC125179893);CD93(CD93);SLC11A1(SLC11A1);TLR7(TLR7)	26/2445	76/13999	0.342105
GO:0022839	MF	ion gated channel activity	27	51	78	309	0.000321571	0.0256743	ANXA2(ANXA2);KCNE4(KCNE4);CACNA1G(CACNA1G);P2RX6(P2RX6);GPR89B(GPR89B);KCNJ8(KCNJ8);KCNG3(KCNG3);LOC125181793(LOC125181793);SCN4B(SCN4B);LOC125180649(LOC125180649);P2RX3(P2RX3);GABRG1(GABRG1);KCNK18(KCNK18);IL1RAPL1(IL1RAPL1);ANO2(ANO2);LOC106029948(LOC106029948);LRRC52(LRRC52);CACNB3(CACNB3);CACNA1B(CACNA1B);GRIN2B(GRIN2B);GRIA4(GRIA4);LOC106046278(LOC106046278);CFTR(CFTR);KCNH8(KCNH8);LRRC55(LR…	CLIC5(CLIC5);JPH2(JPH2);P2RX5(P2RX5);CACNA1S(CACNA1S);CACNG1(CACNG1);GABRA3(GABRA3);CHRNA1(CHRNA1);TMEM38B(TMEM38B);CHRNG(CHRNG);KCNJ2(KCNJ2);KCNJ11(KCNJ11);NCALD(NCALD);KCNH2(KCNH2);LOC106036851(LOC106036851);CLCN4(CLCN4);SCN4A(SCN4A);CACNA1H(CACNA1H);ITPR3(ITPR3);KCNN2(KCNN2);CACNA2D3(CACNA2D3);GRIA1(GRIA1);AQP1(AQP1);SMIM38(SMIM38);CLIC2(CLIC2);KCNT1(KCNT1);KCNAB2(KCNAB2);LOC106042157(LOC10604…	78/2445	309/13999	0.252427
GO:0051393	MF	alpha-actinin binding	1	15	16	38	0.000325593	0.0258313	ADORA2A(ADORA2A)	LOC106031895(LOC106031895);MYBPH(MYBPH);MYOM1(MYOM1);SYNPO2(SYNPO2);XIRP1(XIRP1);LDB3(LDB3);MYPN(MYPN);MYBPC1(MYBPC1);MYOT(MYOT);MYOM3(MYOM3);SMN1(SMN1);DAG1(DAG1);MYOM2(MYOM2);LOC106029845(LOC106029845);KCNN2(KCNN2)	16/2445	38/13999	0.421053
GO:0014074	BP	response to purine-containing compound	23	34	57	211	0.000328541	0.0258313	DUSP1(DUSP1);FOS(FOS);FOSL2(FOSL2);HDAC2(HDAC2);JUN(JUN);ZFP36L1(ZFP36L1);LOC106029463(LOC106029463);RPLP1(RPLP1);COL1A1(COL1A1);IL6(IL6);JUND(JUND);SPHK1(SPHK1);P2RX6(P2RX6);ASL(ASL);BCKDHA(BCKDHA);ADORA2A(ADORA2A);CAD(CAD);GATA6(GATA6);LOC125181064(LOC125181064);P2RX3(P2RX3);DNTT(DNTT);SLC26A6(SLC26A6);CFTR(CFTR)	CASQ2(CASQ2);LOC125182090(LOC125182090);P2RX5(P2RX5);PRKAA2(PRKAA2);LDHA(LDHA);BIRC2(BIRC2);AKAP1(AKAP1);AQP9(AQP9);CACNA1S(CACNA1S);AKAP6(AKAP6);EZR(EZR);AREG(AREG);KCNJ11(KCNJ11);PLAT(PLAT);PTAFR(PTAFR);ITPR3(ITPR3);AQP1(AQP1);PDE2A(PDE2A);LOC106049715(LOC106049715);PTK2B(PTK2B);LOC106045778(LOC106045778);LOC106041090(LOC106041090);KCNE1(KCNE1);CIB2(CIB2);PIK3CG(PIK3CG);P2RX1(P2RX1);IGF1(IGF1);…	57/2445	211/13999	0.270142
GO:0070663	BP	regulation of leukocyte proliferation	10	47	57	211	0.000328541	0.0258313	PRDM1(PRDM1);PAWR(PAWR);LOC106049876(LOC106049876);IGF2(IGF2);IL6(IL6);LOC106049853(LOC106049853);HHLA2(HHLA2);LOC106049921(LOC106049921);LOC125181276(LOC125181276);LOC106049850(LOC106049850)	CD81(CD81);TFRC(TFRC);LOC106041040(LOC106041040);CD74(CD74);MEF2C(MEF2C);LOC106047656(LOC106047656);BST1(BST1);PTPRC(PTPRC);CCR7(CCR7);PDE5A(PDE5A);LOC106049922(LOC106049922);RAC2(RAC2);IL2RA(IL2RA);BTK(BTK);LOC106029343(LOC106029343);SYK(SYK);LOC106032856(LOC106032856);LOC125183261(LOC125183261);NCKAP1L(NCKAP1L);CD80(CD80);LOC106049715(LOC106049715);PTPN22(PTPN22);LOC106041492(LOC106041492);TLR4…	57/2445	211/13999	0.270142
GO:0046631	BP	alpha-beta T cell activation	12	28	40	135	0.000333695	0.0260599	HSPH1(HSPH1);PRDM1(PRDM1);IL6(IL6);ZFPM1(ZFPM1);LOC106048542(LOC106048542);ADORA2A(ADORA2A);LOC125181542(LOC125181542);PAX1(PAX1);SOCS1(SOCS1);LOC106049853(LOC106049853);BCL11B(BCL11B);EOMES(EOMES)	CD83(CD83);PTPRC(PTPRC);CCR7(CCR7);AP3B1(AP3B1);SYK(SYK);SATB1(SATB1);LOC106048064(LOC106048064);IL2RG(IL2RG);NCKAP1L(NCKAP1L);CD80(CD80);PTPN22(PTPN22);IL15(IL15);CD86(CD86);VSIR(VSIR);LOC125179699(LOC125179699);DOCK2(DOCK2);IKZF1(IKZF1);CD244(CD244);EBI3(EBI3);LOC106049228(LOC106049228);CCR2(CCR2);GPR183(GPR183);BTLA(BTLA);SEMA4A(SEMA4A);FUT7(FUT7);LOC106038357(LOC106038357);RSAD2(RSAD2);LOC125…	40/2445	135/13999	0.296296
GO:0001525	BP	angiogenesis	59	61	120	514	0.000334813	0.0260599	ANXA2(ANXA2);CCN1(CCN1);CCN2(CCN2);F3(F3);JUN(JUN);LOC106048041(LOC106048041);PPP1R16B(PPP1R16B);RHOB(RHOB);SPRED1(SPRED1);THBS1(THBS1);MEIS1(MEIS1);LOC106029463(LOC106029463);TGFBI(TGFBI);RGCC(RGCC);EDNRA(EDNRA);PLK2(PLK2);SEMA3A(SEMA3A);PLCG1(PLCG1);ADM(ADM);EPHA3(EPHA3);MEOX2(MEOX2);TBX4(TBX4);EPHB2(EPHB2);TWIST1(TWIST1);THY1(THY1);LOC106049744(LOC106049744);HOXA5(HOXA5);IGF2(IGF2);IL6(IL6);AD…	LOC106048916(LOC106048916);PGK1(PGK1);LOC106041040(LOC106041040);E2F8(E2F8);ANGPTL4(ANGPTL4);CDH13(CDH13);APOD(APOD);MCAM(MCAM);MMP9(MMP9);DAG1(DAG1);ITGB2(ITGB2);WARS1(WARS1);CD36(CD36);NRXN3(NRXN3);HEY1(HEY1);PRKCB(PRKCB);S100A1(S100A1);EGF(EGF);CASP8(CASP8);SYK(SYK);AQP1(AQP1);FASLG(FASLG);LOC125183261(LOC125183261);LOC106049715(LOC106049715);PIK3R6(PIK3R6);LOC106042157(LOC106042157);PTK2B(PTK…	120/2445	514/13999	0.233463
GO:0002250	BP	adaptive immune response	17	59	76	300	0.000339402	0.026285	HSPA8(HSPA8);PRDM1(PRDM1);BCL10(BCL10);LOC106049876(LOC106049876);IL6(IL6);MYO1G(MYO1G);CAMK4(CAMK4);LOC125181542(LOC125181542);SERPING1(SERPING1);LOC106049853(LOC106049853);IRF7(IRF7);CD226(CD226);HPX(HPX);EXO1(EXO1);EOMES(EOMES);LOC125181276(LOC125181276);LOC106049850(LOC106049850)	LOC125181520(LOC125181520);TFRC(TFRC);CD74(CD74);MEF2C(MEF2C);CTSS(CTSS);PTPRC(PTPRC);CCR7(CCR7);PRKCB(PRKCB);JCHAIN(JCHAIN);BTK(BTK);LAMP3(LAMP3);XRCC4(XRCC4);C7(C7);SYK(SYK);C1QA(C1QA);LOC106032856(LOC106032856);LOC106048064(LOC106048064);CD80(CD80);LOC106049715(LOC106049715);C1QC(C1QC);LOC125180135(LOC125180135);PTK2B(PTK2B);IL13RA2(IL13RA2);LOC106045178(LOC106045178);STX11(STX11);TLR4(TLR4);C…	76/2445	300/13999	0.253333
GO:0051282	BP	regulation of sequestering of calcium ion	10	26	36	118	0.000349882	0.0269618	IBTK(IBTK);EDNRA(EDNRA);PLCG1(PLCG1);THY1(THY1);DDIT3(DDIT3);NGF(NGF);FGF2(FGF2);NPSR1(NPSR1);LOC106048600(LOC106048600);DRD1(DRD1)	CASQ2(CASQ2);JPH2(JPH2);LOC125182090(LOC125182090);PLN(PLN);JPH1(JPH1);LETM1(LETM1);LOC106029333(LOC106029333);LOC106029545(LOC106029545);CACNA1S(CACNA1S);AKAP6(AKAP6);JSRP1(JSRP1);PTPRC(PTPRC);CCR7(CCR7);CAPN3(CAPN3);ITPR3(ITPR3);SMIM38(SMIM38);FASLG(FASLG);CLIC2(CLIC2);PTK2B(PTK2B);LOC106045778(LOC106045778);PTPN6(PTPN6);ATP2A3(ATP2A3);CCR2(CCR2);LOC106038357(LOC106038357);LOC106049815(LOC10604…	36/2445	118/13999	0.305085
GO:0002577	BP	regulation of antigen processing and presentation	2	5	7	10	0.000360173	0.0276174	THBS1(THBS1);LOC106048600(LOC106048600)	CD74(CD74);CCR7(CCR7);LOC106045892(LOC106045892);SLC11A1(SLC11A1);TAP2(TAP2)	7/2445	10/13999	0.7
GO:1902622	BP	regulation of neutrophil migration	5	12	17	42	0.00037541	0.028644	EDNRA(EDNRA);PAWR(PAWR);LOC106041918(LOC106041918);LOC106048600(LOC106048600);CFTR(CFTR)	LOC106047130(LOC106047130);CD74(CD74);BST1(BST1);CCR7(CCR7);RAC2(RAC2);LOC106041919(LOC106041919);LOC106049230(LOC106049230);NCKAP1L(NCKAP1L);LOC106049715(LOC106049715);C3AR1(C3AR1);LOC125181249(LOC125181249);LOC106045913(LOC106045913)	17/2445	42/13999	0.404762
GO:0001816	BP	cytokine production	43	95	138	606	0.000391423	0.0290022	ANXA2(ANXA2);HDAC2(HDAC2);HSP90AB1(HSP90AB1);THBS1(THBS1);LOC106036881(LOC106036881);LOC106029463(LOC106029463);POLR3F(POLR3F);RGCC(RGCC);BCL10(BCL10);ADRA2A(ADRA2A);SNAI2(SNAI2);WNT11(WNT11);PAWR(PAWR);TWIST1(TWIST1);CFD(CFD);LOC106049876(LOC106049876);IL6(IL6);NOP53(NOP53);ADAM33(ADAM33);SPHK1(SPHK1);LOC125179680(LOC125179680);RAB7B(RAB7B);ZFPM1(ZFPM1);LOC106048542(LOC106048542);TRIL(TRIL);DDIT…	CSF1R(CSF1R);HK1(HK1);LOC106047130(LOC106047130);LOC106040417(LOC106040417);LOC106041040(LOC106041040);CD74(CD74);LOC106041041(LOC106041041);ATP6AP2(ATP6AP2);APOD(APOD);GPRC5B(GPRC5B);CD83(CD83);BIRC2(BIRC2);SPTBN1(SPTBN1);TNFSF15(TNFSF15);LOC106041632(LOC106041632);LOC106047656(LOC106047656);CD58(CD58);TGFB3(TGFB3);CARD9(CARD9);EZR(EZR);CCR7(CCR7);LOC106045865(LOC106045865);LOC106046592(LOC10604…	138/2445	606/13999	0.227723
GO:1901379	BP	regulation of potassium ion transmembrane transport	6	22	28	85	0.000391542	0.0290022	RGS4(RGS4);EDN3(EDN3);DPP10(DPP10);LRRC52(LRRC52);DPP6(DPP6);LRRC55(LRRC55)	ACTN2(ACTN2);BIN1(BIN1);CASQ2(CASQ2);LOC125182090(LOC125182090);PRKG1(PRKG1);FHL1(FHL1);LOC106047656(LOC106047656);ANK3(ANK3);AKAP6(AKAP6);KLHL24(KLHL24);KCNJ2(KCNJ2);KCNH2(KCNH2);CAV3(CAV3);KCNN2(KCNN2);KCNAB2(KCNAB2);KCNE1(KCNE1);LOC125180867(LOC125180867);IGF1(IGF1);KCNIP1(KCNIP1);KCNG1(KCNG1);KCNIP2(KCNIP2);OPRK1(OPRK1)	28/2445	85/13999	0.329412
GO:1990868	BP	response to chemokine	6	16	22	61	0.000392318	0.0290022	LOC106041918(LOC106041918);FOXC1(FOXC1);GPR17(GPR17);ACKR2(ACKR2);LOC125181299(LOC125181299);LOC106048600(LOC106048600)	LOC106041040(LOC106041040);LOC106041041(LOC106041041);CCR7(CCR7);LOC106041919(LOC106041919);LOC125183261(LOC125183261);PTK2B(PTK2B);LOC106045892(LOC106045892);LOC106041089(LOC106041089);LOC106041492(LOC106041492);CXCR4(CXCR4);DOCK8(DOCK8);CCR2(CCR2);CMKLR1(CMKLR1);LOC106038357(LOC106038357);LOC106045913(LOC106045913);MPL(MPL)	22/2445	61/13999	0.360656
GO:1990869	BP	cellular response to chemokine	6	16	22	61	0.000392318	0.0290022	LOC106041918(LOC106041918);FOXC1(FOXC1);GPR17(GPR17);ACKR2(ACKR2);LOC125181299(LOC125181299);LOC106048600(LOC106048600)	LOC106041040(LOC106041040);LOC106041041(LOC106041041);CCR7(CCR7);LOC106041919(LOC106041919);LOC125183261(LOC125183261);PTK2B(PTK2B);LOC106045892(LOC106045892);LOC106041089(LOC106041089);LOC106041492(LOC106041492);CXCR4(CXCR4);DOCK8(DOCK8);CCR2(CCR2);CMKLR1(CMKLR1);LOC106038357(LOC106038357);LOC106045913(LOC106045913);MPL(MPL)	22/2445	61/13999	0.360656
GO:0045766	BP	positive regulation of angiogenesis	20	27	47	167	0.000395013	0.0290022	CCN1(CCN1);F3(F3);PPP1R16B(PPP1R16B);RHOB(RHOB);THBS1(THBS1);LOC106029463(LOC106029463);PLK2(PLK2);PLCG1(PLCG1);ADM(ADM);TWIST1(TWIST1);IGF2(IGF2);SPHK1(SPHK1);LOC106041918(LOC106041918);HYAL1(HYAL1);GATA6(GATA6);SPATA5(SPATA5);TERT(TERT);UTS2R(UTS2R);FGF2(FGF2);CD34(CD34)	LOC106048916(LOC106048916);LOC106041040(LOC106041040);ANGPTL4(ANGPTL4);MMP9(MMP9);ITGB2(ITGB2);PRKCB(PRKCB);S100A1(S100A1);AQP1(AQP1);LOC125183261(LOC125183261);LOC106049715(LOC106049715);PIK3R6(PIK3R6);LOC106042157(LOC106042157);PTK2B(PTK2B);LOC106041492(LOC106041492);CYSLTR1(CYSLTR1);CXCR4(CXCR4);CD40(CD40);C3AR1(C3AR1);TLR3(TLR3);CYSLTR2(CYSLTR2);CCR2(CCR2);FGFBP1(FGFBP1);LOC125181249(LOC12518…	47/2445	167/13999	0.281437
GO:0051208	BP	sequestering of calcium ion	10	27	37	123	0.00039643	0.0290022	IBTK(IBTK);EDNRA(EDNRA);PLCG1(PLCG1);THY1(THY1);DDIT3(DDIT3);NGF(NGF);FGF2(FGF2);NPSR1(NPSR1);LOC106048600(LOC106048600);DRD1(DRD1)	CASQ2(CASQ2);JPH2(JPH2);LOC125182090(LOC125182090);PLN(PLN);JPH1(JPH1);LETM1(LETM1);LOC106029333(LOC106029333);LOC106029545(LOC106029545);CACNA1S(CACNA1S);AKAP6(AKAP6);JSRP1(JSRP1);PTPRC(PTPRC);CCR7(CCR7);CAPN3(CAPN3);ITPR3(ITPR3);SMIM38(SMIM38);FASLG(FASLG);CLIC2(CLIC2);PTK2B(PTK2B);LOC106045778(LOC106045778);PTPN6(PTPN6);ATP2A3(ATP2A3);CCR2(CCR2);CALR3(CALR3);LOC106038357(LOC106038357);LOC10604…	37/2445	123/13999	0.300813
GO:0002682	BP	regulation of immune system process	101	174	275	1315	0.000396937	0.0290022	DDX5(DDX5);FOS(FOS);HSP90AA1(HSP90AA1);HSP90AB1(HSP90AB1);HSPA8(HSPA8);HSPH1(HSPH1);JUN(JUN);PROS1(PROS1);THBS1(THBS1);WDR5(WDR5);ZFP36L1(ZFP36L1);LOC106045781(LOC106045781);HOXA9(HOXA9);MEIS1(MEIS1);MED12(MED12);POLR3F(POLR3F);PRDM1(PRDM1);RGCC(RGCC);FZD1(FZD1);DNAJB4(DNAJB4);EDNRA(EDNRA);PLCG1(PLCG1);LOC125181512(LOC125181512);BCL10(BCL10);ADRA2A(ADRA2A);LOC125181577(LOC125181577);PAWR(PAWR);CM…	CD81(CD81);CSF1R(CSF1R);DNAJB5(DNAJB5);GPI(GPI);HK1(HK1);LGMN(LGMN);LOC106047130(LOC106047130);TFRC(TFRC);LOC106041040(LOC106041040);CD74(CD74);LOC106041041(LOC106041041);APOD(APOD);GPRC5B(GPRC5B);A2M(A2M);CD83(CD83);BIRC2(BIRC2);UBQLN1(UBQLN1);MEF2C(MEF2C);LOC106047656(LOC106047656);INPP4B(INPP4B);JAG2(JAG2);BST1(BST1);MMP9(MMP9);CTSS(CTSS);TGFB3(TGFB3);ITGB2(ITGB2);PTPRC(PTPRC);SPI1(SPI1);CARD9…	275/2445	1315/13999	0.209125
GO:0002696	BP	positive regulation of leukocyte activation	22	52	74	292	0.000398829	0.0290022	HSP90AA1(HSP90AA1);HSPH1(HSPH1);THBS1(THBS1);PRDM1(PRDM1);BCL10(BCL10);PAK1(PAK1);THY1(THY1);LOC106049876(LOC106049876);IGF2(IGF2);IL6(IL6);LOC125179680(LOC125179680);SOCS1(SOCS1);LOC106049853(LOC106049853);LOC106039090(LOC106039090);CD226(CD226);HHLA2(HHLA2);LOC125181788(LOC125181788);LOC106049921(LOC106049921);LOC106048600(LOC106048600);LOC125181276(LOC125181276);CFTR(CFTR);LOC106049850(LOC1060…	CD81(CD81);LOC106047130(LOC106047130);TFRC(TFRC);LOC106041040(LOC106041040);CD74(CD74);CD83(CD83);MEF2C(MEF2C);BST1(BST1);ITGB2(ITGB2);PTPRC(PTPRC);CCR7(CCR7);AP3B1(AP3B1);LOC106049922(LOC106049922);IL2RA(IL2RA);BTK(BTK);LOC106029343(LOC106029343);TAFA3(TAFA3);PTAFR(PTAFR);SYK(SYK);LOC106032856(LOC106032856);IL2RG(IL2RG);NCKAP1L(NCKAP1L);CD80(CD80);LOC106049715(LOC106049715);PTPN22(PTPN22);PIK3R6…	74/2445	292/13999	0.253425
GO:0007159	BP	leukocyte cell-cell adhesion	21	53	74	292	0.000398829	0.0290022	HSP90AA1(HSP90AA1);HSPH1(HSPH1);BCL10(BCL10);PAWR(PAWR);PAK1(PAK1);THY1(THY1);CFD(CFD);LOC106049876(LOC106049876);IGF2(IGF2);IL6(IL6);BMP7(BMP7);ADORA2A(ADORA2A);LOC125181542(LOC125181542);SOCS1(SOCS1);LOC106049853(LOC106049853);LOC125181536(LOC125181536);HHLA2(HHLA2);LOC106049921(LOC106049921);LOC106048600(LOC106048600);LOC125181276(LOC125181276);LOC106049850(LOC106049850)	TFRC(TFRC);LOC106041040(LOC106041040);CD74(CD74);CD83(CD83);LOC106047656(LOC106047656);PPARA(PPARA);ITGB2(ITGB2);PTPRC(PTPRC);EZR(EZR);TNIP1(TNIP1);CCR7(CCR7);AP3B1(AP3B1);PDE5A(PDE5A);LOC106049922(LOC106049922);RAC2(RAC2);DUSP3(DUSP3);IL2RA(IL2RA);ZNF608(ZNF608);PTAFR(PTAFR);SYK(SYK);LOC106032856(LOC106032856);IL2RG(IL2RG);NCKAP1L(NCKAP1L);CD80(CD80);LOC106049715(LOC106049715);PTPN22(PTPN22);PIK…	74/2445	292/13999	0.253425
GO:0006813	BP	potassium ion transport	18	46	64	245	0.000402266	0.0291025	KCNE4(KCNE4);RGS4(RGS4);ADRA2A(ADRA2A);EDN3(EDN3);KCNJ8(KCNJ8);KCNG3(KCNG3);DPP10(DPP10);KCNK18(KCNK18);LOC125180832(LOC125180832);GCK(GCK);LRRC52(LRRC52);GRIA4(GRIA4);DPP6(DPP6);LOC106046278(LOC106046278);KCNH8(KCNH8);LRRC55(LRRC55);LOC125181580(LOC125181580);DRD1(DRD1)	ACTN2(ACTN2);ATP1A1(ATP1A1);BIN1(BIN1);CASQ2(CASQ2);LOC125182090(LOC125182090);PRKG1(PRKG1);FHL1(FHL1);LETM1(LETM1);LOC106029333(LOC106029333);LOC106047656(LOC106047656);ANK3(ANK3);AKAP6(AKAP6);TMEM38B(TMEM38B);KLHL24(KLHL24);KCNJ2(KCNJ2);SLC12A5(SLC12A5);AKAP5(AKAP5);KCNJ11(KCNJ11);LOC106041919(LOC106041919);KCNH2(KCNH2);CAV3(CAV3);SCN4A(SCN4A);KCNN2(KCNN2);SLC9A2(SLC9A2);GRIA1(GRIA1);AQP1(AQP1)…	64/2445	245/13999	0.261224
GO:0048144	BP	fibroblast proliferation	19	14	33	106	0.000403966	0.0291025	ANXA2(ANXA2);FOSL2(FOSL2);JUN(JUN);TGIF1(TGIF1);EDNRA(EDNRA);PAWR(PAWR);THY1(THY1);SPHK1(SPHK1);LOC106041918(LOC106041918);CCNB1(CCNB1);LOC125181833(LOC125181833);LOC125181653(LOC125181653);SFRP1(SFRP1);LOC125181778(LOC125181778);LOC125181743(LOC125181743);UTS2R(UTS2R);WNT2(WNT2);DACH1(DACH1);WNT1(WNT1)	CD74(CD74);MMP9(MMP9);RASA1(RASA1);PDGFB(PDGFB);EGF(EGF);ESR1(ESR1);TRIM32(TRIM32);XRCC4(XRCC4);PEX2(PEX2);AQP1(AQP1);IFI30(IFI30);IGF1(IGF1);RASGRF1(RASGRF1);MSTN(MSTN)	33/2445	106/13999	0.311321
GO:0022836	MF	gated channel activity	28	51	79	316	0.000406646	0.0291599	ANXA2(ANXA2);KCNE4(KCNE4);CACNA1G(CACNA1G);P2RX6(P2RX6);GPR89B(GPR89B);KCNJ8(KCNJ8);KCNG3(KCNG3);LOC125181793(LOC125181793);SCN4B(SCN4B);LOC125180649(LOC125180649);P2RX3(P2RX3);GABRG1(GABRG1);KCNK18(KCNK18);IL1RAPL1(IL1RAPL1);ANO2(ANO2);LOC106029948(LOC106029948);LRRC52(LRRC52);CACNB3(CACNB3);TRPC4(TRPC4);CACNA1B(CACNA1B);GRIN2B(GRIN2B);GRIA4(GRIA4);LOC106046278(LOC106046278);CFTR(CFTR);KCNH8(KCN…	CLIC5(CLIC5);JPH2(JPH2);P2RX5(P2RX5);CACNA1S(CACNA1S);CACNG1(CACNG1);GABRA3(GABRA3);CHRNA1(CHRNA1);TMEM38B(TMEM38B);CHRNG(CHRNG);KCNJ2(KCNJ2);KCNJ11(KCNJ11);NCALD(NCALD);KCNH2(KCNH2);LOC106036851(LOC106036851);CLCN4(CLCN4);SCN4A(SCN4A);CACNA1H(CACNA1H);ITPR3(ITPR3);KCNN2(KCNN2);CACNA2D3(CACNA2D3);GRIA1(GRIA1);AQP1(AQP1);SMIM38(SMIM38);CLIC2(CLIC2);KCNT1(KCNT1);KCNAB2(KCNAB2);LOC106042157(LOC10604…	79/2445	316/13999	0.25
GO:0002218	BP	activation of innate immune response	12	30	42	145	0.000408707	0.0291726	LOC106045781(LOC106045781);BCL10(BCL10);PAK1(PAK1);UBA52(UBA52);LOC125179680(LOC125179680);TRIL(TRIL);MUC4(MUC4);LOC106039090(LOC106039090);IRF7(IRF7);MUC6(MUC6);LOC125181740(LOC125181740);APOB(APOB)	LOC106047130(LOC106047130);CTSS(CTSS);ITGB2(ITGB2);CARD9(CARD9);TNIP1(TNIP1);CD36(CD36);HCK(HCK);PIK3AP1(PIK3AP1);S100A1(S100A1);BTK(BTK);PTAFR(PTAFR);CASP8(CASP8);SYK(SYK);LOC106032856(LOC106032856);LOC106048064(LOC106048064);TLR4(TLR4);TICAM1(TICAM1);LOC106049124(LOC106049124);CD86(CD86);LOC106029475(LOC106029475);LOC106029489(LOC106029489);TLR3(TLR3);TNIP3(TNIP3);LOC106032855(LOC106032855);CAR…	42/2445	145/13999	0.289655
GO:0030048	BP	actin filament-based movement	11	39	50	181	0.000423926	0.0301202	LOC125181361(LOC125181361);GJC1(GJC1);TPM4(TPM4);PDPN(PDPN);GRK4(GRK4);CACNA1G(CACNA1G);KCNJ8(KCNJ8);SCN4B(SCN4B);MYO7A(MYO7A);LOC106029948(LOC106029948);MYO1A(MYO1A)	ACTC1(ACTC1);ACTN2(ACTN2);ATP1A1(ATP1A1);BIN1(BIN1);CASQ2(CASQ2);LOC106047196(LOC106047196);LOC125182090(LOC125182090);PLN(PLN);TMOD1(TMOD1);TNNI2(TNNI2);LOC106047195(LOC106047195);LOC106036876(LOC106036876);MYL1(MYL1);MYBPC1(MYBPC1);LOC125179668(LOC125179668);NEB(NEB);LOC106029333(LOC106029333);GPD1L(GPD1L);LOC125179675(LOC125179675);AKAP6(AKAP6);KCNJ2(KCNJ2);CTNNA3(CTNNA3);LOC106029845(LOC10602…	50/2445	181/13999	0.276243
GO:0019221	BP	cytokine-mediated signaling pathway	39	88	127	552	0.000428233	0.0301692	ANXA2(ANXA2);F3(F3);FOS(FOS);HSP90AA1(HSP90AA1);HSP90AB1(HSP90AB1);HSPA8(HSPA8);TCP1(TCP1);TNFRSF1B(TNFRSF1B);LOC106045781(LOC106045781);TWIST1(TWIST1);CFD(CFD);LOC106049744(LOC106049744);IL6(IL6);UBA52(UBA52);NUP85(NUP85);CEBPD(CEBPD);TNFRSF11B(TNFRSF11B);LOC125183345(LOC125183345);SPHK1(SPHK1);LOC106041918(LOC106041918);IL20RA(IL20RA);FOXC1(FOXC1);LOC106046046(LOC106046046);PARP9(PARP9);CSF3(CS…	ACSL1(ACSL1);CSF1R(CSF1R);LCP1(LCP1);LOC106047130(LOC106047130);NCAM1(NCAM1);LOC106041040(LOC106041040);CD74(CD74);LOC106041041(LOC106041041);CANX(CANX);LOC106030438(LOC106030438);BIRC2(BIRC2);TNFSF15(TNFSF15);LOC106041632(LOC106041632);MMP9(MMP9);ITGB2(ITGB2);PTPRC(PTPRC);PDGFB(PDGFB);CCR7(CCR7);C1QTNF4(C1QTNF4);CD36(CD36);F13A1(F13A1);HCK(HCK);CAMK2A(CAMK2A);LOC106049922(LOC106049922);IL2RA(IL2…	127/2445	552/13999	0.230072
GO:0001774	BP	microglial cell activation	3	9	12	25	0.000428512	0.0301692	JUN(JUN);LOC125179680(LOC125179680);LOC106039090(LOC106039090)	ITGB2(ITGB2);TAFA3(TAFA3);LOC106045778(LOC106045778);LOC106041090(LOC106041090);TLR4(TLR4);LOC106029475(LOC106029475);TLR3(TLR3);LOC125179893(LOC125179893);TLR7(TLR7)	12/2445	25/13999	0.48
GO:0043270	BP	positive regulation of ion transport	28	52	80	322	0.000460423	0.0320946	ANXA2(ANXA2);HSPA2(HSPA2);LOC125184029(LOC125184029);LOC125181676(LOC125181676);EDNRA(EDNRA);PLCG1(PLCG1);ADRA2A(ADRA2A);EPHB2(EPHB2);THY1(THY1);EDN3(EDN3);SPHK1(SPHK1);SYT4(SYT4);ADORA2A(ADORA2A);PIRT(PIRT);SCN4B(SCN4B);P2RX3(P2RX3);NPSR1(NPSR1);ARC(ARC);LRRC52(LRRC52);CACNB3(CACNB3);GRIN2B(GRIN2B);DPP6(DPP6);LOC125182796(LOC125182796);CFTR(CFTR);LRRC55(LRRC55);CACNG2(CACNG2);LOC125181580(LOC125…	ACTN2(ACTN2);JPH2(JPH2);P2RX5(P2RX5);PRKG1(PRKG1);LOC106041040(LOC106041040);FHL1(FHL1);CPE(CPE);LOC106041041(LOC106041041);LOC106029545(LOC106029545);GPD1L(GPD1L);ANK3(ANK3);AKAP6(AKAP6);CTSS(CTSS);PDGFB(PDGFB);KCNJ2(KCNJ2);RGS9(RGS9);CAPN3(CAPN3);CAMK2A(CAMK2A);ARL6IP1(ARL6IP1);AKAP5(AKAP5);KCNJ11(KCNJ11);S100A1(S100A1);LOC106041919(LOC106041919);KCNH2(KCNH2);LOC106036851(LOC106036851);PTAFR(PT…	80/2445	322/13999	0.248447
GO:0006875	BP	cellular metal ion homeostasis	39	83	122	528	0.000462225	0.0320946	ANXA2(ANXA2);IBTK(IBTK);EDNRA(EDNRA);PLCG1(PLCG1);ADM(ADM);PAWR(PAWR);THY1(THY1);CFD(CFD);EDN3(EDN3);TGM2(TGM2);CACNA1G(CACNA1G);C1QTNF1(C1QTNF1);ABCB6(ABCB6);LOC106048542(LOC106048542);DDIT3(DDIT3);RXFP3(RXFP3);STX5(STX5);LOC125181793(LOC125181793);NGF(NGF);GPR17(GPR17);UTS2R(UTS2R);GPR3(GPR3);P2RX3(P2RX3);FGF2(FGF2);NPSR1(NPSR1);HPX(HPX);LOC125180832(LOC125180832);LOC106038188(LOC106038188);GCK…	ATP1A1(ATP1A1);CASQ2(CASQ2);CSRP3(CSRP3);JPH2(JPH2);LOC125182090(LOC125182090);P2RX5(P2RX5);PLN(PLN);PRKG1(PRKG1);TFRC(TFRC);LOC106041040(LOC106041040);JPH1(JPH1);LETM1(LETM1);P2RY8(P2RY8);LOC106029333(LOC106029333);LOC106029545(LOC106029545);CACNA1S(CACNA1S);LOC106047656(LOC106047656);INPP4B(INPP4B);ATP6V1A(ATP6V1A);AKAP6(AKAP6);JSRP1(JSRP1);PTPRC(PTPRC);KCNJ2(KCNJ2);STC2(STC2);CCR7(CCR7);CD36(C…	122/2445	528/13999	0.231061
GO:0050778	BP	positive regulation of immune response	40	87	127	553	0.000462322	0.0320946	HSP90AA1(HSP90AA1);HSP90AB1(HSP90AB1);HSPA8(HSPA8);PROS1(PROS1);LOC106045781(LOC106045781);POLR3F(POLR3F);RGCC(RGCC);PLCG1(PLCG1);BCL10(BCL10);PAWR(PAWR);CMTM3(CMTM3);PAK1(PAK1);THY1(THY1);CFD(CFD);LOC106049876(LOC106049876);IL6(IL6);RPS19(RPS19);UBA52(UBA52);LOC125179680(LOC125179680);LOC106048542(LOC106048542);MYO1G(MYO1G);PARP9(PARP9);TRIL(TRIL);SERPING1(SERPING1);MUC4(MUC4);LOC106049853(LOC10…	CD81(CD81);HK1(HK1);LOC106047130(LOC106047130);TFRC(TFRC);LOC106041040(LOC106041040);CD74(CD74);GPRC5B(GPRC5B);A2M(A2M);BIRC2(BIRC2);MEF2C(MEF2C);LOC106047656(LOC106047656);CTSS(CTSS);ITGB2(ITGB2);PTPRC(PTPRC);CARD9(CARD9);EZR(EZR);TNIP1(TNIP1);CCR7(CCR7);CD36(CD36);HCK(HCK);SEMA7A(SEMA7A);LOC106049922(LOC106049922);PIK3AP1(PIK3AP1);DUSP3(DUSP3);PRKCB(PRKCB);S100A1(S100A1);BTK(BTK);VSIG4(VSIG4);L…	127/2445	553/13999	0.229656
GO:0051209	BP	release of sequestered calcium ion into cytosol	10	24	34	111	0.000464446	0.0320946	IBTK(IBTK);EDNRA(EDNRA);PLCG1(PLCG1);THY1(THY1);DDIT3(DDIT3);NGF(NGF);FGF2(FGF2);NPSR1(NPSR1);LOC106048600(LOC106048600);DRD1(DRD1)	CASQ2(CASQ2);JPH2(JPH2);LOC125182090(LOC125182090);PLN(PLN);JPH1(JPH1);LETM1(LETM1);LOC106029333(LOC106029333);CACNA1S(CACNA1S);AKAP6(AKAP6);JSRP1(JSRP1);PTPRC(PTPRC);CCR7(CCR7);CAPN3(CAPN3);ITPR3(ITPR3);SMIM38(SMIM38);FASLG(FASLG);CLIC2(CLIC2);PTK2B(PTK2B);LOC106045778(LOC106045778);PTPN6(PTPN6);CCR2(CCR2);LOC106038357(LOC106038357);LOC106049815(LOC106049815);NOS1(NOS1)	34/2445	111/13999	0.306306
GO:0045089	BP	positive regulation of innate immune response	18	41	59	223	0.000468449	0.0321054	LOC106045781(LOC106045781);POLR3F(POLR3F);BCL10(BCL10);PAK1(PAK1);RPS19(RPS19);UBA52(UBA52);LOC125179680(LOC125179680);PARP9(PARP9);TRIL(TRIL);MUC4(MUC4);LOC106049853(LOC106049853);LOC106039090(LOC106039090);IRF7(IRF7);CD226(CD226);HPX(HPX);MUC6(MUC6);LOC125181740(LOC125181740);APOB(APOB)	LOC106047130(LOC106047130);LOC106041040(LOC106041040);CD74(CD74);CTSS(CTSS);ITGB2(ITGB2);CARD9(CARD9);TNIP1(TNIP1);CD36(CD36);HCK(HCK);PIK3AP1(PIK3AP1);S100A1(S100A1);BTK(BTK);PTAFR(PTAFR);CASP8(CASP8);SYK(SYK);LOC106032856(LOC106032856);LOC106048064(LOC106048064);PTPN22(PTPN22);POLR3G(POLR3G);LOC125180135(LOC125180135);LOC106029457(LOC106029457);LOC106045178(LOC106045178);TLR4(TLR4);TICAM1(TICAM…	59/2445	223/13999	0.264574
GO:0002407	BP	dendritic cell chemotaxis	1	10	11	22	0.000479122	0.0326922	LOC106048600(LOC106048600)	LOC106041040(LOC106041040);CCR7(CCR7);LOC106049230(LOC106049230);CXCR4(CXCR4);PIK3CG(PIK3CG);CCR2(CCR2);CALR3(CALR3);GPR183(GPR183);LOC106038357(LOC106038357);LOC106045913(LOC106045913)	11/2445	22/13999	0.5
GO:0060537	BP	muscle tissue development	44	67	111	474	0.000489074	0.0332249	DDX5(DDX5);FOS(FOS);HDAC2(HDAC2);HSPA8(HSPA8);LOC106036117(LOC106036117);GJC1(GJC1);ATF3(ATF3);MEIS1(MEIS1);LAMB1(LAMB1);RGS4(RGS4);MSC(MSC);SAV1(SAV1);PITX1(PITX1);MEOX2(MEOX2);TWIST1(TWIST1);TBX2(TBX2);PAK1(PAK1);FZD7(FZD7);GLIS1(GLIS1);MAFF(MAFF);ADAMTS9(ADAMTS9);SHOX2(SHOX2);LOC106049157(LOC106049157);FOXC1(FOXC1);OSR1(OSR1);BMP7(BMP7);MYF5(MYF5);CCNB1(CCNB1);EGR2(EGR2);ZFPM1(ZFPM1);LOC125181…	ACTC1(ACTC1);ACTN2(ACTN2);BVES(BVES);CSRP3(CSRP3);JPH2(JPH2);KLHL40(KLHL40);KLHL41(KLHL41);MYOM1(MYOM1);NCAM1(NCAM1);P2RX5(P2RX5);PLN(PLN);PRKG1(PRKG1);RCAN1(RCAN1);XIRP1(XIRP1);ZFAND5(ZFAND5);LOC106036876(LOC106036876);ADSS1(ADSS1);MYPN(MYPN);ANKRD1(ANKRD1);TOMM70(TOMM70);SGCD(SGCD);SGCG(SGCG);LMOD3(LMOD3);LOC106042170(LOC106042170);IP6K3(IP6K3);MEF2C(MEF2C);SGCB(SGCB);CACNA1S(CACNA1S);OPA1(OPA1…	111/2445	474/13999	0.234177
GO:0050865	BP	regulation of cell activation	35	78	113	484	0.000492411	0.0332762	CCN2(CCN2);HSP90AA1(HSP90AA1);HSPH1(HSPH1);THBS1(THBS1);ZFP36L1(ZFP36L1);PRDM1(PRDM1);BCL10(BCL10);CYGB(CYGB);PAWR(PAWR);PDPN(PDPN);PAK1(PAK1);THY1(THY1);LOC106049876(LOC106049876);IGF2(IGF2);IL6(IL6);LOC125179680(LOC125179680);C1QTNF1(C1QTNF1);PRAM1(PRAM1);CAMK4(CAMK4);ADORA2A(ADORA2A);LOC125181542(LOC125181542);LOC106043174(LOC106043174);SOCS1(SOCS1);LOC106049853(LOC106049853);SFRP1(SFRP1);LOC1…	CD81(CD81);LOC106047130(LOC106047130);PRKG1(PRKG1);TFRC(TFRC);LOC106041040(LOC106041040);CD74(CD74);CD83(CD83);MEF2C(MEF2C);LOC106047656(LOC106047656);BST1(BST1);ITGB2(ITGB2);PTPRC(PTPRC);PDGFB(PDGFB);SOX13(SOX13);CCR7(CCR7);AP3B1(AP3B1);CAPN3(CAPN3);PDE5A(PDE5A);LOC106049922(LOC106049922);RAC2(RAC2);DROSHA(DROSHA);DUSP3(DUSP3);IL2RA(IL2RA);ZNF608(ZNF608);BTK(BTK);LOC106029343(LOC106029343);TAFA3…	113/2445	484/13999	0.233471
GO:0003015	BP	heart process	20	54	74	294	0.000494127	0.0332762	CCN2(CCN2);HSP90AA1(HSP90AA1);JUN(JUN);GJC1(GJC1);RGS4(RGS4);SEMA3A(SEMA3A);ADM(ADM);EPB41L2(EPB41L2);TBX2(TBX2);EDN3(EDN3);CACNA1G(CACNA1G);NPR1(NPR1);KCNJ8(KCNJ8);LOC125181542(LOC125181542);SCN4B(SCN4B);LOC106029948(LOC106029948);CACNA1B(CACNA1B);SGCZ(SGCZ);LOC106035805(LOC106035805);MC3R(MC3R)	ACTC1(ACTC1);ATP1A1(ATP1A1);BIN1(BIN1);BVES(BVES);CASQ2(CASQ2);CSRP3(CSRP3);LOC125182090(LOC125182090);PLN(PLN);PRKG1(PRKG1);TNNI2(TNNI2);LOC106036876(LOC106036876);SGCD(SGCD);MYL1(MYL1);LOC125179668(LOC125179668);SGCG(SGCG);LOC106029333(LOC106029333);HOPX(HOPX);LOC106029545(LOC106029545);GPD1L(GPD1L);AKAP6(AKAP6);KCNJ2(KCNJ2);HSPB7(HSPB7);CTNNA3(CTNNA3);SOX6(SOX6);LOC106029845(LOC106029845);PDE5…	74/2445	294/13999	0.251701
GO:0002673	BP	regulation of acute inflammatory response	5	22	27	82	0.000497322	0.0333464	PROS1(PROS1);IL6(IL6);SERPING1(SERPING1);NPY(NPY);LOC106035178(LOC106035178)	CD81(CD81);LOC106041040(LOC106041040);A2M(A2M);CCR7(CCR7);BTK(BTK);LOC106041166(LOC106041166);C7(C7);C1QA(C1QA);LOC106049715(LOC106049715);C1QC(C1QC);C1QB(C1QB);LOC106029489(LOC106029489);PIK3CG(PIK3CG);C3AR1(C3AR1);LOC106039162(LOC106039162);IL20RB(IL20RB);CCR2(CCR2);MASP1(MASP1);CREB3L3(CREB3L3);LOC125181249(LOC125181249);LOC106038357(LOC106038357);LOC106049849(LOC106049849)	27/2445	82/13999	0.329268
GO:0010035	BP	response to inorganic substance	77	104	181	829	0.000510656	0.033915	CYTB(CYTB);DUSP1(DUSP1);DUSP16(DUSP16);F3(F3);FOS(FOS);HDAC2(HDAC2);HSP90AA1(HSP90AA1);HSP90AB1(HSP90AB1);HSPA8(HSPA8);HSPH1(HSPH1);JUN(JUN);PPIF(PPIF);RHOB(RHOB);THBS1(THBS1);RGS4(RGS4);LOC106029463(LOC106029463);ABCC4(ABCC4);EDNRA(EDNRA);PLCG1(PLCG1);SOD3(SOD3);ATIC(ATIC);PAWR(PAWR);COL1A1(COL1A1);LOC106049744(LOC106049744);IL6(IL6);JUND(JUND);SORD(SORD);QDPR(QDPR);TNFRSF11B(TNFRSF11B);SPHK1(SP…	CASQ2(CASQ2);COX1(COX1);GPI(GPI);LGMN(LGMN);LOC106030828(LOC106030828);LOC125182090(LOC125182090);MB(MB);NCAM1(NCAM1);PLN(PLN);TFRC(TFRC);LOC106041040(LOC106041040);CPE(CPE);EEF1A2(EEF1A2);PITX3(PITX3);PRKAA2(PRKAA2);KLF15(KLF15);LDHA(LDHA);LOC106042170(LOC106042170);MEF2C(MEF2C);AQP9(AQP9);LOC106030435(LOC106030435);PRDX1(PRDX1);OPA1(OPA1);LOC106047656(LOC106047656);LOC106032170(LOC106032170);MY…	181/2445	829/13999	0.218335
GO:0048145	BP	regulation of fibroblast proliferation	18	14	32	103	0.000510989	0.033915	ANXA2(ANXA2);FOSL2(FOSL2);JUN(JUN);TGIF1(TGIF1);PAWR(PAWR);THY1(THY1);SPHK1(SPHK1);LOC106041918(LOC106041918);CCNB1(CCNB1);LOC125181833(LOC125181833);LOC125181653(LOC125181653);SFRP1(SFRP1);LOC125181778(LOC125181778);LOC125181743(LOC125181743);UTS2R(UTS2R);WNT2(WNT2);DACH1(DACH1);WNT1(WNT1)	CD74(CD74);MMP9(MMP9);RASA1(RASA1);PDGFB(PDGFB);EGF(EGF);ESR1(ESR1);TRIM32(TRIM32);XRCC4(XRCC4);PEX2(PEX2);AQP1(AQP1);IFI30(IFI30);IGF1(IGF1);RASGRF1(RASGRF1);MSTN(MSTN)	32/2445	103/13999	0.31068
GO:0042592	BP	homeostatic process	140	246	386	1913	0.000514691	0.033915	ANXA2(ANXA2);CCN2(CCN2);DKC1(DKC1);DUSP7(DUSP7);HSP90AA1(HSP90AA1);HSP90AB1(HSP90AB1);LOC106048041(LOC106048041);LOC106048089(LOC106048089);LOC106048536(LOC106048536);LOC125179667(LOC125179667);ZFP36L1(ZFP36L1);LOC106045781(LOC106045781);ATF3(ATF3);ATP6(ATP6);IBTK(IBTK);EDNRA(EDNRA);PLCG1(PLCG1);ADM(ADM);BCL10(BCL10);NELL2(NELL2);ADRA2A(ADRA2A);SNAI2(SNAI2);EPHA3(EPHA3);LOC125181257(LOC125181257)…	AMPD3(AMPD3);ATP1A1(ATP1A1);BVES(BVES);CASQ2(CASQ2);CSF1R(CSF1R);CSRP3(CSRP3);DYRK3(DYRK3);GPI(GPI);HK1(HK1);JPH2(JPH2);LOC106030828(LOC106030828);LOC106048916(LOC106048916);LOC125181520(LOC125181520);LOC125182090(LOC125182090);MB(MB);P2RX5(P2RX5);PGK1(PGK1);PLN(PLN);PRKG1(PRKG1);SPP1(SPP1);TFRC(TFRC);TPI1(TPI1);USP13(USP13);ADSS1(ADSS1);LOC106040417(LOC106040417);LOC106041040(LOC106041040);FHL1(…	386/2445	1913/13999	0.201777
GO:0006635	BP	fatty acid beta-oxidation	5	19	24	70	0.00051675	0.033915	ABCD3(ABCD3);TWIST1(TWIST1);GCDH(GCDH);ECHS1(ECHS1);TYSND1(TYSND1)	FABP3(FABP3);ETFDH(ETFDH);LOC106029545(LOC106029545);PPARA(PPARA);ACAD9(ACAD9);ETFA(ETFA);ACAT1(ACAT1);ACADSB(ACADSB);SESN2(SESN2);ECHDC2(ECHDC2);PEX2(PEX2);CPT1B(CPT1B);PEX7(PEX7);ACOX3(ACOX3);MECR(MECR);ATP2A3(ATP2A3);CPT2(CPT2);ADIPOQ(ADIPOQ);ACSL5(ACSL5)	24/2445	70/13999	0.342857
GO:0086003	BP	cardiac muscle cell contraction	5	19	24	70	0.00051675	0.033915	GJC1(GJC1);CACNA1G(CACNA1G);KCNJ8(KCNJ8);SCN4B(SCN4B);LOC106029948(LOC106029948)	ATP1A1(ATP1A1);BIN1(BIN1);CASQ2(CASQ2);LOC125182090(LOC125182090);PLN(PLN);LOC125179668(LOC125179668);LOC106029333(LOC106029333);GPD1L(GPD1L);AKAP6(AKAP6);KCNJ2(KCNJ2);CTNNA3(CTNNA3);KCNH2(KCNH2);LOC106036851(LOC106036851);CAV3(CAV3);KCNN2(KCNN2);KCNE1(KCNE1);LOC125180867(LOC125180867);SCN3B(SCN3B);DSG2(DSG2)	24/2445	70/13999	0.342857
GO:0030258	BP	lipid modification	26	46	72	285	0.000522087	0.0341207	ABCD3(ABCD3);CYGB(CYGB);TWIST1(TWIST1);FGF16(FGF16);SPHK1(SPHK1);POMT2(POMT2);GCDH(GCDH);LOC106044855(LOC106044855);ECHS1(ECHS1);TYSND1(TYSND1);LOC106037890(LOC106037890);FGF6(FGF6);APOA2(APOA2);FGF2(FGF2);LOC106035178(LOC106035178);PIP5KL1(PIP5KL1);EPHX2(EPHX2);LOC106042953(LOC106042953);HAO2(HAO2);NRG1(NRG1);LOC106044189(LOC106044189);DGKB(DGKB);LOC106040393(LOC106040393);PIK3C2G(PIK3C2G);PLPPR…	PIK3R5(PIK3R5);APOD(APOD);SCD(SCD);FABP3(FABP3);MBOAT2(MBOAT2);ETFDH(ETFDH);LOC106029545(LOC106029545);LOC106032170(LOC106032170);INPP4B(INPP4B);PPARA(PPARA);PDGFB(PDGFB);ACAD9(ACAD9);ETFA(ETFA);GBGT1(GBGT1);LOC106032071(LOC106032071);CD36(CD36);ACAT1(ACAT1);PLA2G7(PLA2G7);EFR3A(EFR3A);PIK3AP1(PIK3AP1);ACADSB(ACADSB);SESN2(SESN2);ECHDC2(ECHDC2);ERBB4(ERBB4);SYNJ1(SYNJ1);EGF(EGF);ESR1(ESR1);PEX2(P…	72/2445	285/13999	0.252632
GO:0002221	BP	pattern recognition receptor signaling pathway	11	34	45	160	0.000527243	0.0343129	LOC106045781(LOC106045781);BCL10(BCL10);LOC125181577(LOC125181577);NOP53(NOP53);UBA52(UBA52);LOC125179680(LOC125179680);RAB7B(RAB7B);TRIL(TRIL);LOC106039090(LOC106039090);IRF7(IRF7);APOB(APOB)	LOC106047130(LOC106047130);BIRC2(BIRC2);UBQLN1(UBQLN1);CTSS(CTSS);ITGB2(ITGB2);TNIP1(TNIP1);CD36(CD36);LOC106038586(LOC106038586);PIK3AP1(PIK3AP1);S100A1(S100A1);BTK(BTK);PTAFR(PTAFR);CASP8(CASP8);ESR1(ESR1);LOC106032856(LOC106032856);PTPN22(PTPN22);LOC125180135(LOC125180135);LOC106045178(LOC106045178);TLR4(TLR4);TICAM1(TICAM1);LOC106049124(LOC106049124);LOC106045177(LOC106045177);CD86(CD86);LOC1…	45/2445	160/13999	0.28125
GO:0050670	BP	regulation of lymphocyte proliferation	10	44	54	201	0.000536896	0.0347949	PRDM1(PRDM1);PAWR(PAWR);LOC106049876(LOC106049876);IGF2(IGF2);IL6(IL6);LOC106049853(LOC106049853);HHLA2(HHLA2);LOC106049921(LOC106049921);LOC125181276(LOC125181276);LOC106049850(LOC106049850)	CD81(CD81);TFRC(TFRC);LOC106041040(LOC106041040);CD74(CD74);MEF2C(MEF2C);LOC106047656(LOC106047656);BST1(BST1);PTPRC(PTPRC);CCR7(CCR7);PDE5A(PDE5A);LOC106049922(LOC106049922);RAC2(RAC2);IL2RA(IL2RA);BTK(BTK);LOC106029343(LOC106029343);SYK(SYK);LOC106032856(LOC106032856);NCKAP1L(NCKAP1L);CD80(CD80);LOC106049715(LOC106049715);PTPN22(PTPN22);TLR4(TLR4);TICAM1(TICAM1);TACR1(TACR1);CD40(CD40);PTPN6(PT…	54/2445	201/13999	0.268657
GO:0050877	BP	nervous system process	118	169	287	1385	0.000546183	0.0352493	FOS(FOS);FOSL2(FOSL2);HSP90AA1(HSP90AA1);HSPA8(HSPA8);JUN(JUN);LOC125184029(LOC125184029);MDK(MDK);LOC106036881(LOC106036881);GJC1(GJC1);LAMB1(LAMB1);RGS4(RGS4);LOC106029463(LOC106029463);LOC125181676(LOC125181676);TGFBI(TGFBI);EDNRA(EDNRA);PLK2(PLK2);ADRA2A(ADRA2A);SNAI2(SNAI2);DPYSL3(DPYSL3);WASF3(WASF3);ABHD17A(ABHD17A);LOC125181257(LOC125181257);PAWR(PAWR);EPHB2(EPHB2);COL1A1(COL1A1);PAK1(PAK…	ATP1A1(ATP1A1);CLDN5(CLDN5);CLIC5(CLIC5);CPEB4(CPEB4);GPI(GPI);LGMN(LGMN);LOC106047196(LOC106047196);MB(MB);NCAM1(NCAM1);P2RX5(P2RX5);RCAN1(RCAN1);TNNI2(TNNI2);TPI1(TPI1);LOC106047195(LOC106047195);SCAMP1(SCAMP1);LOC125179668(LOC125179668);ATP6AP2(ATP6AP2);IGSF9B(IGSF9B);LOC106029333(LOC106029333);RCAN2(RCAN2);SYNM(SYNM);AKAP1(AKAP1);MAPRE1(MAPRE1);FITM2(FITM2);LOC106029545(LOC106029545);MEF2C(ME…	287/2445	1385/13999	0.20722
GO:0140375	MF	immune receptor activity	8	22	30	95	0.000556418	0.0357608	F3(F3);IL20RA(IL20RA);LOC106046046(LOC106046046);GPR17(GPR17);IL1RAPL1(IL1RAPL1);ACKR2(ACKR2);LOC125181299(LOC125181299);IL5RA(IL5RA)	CD74(CD74);LOC106041632(LOC106041632);CCR7(CCR7);LOC106049922(LOC106049922);IL2RA(IL2RA);IL2RG(IL2RG);IL13RA2(IL13RA2);CXCR4(CXCR4);C3AR1(C3AR1);CRLF2(CRLF2);EBI3(EBI3);IL20RB(IL20RB);CCR2(CCR2);IL10RA(IL10RA);LOC106046310(LOC106046310);CMKLR1(CMKLR1);LOC125181249(LOC125181249);LOC106038357(LOC106038357);LOC106045913(LOC106045913);MPL(MPL);LOC106049928(LOC106049928);IL17RB(IL17RB)	30/2445	95/13999	0.315789
GO:0014706	BP	striated muscle tissue development	42	64	106	451	0.000565274	0.0360463	DDX5(DDX5);FOS(FOS);HDAC2(HDAC2);HSPA8(HSPA8);LOC106036117(LOC106036117);GJC1(GJC1);ATF3(ATF3);MEIS1(MEIS1);LAMB1(LAMB1);RGS4(RGS4);MSC(MSC);SAV1(SAV1);PITX1(PITX1);MEOX2(MEOX2);TWIST1(TWIST1);TBX2(TBX2);PAK1(PAK1);FZD7(FZD7);GLIS1(GLIS1);MAFF(MAFF);ADAMTS9(ADAMTS9);SHOX2(SHOX2);LOC106049157(LOC106049157);FOXC1(FOXC1);BMP7(BMP7);MYF5(MYF5);CCNB1(CCNB1);EGR2(EGR2);ZFPM1(ZFPM1);LOC125181542(LOC1251…	ACTC1(ACTC1);ACTN2(ACTN2);BVES(BVES);CSRP3(CSRP3);JPH2(JPH2);KLHL40(KLHL40);KLHL41(KLHL41);MYOM1(MYOM1);NCAM1(NCAM1);P2RX5(P2RX5);PLN(PLN);PRKG1(PRKG1);RCAN1(RCAN1);XIRP1(XIRP1);LOC106036876(LOC106036876);ADSS1(ADSS1);MYPN(MYPN);ANKRD1(ANKRD1);TOMM70(TOMM70);SGCD(SGCD);SGCG(SGCG);LMOD3(LMOD3);LOC106042170(LOC106042170);IP6K3(IP6K3);MEF2C(MEF2C);SGCB(SGCB);CACNA1S(CACNA1S);OPA1(OPA1);MYOG(MYOG);AK…	106/2445	451/13999	0.235033
GO:0002579	BP	positive regulation of antigen processing and presentation	1	5	6	8	0.000572495	0.0360463	LOC106048600(LOC106048600)	CD74(CD74);CCR7(CCR7);LOC106045892(LOC106045892);SLC11A1(SLC11A1);TAP2(TAP2)	6/2445	8/13999	0.75
GO:0019957	MF	C-C chemokine binding	2	4	6	8	0.000572495	0.0360463	LOC125181415(LOC125181415);ACKR2(ACKR2)	CCR7(CCR7);CXCR4(CXCR4);CCR2(CCR2);LOC106038357(LOC106038357)	6/2445	8/13999	0.75
GO:0071316	BP	cellular response to nicotine	3	3	6	8	0.000572495	0.0360463	COL2A1(COL2A1);MSX1(MSX1);LOC106035805(LOC106035805)	KCNJ11(KCNJ11);IGF1(IGF1);DBH(DBH)	6/2445	8/13999	0.75
GO:1903236	BP	regulation of leukocyte tethering or rolling	3	3	6	8	0.000572495	0.0360463	PAWR(PAWR);CFD(CFD);LOC106048600(LOC106048600)	PTAFR(PTAFR);CCR2(CCR2);LOC106038357(LOC106038357)	6/2445	8/13999	0.75
GO:0071216	BP	cellular response to biotic stimulus	10	43	53	197	0.000579935	0.0363669	JUN(JUN);TNFRSF1B(TNFRSF1B);PRDM1(PRDM1);IL6(IL6);LOC106041918(LOC106041918);LOC125179680(LOC125179680);DDIT3(DDIT3);CSF3(CSF3);LOC125181415(LOC125181415);LOC106039090(LOC106039090)	LOC106047130(LOC106047130);NCAM1(NCAM1);LOC106041040(LOC106041040);ANKRD1(ANKRD1);MEF2C(MEF2C);MMP9(MMP9);TNIP1(TNIP1);CD36(CD36);HCK(HCK);LOC106041919(LOC106041919);BTK(BTK);PTAFR(PTAFR);SYK(SYK);LOC106032856(LOC106032856);ATG10(ATG10);WFS1(WFS1);PDE2A(PDE2A);CD80(CD80);LOC106049715(LOC106049715);PTPN22(PTPN22);LY86(LY86);LOC106029457(LOC106029457);LOC106045892(LOC106045892);LOC106030345(LOC1060…	53/2445	197/13999	0.269036
GO:0017171	MF	serine hydrolase activity	13	28	41	143	0.000597874	0.0373406	F3(F3);LOC106048041(LOC106048041);CFD(CFD);LOC106029934(LOC106029934);MST1(MST1);LOC106048772(LOC106048772);PRSS12(PRSS12);TYSND1(TYSND1);DPP10(DPP10);LOC106035178(LOC106035178);DPP6(DPP6);F7(F7);LOC125181757(LOC125181757)	CTSD(CTSD);CPE(CPE);CTSA(CTSA);MMP9(MMP9);CTSS(CTSS);HABP2(HABP2);LOC106034120(LOC106034120);PLAT(PLAT);C1QA(C1QA);TMPRSS3(TMPRSS3);LOC106043937(LOC106043937);IMMP2L(IMMP2L);C1QC(C1QC);PREPL(PREPL);CORIN(CORIN);C1QB(C1QB);LOC106029847(LOC106029847);LOC125181466(LOC125181466);LOC106033168(LOC106033168);ACE(ACE);RHBDD1(RHBDD1);TMPRSS5(TMPRSS5);MASP1(MASP1);RHBDL3(RHBDL3);LOC125181464(LOC125181464);…	41/2445	143/13999	0.286713
GO:0061061	BP	muscle structure development	77	132	209	977	0.000608828	0.0377435	DDX5(DDX5);FOS(FOS);HDAC2(HDAC2);HSP90AB1(HSP90AB1);HSPA8(HSPA8);LOC106036117(LOC106036117);NACA(NACA);ZFP36L1(ZFP36L1);ATF3(ATF3);MEIS1(MEIS1);LAMB1(LAMB1);RGS4(RGS4);MSC(MSC);SAV1(SAV1);FZD1(FZD1);ADM(ADM);PITX1(PITX1);WNT11(WNT11);WASF3(WASF3);MEOX2(MEOX2);EPB41L2(EPB41L2);TWIST1(TWIST1);TBX2(TBX2);PAK1(PAK1);FZD7(FZD7);GLIS1(GLIS1);MAFF(MAFF);IGF2(IGF2);EBF2(EBF2);IL6(IL6);SPON1(SPON1);ADAMTS…	ACTC1(ACTC1);ACTN2(ACTN2);BIN1(BIN1);BVES(BVES);CASQ2(CASQ2);CSRP3(CSRP3);JPH2(JPH2);KLHL40(KLHL40);KLHL41(KLHL41);LOC106047196(LOC106047196);LOC125182090(LOC125182090);MYBPH(MYBPH);MYOM1(MYOM1);NCAM1(NCAM1);OBSCN(OBSCN);P2RX5(P2RX5);PGK1(PGK1);PRKG1(PRKG1);RCAN1(RCAN1);TMOD1(TMOD1);TPI1(TPI1);XIRP1(XIRP1);LOC106047195(LOC106047195);LOC106036876(LOC106036876);ADSS1(ADSS1);LDB3(LDB3);MYPN(MYPN);AN…	209/2445	977/13999	0.21392
GO:0002685	BP	regulation of leukocyte migration	13	32	45	161	0.000610186	0.0377435	THBS1(THBS1);EDNRA(EDNRA);PAWR(PAWR);THY1(THY1);CFD(CFD);IL6(IL6);EDN3(EDN3);LOC106041918(LOC106041918);MST1(MST1);BMP5(BMP5);LOC106048600(LOC106048600);CFTR(CFTR);F7(F7)	CSF1R(CSF1R);LGMN(LGMN);LOC106047130(LOC106047130);LOC106041040(LOC106041040);CD74(CD74);LOC106041041(LOC106041041);APOD(APOD);BST1(BST1);MMP9(MMP9);CCR7(CCR7);PLA2G7(PLA2G7);RAC2(RAC2);LOC106041919(LOC106041919);PTAFR(PTAFR);LOC125183261(LOC125183261);LOC106049230(LOC106049230);NCKAP1L(NCKAP1L);LOC106049715(LOC106049715);PTPN22(PTPN22);PTK2B(PTK2B);LOC106041492(LOC106041492);TACR1(TACR1);DOCK8(D…	45/2445	161/13999	0.279503
GO:0009410	BP	response to xenobiotic stimulus	43	62	105	447	0.000611636	0.0377435	HDAC2(HDAC2);HSP90AA1(HSP90AA1);HSP90AB1(HSP90AB1);HSPA8(HSPA8);HSPH1(HSPH1);RPL32(RPL32);RGS4(RGS4);LOC106029463(LOC106029463);LOC125181676(LOC125181676);EDNRA(EDNRA);PLCG1(PLCG1);DDIT4(DDIT4);PAWR(PAWR);LOC106049744(LOC106049744);IL6(IL6);PHGDH(PHGDH);SPHK1(SPHK1);CACNA1G(CACNA1G);OSR1(OSR1);ASL(ASL);SYT4(SYT4);DDIT3(DDIT3);ADORA2A(ADORA2A);CAD(CAD);LOC106043174(LOC106043174);PTGS1(PTGS1);LOC12…	ACSL1(ACSL1);CASQ2(CASQ2);GPI(GPI);LOC106030828(LOC106030828);LOC125182090(LOC125182090);NCAM1(NCAM1);LOC106041040(LOC106041040);CPE(CPE);PITX3(PITX3);LOC106030438(LOC106030438);PRKAA2(PRKAA2);LOC106029333(LOC106029333);MEF2C(MEF2C);CACNA1S(CACNA1S);LOC106032170(LOC106032170);MTOR(MTOR);PDGFB(PDGFB);LOC106032071(LOC106032071);RGS9(RGS9);ARL6IP1(ARL6IP1);HOMER2(HOMER2);PRKCB(PRKCB);LOC106041919(LO…	105/2445	447/13999	0.234899
GO:0002697	BP	regulation of immune effector process	21	65	86	354	0.000619739	0.0380918	DDX5(DDX5);HSPA8(HSPA8);PROS1(PROS1);BCL10(BCL10);GRK4(GRK4);IGF2(IGF2);IL6(IL6);NOP53(NOP53);RPS19(RPS19);PRAM1(PRAM1);PARP9(PARP9);TRIL(TRIL);LOC125181542(LOC125181542);SERPING1(SERPING1);LOC106049853(LOC106049853);CD226(CD226);BIRC7(BIRC7);APOA2(APOA2);HPX(HPX);LOC125181788(LOC125181788);LOC106049921(LOC106049921)	CD81(CD81);GPI(GPI);HK1(HK1);LOC106047130(LOC106047130);TFRC(TFRC);LOC106041040(LOC106041040);CD74(CD74);GPRC5B(GPRC5B);A2M(A2M);BIRC2(BIRC2);TGFB3(TGFB3);ITGB2(ITGB2);PTPRC(PTPRC);CCR7(CCR7);CD36(CD36);SEMA7A(SEMA7A);RAC2(RAC2);IL2RA(IL2RA);LOC106041919(LOC106041919);BTK(BTK);LOC106029343(LOC106029343);PTAFR(PTAFR);C7(C7);SYK(SYK);C1QA(C1QA);LOC106032856(LOC106032856);LOC106049230(LOC106049230);…	86/2445	354/13999	0.242938
GO:1901652	BP	response to peptide	63	81	144	643	0.000629964	0.0385673	CCN2(CCN2);CYTB(CYTB);FOSL2(FOSL2);LOC106036117(LOC106036117);LOC125179667(LOC125179667);ZFP36L1(ZFP36L1);LOC106029463(LOC106029463);RAB31(RAB31);FZD1(FZD1);PLCG1(PLCG1);ADM(ADM);COL1A1(COL1A1);PAK1(PAK1);IGF2(IGF2);IL6(IL6);JUND(JUND);QRFPR(QRFPR);LOC106049821(LOC106049821);QDPR(QDPR);LOC125179680(LOC125179680);BMP7(BMP7);COL2A1(COL2A1);SCLY(SCLY);ASL(ASL);EGR2(EGR2);CAPN10(CAPN10);LOC125181833(…	ACTN2(ACTN2);LGMN(LGMN);PLN(PLN);YWHAG(YWHAG);LOC106041040(LOC106041040);PKM(PKM);FABP3(FABP3);KLF15(KLF15);AKAP1(AKAP1);LOC106029545(LOC106029545);ZNF106(ZNF106);EPRS1(EPRS1);ATP6V1C1(ATP6V1C1);SORBS1(SORBS1);LOC106047656(LOC106047656);IDE(IDE);MTOR(MTOR);ATP6V1A(ATP6V1A);PPARA(PPARA);DAG1(DAG1);RASA1(RASA1);PDGFB(PDGFB);LOC106046475(LOC106046475);CARD9(CARD9);STC2(STC2);RHOQ(RHOQ);CD36(CD36);AR…	144/2445	643/13999	0.22395
GO:0071219	BP	cellular response to molecule of bacterial origin	9	39	48	175	0.000649122	0.0395836	JUN(JUN);TNFRSF1B(TNFRSF1B);PRDM1(PRDM1);IL6(IL6);LOC106041918(LOC106041918);LOC125179680(LOC125179680);CSF3(CSF3);LOC125181415(LOC125181415);LOC106039090(LOC106039090)	LOC106047130(LOC106047130);NCAM1(NCAM1);LOC106041040(LOC106041040);ANKRD1(ANKRD1);MEF2C(MEF2C);MMP9(MMP9);TNIP1(TNIP1);CD36(CD36);HCK(HCK);LOC106041919(LOC106041919);PTAFR(PTAFR);LOC106032856(LOC106032856);PDE2A(PDE2A);CD80(CD80);LOC106049715(LOC106049715);PTPN22(PTPN22);LY86(LY86);LOC106029457(LOC106029457);LOC106045892(LOC106045892);LOC106030345(LOC106030345);LOC106041090(LOC106041090);TLR4(TLR…	48/2445	175/13999	0.274286
GO:0002694	BP	regulation of leukocyte activation	30	74	104	443	0.000661777	0.0401971	HSP90AA1(HSP90AA1);HSPH1(HSPH1);THBS1(THBS1);ZFP36L1(ZFP36L1);PRDM1(PRDM1);BCL10(BCL10);PAWR(PAWR);PAK1(PAK1);THY1(THY1);LOC106049876(LOC106049876);IGF2(IGF2);IL6(IL6);LOC125179680(LOC125179680);PRAM1(PRAM1);CAMK4(CAMK4);ADORA2A(ADORA2A);LOC125181542(LOC125181542);LOC106043174(LOC106043174);SOCS1(SOCS1);LOC106049853(LOC106049853);SFRP1(SFRP1);LOC106039090(LOC106039090);CD226(CD226);HHLA2(HHLA2);L…	CD81(CD81);LOC106047130(LOC106047130);TFRC(TFRC);LOC106041040(LOC106041040);CD74(CD74);CD83(CD83);MEF2C(MEF2C);LOC106047656(LOC106047656);BST1(BST1);ITGB2(ITGB2);PTPRC(PTPRC);SOX13(SOX13);CCR7(CCR7);AP3B1(AP3B1);PDE5A(PDE5A);LOC106049922(LOC106049922);RAC2(RAC2);DROSHA(DROSHA);DUSP3(DUSP3);IL2RA(IL2RA);ZNF608(ZNF608);BTK(BTK);LOC106029343(LOC106029343);TAFA3(TAFA3);PTAFR(PTAFR);SYK(SYK);LOC106032…	104/2445	443/13999	0.234763
GO:0036336	BP	dendritic cell migration	1	11	12	26	0.000670104	0.0405439	LOC106048600(LOC106048600)	LOC106041040(LOC106041040);CCR7(CCR7);LOC106049230(LOC106049230);CXCR4(CXCR4);PIK3CG(PIK3CG);DOCK8(DOCK8);CCR2(CCR2);CALR3(CALR3);GPR183(GPR183);LOC106038357(LOC106038357);LOC106045913(LOC106045913)	12/2445	26/13999	0.461538
GO:0042098	BP	T cell proliferation	11	38	49	180	0.000689829	0.041575	PAWR(PAWR);LOC106049876(LOC106049876);IGF2(IGF2);IL6(IL6);LOC106049157(LOC106049157);LOC106049853(LOC106049853);CCND3(CCND3);HHLA2(HHLA2);LOC106049921(LOC106049921);LOC125181276(LOC125181276);LOC106049850(LOC106049850)	TFRC(TFRC);LOC106041040(LOC106041040);LOC106047656(LOC106047656);CD151(CD151);ITGB2(ITGB2);PTPRC(PTPRC);CCR7(CCR7);PDE5A(PDE5A);LOC106049922(LOC106049922);RAC2(RAC2);IL2RA(IL2RA);LOC106029343(LOC106029343);SYK(SYK);SATB1(SATB1);LOC106032856(LOC106032856);NCKAP1L(NCKAP1L);CD80(CD80);LOC106049715(LOC106049715);PTPN22(PTPN22);CXCR4(CXCR4);PTPN6(PTPN6);IL15(IL15);CD86(CD86);LOC106029475(LOC106029475)…	49/2445	180/13999	0.272222
GO:0032944	BP	regulation of mononuclear cell proliferation	10	44	54	203	0.000693226	0.0416177	PRDM1(PRDM1);PAWR(PAWR);LOC106049876(LOC106049876);IGF2(IGF2);IL6(IL6);LOC106049853(LOC106049853);HHLA2(HHLA2);LOC106049921(LOC106049921);LOC125181276(LOC125181276);LOC106049850(LOC106049850)	CD81(CD81);TFRC(TFRC);LOC106041040(LOC106041040);CD74(CD74);MEF2C(MEF2C);LOC106047656(LOC106047656);BST1(BST1);PTPRC(PTPRC);CCR7(CCR7);PDE5A(PDE5A);LOC106049922(LOC106049922);RAC2(RAC2);IL2RA(IL2RA);BTK(BTK);LOC106029343(LOC106029343);SYK(SYK);LOC106032856(LOC106032856);NCKAP1L(NCKAP1L);CD80(CD80);LOC106049715(LOC106049715);PTPN22(PTPN22);TLR4(TLR4);TICAM1(TICAM1);TACR1(TACR1);CD40(CD40);PTPN6(PT…	54/2445	203/13999	0.26601
GO:0051899	BP	membrane depolarization	11	18	29	92	0.000705288	0.0421784	JUN(JUN);LOC106049744(LOC106049744);CACNA1G(CACNA1G);ADORA2A(ADORA2A);LOC125181542(LOC125181542);SNAP91(SNAP91);SCN4B(SCN4B);LOC106029948(LOC106029948);CACNB3(CACNB3);CACNA1B(CACNA1B);CACNG2(CACNG2)	FHL1(FHL1);LOC106029333(LOC106029333);CACNA1S(CACNA1S);GPD1L(GPD1L);ANK3(ANK3);KCNJ2(KCNJ2);KCNH2(KCNH2);LOC106036851(LOC106036851);CAV3(CAV3);SCN4A(SCN4A);CACNA1H(CACNA1H);SMIM38(SMIM38);LOC106041090(LOC106041090);MLLT11(MLLT11);SCN3B(SCN3B);KDR(KDR);TSPO2(TSPO2);CNGA2(CNGA2)	29/2445	92/13999	0.315217
GO:0002833	BP	positive regulation of response to biotic stimulus	20	45	65	255	0.000739189	0.0440358	DUSP16(DUSP16);LOC106045781(LOC106045781);POLR3F(POLR3F);BCL10(BCL10);PAK1(PAK1);RPS19(RPS19);UBA52(UBA52);LOC125179680(LOC125179680);PARP9(PARP9);TRIL(TRIL);MUC4(MUC4);LOC106049853(LOC106049853);LOC106039090(LOC106039090);IRF7(IRF7);CD226(CD226);BIRC7(BIRC7);HPX(HPX);MUC6(MUC6);LOC125181740(LOC125181740);APOB(APOB)	LOC106047130(LOC106047130);LOC106041040(LOC106041040);CD74(CD74);BIRC2(BIRC2);CTSS(CTSS);ITGB2(ITGB2);CARD9(CARD9);TNIP1(TNIP1);CD36(CD36);HCK(HCK);PIK3AP1(PIK3AP1);S100A1(S100A1);LOC106041919(LOC106041919);BTK(BTK);PTAFR(PTAFR);CASP8(CASP8);SYK(SYK);LOC106032856(LOC106032856);LOC106048064(LOC106048064);PTPN22(PTPN22);POLR3G(POLR3G);LOC125180135(LOC125180135);LY86(LY86);LOC106029457(LOC106029457)…	65/2445	255/13999	0.254902
GO:0002764	BP	immune response-regulating signaling pathway	31	65	96	405	0.000749597	0.0444847	FOS(FOS);HSP90AA1(HSP90AA1);HSP90AB1(HSP90AB1);JUN(JUN);LOC106045781(LOC106045781);PLCG1(PLCG1);BCL10(BCL10);LOC125181577(LOC125181577);PAWR(PAWR);CMTM3(CMTM3);PAK1(PAK1);THY1(THY1);LOC106049876(LOC106049876);NOP53(NOP53);UBA52(UBA52);LOC125179680(LOC125179680);RAB7B(RAB7B);LOC106048542(LOC106048542);MYO1G(MYO1G);TRIL(TRIL);MUC4(MUC4);LOC106039090(LOC106039090);IRF7(IRF7);CD226(CD226);BIRC7(BIRC7…	LOC106047130(LOC106047130);BIRC2(BIRC2);UBQLN1(UBQLN1);MEF2C(MEF2C);LOC106047656(LOC106047656);CTSS(CTSS);ITGB2(ITGB2);PTPRC(PTPRC);CARD9(CARD9);EZR(EZR);TNIP1(TNIP1);CCR7(CCR7);CD36(CD36);HCK(HCK);LOC106038586(LOC106038586);LOC106049922(LOC106049922);RAC2(RAC2);PIK3AP1(PIK3AP1);DUSP3(DUSP3);PRKCB(PRKCB);S100A1(S100A1);BTK(BTK);LOC106029343(LOC106029343);PTAFR(PTAFR);CASP8(CASP8);ESR1(ESR1);SYK(S…	96/2445	405/13999	0.237037
GO:1903169	BP	regulation of calcium ion transmembrane transport	13	33	46	167	0.00075354	0.044548	HSPA2(HSPA2);EDNRA(EDNRA);PLCG1(PLCG1);ADRA2A(ADRA2A);LOC125181577(LOC125181577);THY1(THY1);NGF(NGF);P2RX3(P2RX3);NPSR1(NPSR1);LOC125180832(LOC125180832);CACNB3(CACNB3);HPCA(HPCA);DRD1(DRD1)	BIN1(BIN1);CASQ2(CASQ2);JPH2(JPH2);LOC125182090(LOC125182090);P2RX5(P2RX5);PLN(PLN);CANX(CANX);JPH1(JPH1);LOC106029333(LOC106029333);UBQLN1(UBQLN1);LOC106029545(LOC106029545);CACNA1S(CACNA1S);LOC106047656(LOC106047656);AKAP6(AKAP6);JSRP1(JSRP1);RGS9(RGS9);CAPN3(CAPN3);AKAP5(AKAP5);S100A1(S100A1);CAV3(CAV3);TSPAN13(TSPAN13);CLIC2(CLIC2);PTPN22(PTPN22);PTK2B(PTK2B);KCNE1(KCNE1);PTPN6(PTPN6);LOC1251…	46/2445	167/13999	0.275449
GO:0032623	BP	interleukin-2 production	8	19	27	84	0.000759319	0.044719	PAWR(PAWR);LOC106049876(LOC106049876);LOC106048542(LOC106048542);LOC125181415(LOC125181415);LOC106049853(LOC106049853);CD34(CD34);LOC125181276(LOC125181276);LOC106049850(LOC106049850)	CD83(CD83);SPTBN1(SPTBN1);LOC106047656(LOC106047656);CARD9(CARD9);EZR(EZR);HOMER2(HOMER2);LOC106029343(LOC106029343);LOC106032856(LOC106032856);CD80(CD80);LOC106049715(LOC106049715);LOC106029457(LOC106029457);CD86(CD86);LOC106032855(LOC106032855);CARD11(CARD11);IL20RB(IL20RB);CCR2(CCR2);SLC11A1(SLC11A1);LOC106038357(LOC106038357);NR1H4(NR1H4)	27/2445	84/13999	0.321429
GO:0043436	BP	oxoacid metabolic process	70	142	212	997	0.000774294	0.0454152	HDAC2(HDAC2);LOC106048089(LOC106048089);LOC106036881(LOC106036881);ACSS1(ACSS1);GFPT2(GFPT2);LOC106029463(LOC106029463);PTS(PTS);ACSL4(ACSL4);DDIT4(DDIT4);SERINC3(SERINC3);ABCD3(ABCD3);ATIC(ATIC);CYGB(CYGB);PDPN(PDPN);TWIST1(TWIST1);PHGDH(PHGDH);SORD(SORD);POLG2(POLG2);QDPR(QDPR);AFMID(AFMID);SHMT2(SHMT2);SPHK1(SPHK1);LOC106039669(LOC106039669);GAMT(GAMT);SCLY(SCLY);PEMT(PEMT);SPR(SPR);ASL(ASL);B…	ACSL1(ACSL1);ENO2(ENO2);GPI(GPI);HK1(HK1);LOC106038270(LOC106038270);LOC106048916(LOC106048916);P4HA2(P4HA2);PFKFB3(PFKFB3);PGK1(PGK1);TPI1(TPI1);SLC16A3(SLC16A3);ADSS1(ADSS1);LOC106042084(LOC106042084);LOC106040417(LOC106040417);SLC45A3(SLC45A3);ALDH1L2(ALDH1L2);MDH1(MDH1);SDHA(SDHA);CD74(CD74);UGP2(UGP2);LOC106030438(LOC106030438);PKM(PKM);SCD(SCD);FABP3(FABP3);PRKAA2(PRKAA2);LDHA(LDHA);AKAP1(A…	212/2445	997/13999	0.212638
GO:0032412	BP	regulation of ion transmembrane transporter activity	19	44	63	246	0.000777004	0.0454152	HSPA2(HSPA2);PPIF(PPIF);PLCG1(PLCG1);ADRA2A(ADRA2A);LOC125181577(LOC125181577);EPHB2(EPHB2);OSR1(OSR1);LOC125181793(LOC125181793);PIRT(PIRT);SCN4B(SCN4B);LOC125180832(LOC125180832);ARC(ARC);LRRC52(LRRC52);CACNB3(CACNB3);LOC125182796(LOC125182796);CFTR(CFTR);LRRC55(LRRC55);CACNG2(CACNG2);HPCA(HPCA)	ACTN2(ACTN2);CASQ2(CASQ2);HK1(HK1);JPH2(JPH2);LOC125182090(LOC125182090);PLN(PLN);PRKG1(PRKG1);FHL1(FHL1);JPH1(JPH1);LOC106029333(LOC106029333);UBQLN1(UBQLN1);LOC106029545(LOC106029545);MEF2C(MEF2C);CACNA1S(CACNA1S);GPD1L(GPD1L);LOC106047656(LOC106047656);ANK3(ANK3);AKAP6(AKAP6);MMP9(MMP9);CTSS(CTSS);JSRP1(JSRP1);KLHL24(KLHL24);RGS9(RGS9);KCNJ11(KCNJ11);S100A1(S100A1);CAV3(CAV3);PTAFR(PTAFR);GSG1…	63/2445	246/13999	0.256098
GO:0044325	MF	transmembrane transporter binding	13	26	39	136	0.000799143	0.0463312	HSP90AA1(HSP90AA1);HSP90AB1(HSP90AB1);KCNE4(KCNE4);LOC125181833(LOC125181833);LOC125181653(LOC125181653);LOC125181778(LOC125181778);PIRT(PIRT);LOC125181743(LOC125181743);SCN4B(SCN4B);LOC125181006(LOC125181006);DPP10(DPP10);LRRC52(LRRC52);LRRC55(LRRC55)	ACTN2(ACTN2);FHL1(FHL1);LOC125179668(LOC125179668);CACNA1S(CACNA1S);GPD1L(GPD1L);LOC106047656(LOC106047656);ANK3(ANK3);AKAP6(AKAP6);RASA1(RASA1);RIMS4(RIMS4);CAMK2A(CAMK2A);KCNJ11(KCNJ11);PPP1R9A(PPP1R9A);LOC106036851(LOC106036851);CAV3(CAV3);RIMS3(RIMS3);KCNAB2(KCNAB2);KCNE1(KCNE1);LOC125180867(LOC125180867);SCN3B(SCN3B);KCNIP1(KCNIP1);TSPO2(TSPO2);KCNIP2(KCNIP2);CDH5(CDH5);NOS1(NOS1);CASR(CASR)	39/2445	136/13999	0.286765
GO:0045088	BP	regulation of innate immune response	29	55	84	347	0.000799552	0.0463312	HSP90AB1(HSP90AB1);LOC106045781(LOC106045781);POLR3F(POLR3F);BCL10(BCL10);ADRA2A(ADRA2A);LOC125181577(LOC125181577);PAK1(PAK1);IGF2(IGF2);NOP53(NOP53);RPS19(RPS19);UBA52(UBA52);LOC125179680(LOC125179680);RAB7B(RAB7B);PARP9(PARP9);TRIL(TRIL);SERPING1(SERPING1);SOCS1(SOCS1);MUC4(MUC4);LOC106049853(LOC106049853);LOC125181485(LOC125181485);LOC106039090(LOC106039090);IRF7(IRF7);CD226(CD226);HPX(HPX);M…	LOC106047130(LOC106047130);LOC106041040(LOC106041040);CD74(CD74);A2M(A2M);BIRC2(BIRC2);UBQLN1(UBQLN1);CTSS(CTSS);ITGB2(ITGB2);CARD9(CARD9);TNIP1(TNIP1);CD36(CD36);HCK(HCK);LOC106038586(LOC106038586);PIK3AP1(PIK3AP1);S100A1(S100A1);BTK(BTK);NOL6(NOL6);LOC106029343(LOC106029343);PTAFR(PTAFR);CASP8(CASP8);ESR1(ESR1);SYK(SYK);LOC106032856(LOC106032856);LOC106048064(LOC106048064);LOC106049230(LOC10604…	84/2445	347/13999	0.242075
GO:0050776	BP	regulation of immune response	60	112	172	790	0.00080165	0.0463312	FOS(FOS);HSP90AA1(HSP90AA1);HSP90AB1(HSP90AB1);HSPA8(HSPA8);JUN(JUN);PROS1(PROS1);LOC106045781(LOC106045781);POLR3F(POLR3F);RGCC(RGCC);PLCG1(PLCG1);BCL10(BCL10);ADRA2A(ADRA2A);LOC125181577(LOC125181577);PAWR(PAWR);CMTM3(CMTM3);COL1A1(COL1A1);PAK1(PAK1);THY1(THY1);CFD(CFD);GRK4(GRK4);LOC106049876(LOC106049876);IGF2(IGF2);IL6(IL6);NOP53(NOP53);RPS19(RPS19);UBA52(UBA52);LOC125183345(LOC125183345);LO…	CD81(CD81);HK1(HK1);LOC106047130(LOC106047130);TFRC(TFRC);LOC106041040(LOC106041040);CD74(CD74);GPRC5B(GPRC5B);A2M(A2M);BIRC2(BIRC2);UBQLN1(UBQLN1);MEF2C(MEF2C);LOC106047656(LOC106047656);CTSS(CTSS);TGFB3(TGFB3);ITGB2(ITGB2);PTPRC(PTPRC);CARD9(CARD9);EZR(EZR);TNIP1(TNIP1);CCR7(CCR7);CD36(CD36);HCK(HCK);LOC106038586(LOC106038586);SEMA7A(SEMA7A);LOC106049922(LOC106049922);RAC2(RAC2);PIK3AP1(PIK3AP1…	172/2445	790/13999	0.217722
GO:0086010	BP	membrane depolarization during action potential	4	11	15	37	0.000804705	0.0463348	CACNA1G(CACNA1G);SCN4B(SCN4B);LOC106029948(LOC106029948);CACNA1B(CACNA1B)	LOC106029333(LOC106029333);CACNA1S(CACNA1S);ANK3(ANK3);KCNJ2(KCNJ2);KCNH2(KCNH2);LOC106036851(LOC106036851);CAV3(CAV3);SCN4A(SCN4A);CACNA1H(CACNA1H);SMIM38(SMIM38);SCN3B(SCN3B)	15/2445	37/13999	0.405405
GO:0030036	BP	actin cytoskeleton organization	60	123	183	847	0.000810336	0.0464582	CCN2(CCN2);HDAC2(HDAC2);LOC125181361(LOC125181361);MICALL2(MICALL2);NACA(NACA);RND3(RND3);RGS4(RGS4);RGCC(RGCC);FZD1(FZD1);ADRA2A(ADRA2A);DPYSL3(DPYSL3);WNT11(WNT11);EPHA3(EPHA3);WASF3(WASF3);PAWR(PAWR);TPM4(TPM4);EPB41L2(EPB41L2);ARAP1(ARAP1);PAK1(PAK1);FZD7(FZD7);ARHGAP8(ARHGAP8);LOC106049744(LOC106049744);LLGL1(LLGL1);LOC106036316(LOC106036316);ARHGEF17(ARHGEF17);LOC106049157(LOC106049157);RFL…	ACTC1(ACTC1);ACTN2(ACTN2);BIN1(BIN1);BVES(BVES);CASQ2(CASQ2);CSF1R(CSF1R);CSRP3(CSRP3);KLHL41(KLHL41);LCP1(LCP1);LIMCH1(LIMCH1);LOC106031895(LOC106031895);LOC125182090(LOC125182090);MYBPH(MYBPH);MYOM1(MYOM1);OBSCN(OBSCN);PRKG1(PRKG1);SYNPO2(SYNPO2);SYNPO2L(SYNPO2L);TMOD1(TMOD1);XIRP1(XIRP1);LDB3(LDB3);MYPN(MYPN);ANKRD1(ANKRD1);SGCD(SGCD);PPM1E(PPM1E);MYL1(MYL1);MYBPC1(MYBPC1);TTC17(TTC17);SGCG(SG…	183/2445	847/13999	0.216057
GO:0034219	BP	carbohydrate transmembrane transport	17	26	43	154	0.000814807	0.0464582	LOC106048089(LOC106048089);EDNRA(EDNRA);CREBL2(CREBL2);LOC125181592(LOC125181592);PAK1(PAK1);CAPN10(CAPN10);LOC125181833(LOC125181833);LOC125181653(LOC125181653);LOC125181778(LOC125181778);LOC125181556(LOC125181556);TERT(TERT);LOC125181743(LOC125181743);SLC50A1(SLC50A1);SLC26A6(SLC26A6);OSTN(OSTN);LOC106048319(LOC106048319);DRD1(DRD1)	LOC106048916(LOC106048916);SLC45A3(SLC45A3);KLF15(KLF15);AQP9(AQP9);SORBS1(SORBS1);RASA1(RASA1);RHOQ(RHOQ);SORT1(SORT1);PRKCB(PRKCB);SESN2(SESN2);ERBB4(ERBB4);MFSD4A(MFSD4A);C1QTNF12(C1QTNF12);LOC106044298(LOC106044298);SLC2A6(SLC2A6);ESR1(ESR1);AQP1(AQP1);SLC35A3(SLC35A3);LOC106049715(LOC106049715);LOC106030041(LOC106030041);SLC2A12(SLC2A12);IGF1(IGF1);ACE(ACE);ADIPOQ(ADIPOQ);GPC3(GPC3);NR1H4(NR…	43/2445	154/13999	0.279221
GO:0016053	BP	organic acid biosynthetic process	26	60	86	357	0.000818845	0.0464582	ACSS1(ACSS1);ACSL4(ACSL4);SERINC3(SERINC3);ABCD3(ABCD3);ATIC(ATIC);PHGDH(PHGDH);SHMT2(SHMT2);SPHK1(SPHK1);GAMT(GAMT);ASL(ASL);BCKDHA(BCKDHA);GALK1(GALK1);CAD(CAD);HYAL1(HYAL1);PYCR3(PYCR3);PTGS1(PTGS1);CCND3(CCND3);LMX1A(LMX1A);LOC106034162(LOC106034162);THNSL2(THNSL2);FADS6(FADS6);GCK(GCK);EPHX2(EPHX2);LGSN(LGSN);LOC106044189(LOC106044189);TBXAS1(TBXAS1)	ENO2(ENO2);GPI(GPI);HK1(HK1);LOC106048916(LOC106048916);PFKFB3(PFKFB3);PGK1(PGK1);TPI1(TPI1);LOC106042084(LOC106042084);LOC106040417(LOC106040417);SLC45A3(SLC45A3);ALDH1L2(ALDH1L2);CD74(CD74);UGP2(UGP2);PKM(PKM);SCD(SCD);PRKAA2(PRKAA2);LDHA(LDHA);CARNS1(CARNS1);LOC106032170(LOC106032170);BPGM(BPGM);PROX1(PROX1);MTHFD1(MTHFD1);LOC106032071(LOC106032071);ACAT1(ACAT1);AKR1D1(AKR1D1);LOC125181622(LOC…	86/2445	357/13999	0.240896
GO:0046394	BP	carboxylic acid biosynthetic process	26	60	86	357	0.000818845	0.0464582	ACSS1(ACSS1);ACSL4(ACSL4);SERINC3(SERINC3);ABCD3(ABCD3);ATIC(ATIC);PHGDH(PHGDH);SHMT2(SHMT2);SPHK1(SPHK1);GAMT(GAMT);ASL(ASL);BCKDHA(BCKDHA);GALK1(GALK1);CAD(CAD);HYAL1(HYAL1);PYCR3(PYCR3);PTGS1(PTGS1);CCND3(CCND3);LMX1A(LMX1A);LOC106034162(LOC106034162);THNSL2(THNSL2);FADS6(FADS6);GCK(GCK);EPHX2(EPHX2);LGSN(LGSN);LOC106044189(LOC106044189);TBXAS1(TBXAS1)	ENO2(ENO2);GPI(GPI);HK1(HK1);LOC106048916(LOC106048916);PFKFB3(PFKFB3);PGK1(PGK1);TPI1(TPI1);LOC106042084(LOC106042084);LOC106040417(LOC106040417);SLC45A3(SLC45A3);ALDH1L2(ALDH1L2);CD74(CD74);UGP2(UGP2);PKM(PKM);SCD(SCD);PRKAA2(PRKAA2);LDHA(LDHA);CARNS1(CARNS1);LOC106032170(LOC106032170);BPGM(BPGM);PROX1(PROX1);MTHFD1(MTHFD1);LOC106032071(LOC106032071);ACAT1(ACAT1);AKR1D1(AKR1D1);LOC125181622(LOC…	86/2445	357/13999	0.240896
GO:0065008	BP	regulation of biological quality	320	481	801	4210	0.00082409	0.0464634	ANXA2(ANXA2);CCN2(CCN2);DKC1(DKC1);DUSP16(DUSP16);DUSP7(DUSP7);ECRG4(ECRG4);F3(F3);HDAC2(HDAC2);HSP90AA1(HSP90AA1);HSP90AB1(HSP90AB1);HSPA8(HSPA8);JUN(JUN);LOC106048041(LOC106048041);LOC106048089(LOC106048089);LOC106048536(LOC106048536);LOC125179667(LOC125179667);LOC125184029(LOC125184029);P3H3(P3H3);PPIF(PPIF);PROS1(PROS1);TCP1(TCP1);TFPI2(TFPI2);THBS1(THBS1);TNFRSF1B(TNFRSF1B);ZFP36L1(ZFP36L1);…	ACTN2(ACTN2);AMPD3(AMPD3);ATP1A1(ATP1A1);ATP5F1A(ATP5F1A);BIN1(BIN1);BVES(BVES);CASQ2(CASQ2);CD81(CD81);CSF1R(CSF1R);CSRP3(CSRP3);DNAJB5(DNAJB5);DYRK3(DYRK3);GPI(GPI);HK1(HK1);JPH2(JPH2);LGMN(LGMN);LOC106030828(LOC106030828);LOC106038270(LOC106038270);LOC106047130(LOC106047130);LOC106048016(LOC106048016);LOC106048916(LOC106048916);LOC125181520(LOC125181520);LOC125182090(LOC125182090);MB(MB);NCAM1…	801/2445	4210/13999	0.190261
GO:0140052	BP	cellular response to oxidised low-density lipoprotein particle stimulus	2	3	5	6	0.000830629	0.0464634	LOC125179680(LOC125179680);LOC106039090(LOC106039090)	CD36(CD36);TLR4(TLR4);TICAM1(TICAM1)	5/2445	6/13999	0.833333
GO:1903238	BP	positive regulation of leukocyte tethering or rolling	2	3	5	6	0.000830629	0.0464634	PAWR(PAWR);CFD(CFD)	PTAFR(PTAFR);CCR2(CCR2);LOC106038357(LOC106038357)	5/2445	6/13999	0.833333
GO:0014704	CC	intercalated disc	4	19	23	68	0.000830936	0.0464634	GJC1(GJC1);PAK1(PAK1);SCN4B(SCN4B);LOC106029948(LOC106029948)	ATP1A1(ATP1A1);LOC106031895(LOC106031895);LOC106047196(LOC106047196);OBSCN(OBSCN);LOC106047195(LOC106047195);LOC125179668(LOC125179668);LOC106029333(LOC106029333);PGM5(PGM5);LOC125179675(LOC125179675);ANK3(ANK3);AKAP6(AKAP6);KCNJ2(KCNJ2);CTNNA3(CTNNA3);KCNJ11(KCNJ11);LOC106036851(LOC106036851);CAV3(CAV3);LOC125181863(LOC125181863);LOC106047197(LOC106047197);DSG2(DSG2)	23/2445	68/13999	0.338235
GO:0035579	CC	specific granule membrane	5	17	22	64	0.000835585	0.0465553	LOC106048089(LOC106048089);TNFRSF1B(TNFRSF1B);RAP2B(RAP2B);LOC125181555(LOC125181555);RAB37(RAB37)	SCAMP1(SCAMP1);TOM1(TOM1);BST1(BST1);ITGB2(ITGB2);CD36(CD36);SNAP23(SNAP23);LOC106044298(LOC106044298);ATP8A1(ATP8A1);LOC106042157(LOC106042157);VAMP1(VAMP1);LOC106029475(LOC106029475);LOC106048260(LOC106048260);C3AR1(C3AR1);P2RX1(P2RX1);CD93(CD93);LOC106033149(LOC106033149);LOC106046305(LOC106046305)	22/2445	64/13999	0.34375
GO:0031432	MF	titin binding	0	7	7	11	0.00084077	0.0466227	-	ACTC1(ACTC1);ACTN2(ACTN2);OBSCN(OBSCN);ANKRD1(ANKRD1);MYBPC1(MYBPC1);CAPN3(CAPN3);ANKRD2(ANKRD2)	7/2445	11/13999	0.636364
GO:0034702	CC	ion channel complex	27	43	70	280	0.000842814	0.0466227	ANXA2(ANXA2);HSPA2(HSPA2);KCNE4(KCNE4);OLFM2(OLFM2);CACNA1G(CACNA1G);KCNJ8(KCNJ8);KCNG3(KCNG3);LOC125181793(LOC125181793);SCN4B(SCN4B);DPP10(DPP10);GABRG1(GABRG1);ANO2(ANO2);SLC26A6(SLC26A6);LOC106029948(LOC106029948);LRRC52(LRRC52);CACNB3(CACNB3);TRPC4(TRPC4);CACNA1B(CACNA1B);GRIN2B(GRIN2B);GRIA4(GRIA4);DPP6(DPP6);LOC106046278(LOC106046278);CFTR(CFTR);KCNH8(KCNH8);LRRC55(LRRC55);CACNG2(CACNG2);G…	CASQ2(CASQ2);CLIC5(CLIC5);LOC125182090(LOC125182090);LOC106029545(LOC106029545);CACNA1S(CACNA1S);CACNG1(CACNG1);AKAP6(AKAP6);GABRA3(GABRA3);CHRNA1(CHRNA1);CHRNG(CHRNG);KCNJ2(KCNJ2);KCNJ11(KCNJ11);KCNH2(KCNH2);LOC106036851(LOC106036851);SCN4A(SCN4A);CACNA1H(CACNA1H);CACNA2D3(CACNA2D3);GRIA1(GRIA1);CLIC2(CLIC2);KCNT1(KCNT1);KCNAB2(KCNAB2);PTK2B(PTK2B);CLCN2(CLCN2);KCNE1(KCNE1);LOC106034324(LOC10603…	70/2445	280/13999	0.25
GO:0051240	BP	positive regulation of multicellular organismal process	177	218	395	1974	0.000848945	0.0467947	ANXA2(ANXA2);CCN1(CCN1);CCN2(CCN2);DUSP7(DUSP7);ECRG4(ECRG4);F3(F3);FOS(FOS);HDAC2(HDAC2);HSP90AA1(HSP90AA1);JUN(JUN);LOC125179667(LOC125179667);LOC125184029(LOC125184029);PPP1R16B(PPP1R16B);RHOB(RHOB);THBS1(THBS1);ZFP36L1(ZFP36L1);LOC106036881(LOC106036881);SMURF2(SMURF2);MEIS1(MEIS1);BAMBI(BAMBI);RGS4(RGS4);TGIF1(TGIF1);LOC106029463(LOC106029463);LOC125181676(LOC125181676);POLR3F(POLR3F);PRDM1(…	ATP1A1(ATP1A1);ATP5F1A(ATP5F1A);BIN1(BIN1);CSF1R(CSF1R);GPI(GPI);HK1(HK1);LGMN(LGMN);LOC106047130(LOC106047130);LOC106048916(LOC106048916);NCAM1(NCAM1);P4HA2(P4HA2);SPP1(SPP1);TFRC(TFRC);LOC106040417(LOC106040417);LOC106041040(LOC106041040);ANKRD1(ANKRD1);CPE(CPE);ANGPTL4(ANGPTL4);CD74(CD74);LOC106041041(LOC106041041);PITX3(PITX3);ATP6AP2(ATP6AP2);COBL(COBL);SCD(SCD);GPRC5B(GPRC5B);PRKAA2(PRKAA2)…	395/2445	1974/13999	0.200101
GO:0050878	BP	regulation of body fluid levels	49	59	108	466	0.000854329	0.0468542	ANXA2(ANXA2);F3(F3);HDAC2(HDAC2);LOC106048041(LOC106048041);PROS1(PROS1);TFPI2(TFPI2);THBS1(THBS1);ADM(ADM);ADRA2A(ADRA2A);COX2(COX2);EPHB2(EPHB2);COL1A1(COL1A1);PDPN(PDPN);CFD(CFD);MAFF(MAFF);IL6(IL6);LOC125181454(LOC125181454);LOC106029934(LOC106029934);PEAR1(PEAR1);NPR1(NPR1);P2RX6(P2RX6);C1QTNF1(C1QTNF1);RAP2B(RAP2B);ZFPM1(ZFPM1);ADORA2A(ADORA2A);CAD(CAD);LOC106043174(LOC106043174);SERPING1(S…	BVES(BVES);GPI(GPI);LOC106048916(LOC106048916);P2RX5(P2RX5);PRKG1(PRKG1);PIK3R5(PIK3R5);SCD(SCD);A2M(A2M);P2RY8(P2RY8);AKAP1(AKAP1);TP63(TP63);MICAL1(MICAL1);PDGFB(PDGFB);CD36(CD36);F13A1(F13A1);AP3B1(AP3B1);LOC106034120(LOC106034120);PRKCB(PRKCB);ERBB4(ERBB4);LOC106045666(LOC106045666);PLAT(PLAT);PRKAR1B(PRKAR1B);ITPR3(ITPR3);SYK(SYK);AQP1(AQP1);WFS1(WFS1);LCP2(LCP2);LOC106046287(LOC106046287);L…	108/2445	466/13999	0.23176
GO:0010562	BP	positive regulation of phosphorus metabolic process	97	132	229	1088	0.0008591	0.0468542	ANXA2(ANXA2);CCN1(CCN1);CCN2(CCN2);DUSP16(DUSP16);DUSP7(DUSP7);HDAC2(HDAC2);HSP90AA1(HSP90AA1);HSP90AB1(HSP90AB1);HSPA2(HSPA2);HSPH1(HSPH1);JUN(JUN);LOC106048536(LOC106048536);PPP1R16B(PPP1R16B);THBS1(THBS1);LOC106045781(LOC106045781);RGCC(RGCC);FZD1(FZD1);EDNRA(EDNRA);SEMA3A(SEMA3A);BCL10(BCL10);CREBL2(CREBL2);ADRA2A(ADRA2A);WNT11(WNT11);EPHA3(EPHA3);COX2(COX2);PAWR(PAWR);RPLP1(RPLP1);PAK1(PAK1)…	ACSL1(ACSL1);CD81(CD81);CSF1R(CSF1R);LIMCH1(LIMCH1);LOC106030828(LOC106030828);PFKFB3(PFKFB3);TPX2(TPX2);LOC106041040(LOC106041040);EEF1A2(EEF1A2);LOC125179668(LOC125179668);CD74(CD74);LOC106041041(LOC106041041);PIK3R5(PIK3R5);FABP3(FABP3);GPRC5B(GPRC5B);PRKAA2(PRKAA2);KIDINS220(KIDINS220);FNIP2(FNIP2);TNFSF15(TNFSF15);MEF2C(MEF2C);SMN1(SMN1);LOC106047656(LOC106047656);MUSK(MUSK);MYOG(MYOG);MTOR(…	229/2445	1088/13999	0.210478
GO:0045937	BP	positive regulation of phosphate metabolic process	97	132	229	1088	0.0008591	0.0468542	ANXA2(ANXA2);CCN1(CCN1);CCN2(CCN2);DUSP16(DUSP16);DUSP7(DUSP7);HDAC2(HDAC2);HSP90AA1(HSP90AA1);HSP90AB1(HSP90AB1);HSPA2(HSPA2);HSPH1(HSPH1);JUN(JUN);LOC106048536(LOC106048536);PPP1R16B(PPP1R16B);THBS1(THBS1);LOC106045781(LOC106045781);RGCC(RGCC);FZD1(FZD1);EDNRA(EDNRA);SEMA3A(SEMA3A);BCL10(BCL10);CREBL2(CREBL2);ADRA2A(ADRA2A);WNT11(WNT11);EPHA3(EPHA3);COX2(COX2);PAWR(PAWR);RPLP1(RPLP1);PAK1(PAK1)…	ACSL1(ACSL1);CD81(CD81);CSF1R(CSF1R);LIMCH1(LIMCH1);LOC106030828(LOC106030828);PFKFB3(PFKFB3);TPX2(TPX2);LOC106041040(LOC106041040);EEF1A2(EEF1A2);LOC125179668(LOC125179668);CD74(CD74);LOC106041041(LOC106041041);PIK3R5(PIK3R5);FABP3(FABP3);GPRC5B(GPRC5B);PRKAA2(PRKAA2);KIDINS220(KIDINS220);FNIP2(FNIP2);TNFSF15(TNFSF15);MEF2C(MEF2C);SMN1(SMN1);LOC106047656(LOC106047656);MUSK(MUSK);MYOG(MYOG);MTOR(…	229/2445	1088/13999	0.210478
GO:0030217	BP	T cell differentiation	21	42	63	247	0.000868787	0.0472163	HSP90AA1(HSP90AA1);ZFP36L1(ZFP36L1);PRDM1(PRDM1);FZD7(FZD7);LOC106049876(LOC106049876);IL6(IL6);LOC106049157(LOC106049157);ZFPM1(ZFPM1);CAMK4(CAMK4);LOC125181542(LOC125181542);PAX1(PAX1);LOC106043174(LOC106043174);SOCS1(SOCS1);LOC106049853(LOC106049853);BCL11B(BCL11B);NHEJ1(NHEJ1);SSTR1(SSTR1);EOMES(EOMES);LOC125181276(LOC125181276);WNT1(WNT1);LOC106049850(LOC106049850)	CD74(CD74);CD83(CD83);JAG2(JAG2);PTPRC(PTPRC);SOX13(SOX13);CCR7(CCR7);AP3B1(AP3B1);LOC106049922(LOC106049922);DROSHA(DROSHA);IL2RA(IL2RA);ZNF608(ZNF608);XRCC4(XRCC4);SYK(SYK);SATB1(SATB1);LOC106048064(LOC106048064);IL2RG(IL2RG);NCKAP1L(NCKAP1L);CD80(CD80);LOC106049715(LOC106049715);PTPN22(PTPN22);PIK3R6(PIK3R6);IL15(IL15);CD86(CD86);SLC46A2(SLC46A2);CD2(CD2);DOCK2(DOCK2);IKZF1(IKZF1);LOC106049228…	63/2445	247/13999	0.255061
GO:0001944	BP	vasculature development	84	78	162	740	0.000877333	0.047514	ANXA2(ANXA2);CCN1(CCN1);CCN2(CCN2);F3(F3);HSP90AB1(HSP90AB1);JUN(JUN);LOC106048041(LOC106048041);PPP1R16B(PPP1R16B);RHOB(RHOB);SPRED1(SPRED1);THBS1(THBS1);ZFP36L1(ZFP36L1);GJC1(GJC1);MEIS1(MEIS1);LOC106029463(LOC106029463);PRDM1(PRDM1);TGFBI(TGFBI);RGCC(RGCC);EDNRA(EDNRA);PLK2(PLK2);SEMA3A(SEMA3A);PLCG1(PLCG1);PRRX1(PRRX1);ADM(ADM);WNT11(WNT11);EPHA3(EPHA3);MEOX2(MEOX2);TBX4(TBX4);EPHB2(EPHB2);CO…	BVES(BVES);LOC106048916(LOC106048916);MB(MB);PGK1(PGK1);ZFAND5(ZFAND5);LOC106041040(LOC106041040);E2F8(E2F8);ANGPTL4(ANGPTL4);CDH13(CDH13);APOD(APOD);MEF2C(MEF2C);SGCB(SGCB);MCAM(MCAM);MMP9(MMP9);DAG1(DAG1);RASA1(RASA1);ITGB2(ITGB2);PDGFB(PDGFB);WARS1(WARS1);SPI1(SPI1);PROX1(PROX1);SEMA3C(SEMA3C);CD36(CD36);NRXN3(NRXN3);HEY1(HEY1);PRKCB(PRKCB);S100A1(S100A1);EGF(EGF);CASP8(CASP8);SYK(SYK);AQP1(AQ…	162/2445	740/13999	0.218919
GO:0034440	BP	lipid oxidation	10	22	32	106	0.000886201	0.0478271	ABCD3(ABCD3);CYGB(CYGB);TWIST1(TWIST1);GCDH(GCDH);LOC106044855(LOC106044855);ECHS1(ECHS1);TYSND1(TYSND1);LOC106035178(LOC106035178);HAO2(HAO2);LOC106040393(LOC106040393)	APOD(APOD);FABP3(FABP3);ETFDH(ETFDH);LOC106029545(LOC106029545);PPARA(PPARA);ACAD9(ACAD9);ETFA(ETFA);CD36(CD36);ACAT1(ACAT1);PLA2G7(PLA2G7);ACADSB(ACADSB);SESN2(SESN2);ECHDC2(ECHDC2);PEX2(PEX2);CPT1B(CPT1B);PEX7(PEX7);ACOX3(ACOX3);MECR(MECR);ATP2A3(ATP2A3);CPT2(CPT2);ADIPOQ(ADIPOQ);ACSL5(ACSL5)	32/2445	106/13999	0.301887
GO:0031347	BP	regulation of defense response	49	100	149	674	0.000912777	0.0478834	DDX5(DDX5);DUSP16(DUSP16);HSP90AB1(HSP90AB1);JUN(JUN);PROS1(PROS1);TNFRSF1B(TNFRSF1B);LOC106045781(LOC106045781);POLR3F(POLR3F);EDNRA(EDNRA);BCL10(BCL10);ADRA2A(ADRA2A);LOC125181577(LOC125181577);PAK1(PAK1);CFD(CFD);GRK4(GRK4);IGF2(IGF2);IL6(IL6);NOP53(NOP53);RPS19(RPS19);UBA52(UBA52);TGM2(TGM2);LOC106041918(LOC106041918);LOC125179680(LOC125179680);RAB7B(RAB7B);PARP9(PARP9);TRIL(TRIL);ADORA2A(ADO…	CD81(CD81);LOC106047130(LOC106047130);LOC106040417(LOC106040417);LOC106041040(LOC106041040);CD74(CD74);APOD(APOD);GPRC5B(GPRC5B);A2M(A2M);BIRC2(BIRC2);UBQLN1(UBQLN1);MEF2C(MEF2C);LOC106041632(LOC106041632);PPARA(PPARA);BST1(BST1);CTSS(CTSS);ITGB2(ITGB2);CARD9(CARD9);TNIP1(TNIP1);CCR7(CCR7);CD36(CD36);PLA2G7(PLA2G7);HCK(HCK);LOC106038586(LOC106038586);SEMA7A(SEMA7A);PDE5A(PDE5A);DROSHA(DROSHA);PIK…	149/2445	674/13999	0.221068
GO:0008643	BP	carbohydrate transport	17	30	47	173	0.000918718	0.0478834	LOC106048089(LOC106048089);EDNRA(EDNRA);CREBL2(CREBL2);LOC125181592(LOC125181592);PAK1(PAK1);CAPN10(CAPN10);LOC125181833(LOC125181833);LOC125181653(LOC125181653);LOC125181778(LOC125181778);LOC125181556(LOC125181556);TERT(TERT);LOC125181743(LOC125181743);SLC50A1(SLC50A1);SLC26A6(SLC26A6);OSTN(OSTN);LOC106048319(LOC106048319);DRD1(DRD1)	LOC106048916(LOC106048916);SLC45A3(SLC45A3);KLF15(KLF15);AQP9(AQP9);SORBS1(SORBS1);SLC37A1(SLC37A1);RASA1(RASA1);EZR(EZR);RHOQ(RHOQ);PLS3(PLS3);SORT1(SORT1);PRKCB(PRKCB);SESN2(SESN2);ERBB4(ERBB4);MFSD4A(MFSD4A);C1QTNF12(C1QTNF12);LOC106044298(LOC106044298);SLC2A6(SLC2A6);ESR1(ESR1);AQP1(AQP1);SLC35A3(SLC35A3);LOC106049715(LOC106049715);LOC106030041(LOC106030041);SLC2A12(SLC2A12);IGF1(IGF1);ACE(AC…	47/2445	173/13999	0.271676
GO:0046683	BP	response to organophosphorus	19	28	47	173	0.000918718	0.0478834	DUSP1(DUSP1);FOS(FOS);FOSL2(FOSL2);JUN(JUN);ZFP36L1(ZFP36L1);LOC106029463(LOC106029463);RPLP1(RPLP1);COL1A1(COL1A1);JUND(JUND);SPHK1(SPHK1);P2RX6(P2RX6);ASL(ASL);BCKDHA(BCKDHA);GATA6(GATA6);LOC125181064(LOC125181064);P2RX3(P2RX3);DNTT(DNTT);SLC26A6(SLC26A6);CFTR(CFTR)	P2RX5(P2RX5);LDHA(LDHA);BIRC2(BIRC2);AKAP1(AKAP1);AQP9(AQP9);AKAP6(AKAP6);EZR(EZR);AREG(AREG);KCNJ11(KCNJ11);PLAT(PLAT);PTAFR(PTAFR);ITPR3(ITPR3);AQP1(AQP1);PDE2A(PDE2A);LOC106049715(LOC106049715);PTK2B(PTK2B);LOC106045778(LOC106045778);LOC106041090(LOC106041090);KCNE1(KCNE1);CIB2(CIB2);PIK3CG(PIK3CG);P2RX1(P2RX1);ASS1(ASS1);ADIPOQ(ADIPOQ);MSTN(MSTN);SH3BP1(SH3BP1);LOC106036710(LOC106036710);LOC1…	47/2445	173/13999	0.271676
GO:0019207	MF	kinase regulator activity	24	34	58	224	0.000924377	0.0478834	HSP90AB1(HSP90AB1);SPRED1(SPRED1);IBTK(IBTK);RGCC(RGCC);BCL10(BCL10);WNT11(WNT11);RPLP1(RPLP1);LOC106049744(LOC106049744);IGF2(IGF2);FAM20A(FAM20A);LLGL1(LLGL1);LOC106038995(LOC106038995);CCNB1(CCNB1);LOC125181579(LOC125181579);SOCS1(SOCS1);CCND3(CCND3);NGF(NGF);SPATA5(SPATA5);LOC106042950(LOC106042950);ANGPT4(ANGPT4);TOM1L1(TOM1L1);PPP1R1B(PPP1R1B);NRG1(NRG1);LOC125182796(LOC125182796)	YWHAG(YWHAG);LOC106041040(LOC106041040);LOC125179668(LOC125179668);PIK3R5(PIK3R5);GPRC5B(GPRC5B);KIDINS220(KIDINS220);PTPRC(PTPRC);WARS1(WARS1);LOC106032782(LOC106032782);RAC2(RAC2);PKIG(PKIG);LOC106045666(LOC106045666);EGF(EGF);PRKAR1B(PRKAR1B);INKA2(INKA2);CCNH(CCNH);NCKAP1L(NCKAP1L);PIK3R6(PIK3R6);PKIB(PKIB);LOC106038871(LOC106038871);CHAD(CHAD);CDKN2C(CDKN2C);LRRC4C(LRRC4C);RTN4RL1(RTN4RL1);I…	58/2445	224/13999	0.258929
GO:0003010	BP	voluntary skeletal muscle contraction	0	4	4	4	0.00092864	0.0478834	-	MB(MB);SYNM(SYNM);LOC106029545(LOC106029545);MYLK2(MYLK2)	4/2445	4/13999	1
GO:0005132	MF	type I interferon receptor binding	0	4	4	4	0.00092864	0.0478834	-	LOC125180135(LOC125180135);LOC106045178(LOC106045178);LOC106045177(LOC106045177);LOC125180136(LOC125180136)	4/2445	4/13999	1
GO:0014721	BP	twitch skeletal muscle contraction	0	4	4	4	0.00092864	0.0478834	-	MB(MB);SYNM(SYNM);LOC106029545(LOC106029545);MYLK2(MYLK2)	4/2445	4/13999	1
GO:0019676	BP	ammonia assimilation cycle	1	3	4	4	0.00092864	0.0478834	ASL(ASL)	GLUL(GLUL);LOC106037044(LOC106037044);NR1H4(NR1H4)	4/2445	4/13999	1
GO:0032632	BP	interleukin-3 production	0	4	4	4	0.00092864	0.0478834	-	SYK(SYK);LOC106032856(LOC106032856);LOC106032855(LOC106032855);SLC11A1(SLC11A1)	4/2445	4/13999	1
GO:0060214	BP	endocardium formation	2	2	4	4	0.00092864	0.0478834	SOX18(SOX18);OVOL2(OVOL2)	PROX1(PROX1);TAL1(TAL1)	4/2445	4/13999	1
GO:0098953	BP	receptor diffusion trapping	2	2	4	4	0.00092864	0.0478834	LOC125181793(LOC125181793);CACNG2(CACNG2)	GPHN(GPHN);CAMK2A(CAMK2A)	4/2445	4/13999	1
GO:0098970	BP	postsynaptic neurotransmitter receptor diffusion trapping	2	2	4	4	0.00092864	0.0478834	LOC125181793(LOC125181793);CACNG2(CACNG2)	GPHN(GPHN);CAMK2A(CAMK2A)	4/2445	4/13999	1
GO:0099628	BP	neurotransmitter receptor diffusion trapping	2	2	4	4	0.00092864	0.0478834	LOC125181793(LOC125181793);CACNG2(CACNG2)	GPHN(GPHN);CAMK2A(CAMK2A)	4/2445	4/13999	1
GO:1904063	BP	negative regulation of cation transmembrane transport	9	18	27	85	0.000930525	0.0478834	PPIF(PPIF);RGS4(RGS4);ADRA2A(ADRA2A);LOC125181577(LOC125181577);EPHB2(EPHB2);TWIST1(TWIST1);OSR1(OSR1);LOC125180832(LOC125180832);CACNB3(CACNB3)	ACTN2(ACTN2);BIN1(BIN1);CASQ2(CASQ2);LOC125182090(LOC125182090);PLN(PLN);LOC106029333(LOC106029333);UBQLN1(UBQLN1);ANK3(ANK3);MMP9(MMP9);KCNH2(KCNH2);CAV3(CAV3);CLIC2(CLIC2);KCNE1(KCNE1);LOC125180867(LOC125180867);IGF1(IGF1);OPRL1(OPRL1);LOC106049815(LOC106049815);NOS1(NOS1)	27/2445	85/13999	0.317647
GO:0051283	BP	negative regulation of sequestering of calcium ion	10	24	34	115	0.000938125	0.0481146	IBTK(IBTK);EDNRA(EDNRA);PLCG1(PLCG1);THY1(THY1);DDIT3(DDIT3);NGF(NGF);FGF2(FGF2);NPSR1(NPSR1);LOC106048600(LOC106048600);DRD1(DRD1)	CASQ2(CASQ2);JPH2(JPH2);LOC125182090(LOC125182090);PLN(PLN);JPH1(JPH1);LETM1(LETM1);LOC106029333(LOC106029333);CACNA1S(CACNA1S);AKAP6(AKAP6);JSRP1(JSRP1);PTPRC(PTPRC);CCR7(CCR7);CAPN3(CAPN3);ITPR3(ITPR3);SMIM38(SMIM38);FASLG(FASLG);CLIC2(CLIC2);PTK2B(PTK2B);LOC106045778(LOC106045778);PTPN6(PTPN6);CCR2(CCR2);LOC106038357(LOC106038357);LOC106049815(LOC106049815);NOS1(NOS1)	34/2445	115/13999	0.295652
GO:0008217	BP	regulation of blood pressure	18	32	50	187	0.000947456	0.0483262	LOC106048041(LOC106048041);EDNRA(EDNRA);ADM(ADM);LVRN(LVRN);HPCAL1(HPCAL1);EDN3(EDN3);NPR1(NPR1);PTGS1(PTGS1);UTS2R(UTS2R);NPY(NPY);EPHX2(EPHX2);LOC106040152(LOC106040152);CD34(CD34);CACNA1B(CACNA1B);LOC125180744(LOC125180744);HPCA(HPCA);ADRA2B(ADRA2B);MC3R(MC3R)	ATP1A1(ATP1A1);ATP6AP2(ATP6AP2);LOC106029333(LOC106029333);AOPEP(AOPEP);PPARA(PPARA);NAV2(NAV2);PDGFB(PDGFB);LOC106046475(LOC106046475);CD36(CD36);NCALD(NCALD);SUCNR1(SUCNR1);LOC106044298(LOC106044298);PTAFR(PTAFR);ADRA1A(ADRA1A);F11R(F11R);LOC106033601(LOC106033601);RASL10B(RASL10B);CORIN(CORIN);SLC4A5(SLC4A5);TACR1(TACR1);ADRA1D(ADRA1D);C3AR1(C3AR1);P2RX1(P2RX1);ACE(ACE);SCNN1A(SCNN1A);ADIPOQ(A…	50/2445	187/13999	0.26738
GO:0006082	BP	organic acid metabolic process	71	142	213	1006	0.00094849	0.0483262	HDAC2(HDAC2);LOC106048089(LOC106048089);LOC106036881(LOC106036881);ACSS1(ACSS1);GFPT2(GFPT2);LOC106029463(LOC106029463);PTS(PTS);ACSL4(ACSL4);DDIT4(DDIT4);SERINC3(SERINC3);ABCD3(ABCD3);ATIC(ATIC);CYGB(CYGB);PDPN(PDPN);TWIST1(TWIST1);PHGDH(PHGDH);SORD(SORD);POLG2(POLG2);QDPR(QDPR);AFMID(AFMID);SHMT2(SHMT2);SPHK1(SPHK1);LOC106039669(LOC106039669);GAMT(GAMT);SCLY(SCLY);PEMT(PEMT);SPR(SPR);ASL(ASL);B…	ACSL1(ACSL1);ENO2(ENO2);GPI(GPI);HK1(HK1);LOC106038270(LOC106038270);LOC106048916(LOC106048916);P4HA2(P4HA2);PFKFB3(PFKFB3);PGK1(PGK1);TPI1(TPI1);SLC16A3(SLC16A3);ADSS1(ADSS1);LOC106042084(LOC106042084);LOC106040417(LOC106040417);SLC45A3(SLC45A3);ALDH1L2(ALDH1L2);MDH1(MDH1);SDHA(SDHA);CD74(CD74);UGP2(UGP2);LOC106030438(LOC106030438);PKM(PKM);SCD(SCD);FABP3(FABP3);PRKAA2(PRKAA2);LDHA(LDHA);AKAP1(A…	213/2445	1006/13999	0.21173
GO:0009629	BP	response to gravity	7	10	17	45	0.000960491	0.0485068	FOS(FOS);PLCG1(PLCG1);SNAI2(SNAI2);KPNA2(KPNA2);KPNA7(KPNA7);NTM(NTM);NOX3(NOX3)	LOC106047196(LOC106047196);LOC106047195(LOC106047195);PKM(PKM);LOC125179675(LOC125179675);MYOG(MYOG);PTAFR(PTAFR);LOC125181863(LOC125181863);LOC106047197(LOC106047197);MSTN(MSTN);LOC106040564(LOC106040564)	17/2445	45/13999	0.377778
GO:0086009	BP	membrane repolarization	3	14	17	45	0.000960491	0.0485068	KCNJ8(KCNJ8);SCN4B(SCN4B);CACNB3(CACNB3)	ATP1A1(ATP1A1);CASQ2(CASQ2);LOC125182090(LOC125182090);LOC106029333(LOC106029333);AKAP6(AKAP6);CHRNA1(CHRNA1);KCNJ2(KCNJ2);KCNH2(KCNH2);LOC106036851(LOC106036851);CAV3(CAV3);KCNN2(KCNN2);KCNE1(KCNE1);LOC125180867(LOC125180867);KCNIP2(KCNIP2)	17/2445	45/13999	0.377778
GO:0007517	BP	muscle organ development	52	76	128	568	0.000962371	0.0485068	DDX5(DDX5);FOS(FOS);HDAC2(HDAC2);HSP90AB1(HSP90AB1);HSPA8(HSPA8);ATF3(ATF3);MEIS1(MEIS1);RGS4(RGS4);MSC(MSC);SAV1(SAV1);FZD1(FZD1);PITX1(PITX1);MEOX2(MEOX2);TWIST1(TWIST1);TBX2(TBX2);PAK1(PAK1);FZD7(FZD7);GLIS1(GLIS1);MAFF(MAFF);EBF2(EBF2);IL6(IL6);SPON1(SPON1);ADAMTS9(ADAMTS9);SHOX2(SHOX2);LOC106049157(LOC106049157);FOXC1(FOXC1);BMP7(BMP7);MYF5(MYF5);CCNB1(CCNB1);LOC106036306(LOC106036306);ASL(A…	ACTC1(ACTC1);BVES(BVES);CSRP3(CSRP3);JPH2(JPH2);KLHL40(KLHL40);KLHL41(KLHL41);MYOM1(MYOM1);NCAM1(NCAM1);P2RX5(P2RX5);RCAN1(RCAN1);XIRP1(XIRP1);LOC106036876(LOC106036876);ADSS1(ADSS1);ANKRD1(ANKRD1);FHL1(FHL1);TOMM70(TOMM70);SGCD(SGCD);SGCG(SGCG);JPH1(JPH1);NEB(NEB);LMOD3(LMOD3);LOC106042170(LOC106042170);SNRPD3(SNRPD3);TLN1(TLN1);KREMEN1(KREMEN1);IP6K3(IP6K3);MEF2C(MEF2C);SGCB(SGCB);SORBS1(SORBS1…	128/2445	568/13999	0.225352
GO:0016528	CC	sarcoplasm	4	22	26	81	0.000964562	0.0485068	P3H3(P3H3);RASD1(RASD1);THBS1(THBS1);LOC125181006(LOC125181006)	CASQ2(CASQ2);JPH2(JPH2);KLHL41(KLHL41);LOC125182090(LOC125182090);PLN(PLN);FABP3(FABP3);JPH1(JPH1);SRL(SRL);LOC106029545(LOC106029545);MEF2C(MEF2C);CACNA1S(CACNA1S);ANK3(ANK3);AKAP6(AKAP6);TMEM38B(TMEM38B);JSRP1(JSRP1);S100A1(S100A1);LOC125180864(LOC125180864);ATP2A3(ATP2A3);CALR3(CALR3);LOC106048585(LOC106048585);LOC106048558(LOC106048558);NOS1(NOS1)	26/2445	81/13999	0.320988
GO:0045121	CC	membrane raft	28	57	85	354	0.000971886	0.0485598	ANXA2(ANXA2);HSPA8(HSPA8);LOC106048089(LOC106048089);SPRED1(SPRED1);TNFRSF1B(TNFRSF1B);SMURF2(SMURF2);BCL10(BCL10);LOC125181678(LOC125181678);PDPN(PDPN);THY1(THY1);CFD(CFD);LOC106049821(LOC106049821);LOC125179680(LOC125179680);RAP2B(RAP2B);LOC106048542(LOC106048542);MARVELD1(MARVELD1);LOC106039090(LOC106039090);CD226(CD226);P2RX3(P2RX3);ARC(ARC);MYO1A(MYO1A);TRPC4(TRPC4);WNT1(WNT1);GJA3(GJA3);MDG…	ATP1A1(ATP1A1);ATP5F1A(ATP5F1A);BVES(BVES);CTSD(CTSD);ENO2(ENO2);HK1(HK1);PGK1(PGK1);CPE(CPE);CDH13(CDH13);GPRC5B(GPRC5B);BIRC2(BIRC2);LOC106029333(LOC106029333);SORBS1(SORBS1);LOC106047656(LOC106047656);AKAP6(AKAP6);DAG1(DAG1);ITGB2(ITGB2);PTPRC(PTPRC);EZR(EZR);RHOQ(RHOQ);CD36(CD36);PTCH1(PTCH1);HCK(HCK);ERBB4(ERBB4);BTK(BTK);LOC106036851(LOC106036851);CAV3(CAV3);CACNA1H(CACNA1H);CASP8(CASP8);CD…	85/2445	354/13999	0.240113
GO:0098857	CC	membrane microdomain	28	57	85	354	0.000971886	0.0485598	ANXA2(ANXA2);HSPA8(HSPA8);LOC106048089(LOC106048089);SPRED1(SPRED1);TNFRSF1B(TNFRSF1B);SMURF2(SMURF2);BCL10(BCL10);LOC125181678(LOC125181678);PDPN(PDPN);THY1(THY1);CFD(CFD);LOC106049821(LOC106049821);LOC125179680(LOC125179680);RAP2B(RAP2B);LOC106048542(LOC106048542);MARVELD1(MARVELD1);LOC106039090(LOC106039090);CD226(CD226);P2RX3(P2RX3);ARC(ARC);MYO1A(MYO1A);TRPC4(TRPC4);WNT1(WNT1);GJA3(GJA3);MDG…	ATP1A1(ATP1A1);ATP5F1A(ATP5F1A);BVES(BVES);CTSD(CTSD);ENO2(ENO2);HK1(HK1);PGK1(PGK1);CPE(CPE);CDH13(CDH13);GPRC5B(GPRC5B);BIRC2(BIRC2);LOC106029333(LOC106029333);SORBS1(SORBS1);LOC106047656(LOC106047656);AKAP6(AKAP6);DAG1(DAG1);ITGB2(ITGB2);PTPRC(PTPRC);EZR(EZR);RHOQ(RHOQ);CD36(CD36);PTCH1(PTCH1);HCK(HCK);ERBB4(ERBB4);BTK(BTK);LOC106036851(LOC106036851);CAV3(CAV3);CACNA1H(CACNA1H);CASP8(CASP8);CD…	85/2445	354/13999	0.240113
GO:1902624	BP	positive regulation of neutrophil migration	4	10	14	34	0.000995207	0.0495651	EDNRA(EDNRA);PAWR(PAWR);LOC106041918(LOC106041918);LOC106048600(LOC106048600)	LOC106047130(LOC106047130);CD74(CD74);CCR7(CCR7);RAC2(RAC2);LOC106041919(LOC106041919);NCKAP1L(NCKAP1L);LOC106049715(LOC106049715);C3AR1(C3AR1);LOC125181249(LOC125181249);LOC106045913(LOC106045913)	14/2445	34/13999	0.411765
GO:0042692	BP	muscle cell differentiation	35	91	126	559	0.00104136	0.0516977	HDAC2(HDAC2);LOC106036117(LOC106036117);NACA(NACA);LAMB1(LAMB1);RGS4(RGS4);ADM(ADM);WASF3(WASF3);TBX2(TBX2);PAK1(PAK1);FZD7(FZD7);GLIS1(GLIS1);IGF2(IGF2);EBF2(EBF2);OLFM2(OLFM2);SHOX2(SHOX2);LOC106049157(LOC106049157);POMGNT2(POMGNT2);MYF5(MYF5);CCNB1(CCNB1);LOC106036306(LOC106036306);POMT2(POMT2);GDF15(GDF15);KATNA1(KATNA1);LOC106043174(LOC106043174);PRADC1(PRADC1);GATA6(GATA6);NUAK2(NUAK2);ADGR…	ACTC1(ACTC1);ACTN2(ACTN2);BIN1(BIN1);BVES(BVES);CASQ2(CASQ2);CSRP3(CSRP3);KLHL40(KLHL40);KLHL41(KLHL41);LOC125182090(LOC125182090);MYBPH(MYBPH);MYOM1(MYOM1);OBSCN(OBSCN);PGK1(PGK1);PRKG1(PRKG1);RCAN1(RCAN1);TMOD1(TMOD1);TPI1(TPI1);ADSS1(ADSS1);LDB3(LDB3);MYPN(MYPN);ANKRD1(ANKRD1);TOMM70(TOMM70);SGCD(SGCD);MYBPC1(MYBPC1);PKM(PKM);SGCG(SGCG);LDHA(LDHA);LMOD3(LMOD3);TLN1(TLN1);HOPX(HOPX);MEF2C(MEF2C…	126/2445	559/13999	0.225403
GO:0016459	CC	myosin complex	4	18	22	65	0.00105778	0.052345	MYO1G(MYO1G);MYO7A(MYO7A);MYO1A(MYO1A);MYO3A(MYO3A)	LOC106047196(LOC106047196);MYBPH(MYBPH);MYOM1(MYOM1);OBSCN(OBSCN);LOC106047195(LOC106047195);LOC106036876(LOC106036876);MYL1(MYL1);MYBPC1(MYBPC1);MYOM3(MYOM3);LOC125179675(LOC125179675);MYL10(MYL10);MYOM2(MYOM2);LOC106029845(LOC106029845);MYO18B(MYO18B);TRIM32(TRIM32);MYO1F(MYO1F);LOC125181863(LOC125181863);LOC106047197(LOC106047197)	22/2445	65/13999	0.338462
GO:1903131	BP	mononuclear cell differentiation	27	61	88	370	0.00109169	0.0538511	HSP90AA1(HSP90AA1);JUN(JUN);ZFP36L1(ZFP36L1);PRDM1(PRDM1);FZD7(FZD7);CFD(CFD);LOC106049876(LOC106049876);IL6(IL6);LOC106049157(LOC106049157);ZFPM1(ZFPM1);CAMK4(CAMK4);LOC125181542(LOC125181542);PAX1(PAX1);LOC106043174(LOC106043174);SOCS1(SOCS1);LOC106049853(LOC106049853);BATF3(BATF3);SFRP1(SFRP1);IRF7(IRF7);BCL11B(BCL11B);NHEJ1(NHEJ1);SSTR1(SSTR1);EOMES(EOMES);LOC125181276(LOC125181276);WNT1(WNT1…	CSF1R(CSF1R);CD74(CD74);CD83(CD83);MEF2C(MEF2C);JAG2(JAG2);DNAJB9(DNAJB9);PTPRC(PTPRC);SPI1(SPI1);SOX13(SOX13);CCR7(CCR7);AP3B1(AP3B1);LOC106049922(LOC106049922);DROSHA(DROSHA);IL2RA(IL2RA);ZNF608(ZNF608);BTK(BTK);XRCC4(XRCC4);SYK(SYK);SATB1(SATB1);LOC106048064(LOC106048064);IL2RG(IL2RG);PDE2A(PDE2A);NCKAP1L(NCKAP1L);CD80(CD80);LOC106049715(LOC106049715);PTPN22(PTPN22);PIK3R6(PIK3R6);LOC125180135…	88/2445	370/13999	0.237838
GO:0022898	BP	regulation of transmembrane transporter activity	20	44	64	254	0.00111079	0.0544361	HSPA2(HSPA2);PPIF(PPIF);PLCG1(PLCG1);ADRA2A(ADRA2A);LOC125181577(LOC125181577);EPHB2(EPHB2);TWIST1(TWIST1);OSR1(OSR1);LOC125181793(LOC125181793);PIRT(PIRT);SCN4B(SCN4B);LOC125180832(LOC125180832);ARC(ARC);LRRC52(LRRC52);CACNB3(CACNB3);LOC125182796(LOC125182796);CFTR(CFTR);LRRC55(LRRC55);CACNG2(CACNG2);HPCA(HPCA)	ACTN2(ACTN2);CASQ2(CASQ2);HK1(HK1);JPH2(JPH2);LOC125182090(LOC125182090);PLN(PLN);PRKG1(PRKG1);FHL1(FHL1);JPH1(JPH1);LOC106029333(LOC106029333);UBQLN1(UBQLN1);LOC106029545(LOC106029545);MEF2C(MEF2C);CACNA1S(CACNA1S);GPD1L(GPD1L);LOC106047656(LOC106047656);ANK3(ANK3);AKAP6(AKAP6);MMP9(MMP9);CTSS(CTSS);JSRP1(JSRP1);KLHL24(KLHL24);RGS9(RGS9);KCNJ11(KCNJ11);S100A1(S100A1);CAV3(CAV3);PTAFR(PTAFR);GSG1…	64/2445	254/13999	0.251969
GO:0002263	BP	cell activation involved in immune response	32	95	127	565	0.00111275	0.0544361	ANXA2(ANXA2);HSP90AA1(HSP90AA1);HSP90AB1(HSP90AB1);HSPA8(HSPA8);LOC106048041(LOC106048041);LOC106048089(LOC106048089);LOC106048536(LOC106048536);TNFRSF1B(TNFRSF1B);RAB31(RAB31);TUBB4B(TUBB4B);CFD(CFD);IL6(IL6);FGL2(FGL2);LOC106049821(LOC106049821);TCIM(TCIM);RAP2B(RAP2B);PRAM1(PRAM1);ZFPM1(ZFPM1);LOC106048772(LOC106048772);LOC125181542(LOC125181542);LOC106031351(LOC106031351);LOC106049853(LOC1060…	AMPD3(AMPD3);CTSD(CTSD);GPI(GPI);LCP1(LCP1);LOC106030828(LOC106030828);LOC106038270(LOC106038270);LOC106047130(LOC106047130);TFRC(TFRC);SCAMP1(SCAMP1);ATP6AP2(ATP6AP2);ACTR10(ACTR10);PKM(PKM);IMPDH2(IMPDH2);TOM1(TOM1);PLEKHO2(PLEKHO2);GYG1(GYG1);CD58(CD58);CTSA(CTSA);PDXK(PDXK);BST1(BST1);MMP9(MMP9);CTSS(CTSS);ITGB2(ITGB2);PTPRC(PTPRC);NIT2(NIT2);CCR7(CCR7);LOC106045865(LOC106045865);RNASET2(RNAS…	127/2445	565/13999	0.224779
GO:0055001	BP	muscle cell development	15	59	74	302	0.0011142	0.0544361	HDAC2(HDAC2);NACA(NACA);LAMB1(LAMB1);RGS4(RGS4);ADM(ADM);PAK1(PAK1);SHOX2(SHOX2);POMGNT2(POMGNT2);MYF5(MYF5);CCNB1(CCNB1);LOC106036306(LOC106036306);POMT2(POMT2);KATNA1(KATNA1);NUAK2(NUAK2);SGCZ(SGCZ)	ACTC1(ACTC1);ACTN2(ACTN2);BIN1(BIN1);BVES(BVES);CASQ2(CASQ2);CSRP3(CSRP3);KLHL40(KLHL40);KLHL41(KLHL41);LOC125182090(LOC125182090);MYBPH(MYBPH);MYOM1(MYOM1);OBSCN(OBSCN);PRKG1(PRKG1);RCAN1(RCAN1);TMOD1(TMOD1);ADSS1(ADSS1);LDB3(LDB3);MYPN(MYPN);ANKRD1(ANKRD1);TOMM70(TOMM70);SGCD(SGCD);MYBPC1(MYBPC1);SGCG(SGCG);LMOD3(LMOD3);TLN1(TLN1);MEF2C(MEF2C);SGCB(SGCB);MYOM3(MYOM3);SMN1(SMN1);CACNA1S(CACNA1S)…	74/2445	302/13999	0.245033
GO:0002366	BP	leukocyte activation involved in immune response	31	95	126	560	0.00111761	0.0544361	ANXA2(ANXA2);HSP90AA1(HSP90AA1);HSP90AB1(HSP90AB1);HSPA8(HSPA8);LOC106048041(LOC106048041);LOC106048089(LOC106048089);LOC106048536(LOC106048536);TNFRSF1B(TNFRSF1B);RAB31(RAB31);TUBB4B(TUBB4B);CFD(CFD);IL6(IL6);FGL2(FGL2);LOC106049821(LOC106049821);RAP2B(RAP2B);PRAM1(PRAM1);ZFPM1(ZFPM1);LOC106048772(LOC106048772);LOC125181542(LOC125181542);LOC106031351(LOC106031351);LOC106049853(LOC106049853);LOC1…	AMPD3(AMPD3);CTSD(CTSD);GPI(GPI);LCP1(LCP1);LOC106030828(LOC106030828);LOC106038270(LOC106038270);LOC106047130(LOC106047130);TFRC(TFRC);SCAMP1(SCAMP1);ATP6AP2(ATP6AP2);ACTR10(ACTR10);PKM(PKM);IMPDH2(IMPDH2);TOM1(TOM1);PLEKHO2(PLEKHO2);GYG1(GYG1);CD58(CD58);CTSA(CTSA);PDXK(PDXK);BST1(BST1);MMP9(MMP9);CTSS(CTSS);ITGB2(ITGB2);PTPRC(PTPRC);NIT2(NIT2);CCR7(CCR7);LOC106045865(LOC106045865);RNASET2(RNAS…	126/2445	560/13999	0.225
GO:0005261	MF	cation channel activity	32	50	82	341	0.00112915	0.0545634	ANXA2(ANXA2);KCNE4(KCNE4);LOC125184029(LOC125184029);ATP6(ATP6);LOC125181678(LOC125181678);CACNA1G(CACNA1G);P2RX6(P2RX6);KCNJ8(KCNJ8);TMC3(TMC3);KCNG3(KCNG3);SCN4B(SCN4B);RHAG(RHAG);P2RX3(P2RX3);KCNK18(KCNK18);RHBG(RHBG);IL1RAPL1(IL1RAPL1);LOC106029948(LOC106029948);LRRC52(LRRC52);CACNB3(CACNB3);TRPC4(TRPC4);CACNA1B(CACNA1B);GRIN2B(GRIN2B);GPM6A(GPM6A);GRIA4(GRIA4);LOC106046278(LOC106046278);KCNH…	ATP5F1A(ATP5F1A);JPH2(JPH2);P2RX5(P2RX5);ATP6AP1(ATP6AP1);CACNA1S(CACNA1S);CACNG1(CACNG1);GABRA3(GABRA3);CHRNA1(CHRNA1);TMEM38B(TMEM38B);CHRNG(CHRNG);KCNJ2(KCNJ2);SLC12A5(SLC12A5);KCNJ11(KCNJ11);KCNH2(KCNH2);LOC106036851(LOC106036851);SCN4A(SCN4A);CACNA1H(CACNA1H);ITPR3(ITPR3);KCNN2(KCNN2);CACNA2D3(CACNA2D3);GRIA1(GRIA1);AQP1(AQP1);SMIM38(SMIM38);CACFD1(CACFD1);PDE2A(PDE2A);KCNT1(KCNT1);KCNAB2(KC…	82/2445	341/13999	0.240469
GO:0005539	MF	glycosaminoglycan binding	22	32	54	207	0.00113207	0.0545634	CCN1(CCN1);CCN2(CCN2);MDK(MDK);THBS1(THBS1);SOD3(SOD3);NELL2(NELL2);DPYSL3(DPYSL3);CFD(CFD);RPL29(RPL29);BMP7(BMP7);IMPG2(IMPG2);CLEC3B(CLEC3B);SPOCK2(SPOCK2);NDNF(NDNF);SFRP1(SFRP1);SPATA5(SPATA5);FGF2(FGF2);LOC106035178(LOC106035178);WNT1(WNT1);EPYC(EPYC);APOB(APOB);LYVE1(LYVE1)	HK1(HK1);NCAM1(NCAM1);SPP1(SPP1);LOC106040417(LOC106040417);LOC106041040(LOC106041040);SLIT1(SLIT1);LOC106047656(LOC106047656);NAV2(NAV2);PTPRC(PTPRC);PDGFB(PDGFB);COL13A1(COL13A1);MAMDC2(MAMDC2);PTCH1(PTCH1);HABP2(HABP2);NELL1(NELL1);JCHAIN(JCHAIN);COLQ(COLQ);LOC125183261(LOC125183261);FGFRL1(FGFRL1);ADAMTSL5(ADAMTSL5);LOC106045892(LOC106045892);LOC106041492(LOC106041492);LOC106029475(LOC1060294…	54/2445	207/13999	0.26087
GO:0042221	BP	response to chemical	336	505	841	4445	0.00113286	0.0545634	ANXA2(ANXA2);CCN1(CCN1);CCN2(CCN2);CYTB(CYTB);DDX5(DDX5);DUSP1(DUSP1);DUSP16(DUSP16);EEF1B2(EEF1B2);F3(F3);FOS(FOS);FOSL2(FOSL2);HDAC2(HDAC2);HSP90AA1(HSP90AA1);HSP90AB1(HSP90AB1);HSPA2(HSPA2);HSPA4L(HSPA4L);HSPA8(HSPA8);HSPH1(HSPH1);JUN(JUN);LOC106036117(LOC106036117);LOC106048041(LOC106048041);LOC106048089(LOC106048089);LOC106048536(LOC106048536);LOC125179667(LOC125179667);MDK(MDK);PPIF(PPIF);P…	ABHD2(ABHD2);ACSL1(ACSL1);ACTC1(ACTC1);ACTN2(ACTN2);ATP1A1(ATP1A1);CASQ2(CASQ2);CD81(CD81);CLDN5(CLDN5);COX1(COX1);CPEB4(CPEB4);CSF1R(CSF1R);DNAJB5(DNAJB5);ENO2(ENO2);GPI(GPI);LCP1(LCP1);LGMN(LGMN);LOC106030828(LOC106030828);LOC106047130(LOC106047130);LOC106048016(LOC106048016);LOC106048916(LOC106048916);LOC125182090(LOC125182090);LSP1(LSP1);MB(MB);NCAM1(NCAM1);P2RX5(P2RX5);PGK1(PGK1);PLN(PLN);RC…	841/2445	4445/13999	0.189201
GO:1901019	BP	regulation of calcium ion transmembrane transporter activity	7	20	27	86	0.00113431	0.0545634	HSPA2(HSPA2);PLCG1(PLCG1);ADRA2A(ADRA2A);LOC125181577(LOC125181577);LOC125180832(LOC125180832);CACNB3(CACNB3);HPCA(HPCA)	CASQ2(CASQ2);JPH2(JPH2);LOC125182090(LOC125182090);PLN(PLN);JPH1(JPH1);LOC106029333(LOC106029333);UBQLN1(UBQLN1);LOC106029545(LOC106029545);CACNA1S(CACNA1S);AKAP6(AKAP6);JSRP1(JSRP1);S100A1(S100A1);CAV3(CAV3);CLIC2(CLIC2);KCNE1(KCNE1);LOC125180867(LOC125180867);CRACR2A(CRACR2A);ATP2A3(ATP2A3);OPRL1(OPRL1);NOS1(NOS1)	27/2445	86/13999	0.313953
GO:0048584	BP	positive regulation of response to stimulus	180	260	440	2226	0.00113896	0.054617	CCN1(CCN1);CCN2(CCN2);DDX5(DDX5);DUSP16(DUSP16);DUSP7(DUSP7);F3(F3);HDAC2(HDAC2);HSP90AA1(HSP90AA1);HSP90AB1(HSP90AB1);HSPA8(HSPA8);JUN(JUN);LOC106048536(LOC106048536);PPIF(PPIF);PROS1(PROS1);SPRED1(SPRED1);THBS1(THBS1);LOC106045781(LOC106045781);ATF3(ATF3);SMURF2(SMURF2);MEIS1(MEIS1);BAMBI(BAMBI);MED12(MED12);RPL26L1(RPL26L1);RGS4(RGS4);LOC106029463(LOC106029463);POLR3F(POLR3F);LOC125181310(LOC1…	ABRA(ABRA);CD81(CD81);CSF1R(CSF1R);CUNH10orf71(CUNH10orf71);HK1(HK1);JPH2(JPH2);LGMN(LGMN);LOC106030828(LOC106030828);LOC106047130(LOC106047130);NCAM1(NCAM1);P2RX5(P2RX5);TFRC(TFRC);USP13(USP13);YWHAG(YWHAG);LOC106040417(LOC106040417);LOC106041040(LOC106041040);ANKRD1(ANKRD1);CPE(CPE);CD74(CD74);LOC106041041(LOC106041041);ATP6AP2(ATP6AP2);CDH13(CDH13);PIK3R5(PIK3R5);GPRC5B(GPRC5B);PRKAA2(PRKAA2);…	440/2445	2226/13999	0.197664
GO:1902105	BP	regulation of leukocyte differentiation	22	48	70	283	0.00114543	0.0547581	FOS(FOS);HSP90AA1(HSP90AA1);JUN(JUN);ZFP36L1(ZFP36L1);MED12(MED12);PRDM1(PRDM1);LOC106049876(LOC106049876);IL6(IL6);ZFPM1(ZFPM1);CAMK4(CAMK4);LOC125181542(LOC125181542);LOC106043174(LOC106043174);SOCS1(SOCS1);LOC106049853(LOC106049853);SFRP1(SFRP1);IRF7(IRF7);LRRC17(LRRC17);LOC125181276(LOC125181276);LOC125182796(LOC125182796);LOC106038095(LOC106038095);LOC106049850(LOC106049850);LOC106035243(LOC…	CSF1R(CSF1R);LOC106041040(LOC106041040);CD74(CD74);CD83(CD83);INPP4B(INPP4B);PTPRC(PTPRC);SOX13(SOX13);CCR7(CCR7);EVI2B(EVI2B);AP3B1(AP3B1);LOC106049922(LOC106049922);DROSHA(DROSHA);IL2RA(IL2RA);ZNF608(ZNF608);BTK(BTK);LOC106029343(LOC106029343);CASP8(CASP8);SYK(SYK);C1QA(C1QA);SLC9B2(SLC9B2);IL2RG(IL2RG);NCKAP1L(NCKAP1L);CD80(CD80);LOC106049715(LOC106049715);LOC106048163(LOC106048163);PIK3R6(PIK…	70/2445	283/13999	0.24735
GO:0002757	BP	immune response-activating signal transduction	25	51	76	312	0.00114916	0.054767	HSP90AA1(HSP90AA1);HSP90AB1(HSP90AB1);LOC106045781(LOC106045781);PLCG1(PLCG1);BCL10(BCL10);PAWR(PAWR);CMTM3(CMTM3);PAK1(PAK1);THY1(THY1);LOC106049876(LOC106049876);UBA52(UBA52);LOC125179680(LOC125179680);LOC106048542(LOC106048542);MYO1G(MYO1G);TRIL(TRIL);MUC4(MUC4);LOC106039090(LOC106039090);IRF7(IRF7);CD226(CD226);CACNB3(CACNB3);LOC125181276(LOC125181276);MUC6(MUC6);LOC125181740(LOC125181740);AP…	LOC106047130(LOC106047130);MEF2C(MEF2C);LOC106047656(LOC106047656);CTSS(CTSS);ITGB2(ITGB2);PTPRC(PTPRC);CARD9(CARD9);EZR(EZR);TNIP1(TNIP1);CCR7(CCR7);CD36(CD36);HCK(HCK);LOC106049922(LOC106049922);PIK3AP1(PIK3AP1);DUSP3(DUSP3);PRKCB(PRKCB);S100A1(S100A1);BTK(BTK);LOC106029343(LOC106029343);PTAFR(PTAFR);CASP8(CASP8);SYK(SYK);LOC106032856(LOC106032856);LOC106048064(LOC106048064);LCP2(LCP2);NCKAP1L(…	76/2445	312/13999	0.24359
GO:0008528	MF	G protein-coupled peptide receptor activity	16	22	38	134	0.00116349	0.0551309	EDNRA(EDNRA);QRFPR(QRFPR);NPR1(NPR1);GPR83(GPR83);RXFP3(RXFP3);GPR17(GPR17);SORCS3(SORCS3);UTS2R(UTS2R);NPSR1(NPSR1);ACKR2(ACKR2);LOC106049956(LOC106049956);LOC125181299(LOC125181299);GPR37(GPR37);SSTR1(SSTR1);PROKR1(PROKR1);MC3R(MC3R)	P2RY8(P2RY8);LOC106046475(LOC106046475);CCR7(CCR7);SORT1(SORT1);LOC106045666(LOC106045666);CYSLTR1(CYSLTR1);TACR1(TACR1);CXCR4(CXCR4);CCKAR(CCKAR);NMUR1(NMUR1);CYSLTR2(CYSLTR2);GPR182(GPR182);CCR2(CCR2);TACR2(TACR2);CMKLR1(CMKLR1);OPRL1(OPRL1);LOC106038357(LOC106038357);LOC106036519(LOC106036519);LOC106045532(LOC106045532);OPRD1(OPRD1);LOC106045913(LOC106045913);OPRK1(OPRK1)	38/2445	134/13999	0.283582
GO:1904018	BP	positive regulation of vasculature development	20	29	49	184	0.00116391	0.0551309	CCN1(CCN1);F3(F3);PPP1R16B(PPP1R16B);RHOB(RHOB);THBS1(THBS1);LOC106029463(LOC106029463);PLK2(PLK2);PLCG1(PLCG1);ADM(ADM);TWIST1(TWIST1);IGF2(IGF2);SPHK1(SPHK1);LOC106041918(LOC106041918);HYAL1(HYAL1);GATA6(GATA6);SPATA5(SPATA5);TERT(TERT);UTS2R(UTS2R);FGF2(FGF2);CD34(CD34)	LOC106048916(LOC106048916);LOC106041040(LOC106041040);ANGPTL4(ANGPTL4);MMP9(MMP9);ITGB2(ITGB2);PDGFB(PDGFB);PRKCB(PRKCB);S100A1(S100A1);AQP1(AQP1);LOC125183261(LOC125183261);LOC106049715(LOC106049715);PIK3R6(PIK3R6);LOC106042157(LOC106042157);PTK2B(PTK2B);LOC106041492(LOC106041492);CYSLTR1(CYSLTR1);CXCR4(CXCR4);CD40(CD40);C3AR1(C3AR1);TLR3(TLR3);CYSLTR2(CYSLTR2);CCR2(CCR2);FGFBP1(FGFBP1);LOC12518…	49/2445	184/13999	0.266304
GO:0010033	BP	response to organic substance	259	381	640	3326	0.00117812	0.05553	ANXA2(ANXA2);CCN1(CCN1);CCN2(CCN2);CYTB(CYTB);DDX5(DDX5);DUSP1(DUSP1);DUSP16(DUSP16);EEF1B2(EEF1B2);F3(F3);FOS(FOS);FOSL2(FOSL2);HDAC2(HDAC2);HSP90AA1(HSP90AA1);HSP90AB1(HSP90AB1);HSPA2(HSPA2);HSPA4L(HSPA4L);HSPA8(HSPA8);HSPH1(HSPH1);JUN(JUN);LOC106036117(LOC106036117);LOC106048041(LOC106048041);LOC106048089(LOC106048089);LOC106048536(LOC106048536);LOC125179667(LOC125179667);MDK(MDK);PROS1(PROS1)…	ABHD2(ABHD2);ACSL1(ACSL1);ACTC1(ACTC1);ACTN2(ACTN2);ATP1A1(ATP1A1);CASQ2(CASQ2);CD81(CD81);CLDN5(CLDN5);COX1(COX1);CPEB4(CPEB4);CSF1R(CSF1R);DNAJB5(DNAJB5);ENO2(ENO2);GPI(GPI);LCP1(LCP1);LGMN(LGMN);LOC106030828(LOC106030828);LOC106047130(LOC106047130);LOC106048016(LOC106048016);LOC106048916(LOC106048916);LOC125182090(LOC125182090);MB(MB);NCAM1(NCAM1);P2RX5(P2RX5);PLN(PLN);RCAN1(RCAN1);SPP1(SPP1);…	640/2445	3326/13999	0.192423
GO:0008092	MF	cytoskeletal protein binding	56	148	204	963	0.00117951	0.05553	ANXA2(ANXA2);HSP90AA1(HSP90AA1);HSP90AB1(HSP90AB1);HSPA2(HSPA2);HSPH1(HSPH1);LOC125179667(LOC125179667);LOC125181361(LOC125181361);MICALL2(MICALL2);WDR75(WDR75);DPYSL3(DPYSL3);WASF3(WASF3);PAWR(PAWR);HPCAL1(HPCAL1);TPM4(TPM4);EPB41L2(EPB41L2);LLGL1(LLGL1);LOC106038995(LOC106038995);RAB25(RAB25);ARL4C(ARL4C);CEP70(CEP70);RFLNA(RFLNA);LOC106036306(LOC106036306);CAPN10(CAPN10);STMN4(STMN4);SSH3(SSH3…	ABRA(ABRA);ACTC1(ACTC1);ACTN2(ACTN2);ATP1A1(ATP1A1);BIN1(BIN1);CSRP3(CSRP3);LCP1(LCP1);LIMCH1(LIMCH1);LOC106031895(LOC106031895);LOC106047196(LOC106047196);LSP1(LSP1);MAP4(MAP4);MYBPH(MYBPH);MYOM1(MYOM1);NCAM1(NCAM1);OBSCN(OBSCN);SYNPO2(SYNPO2);SYNPO2L(SYNPO2L);TMOD1(TMOD1);TNNI2(TNNI2);XIRP1(XIRP1);YWHAG(YWHAG);LOC106047195(LOC106047195);LOC106036876(LOC106036876);ADSS1(ADSS1);LDB3(LDB3);MYPN(MY…	204/2445	963/13999	0.211838
GO:0032982	CC	myosin filament	0	11	11	24	0.00120525	0.0565698	-	LOC106047196(LOC106047196);MYBPH(MYBPH);MYOM1(MYOM1);OBSCN(OBSCN);LOC106047195(LOC106047195);MYBPC1(MYBPC1);LOC125179675(LOC125179675);MYOM2(MYOM2);TRIM32(TRIM32);LOC125181863(LOC125181863);LOC106047197(LOC106047197)	11/2445	24/13999	0.458333
GO:0006734	BP	NADH metabolic process	3	13	16	42	0.00121105	0.0566707	LOC106048536(LOC106048536);SORD(SORD);GCK(GCK)	ENO2(ENO2);GPI(GPI);HK1(HK1);LOC106048916(LOC106048916);PGK1(PGK1);TPI1(TPI1);MDH1(MDH1);PKM(PKM);LDHA(LDHA);GPD1L(GPD1L);BPGM(BPGM);LOC125181622(LOC125181622);MDH1B(MDH1B)	16/2445	42/13999	0.380952
GO:0019887	MF	protein kinase regulator activity	23	30	53	203	0.00122632	0.0572122	HSP90AB1(HSP90AB1);SPRED1(SPRED1);IBTK(IBTK);RGCC(RGCC);WNT11(WNT11);RPLP1(RPLP1);LOC106049744(LOC106049744);IGF2(IGF2);FAM20A(FAM20A);LLGL1(LLGL1);LOC106038995(LOC106038995);CCNB1(CCNB1);LOC125181579(LOC125181579);SOCS1(SOCS1);CCND3(CCND3);NGF(NGF);SPATA5(SPATA5);LOC106042950(LOC106042950);ANGPT4(ANGPT4);TOM1L1(TOM1L1);PPP1R1B(PPP1R1B);NRG1(NRG1);LOC125182796(LOC125182796)	YWHAG(YWHAG);LOC106041040(LOC106041040);LOC125179668(LOC125179668);GPRC5B(GPRC5B);KIDINS220(KIDINS220);PTPRC(PTPRC);LOC106032782(LOC106032782);RAC2(RAC2);PKIG(PKIG);LOC106045666(LOC106045666);EGF(EGF);PRKAR1B(PRKAR1B);INKA2(INKA2);CCNH(CCNH);NCKAP1L(NCKAP1L);PKIB(PKIB);LOC106038871(LOC106038871);CHAD(CHAD);CDKN2C(CDKN2C);LRRC4C(LRRC4C);RTN4RL1(RTN4RL1);IGF1(IGF1);LOC125184410(LOC125184410);LOC106…	53/2445	203/13999	0.261084
GO:0005244	MF	voltage-gated ion channel activity	19	29	48	180	0.00125888	0.0585473	ANXA2(ANXA2);KCNE4(KCNE4);CACNA1G(CACNA1G);GPR89B(GPR89B);KCNJ8(KCNJ8);KCNG3(KCNG3);SCN4B(SCN4B);KCNK18(KCNK18);IL1RAPL1(IL1RAPL1);ANO2(ANO2);LOC106029948(LOC106029948);LRRC52(LRRC52);CACNB3(CACNB3);CACNA1B(CACNA1B);GRIN2B(GRIN2B);LOC106046278(LOC106046278);KCNH8(KCNH8);LRRC55(LRRC55);CACNG2(CACNG2)	CLIC5(CLIC5);CACNA1S(CACNA1S);CACNG1(CACNG1);KCNJ2(KCNJ2);KCNJ11(KCNJ11);KCNH2(KCNH2);LOC106036851(LOC106036851);CLCN4(CLCN4);SCN4A(SCN4A);CACNA1H(CACNA1H);CACNA2D3(CACNA2D3);SMIM38(SMIM38);CLIC2(CLIC2);KCNT1(KCNT1);KCNAB2(KCNAB2);LOC106042157(LOC106042157);PTK2B(PTK2B);CLCN2(CLCN2);KCNE1(KCNE1);LOC125180867(LOC125180867);KCNK13(KCNK13);SCN3B(SCN3B);KCNIP1(KCNIP1);KCNG1(KCNG1);CACNG5(CACNG5);GRIN…	48/2445	180/13999	0.266667
GO:0032663	BP	regulation of interleukin-2 production	6	18	24	74	0.00126628	0.0585473	LOC106049876(LOC106049876);LOC125181415(LOC125181415);LOC106049853(LOC106049853);CD34(CD34);LOC125181276(LOC125181276);LOC106049850(LOC106049850)	CD83(CD83);SPTBN1(SPTBN1);LOC106047656(LOC106047656);CARD9(CARD9);EZR(EZR);HOMER2(HOMER2);LOC106029343(LOC106029343);LOC106032856(LOC106032856);CD80(CD80);LOC106049715(LOC106049715);LOC106029457(LOC106029457);CD86(CD86);LOC106032855(LOC106032855);CARD11(CARD11);IL20RB(IL20RB);CCR2(CCR2);LOC106038357(LOC106038357);NR1H4(NR1H4)	24/2445	74/13999	0.324324
GO:0042100	BP	B cell proliferation	2	22	24	74	0.00126628	0.0585473	PRDM1(PRDM1);PAWR(PAWR)	CD81(CD81);TFRC(TFRC);CD74(CD74);MEF2C(MEF2C);BST1(BST1);PTPRC(PTPRC);BTK(BTK);NCKAP1L(NCKAP1L);LOC125180135(LOC125180135);LOC106045178(LOC106045178);TLR4(TLR4);TICAM1(TICAM1);CD40(CD40);LOC106045177(LOC106045177);LOC125180136(LOC125180136);LOC125179893(LOC125179893);CARD11(CARD11);CLCF1(CLCF1);LOC106030637(LOC106030637);GPR183(GPR183);BTLA(BTLA);LOC106049815(LOC106049815)	24/2445	74/13999	0.324324
GO:0019228	BP	neuronal action potential	7	10	17	46	0.00127879	0.0589497	PAWR(PAWR);CACNA1G(CACNA1G);P2RX3(P2RX3);LOC106029948(LOC106029948);DPP6(DPP6);GABRA1(GABRA1);DRD1(DRD1)	P2RX5(P2RX5);ANK3(ANK3);GABRA3(GABRA3);CHRNA1(CHRNA1);LOC106036851(LOC106036851);SCN4A(SCN4A);CACNA1H(CACNA1H);GRIA1(GRIA1);KCNMB2(KCNMB2);P2RX1(P2RX1)	17/2445	46/13999	0.369565
GO:0086002	BP	cardiac muscle cell action potential involved in contraction	5	13	18	50	0.00132319	0.0608156	GJC1(GJC1);CACNA1G(CACNA1G);KCNJ8(KCNJ8);SCN4B(SCN4B);LOC106029948(LOC106029948)	ATP1A1(ATP1A1);BIN1(BIN1);GPD1L(GPD1L);KCNJ2(KCNJ2);CTNNA3(CTNNA3);KCNH2(KCNH2);LOC106036851(LOC106036851);CAV3(CAV3);KCNN2(KCNN2);KCNE1(KCNE1);LOC125180867(LOC125180867);SCN3B(SCN3B);DSG2(DSG2)	18/2445	50/13999	0.36
GO:0048878	BP	chemical homeostasis	92	159	251	1213	0.00133463	0.06116	ANXA2(ANXA2);LOC106048041(LOC106048041);LOC106048089(LOC106048089);LOC125179667(LOC125179667);ATF3(ATF3);IBTK(IBTK);EDNRA(EDNRA);PLCG1(PLCG1);ADM(ADM);ADRA2A(ADRA2A);GPR27(GPR27);PAWR(PAWR);THY1(THY1);CFD(CFD);LOC106049744(LOC106049744);FAM20A(FAM20A);IL6(IL6);LOC125181454(LOC125181454);EDN3(EDN3);TGM2(TGM2);CACNA1G(CACNA1G);NPR1(NPR1);RAB39A(RAB39A);C1QTNF1(C1QTNF1);GPR89B(GPR89B);ABCB6(ABCB6);L…	ATP1A1(ATP1A1);BVES(BVES);CASQ2(CASQ2);CSRP3(CSRP3);GPI(GPI);HK1(HK1);JPH2(JPH2);LOC106030828(LOC106030828);LOC106048916(LOC106048916);LOC125182090(LOC125182090);P2RX5(P2RX5);PLN(PLN);PRKG1(PRKG1);TFRC(TFRC);TPI1(TPI1);LOC106040417(LOC106040417);LOC106041040(LOC106041040);FHL1(FHL1);ANGPTL4(ANGPTL4);PKM(PKM);SCD(SCD);FABP3(FABP3);GPRC5B(GPRC5B);JPH1(JPH1);PRKAA2(PRKAA2);LETM1(LETM1);P2RY8(P2RY8);…	251/2445	1213/13999	0.206925
GO:0046365	BP	monosaccharide catabolic process	4	15	19	54	0.0013474	0.0615257	SORD(SORD);GALK1(GALK1);GALM(GALM);GCK(GCK)	ENO2(ENO2);GPI(GPI);HK1(HK1);LOC106048916(LOC106048916);PGK1(PGK1);TPI1(TPI1);PKM(PKM);LDHA(LDHA);PGM5(PGM5);FUT8(FUT8);BPGM(BPGM);CRYL1(CRYL1);LOC125181622(LOC125181622);FUT4(FUT4);FUT7(FUT7)	19/2445	54/13999	0.351852
GO:0001653	MF	peptide receptor activity	16	22	38	135	0.00135171	0.0615257	EDNRA(EDNRA);QRFPR(QRFPR);NPR1(NPR1);GPR83(GPR83);RXFP3(RXFP3);GPR17(GPR17);SORCS3(SORCS3);UTS2R(UTS2R);NPSR1(NPSR1);ACKR2(ACKR2);LOC106049956(LOC106049956);LOC125181299(LOC125181299);GPR37(GPR37);SSTR1(SSTR1);PROKR1(PROKR1);MC3R(MC3R)	P2RY8(P2RY8);LOC106046475(LOC106046475);CCR7(CCR7);SORT1(SORT1);LOC106045666(LOC106045666);CYSLTR1(CYSLTR1);TACR1(TACR1);CXCR4(CXCR4);CCKAR(CCKAR);NMUR1(NMUR1);CYSLTR2(CYSLTR2);GPR182(GPR182);CCR2(CCR2);TACR2(TACR2);CMKLR1(CMKLR1);OPRL1(OPRL1);LOC106038357(LOC106038357);LOC106036519(LOC106036519);LOC106045532(LOC106045532);OPRD1(OPRD1);LOC106045913(LOC106045913);OPRK1(OPRK1)	38/2445	135/13999	0.281481
GO:0030888	BP	regulation of B cell proliferation	2	18	20	58	0.00135453	0.0615257	PRDM1(PRDM1);PAWR(PAWR)	CD81(CD81);TFRC(TFRC);CD74(CD74);MEF2C(MEF2C);BST1(BST1);PTPRC(PTPRC);BTK(BTK);NCKAP1L(NCKAP1L);TLR4(TLR4);TICAM1(TICAM1);CD40(CD40);LOC125179893(LOC125179893);CARD11(CARD11);CLCF1(CLCF1);LOC106030637(LOC106030637);GPR183(GPR183);BTLA(BTLA);LOC106049815(LOC106049815)	20/2445	58/13999	0.344828
GO:0001505	BP	regulation of neurotransmitter levels	43	60	103	447	0.00136176	0.0616736	HSP90AA1(HSP90AA1);HSP90AB1(HSP90AB1);RGS4(RGS4);LOC106029463(LOC106029463);LOC125181676(LOC125181676);ALDH9A1(ALDH9A1);PAK1(PAK1);IL6(IL6);LLGL1(LLGL1);PHGDH(PHGDH);SHMT2(SHMT2);EDN3(EDN3);SPHK1(SPHK1);LOC106046289(LOC106046289);LOC125179680(LOC125179680);BMP7(BMP7);SPR(SPR);SYT4(SYT4);ADORA2A(ADORA2A);LOC106031351(LOC106031351);SNAP91(SNAP91);BMP5(BMP5);STX5(STX5);LOC106039090(LOC106039090);NGF…	LOC106042084(LOC106042084);CPE(CPE);SCAMP1(SCAMP1);LETM1(LETM1);LOC106029333(LOC106029333);MEF2C(MEF2C);PRIMA1(PRIMA1);ITGB2(ITGB2);RIMS4(RIMS4);CD36(CD36);DMGDH(DMGDH);CAMK2A(CAMK2A);EXOC5(EXOC5);ARL6IP1(ARL6IP1);SLC17A6(SLC17A6);EFR3A(EFR3A);LOC106038129(LOC106038129);EXOC4(EXOC4);LOC106045644(LOC106045644);SNAP23(SNAP23);GLUL(GLUL);PPP1R9A(PPP1R9A);SYNJ1(SYNJ1);ESR1(ESR1);COLQ(COLQ);RIDA(RIDA)…	103/2445	447/13999	0.230425
GO:0042133	BP	neurotransmitter metabolic process	16	17	33	113	0.00139198	0.0628584	HSP90AA1(HSP90AA1);LOC106029463(LOC106029463);ALDH9A1(ALDH9A1);PHGDH(PHGDH);SHMT2(SHMT2);LOC106046289(LOC106046289);LOC125179680(LOC125179680);SPR(SPR);LOC106031351(LOC106031351);LOC106039090(LOC106039090);LMX1A(LMX1A);AMT(AMT);ENPP6(ENPP6);GLDC(GLDC);MOXD1(MOXD1);LOC106035805(LOC106035805)	LOC106042084(LOC106042084);PRIMA1(PRIMA1);DMGDH(DMGDH);LOC106038129(LOC106038129);GLUL(GLUL);COLQ(COLQ);RIDA(RIDA);LOC106037044(LOC106037044);COMT(COMT);SHMT1(SHMT1);BCHE(BCHE);SLC5A7(SLC5A7);DBH(DBH);GADL1(GADL1);LOC106049483(LOC106049483);PAH(PAH);NOS1(NOS1)	33/2445	113/13999	0.292035
GO:0032703	BP	negative regulation of interleukin-2 production	2	8	10	21	0.00140287	0.0629424	LOC125181415(LOC125181415);CD34(CD34)	LOC106047656(LOC106047656);EZR(EZR);HOMER2(HOMER2);LOC106032856(LOC106032856);LOC106029457(LOC106029457);LOC106032855(LOC106032855);IL20RB(IL20RB);NR1H4(NR1H4)	10/2445	21/13999	0.47619
GO:0002793	BP	positive regulation of peptide secretion	22	55	77	319	0.00140519	0.0629424	ECRG4(ECRG4);LOC106048089(LOC106048089);RGCC(RGCC);GPR27(GPR27);TWIST1(TWIST1);LOC106049876(LOC106049876);IL6(IL6);LOC125179680(LOC125179680);CAPN10(CAPN10);ADORA2A(ADORA2A);LOC106031351(LOC106031351);LOC125181536(LOC125181536);LOC106039090(LOC106039090);NPY(NPY);NR0B2(NR0B2);GCK(GCK);CD34(CD34);LOC125181276(LOC125181276);LOC106038095(LOC106038095);CFTR(CFTR);LOC106048319(LOC106048319);LOC1060498…	CSF1R(CSF1R);GPI(GPI);HK1(HK1);MYOM1(MYOM1);LOC106040417(LOC106040417);ANKRD1(ANKRD1);PRKAA2(PRKAA2);SPTBN1(SPTBN1);TNFSF15(TNFSF15);CD58(CD58);PPID(PPID);TGFB3(TGFB3);EZR(EZR);CCR7(CCR7);LOC106045865(LOC106045865);C1QTNF4(C1QTNF4);CD36(CD36);LOC106029845(LOC106029845);EXPH5(EXPH5);LOC106034120(LOC106034120);GLUL(GLUL);FERMT1(FERMT1);C1QTNF12(C1QTNF12);EXOC1(EXOC1);SYK(SYK);LOC106035991(LOC106035…	77/2445	319/13999	0.241379
GO:0002443	BP	leukocyte mediated immunity	36	98	134	604	0.00140603	0.0629424	ANXA2(ANXA2);HSP90AA1(HSP90AA1);HSP90AB1(HSP90AB1);HSPA8(HSPA8);LOC106048041(LOC106048041);LOC106048089(LOC106048089);LOC106048536(LOC106048536);TNFRSF1B(TNFRSF1B);RAB31(RAB31);TUBB4B(TUBB4B);BCL10(BCL10);CFD(CFD);LOC106049876(LOC106049876);IGF2(IGF2);IL6(IL6);FGL2(FGL2);LOC106049821(LOC106049821);RAP2B(RAP2B);PRAM1(PRAM1);LOC106048772(LOC106048772);MYO1G(MYO1G);LOC125181542(LOC125181542);LOC1060…	AMPD3(AMPD3);CTSD(CTSD);GPI(GPI);LOC106030828(LOC106030828);LOC106038270(LOC106038270);LOC106047130(LOC106047130);TFRC(TFRC);SCAMP1(SCAMP1);CD74(CD74);ATP6AP2(ATP6AP2);ACTR10(ACTR10);PKM(PKM);IMPDH2(IMPDH2);TOM1(TOM1);PLEKHO2(PLEKHO2);GYG1(GYG1);PRDX1(PRDX1);CD58(CD58);CTSA(CTSA);PDXK(PDXK);BST1(BST1);MMP9(MMP9);CTSS(CTSS);ITGB2(ITGB2);PTPRC(PTPRC);NIT2(NIT2);LOC106045865(LOC106045865);RNASET2(RN…	134/2445	604/13999	0.221854
GO:0044283	BP	small molecule biosynthetic process	59	97	156	717	0.00142469	0.0635865	LOC106036117(LOC106036117);LOC106048536(LOC106048536);WDR5(WDR5);ATF3(ATF3);ACSS1(ACSS1);PTS(PTS);PLCG1(PLCG1);ACSL4(ACSL4);ADM(ADM);SERINC3(SERINC3);ABCD3(ABCD3);SNAI2(SNAI2);ATIC(ATIC);NT5C1B(NT5C1B);IL6(IL6);PHGDH(PHGDH);SORD(SORD);PRTFDC1(PRTFDC1);QDPR(QDPR);SHMT2(SHMT2);SPHK1(SPHK1);LOC106049157(LOC106049157);LOC106046289(LOC106046289);GAMT(GAMT);MST1(MST1);LOC125181779(LOC125181779);NEIL1(N…	AMPD3(AMPD3);COQ8A(COQ8A);ENO2(ENO2);GPI(GPI);HK1(HK1);LOC106038270(LOC106038270);LOC106048016(LOC106048016);LOC106048916(LOC106048916);PFKFB3(PFKFB3);PGK1(PGK1);PRKG1(PRKG1);TPI1(TPI1);LOC106042084(LOC106042084);LOC106040417(LOC106040417);SLC45A3(SLC45A3);ALDH1L2(ALDH1L2);MDH1(MDH1);CD74(CD74);UGP2(UGP2);PKM(PKM);SCD(SCD);PRKAA2(PRKAA2);LDHA(LDHA);IMPDH2(IMPDH2);IP6K3(IP6K3);CARNS1(CARNS1);MBTPS…	156/2445	717/13999	0.217573
GO:0022832	MF	voltage-gated channel activity	19	29	48	181	0.00142863	0.0635865	ANXA2(ANXA2);KCNE4(KCNE4);CACNA1G(CACNA1G);GPR89B(GPR89B);KCNJ8(KCNJ8);KCNG3(KCNG3);SCN4B(SCN4B);KCNK18(KCNK18);IL1RAPL1(IL1RAPL1);ANO2(ANO2);LOC106029948(LOC106029948);LRRC52(LRRC52);CACNB3(CACNB3);CACNA1B(CACNA1B);GRIN2B(GRIN2B);LOC106046278(LOC106046278);KCNH8(KCNH8);LRRC55(LRRC55);CACNG2(CACNG2)	CLIC5(CLIC5);CACNA1S(CACNA1S);CACNG1(CACNG1);KCNJ2(KCNJ2);KCNJ11(KCNJ11);KCNH2(KCNH2);LOC106036851(LOC106036851);CLCN4(CLCN4);SCN4A(SCN4A);CACNA1H(CACNA1H);CACNA2D3(CACNA2D3);SMIM38(SMIM38);CLIC2(CLIC2);KCNT1(KCNT1);KCNAB2(KCNAB2);LOC106042157(LOC106042157);PTK2B(PTK2B);CLCN2(CLCN2);KCNE1(KCNE1);LOC125180867(LOC125180867);KCNK13(KCNK13);SCN3B(SCN3B);KCNIP1(KCNIP1);KCNG1(KCNG1);CACNG5(CACNG5);GRIN…	48/2445	181/13999	0.265193
GO:0048704	BP	embryonic skeletal system morphogenesis	27	10	37	131	0.00145143	0.064416	MED12(MED12);PRRX1(PRRX1);WNT11(WNT11);OSR2(OSR2);LOC125181257(LOC125181257);TWIST1(TWIST1);HOXA5(HOXA5);MAB21L2(MAB21L2);SHOX2(SHOX2);LOC106049157(LOC106049157);OSR1(OSR1);BMP7(BMP7);MYF5(MYF5);COL2A1(COL2A1);LOC106043174(LOC106043174);HYAL1(HYAL1);LOC125179633(LOC125179633);RNF2(RNF2);DYNC2I1(DYNC2I1);SLC39A1(SLC39A1);MEN1(MEN1);HOXB5(HOXB5);HOXB2(HOXB2);HOXB4(HOXB4);HOXB3(HOXB3);ALX4(ALX4);HOX…	TBX15(TBX15);MEF2C(MEF2C);TGFB3(TGFB3);MTHFD1(MTHFD1);HOXD9(HOXD9);TBX1(TBX1);HOXD10(HOXD10);GRHL2(GRHL2);LHX1(LHX1);HOXD4(HOXD4)	37/2445	131/13999	0.282443
GO:0002468	BP	dendritic cell antigen processing and presentation	2	4	6	9	0.00146277	0.0645493	THBS1(THBS1);LOC106048600(LOC106048600)	CD74(CD74);CCR7(CCR7);LOC106048064(LOC106048064);SLC11A1(SLC11A1)	6/2445	9/13999	0.666667
GO:0035701	BP	hematopoietic stem cell migration	1	5	6	9	0.00146277	0.0645493	BCL11B(BCL11B)	PTPRC(PTPRC);CXCR4(CXCR4);CCR2(CCR2);LOC106038357(LOC106038357);KIT(KIT)	6/2445	9/13999	0.666667
GO:0022626	CC	cytosolic ribosome	25	4	29	96	0.00149253	0.0656117	RPL18A(RPL18A);RPL35A(RPL35A);RPL32(RPL32);RPS12(RPS12);RPL26L1(RPL26L1);RPL17(RPL17);RPS29(RPS29);RPL39(RPL39);RPL24(RPL24);RPS3(RPS3);RPS20(RPS20);RPL13(RPL13);RPL22L1(RPL22L1);RPL14(RPL14);RPLP1(RPLP1);RPL36(RPL36);RPLP2(RPLP2);RPL29(RPL29);RPS19(RPS19);UBA52(UBA52);RPS17(RPS17);RPL36A(RPL36A);RPS21(RPS21);RPL35(RPL35);MRPL4(MRPL4)	APOD(APOD);LOC106033601(LOC106033601);MRPS18A(MRPS18A);MRPS18C(MRPS18C)	29/2445	96/13999	0.302083
GO:0045730	BP	respiratory burst	3	9	12	28	0.00149794	0.0656117	RPS19(RPS19);CFTR(CFTR);NOXO1(NOXO1)	LOC106047130(LOC106047130);HCK(HCK);RAC2(RAC2);JCHAIN(JCHAIN);NCF1(NCF1);LOC106049230(LOC106049230);LOC106042157(LOC106042157);PIK3CG(PIK3CG);SLC11A1(SLC11A1)	12/2445	28/13999	0.428571
GO:0044419	BP	biological process involved in interspecies interaction between organisms	128	226	354	1767	0.00149955	0.0656117	ANXA2(ANXA2);DDX5(DDX5);DUSP16(DUSP16);F3(F3);FOS(FOS);FOSL2(FOSL2);HDAC2(HDAC2);HSP90AB1(HSP90AB1);HSPA8(HSPA8);JUN(JUN);LOC106048536(LOC106048536);LOC125179667(LOC125179667);MDK(MDK);PROS1(PROS1);TCP1(TCP1);TNFRSF1B(TNFRSF1B);LOC106045781(LOC106045781);NUP88(NUP88);POLR3F(POLR3F);PRDM1(PRDM1);TUBB4B(TUBB4B);EDNRA(EDNRA);PLCG1(PLCG1);DDIT4(DDIT4);ADM(ADM);SERINC3(SERINC3);BCL10(BCL10);CREBL2(CRE…	BIN1(BIN1);CD81(CD81);CSF1R(CSF1R);CTSD(CTSD);LOC106036393(LOC106036393);LOC106047130(LOC106047130);LOC106048016(LOC106048016);NCAM1(NCAM1);TFRC(TFRC);LOC106041040(LOC106041040);ANKRD1(ANKRD1);NUB1(NUB1);CD74(CD74);LOC106041041(LOC106041041);LOC106030438(LOC106030438);SCD(SCD);A2M(A2M);BIRC2(BIRC2);MAPRE1(MAPRE1);TLN1(TLN1);UBQLN1(UBQLN1);LOC106029545(LOC106029545);MTREX(MTREX);MEF2C(MEF2C);EPRS1…	354/2445	1767/13999	0.20034
GO:0008645	BP	hexose transmembrane transport	15	23	38	136	0.00156596	0.0681326	LOC106048089(LOC106048089);EDNRA(EDNRA);CREBL2(CREBL2);LOC125181592(LOC125181592);PAK1(PAK1);CAPN10(CAPN10);LOC125181833(LOC125181833);LOC125181653(LOC125181653);LOC125181778(LOC125181778);TERT(TERT);LOC125181743(LOC125181743);SLC50A1(SLC50A1);OSTN(OSTN);LOC106048319(LOC106048319);DRD1(DRD1)	LOC106048916(LOC106048916);SLC45A3(SLC45A3);KLF15(KLF15);SORBS1(SORBS1);RASA1(RASA1);RHOQ(RHOQ);SORT1(SORT1);PRKCB(PRKCB);SESN2(SESN2);ERBB4(ERBB4);MFSD4A(MFSD4A);C1QTNF12(C1QTNF12);LOC106044298(LOC106044298);SLC2A6(SLC2A6);ESR1(ESR1);LOC106049715(LOC106049715);LOC106030041(LOC106030041);SLC2A12(SLC2A12);IGF1(IGF1);ACE(ACE);ADIPOQ(ADIPOQ);GPC3(GPC3);NR1H4(NR1H4)	38/2445	136/13999	0.279412
GO:0042327	BP	positive regulation of phosphorylation	89	124	213	1016	0.00159363	0.0689488	ANXA2(ANXA2);CCN1(CCN1);CCN2(CCN2);DUSP16(DUSP16);DUSP7(DUSP7);HDAC2(HDAC2);HSP90AA1(HSP90AA1);HSP90AB1(HSP90AB1);HSPA2(HSPA2);HSPH1(HSPH1);JUN(JUN);LOC106048536(LOC106048536);THBS1(THBS1);LOC106045781(LOC106045781);RGCC(RGCC);FZD1(FZD1);EDNRA(EDNRA);SEMA3A(SEMA3A);BCL10(BCL10);CREBL2(CREBL2);ADRA2A(ADRA2A);WNT11(WNT11);EPHA3(EPHA3);RPLP1(RPLP1);PAK1(PAK1);FZD7(FZD7);THY1(THY1);ARHGAP8(ARHGAP8);C…	ACSL1(ACSL1);CD81(CD81);CSF1R(CSF1R);LIMCH1(LIMCH1);LOC106030828(LOC106030828);PFKFB3(PFKFB3);TPX2(TPX2);LOC106041040(LOC106041040);EEF1A2(EEF1A2);LOC125179668(LOC125179668);CD74(CD74);LOC106041041(LOC106041041);PIK3R5(PIK3R5);GPRC5B(GPRC5B);PRKAA2(PRKAA2);KIDINS220(KIDINS220);FNIP2(FNIP2);TNFSF15(TNFSF15);MEF2C(MEF2C);SMN1(SMN1);LOC106047656(LOC106047656);MUSK(MUSK);MYOG(MYOG);MTOR(MTOR);AKAP6(A…	213/2445	1016/13999	0.209646
GO:0009612	BP	response to mechanical stimulus	33	48	81	340	0.0016014	0.0690922	F3(F3);FOS(FOS);FOSL2(FOSL2);JUN(JUN);THBS1(THBS1);EDNRA(EDNRA);BCL10(BCL10);WNT11(WNT11);PAWR(PAWR);COL1A1(COL1A1);IGF2(IGF2);IL6(IL6);JUND(JUND);MEIS2(MEIS2);LOC106045795(LOC106045795);CCNB1(CCNB1);COL2A1(COL2A1);NGF(NGF);LOC125181591(LOC125181591);LOC125181459(LOC125181459);LHFPL5(LHFPL5);LOC125180649(LOC125180649);LOC125181667(LOC125181667);DNAI2(DNAI2);P2RX3(P2RX3);ADGRV1(ADGRV1);LOC10602994…	ATP1A1(ATP1A1);CSRP3(CSRP3);GPI(GPI);LOC106047196(LOC106047196);RCAN1(RCAN1);TPI1(TPI1);LOC106047195(LOC106047195);ANKRD1(ANKRD1);IGSF9B(IGSF9B);LOC106029333(LOC106029333);PPL(PPL);LOC125179675(LOC125179675);MMP9(MMP9);DAG1(DAG1);XPA(XPA);PDGFB(PDGFB);KCNJ2(KCNJ2);CD36(CD36);PTCH1(PTCH1);LOC106029845(LOC106029845);LOC106034120(LOC106034120);SLC17A6(SLC17A6);CAV3(CAV3);CASP8(CASP8);AQP1(AQP1);PDE2…	81/2445	340/13999	0.238235
GO:0061098	BP	positive regulation of protein tyrosine kinase activity	8	15	23	71	0.00161173	0.0691525	HSPH1(HSPH1);ADRA2A(ADRA2A);EPGN(EPGN);LOC125181793(LOC125181793);NGF(NGF);ANGPT4(ANGPT4);NRG1(NRG1);ADRA2B(ADRA2B)	CSF1R(CSF1R);LOC106041040(LOC106041040);GPRC5B(GPRC5B);LOC106047656(LOC106047656);PDGFB(PDGFB);EGF(EGF);SRCIN1(SRCIN1);ADRA1A(ADRA1A);NCF1(NCF1);PTK2B(PTK2B);ACE(ACE);TAL1(TAL1);KDR(KDR);LOC106038554(LOC106038554);FLT4(FLT4)	23/2445	71/13999	0.323944
GO:1903557	BP	positive regulation of tumor necrosis factor superfamily cytokine production	5	18	23	71	0.00161173	0.0691525	HDAC2(HDAC2);THBS1(THBS1);TWIST1(TWIST1);LOC125179680(LOC125179680);LOC106039090(LOC106039090)	LOC106047130(LOC106047130);LOC106041041(LOC106041041);CARD9(CARD9);CCR7(CCR7);C1QTNF4(C1QTNF4);CD36(CD36);PTAFR(PTAFR);LOC106032856(LOC106032856);LOC106042157(LOC106042157);TLR4(TLR4);TICAM1(TICAM1);CD86(CD86);TLR3(TLR3);CD2(CD2);LOC106032855(LOC106032855);CCR2(CCR2);LOC106038357(LOC106038357);LOC106033102(LOC106033102)	23/2445	71/13999	0.323944
GO:0042383	CC	sarcolemma	8	35	43	159	0.00163135	0.0698012	ANXA2(ANXA2);EDNRA(EDNRA);PEMT(PEMT);KCNJ8(KCNJ8);FGF6(FGF6);LOC106029948(LOC106029948);CACNB3(CACNB3);SGCZ(SGCZ)	ATP1A1(ATP1A1);BIN1(BIN1);BVES(BVES);OBSCN(OBSCN);SSPN(SSPN);SGCD(SGCD);SGCG(SGCG);MYOT(MYOT);LOC106029333(LOC106029333);SYNM(SYNM);PGM5(PGM5);SGCB(SGCB);CACNA1S(CACNA1S);CACNG1(CACNG1);ANK3(ANK3);AKAP6(AKAP6);DAG1(DAG1);TGFB3(TGFB3);KCNJ2(KCNJ2);EZR(EZR);CD36(CD36);LOC106030392(LOC106030392);CAPN3(CAPN3);KCNJ11(KCNJ11);LOC106036851(LOC106036851);CAV3(CAV3);LOC106044298(LOC106044298);CACNA1H(CACN…	43/2445	159/13999	0.27044
GO:0001568	BP	blood vessel development	82	71	153	704	0.001654	0.0704988	ANXA2(ANXA2);CCN1(CCN1);CCN2(CCN2);F3(F3);HSP90AB1(HSP90AB1);JUN(JUN);LOC106048041(LOC106048041);PPP1R16B(PPP1R16B);RHOB(RHOB);SPRED1(SPRED1);THBS1(THBS1);ZFP36L1(ZFP36L1);GJC1(GJC1);MEIS1(MEIS1);LOC106029463(LOC106029463);PRDM1(PRDM1);TGFBI(TGFBI);RGCC(RGCC);EDNRA(EDNRA);PLK2(PLK2);SEMA3A(SEMA3A);PLCG1(PLCG1);PRRX1(PRRX1);ADM(ADM);WNT11(WNT11);EPHA3(EPHA3);MEOX2(MEOX2);TBX4(TBX4);EPHB2(EPHB2);CO…	BVES(BVES);LOC106048916(LOC106048916);MB(MB);PGK1(PGK1);LOC106041040(LOC106041040);E2F8(E2F8);ANGPTL4(ANGPTL4);CDH13(CDH13);APOD(APOD);MEF2C(MEF2C);MCAM(MCAM);MMP9(MMP9);DAG1(DAG1);RASA1(RASA1);ITGB2(ITGB2);PDGFB(PDGFB);WARS1(WARS1);SPI1(SPI1);PROX1(PROX1);SEMA3C(SEMA3C);CD36(CD36);NRXN3(NRXN3);HEY1(HEY1);PRKCB(PRKCB);S100A1(S100A1);EGF(EGF);CASP8(CASP8);SYK(SYK);AQP1(AQP1);FASLG(FASLG);LOC125183…	153/2445	704/13999	0.21733
GO:0086001	BP	cardiac muscle cell action potential	5	17	22	67	0.0016575	0.0704988	GJC1(GJC1);CACNA1G(CACNA1G);KCNJ8(KCNJ8);SCN4B(SCN4B);LOC106029948(LOC106029948)	ATP1A1(ATP1A1);BIN1(BIN1);LOC125179668(LOC125179668);LOC106029333(LOC106029333);GPD1L(GPD1L);ANK3(ANK3);KCNJ2(KCNJ2);CTNNA3(CTNNA3);KCNH2(KCNH2);LOC106036851(LOC106036851);CAV3(CAV3);KCNN2(KCNN2);KCNE1(KCNE1);LOC125180867(LOC125180867);SCN3B(SCN3B);DSG2(DSG2);KCNIP2(KCNIP2)	22/2445	67/13999	0.328358
GO:0034341	BP	response to interferon-gamma	14	27	41	150	0.00166131	0.0704988	HSP90AB1(HSP90AB1);LOC125183345(LOC125183345);RAB7B(RAB7B);ASL(ASL);PARP9(PARP9);SOCS1(SOCS1);LOC125181064(LOC125181064);IRF7(IRF7);LOC125181006(LOC125181006);HPX(HPX);SLC26A6(SLC26A6);LOC125181788(LOC125181788);LOC106048600(LOC106048600);LOC125180744(LOC125180744)	NCAM1(NCAM1);LOC106041040(LOC106041040);NUB1(NUB1);LOC106041041(LOC106041041);EPRS1(EPRS1);CD58(CD58);HCK(HCK);CAMK2A(CAMK2A);LOC106049922(LOC106049922);PTAFR(PTAFR);IFI30(IFI30);LOC125183261(LOC125183261);LOC106029457(LOC106029457);LOC106030345(LOC106030345);LOC106041089(LOC106041089);STX11(STX11);LOC106041492(LOC106041492);LOC106041090(LOC106041090);TLR4(TLR4);LOC106030346(LOC106030346);CD40(CD…	41/2445	150/13999	0.273333
GO:1902533	BP	positive regulation of intracellular signal transduction	79	138	217	1038	0.00167125	0.0707268	CCN2(CCN2);DDX5(DDX5);DUSP16(DUSP16);DUSP7(DUSP7);F3(F3);HDAC2(HDAC2);HSP90AA1(HSP90AA1);HSP90AB1(HSP90AB1);JUN(JUN);SPRED1(SPRED1);THBS1(THBS1);LOC106045781(LOC106045781);ATF3(ATF3);RPL26L1(RPL26L1);LOC106029463(LOC106029463);EDNRA(EDNRA);SEMA3A(SEMA3A);SERINC3(SERINC3);BCL10(BCL10);ADRA2A(ADRA2A);WNT11(WNT11);PAK1(PAK1);FZD7(FZD7);FGF16(FGF16);ARHGAP8(ARHGAP8);CFD(CFD);LOC106049744(LOC106049744…	ABRA(ABRA);CD81(CD81);CSF1R(CSF1R);CUNH10orf71(CUNH10orf71);JPH2(JPH2);LOC106030828(LOC106030828);NCAM1(NCAM1);P2RX5(P2RX5);LOC106041040(LOC106041040);ANKRD1(ANKRD1);CD74(CD74);LOC106041041(LOC106041041);CDH13(CDH13);PIK3R5(PIK3R5);GPRC5B(GPRC5B);P2RY8(P2RY8);BIRC2(BIRC2);KIDINS220(KIDINS220);TNFSF15(TNFSF15);RASGEF1B(RASGEF1B);MEF2C(MEF2C);MTOR(MTOR);AKAP6(AKAP6);COPS8(COPS8);PLEKHF1(PLEKHF1);TG…	217/2445	1038/13999	0.209056
GO:0019320	BP	hexose catabolic process	3	14	17	47	0.00168191	0.070791	GALK1(GALK1);GALM(GALM);GCK(GCK)	ENO2(ENO2);GPI(GPI);HK1(HK1);LOC106048916(LOC106048916);PGK1(PGK1);TPI1(TPI1);PKM(PKM);LDHA(LDHA);PGM5(PGM5);FUT8(FUT8);BPGM(BPGM);LOC125181622(LOC125181622);FUT4(FUT4);FUT7(FUT7)	17/2445	47/13999	0.361702
GO:0032677	BP	regulation of interleukin-8 production	6	11	17	47	0.00168191	0.070791	BCL10(BCL10);CFD(CFD);LOC125179680(LOC125179680);DDIT3(DDIT3);LOC106039090(LOC106039090);APOA2(APOA2)	LOC106047130(LOC106047130);CD58(CD58);LOC106049715(LOC106049715);PTPN22(PTPN22);TLR4(TLR4);LOC106029489(LOC106029489);TLR3(TLR3);CD2(CD2);CD244(CD244);ADIPOQ(ADIPOQ);TLR7(TLR7)	17/2445	47/13999	0.361702
GO:0060538	BP	skeletal muscle organ development	24	46	70	287	0.00169739	0.0711212	DDX5(DDX5);FOS(FOS);HSPA8(HSPA8);ATF3(ATF3);MSC(MSC);PITX1(PITX1);MEOX2(MEOX2);TWIST1(TWIST1);GLIS1(GLIS1);MAFF(MAFF);EBF2(EBF2);SPON1(SPON1);SHOX2(SHOX2);LOC106049157(LOC106049157);MYF5(MYF5);LOC106036306(LOC106036306);ASL(ASL);POMT2(POMT2);EGR2(EGR2);LOC106043174(LOC106043174);DMRTA2(DMRTA2);CDK5(CDK5);EOMES(EOMES);FOXL2(FOXL2)	ACTC1(ACTC1);BVES(BVES);CSRP3(CSRP3);KLHL40(KLHL40);KLHL41(KLHL41);MYOM1(MYOM1);P2RX5(P2RX5);RCAN1(RCAN1);LOC106036876(LOC106036876);ADSS1(ADSS1);ANKRD1(ANKRD1);LMOD3(LMOD3);TLN1(TLN1);IP6K3(IP6K3);MEF2C(MEF2C);SORBS1(SORBS1);CACNA1S(CACNA1S);MYOG(MYOG);CHRNA1(CHRNA1);DAG1(DAG1);NAV2(NAV2);ITGB2(ITGB2);MYOM2(MYOM2);MEF2D(MEF2D);VGLL2(VGLL2);KIF5C(KIF5C);ASB2(ASB2);CAPN3(CAPN3);PAX3(PAX3);RAC2(RAC…	70/2445	287/13999	0.243902
GO:0002679	BP	respiratory burst involved in defense response	2	5	7	12	0.0017138	0.0711212	RPS19(RPS19);CFTR(CFTR)	LOC106047130(LOC106047130);HCK(HCK);NCF1(NCF1);LOC106049230(LOC106049230);PIK3CG(PIK3CG)	7/2445	12/13999	0.583333
GO:0030297	MF	transmembrane receptor protein tyrosine kinase activator activity	3	4	7	12	0.0017138	0.0711212	NGF(NGF);ANGPT4(ANGPT4);NRG1(NRG1)	EGF(EGF);KDR(KDR);LOC106038554(LOC106038554);FLT4(FLT4)	7/2445	12/13999	0.583333
GO:0032490	BP	detection of molecule of bacterial origin	2	5	7	12	0.0017138	0.0711212	LOC125179680(LOC125179680);LOC106039090(LOC106039090)	LOC106047130(LOC106047130);LOC106045892(LOC106045892);TLR4(TLR4);MSTN(MSTN);LOC106049849(LOC106049849)	7/2445	12/13999	0.583333
GO:0031342	BP	negative regulation of cell killing	2	6	8	15	0.00171557	0.0711212	HSP90AB1(HSP90AB1);IGF2(IGF2)	PTPRC(PTPRC);LOC106029343(LOC106029343);LOC106032856(LOC106032856);SH2D1B(SH2D1B);LOC106032855(LOC106032855);TAP2(TAP2)	8/2445	15/13999	0.533333
GO:0045576	BP	mast cell activation	5	15	20	59	0.00171789	0.0711212	BCL10(BCL10);THY1(THY1);CD226(CD226);LOC125181788(LOC125181788);CFTR(CFTR)	RAC2(RAC2);SNAP23(SNAP23);BTK(BTK);SYK(SYK);LOC106032856(LOC106032856);LCP2(LCP2);FES(FES);IL13RA2(IL13RA2);TLR4(TLR4);LOC106049450(LOC106049450);PIK3CG(PIK3CG);LOC106032855(LOC106032855);CRLF2(CRLF2);RHOH(RHOH);KIT(KIT)	20/2445	59/13999	0.338983
GO:0002532	BP	production of molecular mediator involved in inflammatory response	5	14	19	55	0.00172649	0.0711212	RPS19(RPS19);LOC125179680(LOC125179680);LOC106039090(LOC106039090);EPHX2(EPHX2);LOC106038095(LOC106038095)	LOC106047130(LOC106047130);APOD(APOD);LOC106041632(LOC106041632);LOC106045865(LOC106045865);SNAP23(SNAP23);BTK(BTK);LOC106041166(LOC106041166);SYK(SYK);LOC106049230(LOC106049230);LOC106029457(LOC106029457);TLR4(TLR4);TICAM1(TICAM1);P2RX1(P2RX1);IL17C(IL17C)	19/2445	55/13999	0.345455
GO:0030101	BP	natural killer cell activation	2	17	19	55	0.00172649	0.0711212	PRDM1(PRDM1);LOC106046046(LOC106046046)	PRDX1(PRDX1);ITGB2(ITGB2);CASP8(CASP8);LOC106032856(LOC106032856);PTPN22(PTPN22);LOC125180135(LOC125180135);LOC106045178(LOC106045178);STX11(STX11);TICAM1(TICAM1);IL15(IL15);LOC106045177(LOC106045177);SH2D1B(SH2D1B);CD2(CD2);LOC125180136(LOC125180136);IKZF1(IKZF1);CD244(CD244);LOC106032855(LOC106032855)	19/2445	55/13999	0.345455
GO:0042402	BP	cellular biogenic amine catabolic process	3	10	13	32	0.00173673	0.0713535	AFMID(AFMID);LOC106046289(LOC106046289);MOXD1(MOXD1)	LOC106042084(LOC106042084);DMGDH(DMGDH);COMT(COMT);LOC106049215(LOC106049215);BCHE(BCHE);KYAT1(KYAT1);DBH(DBH);KMO(KMO);PAH(PAH);ACMSD(ACMSD)	13/2445	32/13999	0.40625
GO:1903522	BP	regulation of blood circulation	22	50	72	297	0.00174597	0.0714341	CCN2(CCN2);HSP90AA1(HSP90AA1);JUN(JUN);GJC1(GJC1);RGS4(RGS4);SEMA3A(SEMA3A);ADM(ADM);ADRA2A(ADRA2A);TBX2(TBX2);EDN3(EDN3);CACNA1G(CACNA1G);NPR1(NPR1);LOC125181542(LOC125181542);PTGS1(PTGS1);SCN4B(SCN4B);UTS2R(UTS2R);CACNA1B(CACNA1B);LOC106035805(LOC106035805);TBXAS1(TBXAS1);ADRA2B(ADRA2B);MC3R(MC3R);DRD1(DRD1)	ATP1A1(ATP1A1);BIN1(BIN1);BVES(BVES);CASQ2(CASQ2);CSRP3(CSRP3);LOC125182090(LOC125182090);PLN(PLN);PRKG1(PRKG1);LOC106036876(LOC106036876);LOC125179668(LOC125179668);LOC106029333(LOC106029333);HOPX(HOPX);LOC106029545(LOC106029545);GPD1L(GPD1L);AKAP6(AKAP6);PDGFB(PDGFB);KCNJ2(KCNJ2);HSPB7(HSPB7);CTNNA3(CTNNA3);SOX6(SOX6);PDE5A(PDE5A);S100A1(S100A1);KCNH2(KCNH2);LOC106036851(LOC106036851);CAV3(CAV3…	72/2445	297/13999	0.242424
GO:0045214	BP	sarcomere organization	4	28	32	110	0.00174792	0.0714341	HDAC2(HDAC2);LOC106036306(LOC106036306);POMT2(POMT2);SGCZ(SGCZ)	ACTN2(ACTN2);CASQ2(CASQ2);KLHL41(KLHL41);LOC125182090(LOC125182090);MYBPH(MYBPH);MYOM1(MYOM1);OBSCN(OBSCN);TMOD1(TMOD1);LDB3(LDB3);MYPN(MYPN);ANKRD1(ANKRD1);SGCD(SGCD);MYBPC1(MYBPC1);SGCG(SGCG);TLN1(TLN1);MEF2C(MEF2C);MYOM3(MYOM3);DAG1(DAG1);ITGB2(ITGB2);PROX1(PROX1);MYOM2(MYOM2);LOC106029845(LOC106029845);CAPN3(CAPN3);CAV3(CAV3);LRRC39(LRRC39);LOC125180575(LOC125180575);CSPG4(CSPG4);TMOD2(TMOD2)	32/2445	110/13999	0.290909
GO:0006735	BP	NADH regeneration	2	9	11	25	0.00181554	0.0734225	SORD(SORD);GCK(GCK)	ENO2(ENO2);GPI(GPI);HK1(HK1);LOC106048916(LOC106048916);PGK1(PGK1);TPI1(TPI1);PKM(PKM);BPGM(BPGM);LOC125181622(LOC125181622)	11/2445	25/13999	0.44
GO:0007629	BP	flight behavior	3	8	11	25	0.00181554	0.0734225	SPHK1(SPHK1);CDK5(CDK5);LOC125181580(LOC125181580)	IGSF9B(IGSF9B);MAPRE1(MAPRE1);LOC106029545(LOC106029545);GPD1L(GPD1L);LOC106029917(LOC106029917);PLCB2(PLCB2);ATP2A3(ATP2A3);DBH(DBH)	11/2445	25/13999	0.44
GO:0061620	BP	glycolytic process through glucose-6-phosphate	2	9	11	25	0.00181554	0.0734225	GALK1(GALK1);GCK(GCK)	ENO2(ENO2);GPI(GPI);HK1(HK1);LOC106048916(LOC106048916);PGK1(PGK1);TPI1(TPI1);PKM(PKM);BPGM(BPGM);LOC125181622(LOC125181622)	11/2445	25/13999	0.44
GO:0004497	MF	monooxygenase activity	12	13	25	80	0.00182712	0.0736988	LOC106041795(LOC106041795);LOC106029463(LOC106029463);LOC106046289(LOC106046289);LOC106043174(LOC106043174);LOC125181064(LOC125181064);MOXD1(MOXD1);LOC106035178(LOC106035178);LOC106044189(LOC106044189);LOC125180744(LOC125180744);LOC106035805(LOC106035805);TBXAS1(TBXAS1);LOC106041532(LOC106041532)	LOC106032170(LOC106032170);MICAL1(MICAL1);LOC106032071(LOC106032071);LOC106041548(LOC106041548);LOC106033532(LOC106033532);LOC106034087(LOC106034087);LOC106038153(LOC106038153);DBH(DBH);KMO(KMO);PAH(PAH);LOC106033386(LOC106033386);LOC106033102(LOC106033102);NOS1(NOS1)	25/2445	80/13999	0.3125
GO:0010243	BP	response to organonitrogen compound	104	150	254	1236	0.00185157	0.0744908	CCN2(CCN2);CYTB(CYTB);DUSP1(DUSP1);F3(F3);FOS(FOS);FOSL2(FOSL2);HDAC2(HDAC2);HSP90AA1(HSP90AA1);HSP90AB1(HSP90AB1);HSPA2(HSPA2);JUN(JUN);LOC106036117(LOC106036117);LOC106048536(LOC106048536);LOC125179667(LOC125179667);ZFP36L1(ZFP36L1);RGS4(RGS4);LOC106029463(LOC106029463);RAB31(RAB31);FZD1(FZD1);SEC61B(SEC61B);EDNRA(EDNRA);PLCG1(PLCG1);ADM(ADM);ADRA2A(ADRA2A);LOC125181577(LOC125181577);RPLP1(RPLP…	ACTN2(ACTN2);CASQ2(CASQ2);CD81(CD81);CPEB4(CPEB4);GPI(GPI);LGMN(LGMN);LOC125182090(LOC125182090);NCAM1(NCAM1);P2RX5(P2RX5);PLN(PLN);USP13(USP13);YWHAG(YWHAG);LOC106042084(LOC106042084);LOC106040417(LOC106040417);LOC106041040(LOC106041040);TOMM70(TOMM70);PITX3(PITX3);CDH13(CDH13);PKM(PKM);FABP3(FABP3);PRKAA2(PRKAA2);KLF15(KLF15);LDHA(LDHA);BIRC2(BIRC2);AKAP1(AKAP1);UBQLN1(UBQLN1);LOC106029545(LOC1…	254/2445	1236/13999	0.205502
GO:0072593	BP	reactive oxygen species metabolic process	24	41	65	264	0.00190074	0.0762709	CCN1(CCN1);CCN2(CCN2);HSP90AA1(HSP90AA1);HSP90AB1(HSP90AB1);LOC106048041(LOC106048041);THBS1(THBS1);LOC106029463(LOC106029463);SOD3(SOD3);DDIT4(DDIT4);COX2(COX2);IL6(IL6);LOC125179680(LOC125179680);BMP7(BMP7);SPR(SPR);LOC106031351(LOC106031351);LOC106039090(LOC106039090);ADGRB1(ADGRB1);NPY(NPY);EPHX2(EPHX2);CD34(CD34);LOC106044189(LOC106044189);NOX3(NOX3);NOXO1(NOXO1);TPO(TPO)	LOC106048916(LOC106048916);STK17A(STK17A);BIRC2(BIRC2);PRDX1(PRDX1);MTOR(MTOR);BST1(BST1);CRYAB(CRYAB);ITGB2(ITGB2);PDGFB(PDGFB);RFK(RFK);CD36(CD36);RAC2(RAC2);SESN2(SESN2);LOC106041919(LOC106041919);ESR1(ESR1);SYK(SYK);TXNRD1(TXNRD1);NCF1(NCF1);NRROS(NRROS);LOC106033601(LOC106033601);LOC106049715(LOC106049715);IMMP2L(IMMP2L);LOC106042157(LOC106042157);LOC125180135(LOC125180135);PTK2B(PTK2B);LOC1…	65/2445	264/13999	0.246212
GO:0032409	BP	regulation of transporter activity	21	45	66	269	0.00193416	0.0774113	HSPA2(HSPA2);PPIF(PPIF);PLCG1(PLCG1);ADRA2A(ADRA2A);LOC125181577(LOC125181577);EPHB2(EPHB2);TWIST1(TWIST1);OSR1(OSR1);LOC125181793(LOC125181793);PIRT(PIRT);SCN4B(SCN4B);APOA2(APOA2);LOC125180832(LOC125180832);ARC(ARC);LRRC52(LRRC52);CACNB3(CACNB3);LOC125182796(LOC125182796);CFTR(CFTR);LRRC55(LRRC55);CACNG2(CACNG2);HPCA(HPCA)	ACTN2(ACTN2);CASQ2(CASQ2);HK1(HK1);JPH2(JPH2);LOC125182090(LOC125182090);PLN(PLN);PRKG1(PRKG1);FHL1(FHL1);JPH1(JPH1);LOC106029333(LOC106029333);UBQLN1(UBQLN1);LOC106029545(LOC106029545);MEF2C(MEF2C);CACNA1S(CACNA1S);GPD1L(GPD1L);LOC106047656(LOC106047656);ANK3(ANK3);AKAP6(AKAP6);MMP9(MMP9);CTSS(CTSS);JSRP1(JSRP1);KLHL24(KLHL24);RGS9(RGS9);KCNJ11(KCNJ11);SYNGR3(SYNGR3);S100A1(S100A1);CAV3(CAV3);PT…	66/2445	269/13999	0.245353
GO:0072329	BP	monocarboxylic acid catabolic process	9	26	35	124	0.00194419	0.0776123	ABCD3(ABCD3);TWIST1(TWIST1);SORD(SORD);GCDH(GCDH);LOC106043174(LOC106043174);ECHS1(ECHS1);TYSND1(TYSND1);CRABP1(CRABP1);HAO2(HAO2)	FABP3(FABP3);ETFDH(ETFDH);PLA2G15(PLA2G15);LOC106029545(LOC106029545);PPARA(PPARA);ACAD9(ACAD9);ETFA(ETFA);CRYL1(CRYL1);ACAT1(ACAT1);AKR1D1(AKR1D1);ACADSB(ACADSB);SESN2(SESN2);ECHDC2(ECHDC2);PEX2(PEX2);LPIN1(LPIN1);LOC106036138(LOC106036138);CPT1B(CPT1B);PEX7(PEX7);ACOX3(ACOX3);MECR(MECR);ATP2A3(ATP2A3);CPT2(CPT2);LOC106038153(LOC106038153);ADIPOQ(ADIPOQ);ACSL5(ACSL5);LOC106043979(LOC106043979)	35/2445	124/13999	0.282258
GO:0050714	BP	positive regulation of protein secretion	19	50	69	284	0.00202532	0.0806432	RGCC(RGCC);GPR27(GPR27);TWIST1(TWIST1);LOC106049876(LOC106049876);IL6(IL6);LOC125179680(LOC125179680);CAPN10(CAPN10);ADORA2A(ADORA2A);LOC106031351(LOC106031351);LOC125181536(LOC125181536);LOC106039090(LOC106039090);NR0B2(NR0B2);GCK(GCK);CD34(CD34);LOC125181276(LOC125181276);LOC106038095(LOC106038095);CFTR(CFTR);LOC106048319(LOC106048319);LOC106049850(LOC106049850)	CSF1R(CSF1R);GPI(GPI);HK1(HK1);MYOM1(MYOM1);LOC106040417(LOC106040417);ANKRD1(ANKRD1);PRKAA2(PRKAA2);SPTBN1(SPTBN1);TNFSF15(TNFSF15);CD58(CD58);PPID(PPID);TGFB3(TGFB3);EZR(EZR);CCR7(CCR7);LOC106045865(LOC106045865);C1QTNF4(C1QTNF4);CD36(CD36);LOC106029845(LOC106029845);EXPH5(EXPH5);LOC106034120(LOC106034120);GLUL(GLUL);FERMT1(FERMT1);C1QTNF12(C1QTNF12);EXOC1(EXOC1);SYK(SYK);LOC106035991(LOC106035…	69/2445	284/13999	0.242958
GO:0030890	BP	positive regulation of B cell proliferation	0	15	15	40	0.00205228	0.0813629	-	CD81(CD81);TFRC(TFRC);CD74(CD74);MEF2C(MEF2C);BST1(BST1);PTPRC(PTPRC);NCKAP1L(NCKAP1L);TLR4(TLR4);TICAM1(TICAM1);CD40(CD40);CARD11(CARD11);CLCF1(CLCF1);LOC106030637(LOC106030637);GPR183(GPR183);LOC106049815(LOC106049815)	15/2445	40/13999	0.375
GO:0071222	BP	cellular response to lipopolysaccharide	7	38	45	170	0.0020539	0.0813629	JUN(JUN);TNFRSF1B(TNFRSF1B);PRDM1(PRDM1);IL6(IL6);LOC106041918(LOC106041918);CSF3(CSF3);LOC125181415(LOC125181415)	LOC106047130(LOC106047130);LOC106041040(LOC106041040);ANKRD1(ANKRD1);MEF2C(MEF2C);MMP9(MMP9);TNIP1(TNIP1);CD36(CD36);HCK(HCK);LOC106041919(LOC106041919);PTAFR(PTAFR);LOC106032856(LOC106032856);PDE2A(PDE2A);CD80(CD80);LOC106049715(LOC106049715);PTPN22(PTPN22);LY86(LY86);LOC106029457(LOC106029457);LOC106045892(LOC106045892);LOC106030345(LOC106030345);LOC106041090(LOC106041090);TLR4(TLR4);TICAM1(TIC…	45/2445	170/13999	0.264706
GO:0055002	BP	striated muscle cell development	10	54	64	260	0.00206201	0.0814756	HDAC2(HDAC2);NACA(NACA);LAMB1(LAMB1);POMGNT2(POMGNT2);CCNB1(CCNB1);LOC106036306(LOC106036306);POMT2(POMT2);KATNA1(KATNA1);NUAK2(NUAK2);SGCZ(SGCZ)	ACTC1(ACTC1);ACTN2(ACTN2);BVES(BVES);CASQ2(CASQ2);CSRP3(CSRP3);KLHL40(KLHL40);KLHL41(KLHL41);LOC125182090(LOC125182090);MYBPH(MYBPH);MYOM1(MYOM1);OBSCN(OBSCN);PRKG1(PRKG1);RCAN1(RCAN1);TMOD1(TMOD1);ADSS1(ADSS1);LDB3(LDB3);MYPN(MYPN);ANKRD1(ANKRD1);SGCD(SGCD);MYBPC1(MYBPC1);SGCG(SGCG);LMOD3(LMOD3);TLN1(TLN1);MEF2C(MEF2C);SGCB(SGCB);MYOM3(MYOM3);SMN1(SMN1);CACNA1S(CACNA1S);OPA1(OPA1);MYOG(MYOG);MYO…	64/2445	260/13999	0.246154
GO:0015749	BP	monosaccharide transmembrane transport	15	23	38	138	0.00208456	0.0821571	LOC106048089(LOC106048089);EDNRA(EDNRA);CREBL2(CREBL2);LOC125181592(LOC125181592);PAK1(PAK1);CAPN10(CAPN10);LOC125181833(LOC125181833);LOC125181653(LOC125181653);LOC125181778(LOC125181778);TERT(TERT);LOC125181743(LOC125181743);SLC50A1(SLC50A1);OSTN(OSTN);LOC106048319(LOC106048319);DRD1(DRD1)	LOC106048916(LOC106048916);SLC45A3(SLC45A3);KLF15(KLF15);SORBS1(SORBS1);RASA1(RASA1);RHOQ(RHOQ);SORT1(SORT1);PRKCB(PRKCB);SESN2(SESN2);ERBB4(ERBB4);MFSD4A(MFSD4A);C1QTNF12(C1QTNF12);LOC106044298(LOC106044298);SLC2A6(SLC2A6);ESR1(ESR1);LOC106049715(LOC106049715);LOC106030041(LOC106030041);SLC2A12(SLC2A12);IGF1(IGF1);ACE(ACE);ADIPOQ(ADIPOQ);GPC3(GPC3);NR1H4(NR1H4)	38/2445	138/13999	0.275362
GO:0034121	BP	regulation of toll-like receptor signaling pathway	5	16	21	64	0.00211294	0.083053	LOC125181577(LOC125181577);LOC125179680(LOC125179680);RAB7B(RAB7B);LOC106039090(LOC106039090);IRF7(IRF7)	LOC106047130(LOC106047130);BIRC2(BIRC2);UBQLN1(UBQLN1);CD36(CD36);PIK3AP1(PIK3AP1);ESR1(ESR1);PTPN22(PTPN22);LOC125180135(LOC125180135);LOC106045178(LOC106045178);TLR4(TLR4);TICAM1(TICAM1);LOC106045177(LOC106045177);TLR3(TLR3);LOC125180136(LOC125180136);LOC106049815(LOC106049815);RSAD2(RSAD2)	21/2445	64/13999	0.328125
GO:1903708	BP	positive regulation of hemopoiesis	18	34	52	203	0.00211801	0.083053	FOS(FOS);HSP90AA1(HSP90AA1);JUN(JUN);ZFP36L1(ZFP36L1);PRDM1(PRDM1);HOXA5(HOXA5);LOC106049876(LOC106049876);IL6(IL6);FOXC1(FOXC1);RAB7B(RAB7B);CSF3(CSF3);SOCS1(SOCS1);LOC106049853(LOC106049853);LOC125181276(LOC125181276);LOC125182796(LOC125182796);LOC106038095(LOC106038095);LOC106049850(LOC106049850);LOC106035243(LOC106035243)	CSF1R(CSF1R);LOC106041040(LOC106041040);CD74(CD74);CD83(CD83);PTPRC(PTPRC);CCR7(CCR7);EVI2B(EVI2B);AP3B1(AP3B1);LOC106049922(LOC106049922);IL2RA(IL2RA);LOC106041919(LOC106041919);BTK(BTK);CASP8(CASP8);SYK(SYK);SLC9B2(SLC9B2);IL2RG(IL2RG);NCKAP1L(NCKAP1L);CD80(CD80);LOC106049715(LOC106049715);LOC106048163(LOC106048163);PIK3R6(PIK3R6);FES(FES);IL15(IL15);CD86(CD86);LOC106029475(LOC106029475);IKZF1(…	52/2445	203/13999	0.256158
GO:0002675	BP	positive regulation of acute inflammatory response	2	10	12	29	0.00215355	0.0842332	IL6(IL6);LOC106035178(LOC106035178)	LOC106041040(LOC106041040);CCR7(CCR7);BTK(BTK);LOC106041166(LOC106041166);LOC106049715(LOC106049715);LOC106029489(LOC106029489);PIK3CG(PIK3CG);CCR2(CCR2);CREB3L3(CREB3L3);LOC106038357(LOC106038357)	12/2445	29/13999	0.413793
GO:0001773	BP	myeloid dendritic cell activation	3	7	10	22	0.00217266	0.0843416	CAMK4(CAMK4);BATF3(BATF3);LOC106035243(LOC106035243)	SPI1(SPI1);LOC106032856(LOC106032856);CD2(CD2);TSPAN32(TSPAN32);DOCK2(DOCK2);CD244(CD244);LOC106032855(LOC106032855)	10/2445	22/13999	0.454545
GO:0061621	BP	canonical glycolysis	1	9	10	22	0.00217266	0.0843416	GCK(GCK)	ENO2(ENO2);GPI(GPI);HK1(HK1);LOC106048916(LOC106048916);PGK1(PGK1);TPI1(TPI1);PKM(PKM);BPGM(BPGM);LOC125181622(LOC125181622)	10/2445	22/13999	0.454545
GO:0061718	BP	glucose catabolic process to pyruvate	1	9	10	22	0.00217266	0.0843416	GCK(GCK)	ENO2(ENO2);GPI(GPI);HK1(HK1);LOC106048916(LOC106048916);PGK1(PGK1);TPI1(TPI1);PKM(PKM);BPGM(BPGM);LOC125181622(LOC125181622)	10/2445	22/13999	0.454545
GO:0060326	BP	cell chemotaxis	17	40	57	227	0.00218475	0.0845991	THBS1(THBS1);EDNRA(EDNRA);SNAI2(SNAI2);EPHA3(EPHA3);FGF16(FGF16);IL6(IL6);RPS19(RPS19);NUP85(NUP85);EDN3(EDN3);LOC106041918(LOC106041918);MST1(MST1);EPHA5(EPHA5);LOC125181542(LOC125181542);FGF2(FGF2);LOC106048600(LOC106048600);CFTR(CFTR);F7(F7)	CSF1R(CSF1R);LGMN(LGMN);LOC106047130(LOC106047130);SPP1(SPP1);LOC106041040(LOC106041040);CD74(CD74);LOC106041041(LOC106041041);BST1(BST1);ITGB2(ITGB2);PDGFB(PDGFB);CCR7(CCR7);PLA2G7(PLA2G7);RAC2(RAC2);LOC106041919(LOC106041919);SYK(SYK);LOC125183261(LOC125183261);ITGA1(ITGA1);RHOG(RHOG);LOC106049230(LOC106049230);NCKAP1L(NCKAP1L);LOC106049715(LOC106049715);PTK2B(PTK2B);LOC106041089(LOC106041089);…	57/2445	227/13999	0.251101
GO:0002286	BP	T cell activation involved in immune response	6	19	25	81	0.0022122	0.0853181	IL6(IL6);ZFPM1(ZFPM1);LOC125181542(LOC125181542);LOC106049853(LOC106049853);LOC106049921(LOC106049921);EOMES(EOMES)	LCP1(LCP1);CCR7(CCR7);LOC106032856(LOC106032856);LOC106048064(LOC106048064);CD80(CD80);LOC125180135(LOC125180135);LOC106045178(LOC106045178);STX11(STX11);LOC106045177(LOC106045177);CD86(CD86);LOC125180136(LOC125180136);LOC106032855(LOC106032855);LOC106049228(LOC106049228);CCR2(CCR2);GPR183(GPR183);SEMA4A(SEMA4A);SLC11A1(SLC11A1);LOC106038357(LOC106038357);LOC125181796(LOC125181796)	25/2445	81/13999	0.308642
GO:0051050	BP	positive regulation of transport	82	153	235	1139	0.00221434	0.0853181	ANXA2(ANXA2);ECRG4(ECRG4);HSP90AA1(HSP90AA1);HSP90AB1(HSP90AB1);HSPA2(HSPA2);HSPA8(HSPA8);LOC106048089(LOC106048089);LOC125179667(LOC125179667);LOC125184029(LOC125184029);PROS1(PROS1);LOC125181676(LOC125181676);RGCC(RGCC);EDNRA(EDNRA);PLCG1(PLCG1);NELL2(NELL2);CREBL2(CREBL2);ADRA2A(ADRA2A);WASF3(WASF3);GPR27(GPR27);EPHB2(EPHB2);ZPR1(ZPR1);TWIST1(TWIST1);PAK1(PAK1);THY1(THY1);LOC106049744(LOC10604…	ACTN2(ACTN2);BIN1(BIN1);CSF1R(CSF1R);GPI(GPI);HK1(HK1);JPH2(JPH2);LOC106047130(LOC106047130);MYOM1(MYOM1);P2RX5(P2RX5);PRKG1(PRKG1);SPP1(SPP1);YWHAG(YWHAG);LOC106040417(LOC106040417);LOC106041040(LOC106041040);ANKRD1(ANKRD1);FHL1(FHL1);TOMM70(TOMM70);CPE(CPE);LOC106041041(LOC106041041);JPH1(JPH1);PRKAA2(PRKAA2);KLF15(KLF15);BIRC2(BIRC2);SPTBN1(SPTBN1);LOC106029545(LOC106029545);TNFSF15(TNFSF15);S…	235/2445	1139/13999	0.206321
GO:1902107	BP	positive regulation of leukocyte differentiation	14	30	44	166	0.00222373	0.0854674	FOS(FOS);HSP90AA1(HSP90AA1);JUN(JUN);ZFP36L1(ZFP36L1);PRDM1(PRDM1);LOC106049876(LOC106049876);IL6(IL6);SOCS1(SOCS1);LOC106049853(LOC106049853);LOC125181276(LOC125181276);LOC125182796(LOC125182796);LOC106038095(LOC106038095);LOC106049850(LOC106049850);LOC106035243(LOC106035243)	CSF1R(CSF1R);LOC106041040(LOC106041040);CD74(CD74);CD83(CD83);PTPRC(PTPRC);CCR7(CCR7);EVI2B(EVI2B);AP3B1(AP3B1);LOC106049922(LOC106049922);IL2RA(IL2RA);BTK(BTK);CASP8(CASP8);SYK(SYK);SLC9B2(SLC9B2);IL2RG(IL2RG);NCKAP1L(NCKAP1L);CD80(CD80);LOC106049715(LOC106049715);LOC106048163(LOC106048163);PIK3R6(PIK3R6);IL15(IL15);CD86(CD86);LOC106029475(LOC106029475);IKZF1(IKZF1);LOC106030637(LOC106030637);CC…	44/2445	166/13999	0.26506
GO:0046677	BP	response to antibiotic	51	60	111	494	0.00224528	0.086082	CYTB(CYTB);DUSP1(DUSP1);EEF1B2(EEF1B2);F3(F3);HDAC2(HDAC2);HSP90AA1(HSP90AA1);HSPA8(HSPA8);JUN(JUN);LOC125179667(LOC125179667);PPIF(PPIF);RHOB(RHOB);RGS4(RGS4);LOC106029463(LOC106029463);PLCG1(PLCG1);GNAI1(GNAI1);COL1A1(COL1A1);IGF2(IGF2);IL6(IL6);SPHK1(SPHK1);PEMT(PEMT);LOC125181833(LOC125181833);EPHA5(EPHA5);DDIT3(DDIT3);LOC125181653(LOC125181653);CSF3(CSF3);NEFL(NEFL);CASP6(CASP6);OGG1(OGG1);H…	ACTC1(ACTC1);CLDN5(CLDN5);MB(MB);NCAM1(NCAM1);LOC106041040(LOC106041040);PPP1R3C(PPP1R3C);LDHA(LDHA);BIRC2(BIRC2);MEF2C(MEF2C);LOC106030435(LOC106030435);PRDX1(PRDX1);MTOR(MTOR);MMP9(MMP9);CRYAB(CRYAB);RASA1(RASA1);PDGFB(PDGFB);SPI1(SPI1);UFSP2(UFSP2);AREG(AREG);HABP2(HABP2);HOMER2(HOMER2);LOC106030633(LOC106030633);PRKCB(PRKCB);ERBB4(ERBB4);CASP8(CASP8);SYK(SYK);LOC106032856(LOC106032856);GRIA1(…	111/2445	494/13999	0.224696
GO:1901698	BP	response to nitrogen compound	111	162	273	1342	0.00227686	0.0870134	CCN2(CCN2);CYTB(CYTB);DDX5(DDX5);DUSP1(DUSP1);F3(F3);FOS(FOS);FOSL2(FOSL2);HDAC2(HDAC2);HSP90AA1(HSP90AA1);HSP90AB1(HSP90AB1);HSPA2(HSPA2);JUN(JUN);LOC106036117(LOC106036117);LOC106048536(LOC106048536);LOC125179667(LOC125179667);THBS1(THBS1);ZFP36L1(ZFP36L1);RGS4(RGS4);LOC106029463(LOC106029463);RAB31(RAB31);FZD1(FZD1);SEC61B(SEC61B);EDNRA(EDNRA);PLCG1(PLCG1);ADM(ADM);ADRA2A(ADRA2A);LOC125181577(…	ACTN2(ACTN2);CASQ2(CASQ2);CD81(CD81);CPEB4(CPEB4);GPI(GPI);LGMN(LGMN);LOC125182090(LOC125182090);NCAM1(NCAM1);P2RX5(P2RX5);PLN(PLN);USP13(USP13);YWHAG(YWHAG);LOC106042084(LOC106042084);LOC106040417(LOC106040417);LOC106041040(LOC106041040);TOMM70(TOMM70);PITX3(PITX3);CDH13(CDH13);PKM(PKM);FABP3(FABP3);PRKAA2(PRKAA2);KLF15(KLF15);LDHA(LDHA);BIRC2(BIRC2);LOC106042170(LOC106042170);AKAP1(AKAP1);UBQLN…	273/2445	1342/13999	0.203428
GO:0014070	BP	response to organic cyclic compound	116	148	264	1294	0.00228423	0.0870134	CCN2(CCN2);CYTB(CYTB);DDX5(DDX5);DUSP1(DUSP1);F3(F3);FOS(FOS);FOSL2(FOSL2);HDAC2(HDAC2);HSP90AA1(HSP90AA1);HSP90AB1(HSP90AB1);HSPA2(HSPA2);HSPA8(HSPA8);JUN(JUN);LOC125179667(LOC125179667);MDK(MDK);THBS1(THBS1);ZFP36L1(ZFP36L1);LOC106036881(LOC106036881);LOC106041795(LOC106041795);RPL32(RPL32);MED12(MED12);RGS4(RGS4);LOC106029463(LOC106029463);PRDM1(PRDM1);FZD1(FZD1);EDNRA(EDNRA);PLCG1(PLCG1);DDIT…	ABHD2(ABHD2);ACSL1(ACSL1);ATP1A1(ATP1A1);CASQ2(CASQ2);ENO2(ENO2);GPI(GPI);LOC125182090(LOC125182090);NCAM1(NCAM1);P2RX5(P2RX5);PLN(PLN);SPP1(SPP1);LOC106041040(LOC106041040);ANKRD1(ANKRD1);TOMM70(TOMM70);PITX3(PITX3);LOC106030438(LOC106030438);UBE2L3(UBE2L3);PRKAA2(PRKAA2);A2M(A2M);LDHA(LDHA);CD83(CD83);BIRC2(BIRC2);LOC106029333(LOC106029333);AKAP1(AKAP1);NRIP1(NRIP1);KIF1B(KIF1B);MEF2C(MEF2C);AQ…	264/2445	1294/13999	0.204019
GO:1901654	BP	response to ketone	41	42	83	354	0.00228643	0.0870134	DUSP1(DUSP1);FOS(FOS);FOSL2(FOSL2);HSPA2(HSPA2);HSPA8(HSPA8);LOC125179667(LOC125179667);THBS1(THBS1);RPL32(RPL32);MED12(MED12);LOC106029463(LOC106029463);PRDM1(PRDM1);DDIT4(DDIT4);GNAI1(GNAI1);PAK1(PAK1);IL6(IL6);LLGL1(LLGL1);SPHK1(SPHK1);LOC106037312(LOC106037312);CACNA1G(CACNA1G);ASL(ASL);EPHA5(EPHA5);HOXD13(HOXD13);CAD(CAD);SOCS1(SOCS1);NEFL(NEFL);CASP6(CASP6);SFRP1(SFRP1);PTGS1(PTGS1);LOC1251…	ABHD2(ABHD2);GPI(GPI);PLN(PLN);SPP1(SPP1);LOC106041040(LOC106041040);PRKAA2(PRKAA2);A2M(A2M);KIF1B(KIF1B);PDXK(PDXK);TGFB3(TGFB3);CCR7(CCR7);PDE5A(PDE5A);KCNJ11(KCNJ11);ERBB4(ERBB4);PLAT(PLAT);PTAFR(PTAFR);LOC106035991(LOC106035991);LOC106032856(LOC106032856);AQP1(AQP1);LOC106036138(LOC106036138);LOC106049715(LOC106049715);LOC106042157(LOC106042157);TLR4(TLR4);TACR1(TACR1);PRKN(PRKN);P2RY6(P2RY6)…	83/2445	354/13999	0.234463
GO:0097305	BP	response to alcohol	43	56	99	434	0.00232854	0.0883991	CYTB(CYTB);EEF1B2(EEF1B2);FOS(FOS);HDAC2(HDAC2);HSPA8(HSPA8);LOC125179667(LOC125179667);MED12(MED12);RGS4(RGS4);LOC106029463(LOC106029463);PRDM1(PRDM1);GNAI1(GNAI1);PAK1(PAK1);IGF2(IGF2);LLGL1(LLGL1);PEMT(PEMT);LOC125181833(LOC125181833);EPHA5(EPHA5);LOC125181653(LOC125181653);CSF3(CSF3);CAD(CAD);NEFL(NEFL);OGG1(OGG1);SFRP1(SFRP1);PTGS1(PTGS1);LOC125181778(LOC125181778);LOC125179633(LOC125179633)…	ACTC1(ACTC1);CLDN5(CLDN5);NCAM1(NCAM1);LOC106041040(LOC106041040);PPP1R3C(PPP1R3C);PRKAA2(PRKAA2);A2M(A2M);BIRC2(BIRC2);LOC106032170(LOC106032170);MMP9(MMP9);DAG1(DAG1);RASA1(RASA1);SPI1(SPI1);CCR7(CCR7);UFSP2(UFSP2);LOC106032071(LOC106032071);PTCH1(PTCH1);HOMER2(HOMER2);LOC106030633(LOC106030633);PRKCB(PRKCB);ERBB4(ERBB4);CASP8(CASP8);CPT1B(CPT1B);PDE2A(PDE2A);LOC106049715(LOC106049715);LOC10604…	99/2445	434/13999	0.228111
GO:0032879	BP	regulation of localization	219	338	557	2890	0.002383	0.0902452	ANXA2(ANXA2);CCN1(CCN1);DDX5(DDX5);DKC1(DKC1);DUSP16(DUSP16);ECRG4(ECRG4);F3(F3);HSP90AA1(HSP90AA1);HSP90AB1(HSP90AB1);HSPA2(HSPA2);HSPA8(HSPA8);HSPH1(HSPH1);JUN(JUN);KCNE4(KCNE4);LOC106036117(LOC106036117);LOC106048041(LOC106048041);LOC106048089(LOC106048089);LOC106048536(LOC106048536);LOC125179667(LOC125179667);LOC125184029(LOC125184029);P3H3(P3H3);PHLDA2(PHLDA2);PPIF(PPIF);PROS1(PROS1);RHOB(RH…	ABHD2(ABHD2);ACTN2(ACTN2);ATP1A1(ATP1A1);ATP5F1A(ATP5F1A);BIN1(BIN1);BVES(BVES);CASQ2(CASQ2);CD81(CD81);CLIC5(CLIC5);CSF1R(CSF1R);GPI(GPI);HK1(HK1);JPH2(JPH2);LCP1(LCP1);LGMN(LGMN);LIMCH1(LIMCH1);LOC106038270(LOC106038270);LOC106047130(LOC106047130);LOC106048916(LOC106048916);LOC125182090(LOC125182090);MYOM1(MYOM1);NCAM1(NCAM1);P2RX5(P2RX5);PLN(PLN);PRKG1(PRKG1);SPP1(SPP1);SYNPO2(SYNPO2);YWHAG(YW…	557/2445	2890/13999	0.192734
GO:0042581	CC	specific granule	7	25	32	112	0.00240154	0.0902796	LOC106048089(LOC106048089);TNFRSF1B(TNFRSF1B);CFD(CFD);RAP2B(RAP2B);LOC125181555(LOC125181555);LOC125181788(LOC125181788);RAB37(RAB37)	CTSD(CTSD);LOC106047130(LOC106047130);SCAMP1(SCAMP1);TOM1(TOM1);PDXK(PDXK);BST1(BST1);ITGB2(ITGB2);NIT2(NIT2);LOC106045865(LOC106045865);CD36(CD36);SNAP23(SNAP23);LOC106041919(LOC106041919);LOC106044298(LOC106044298);ATP8A1(ATP8A1);LOC106042157(LOC106042157);VAMP1(VAMP1);LOC106029475(LOC106029475);LOC106048260(LOC106048260);CRACR2A(CRACR2A);C3AR1(C3AR1);P2RX1(P2RX1);DOCK2(DOCK2);CD93(CD93);LOC106…	32/2445	112/13999	0.285714
GO:0071345	BP	cellular response to cytokine stimulus	64	125	189	898	0.00240433	0.0902796	ANXA2(ANXA2);F3(F3);FOS(FOS);HSP90AA1(HSP90AA1);HSP90AB1(HSP90AB1);HSPA8(HSPA8);TCP1(TCP1);THBS1(THBS1);TNFRSF1B(TNFRSF1B);ZFP36L1(ZFP36L1);LOC106045781(LOC106045781);GFPT2(GFPT2);LOC106029463(LOC106029463);MSC(MSC);DPYSL3(DPYSL3);PAWR(PAWR);COL1A1(COL1A1);TWIST1(TWIST1);CFD(CFD);LOC106049744(LOC106049744);IL6(IL6);PRDM5(PRDM5);UBA52(UBA52);NUP85(NUP85);CEBPD(CEBPD);TNFRSF11B(TNFRSF11B);LOC125183…	ACSL1(ACSL1);CSF1R(CSF1R);LCP1(LCP1);LOC106047130(LOC106047130);LOC106048916(LOC106048916);NCAM1(NCAM1);SPP1(SPP1);TFRC(TFRC);LOC106041040(LOC106041040);ANKRD1(ANKRD1);CD74(CD74);LOC106041041(LOC106041041);CANX(CANX);LOC106030438(LOC106030438);BIRC2(BIRC2);IMPDH2(IMPDH2);TNFSF15(TNFSF15);EPRS1(EPRS1);LAPTM5(LAPTM5);LOC106041632(LOC106041632);CD58(CD58);MYOG(MYOG);AKAP6(AKAP6);MMP9(MMP9);ITGB2(ITG…	189/2445	898/13999	0.210468
GO:0009310	BP	amine catabolic process	3	10	13	33	0.00241305	0.0902796	AFMID(AFMID);LOC106046289(LOC106046289);MOXD1(MOXD1)	LOC106042084(LOC106042084);DMGDH(DMGDH);COMT(COMT);LOC106049215(LOC106049215);BCHE(BCHE);KYAT1(KYAT1);DBH(DBH);KMO(KMO);PAH(PAH);ACMSD(ACMSD)	13/2445	33/13999	0.393939
GO:0061900	BP	glial cell activation	4	9	13	33	0.00241305	0.0902796	JUN(JUN);LOC125179680(LOC125179680);ADORA2A(ADORA2A);LOC106039090(LOC106039090)	ITGB2(ITGB2);TAFA3(TAFA3);LOC106045778(LOC106045778);LOC106041090(LOC106041090);TLR4(TLR4);LOC106029475(LOC106029475);TLR3(TLR3);LOC125179893(LOC125179893);TLR7(TLR7)	13/2445	33/13999	0.393939
GO:0150076	BP	neuroinflammatory response	4	9	13	33	0.00241305	0.0902796	JUN(JUN);LOC125179680(LOC125179680);ADORA2A(ADORA2A);LOC106039090(LOC106039090)	ITGB2(ITGB2);TAFA3(TAFA3);LOC106045778(LOC106045778);LOC106041090(LOC106041090);TLR4(TLR4);LOC106029475(LOC106029475);TLR3(TLR3);LOC125179893(LOC125179893);TLR7(TLR7)	13/2445	33/13999	0.393939
GO:1904659	BP	glucose transmembrane transport	14	22	36	130	0.00242179	0.0903126	LOC106048089(LOC106048089);EDNRA(EDNRA);CREBL2(CREBL2);LOC125181592(LOC125181592);PAK1(PAK1);CAPN10(CAPN10);LOC125181833(LOC125181833);LOC125181653(LOC125181653);LOC125181778(LOC125181778);TERT(TERT);LOC125181743(LOC125181743);OSTN(OSTN);LOC106048319(LOC106048319);DRD1(DRD1)	LOC106048916(LOC106048916);KLF15(KLF15);SORBS1(SORBS1);RASA1(RASA1);RHOQ(RHOQ);SORT1(SORT1);PRKCB(PRKCB);SESN2(SESN2);ERBB4(ERBB4);MFSD4A(MFSD4A);C1QTNF12(C1QTNF12);LOC106044298(LOC106044298);SLC2A6(SLC2A6);ESR1(ESR1);LOC106049715(LOC106049715);LOC106030041(LOC106030041);SLC2A12(SLC2A12);IGF1(IGF1);ACE(ACE);ADIPOQ(ADIPOQ);GPC3(GPC3);NR1H4(NR1H4)	36/2445	130/13999	0.276923
GO:0019674	BP	NAD metabolic process	5	18	23	73	0.0024256	0.0903126	LOC106048536(LOC106048536);SORD(SORD);PARP9(PARP9);NMNAT2(NMNAT2);GCK(GCK)	ENO2(ENO2);GPI(GPI);HK1(HK1);LOC106048916(LOC106048916);PGK1(PGK1);TPI1(TPI1);MDH1(MDH1);PKM(PKM);LDHA(LDHA);GPD1L(GPD1L);BST1(BST1);BPGM(BPGM);LOC125181622(LOC125181622);NAPRT(NAPRT);KMO(KMO);LOC106048585(LOC106048585);ACMSD(ACMSD);MDH1B(MDH1B)	23/2445	73/13999	0.315068
GO:0010647	BP	positive regulation of cell communication	160	213	373	1883	0.00246351	0.0908448	CCN1(CCN1);CCN2(CCN2);DDX5(DDX5);DUSP16(DUSP16);DUSP7(DUSP7);ECRG4(ECRG4);F3(F3);HDAC2(HDAC2);HSP90AA1(HSP90AA1);HSP90AB1(HSP90AB1);JUN(JUN);LOC106048089(LOC106048089);LOC106048536(LOC106048536);LOC125179667(LOC125179667);PPIF(PPIF);SPRED1(SPRED1);THBS1(THBS1);LOC106045781(LOC106045781);ATF3(ATF3);SMURF2(SMURF2);MEIS1(MEIS1);BAMBI(BAMBI);MED12(MED12);RPL26L1(RPL26L1);RGS4(RGS4);LOC106029463(LOC10…	ABRA(ABRA);CD81(CD81);CSF1R(CSF1R);CUNH10orf71(CUNH10orf71);JPH2(JPH2);LGMN(LGMN);LOC106030828(LOC106030828);LOC106047130(LOC106047130);NCAM1(NCAM1);P2RX5(P2RX5);SPP1(SPP1);YWHAG(YWHAG);LOC106041040(LOC106041040);ANKRD1(ANKRD1);CPE(CPE);CD74(CD74);LOC106041041(LOC106041041);ATP6AP2(ATP6AP2);CDH13(CDH13);PIK3R5(PIK3R5);GPRC5B(GPRC5B);P2RY8(P2RY8);BIRC2(BIRC2);IGSF9B(IGSF9B);KIDINS220(KIDINS220);SP…	373/2445	1883/13999	0.198088
GO:0001503	BP	ossification	42	41	83	355	0.00248441	0.0908448	ANXA2(ANXA2);CCN1(CCN1);CCN2(CCN2);DDX5(DDX5);LOC106041795(LOC106041795);FZD1(FZD1);SNAI2(SNAI2);WNT11(WNT11);OSR2(OSR2);COL1A1(COL1A1);TWIST1(TWIST1);IGF2(IGF2);IL6(IL6);JUND(JUND);CEBPD(CEBPD);LOC125183345(LOC125183345);SHOX2(SHOX2);LOC106037312(LOC106037312);LOC106049157(LOC106049157);LOC106045795(LOC106045795);FOXC1(FOXC1);OSR1(OSR1);BMP7(BMP7);MYF5(MYF5);RFLNA(RFLNA);COL2A1(COL2A1);EGR2(EGR2…	SPP1(SPP1);KREMEN1(KREMEN1);MEF2C(MEF2C);CACNA1S(CACNA1S);MYOG(MYOG);UXS1(UXS1);TP63(TP63);MMP9(MMP9);TGFB3(TGFB3);TP53INP2(TP53INP2);COL13A1(COL13A1);NPNT(NPNT);MEF2D(MEF2D);PTCH1(PTCH1);AREG(AREG);SORT1(SORT1);CHRDL2(CHRDL2);LOC106034120(LOC106034120);HEY1(HEY1);NELL1(NELL1);ESR1(ESR1);SRGN(SRGN);SLC26A2(SLC26A2);SOX9(SOX9);PEX7(PEX7);PTK2B(PTK2B);CSGALNACT1(CSGALNACT1);SEMA4D(SEMA4D);RANBP3L(R…	83/2445	355/13999	0.233803
GO:0002604	BP	regulation of dendritic cell antigen processing and presentation	2	3	5	7	0.00248681	0.0908448	THBS1(THBS1);LOC106048600(LOC106048600)	CD74(CD74);CCR7(CCR7);SLC11A1(SLC11A1)	5/2445	7/13999	0.714286
GO:0016011	CC	dystroglycan complex	1	4	5	7	0.00248681	0.0908448	SGCZ(SGCZ)	SGCD(SGCD);SGCG(SGCG);SGCB(SGCB);DAG1(DAG1)	5/2445	7/13999	0.714286
GO:0031433	MF	telethonin binding	0	5	5	7	0.00248681	0.0908448	-	CSRP3(CSRP3);MYOZ1(MYOZ1);MYOZ2(MYOZ2);LOC106029845(LOC106029845);KCNE1(KCNE1)	5/2445	7/13999	0.714286
GO:0035381	MF	ATP-gated ion channel activity	3	2	5	7	0.00248681	0.0908448	P2RX6(P2RX6);P2RX3(P2RX3);CFTR(CFTR)	P2RX5(P2RX5);P2RX1(P2RX1)	5/2445	7/13999	0.714286
GO:1904996	BP	positive regulation of leukocyte adhesion to vascular endothelial cell	2	3	5	7	0.00248681	0.0908448	PAWR(PAWR);CFD(CFD)	PTAFR(PTAFR);CCR2(CCR2);LOC106038357(LOC106038357)	5/2445	7/13999	0.714286
GO:0023056	BP	positive regulation of signaling	161	213	374	1889	0.0025151	0.0911747	ANXA2(ANXA2);CCN1(CCN1);CCN2(CCN2);DDX5(DDX5);DUSP16(DUSP16);DUSP7(DUSP7);ECRG4(ECRG4);F3(F3);HDAC2(HDAC2);HSP90AA1(HSP90AA1);HSP90AB1(HSP90AB1);JUN(JUN);LOC106048089(LOC106048089);LOC106048536(LOC106048536);LOC125179667(LOC125179667);PPIF(PPIF);SPRED1(SPRED1);THBS1(THBS1);LOC106045781(LOC106045781);ATF3(ATF3);SMURF2(SMURF2);MEIS1(MEIS1);BAMBI(BAMBI);MED12(MED12);RPL26L1(RPL26L1);RGS4(RGS4);LOC10…	ABRA(ABRA);BVES(BVES);CD81(CD81);CSF1R(CSF1R);CUNH10orf71(CUNH10orf71);JPH2(JPH2);LGMN(LGMN);LOC106030828(LOC106030828);LOC106047130(LOC106047130);NCAM1(NCAM1);P2RX5(P2RX5);SPP1(SPP1);YWHAG(YWHAG);LOC106041040(LOC106041040);ANKRD1(ANKRD1);CPE(CPE);CD74(CD74);LOC106041041(LOC106041041);ATP6AP2(ATP6AP2);CDH13(CDH13);PIK3R5(PIK3R5);GPRC5B(GPRC5B);P2RY8(P2RY8);BIRC2(BIRC2);IGSF9B(IGSF9B);KIDINS220(KI…	374/2445	1889/13999	0.197988
GO:0043271	BP	negative regulation of ion transport	16	28	44	167	0.00251929	0.0911747	PPIF(PPIF);THBS1(THBS1);RGS4(RGS4);ACSL4(ACSL4);ADRA2A(ADRA2A);LOC125181577(LOC125181577);PAWR(PAWR);EPHB2(EPHB2);TWIST1(TWIST1);OSR1(OSR1);PTGS1(PTGS1);LOC125180832(LOC125180832);CACNB3(CACNB3);SLC15A2(SLC15A2);ADRA2B(ADRA2B);LOC125181580(LOC125181580)	ACTN2(ACTN2);BIN1(BIN1);CASQ2(CASQ2);LOC125182090(LOC125182090);PLN(PLN);PRKG1(PRKG1);LOC106029333(LOC106029333);UBQLN1(UBQLN1);ANK3(ANK3);MMP9(MMP9);AKAP5(AKAP5);KCNH2(KCNH2);CAV3(CAV3);PDE2A(PDE2A);CLIC2(CLIC2);LOC106049715(LOC106049715);PTK2B(PTK2B);LOC125180995(LOC125180995);KCNE1(KCNE1);LOC125180867(LOC125180867);PRKG2(PRKG2);IGF1(IGF1);ACE(ACE);SLC18A1(SLC18A1);OPRL1(OPRL1);BEST3(BEST3);LOC…	44/2445	167/13999	0.263473
GO:0032570	BP	response to progesterone	9	13	22	69	0.00252527	0.0911747	FOS(FOS);FOSL2(FOSL2);HSPA2(HSPA2);HSPA8(HSPA8);THBS1(THBS1);LOC106029463(LOC106029463);SPHK1(SPHK1);SOCS1(SOCS1);NRG1(NRG1)	ABHD2(ABHD2);GPI(GPI);PDXK(PDXK);TGFB3(TGFB3);ERBB4(ERBB4);LOC106035991(LOC106035991);LOC106036138(LOC106036138);TLR4(TLR4);TACR1(TACR1);IGF1(IGF1);DSG2(DSG2);LOC106036710(LOC106036710);TSPO2(TSPO2)	22/2445	69/13999	0.318841
GO:0032760	BP	positive regulation of tumor necrosis factor production	5	17	22	69	0.00252527	0.0911747	HDAC2(HDAC2);THBS1(THBS1);TWIST1(TWIST1);LOC125179680(LOC125179680);LOC106039090(LOC106039090)	LOC106047130(LOC106047130);LOC106041041(LOC106041041);CARD9(CARD9);CCR7(CCR7);C1QTNF4(C1QTNF4);CD36(CD36);PTAFR(PTAFR);LOC106032856(LOC106032856);LOC106042157(LOC106042157);TLR4(TLR4);TICAM1(TICAM1);TLR3(TLR3);CD2(CD2);LOC106032855(LOC106032855);CCR2(CCR2);LOC106038357(LOC106038357);LOC106033102(LOC106033102)	22/2445	69/13999	0.318841
GO:0048146	BP	positive regulation of fibroblast proliferation	13	9	22	69	0.00252527	0.0911747	ANXA2(ANXA2);FOSL2(FOSL2);JUN(JUN);TGIF1(TGIF1);SPHK1(SPHK1);CCNB1(CCNB1);LOC125181833(LOC125181833);LOC125181653(LOC125181653);LOC125181778(LOC125181778);LOC125181743(LOC125181743);UTS2R(UTS2R);WNT2(WNT2);WNT1(WNT1)	CD74(CD74);RASA1(RASA1);PDGFB(PDGFB);EGF(EGF);ESR1(ESR1);XRCC4(XRCC4);AQP1(AQP1);IGF1(IGF1);RASGRF1(RASGRF1)	22/2445	69/13999	0.318841
GO:0035666	BP	TRIF-dependent toll-like receptor signaling pathway	5	4	9	19	0.0025514	0.0916907	LOC106045781(LOC106045781);UBA52(UBA52);LOC125179680(LOC125179680);LOC106039090(LOC106039090);IRF7(IRF7)	CASP8(CASP8);TLR4(TLR4);TICAM1(TICAM1);TLR3(TLR3)	9/2445	19/13999	0.473684
GO:0045760	BP	positive regulation of action potential	3	6	9	19	0.0025514	0.0916907	PAWR(PAWR);CACNA1G(CACNA1G);NPS(NPS)	ANK3(ANK3);LOC106036851(LOC106036851);CACNA1H(CACNA1H);ADRA1A(ADRA1A);TACR1(TACR1);KCNIP1(KCNIP1)	9/2445	19/13999	0.473684
GO:0010038	BP	response to metal ion	44	63	107	476	0.00262948	0.0942778	CYTB(CYTB);DUSP1(DUSP1);DUSP16(DUSP16);FOS(FOS);HSPA8(HSPA8);JUN(JUN);PPIF(PPIF);THBS1(THBS1);ABCC4(ABCC4);SOD3(SOD3);PAWR(PAWR);IL6(IL6);JUND(JUND);SORD(SORD);QDPR(QDPR);TNFRSF11B(TNFRSF11B);SPHK1(SPHK1);LOC106045795(LOC106045795);CACNA1G(CACNA1G);SHC2(SHC2);CCNB1(CCNB1);ASL(ASL);ABCB6(ABCB6);DDIT3(DDIT3);CASP6(CASP6);OGG1(OGG1);LOC125181793(LOC125181793);LOC125181556(LOC125181556);TERT(TERT);LO…	CASQ2(CASQ2);COX1(COX1);GPI(GPI);LGMN(LGMN);LOC125182090(LOC125182090);NCAM1(NCAM1);PLN(PLN);TFRC(TFRC);PRKAA2(PRKAA2);KLF15(KLF15);MEF2C(MEF2C);AQP9(AQP9);PRDX1(PRDX1);LOC106047656(LOC106047656);LOC106032170(LOC106032170);MYOG(MYOG);ANK3(ANK3);MMP9(MMP9);GPHN(GPHN);SLC25A12(SLC25A12);LOC106041406(LOC106041406);LOC106029845(LOC106029845);CAPN3(CAPN3);LOC106036851(LOC106036851);SUCNR1(SUCNR1);CACN…	107/2445	476/13999	0.22479
GO:0010758	BP	regulation of macrophage chemotaxis	3	8	11	26	0.00265552	0.0945548	THBS1(THBS1);MST1(MST1);LOC106048600(LOC106048600)	CSF1R(CSF1R);LOC106041040(LOC106041040);CCR7(CCR7);LOC106049230(LOC106049230);PTK2B(PTK2B);C3AR1(C3AR1);CMKLR1(CMKLR1);LOC125181249(LOC125181249)	11/2445	26/13999	0.423077
GO:0043032	BP	positive regulation of macrophage activation	4	7	11	26	0.00265552	0.0945548	THBS1(THBS1);LOC125179680(LOC125179680);LOC106049853(LOC106049853);LOC106039090(LOC106039090)	LOC106047130(LOC106047130);ITGB2(ITGB2);TAFA3(TAFA3);LOC106032856(LOC106032856);TLR4(TLR4);LOC106029475(LOC106029475);LOC106032855(LOC106032855)	11/2445	26/13999	0.423077
GO:0061615	BP	glycolytic process through fructose-6-phosphate	2	9	11	26	0.00265552	0.0945548	GALK1(GALK1);GCK(GCK)	ENO2(ENO2);GPI(GPI);HK1(HK1);LOC106048916(LOC106048916);PGK1(PGK1);TPI1(TPI1);PKM(PKM);BPGM(BPGM);LOC125181622(LOC125181622)	11/2445	26/13999	0.423077
GO:0042060	BP	wound healing	53	77	130	594	0.00276056	0.0980694	ANXA2(ANXA2);CCN1(CCN1);F3(F3);FOSL2(FOSL2);HDAC2(HDAC2);HSPA8(HSPA8);JUN(JUN);LOC106048041(LOC106048041);PROS1(PROS1);TFPI2(TFPI2);THBS1(THBS1);ABCC4(ABCC4);ADRA2A(ADRA2A);SNAI2(SNAI2);ATIC(ATIC);COL1A1(COL1A1);PDPN(PDPN);PAK1(PAK1);FZD7(FZD7);CFD(CFD);MAFF(MAFF);IGF2(IGF2);IL6(IL6);LOC106029934(LOC106029934);LOC106041918(LOC106041918);LOC106049157(LOC106049157);PEAR1(PEAR1);CCNB1(CCNB1);P2RX6(P…	P2RX5(P2RX5);PRKG1(PRKG1);PKM(PKM);PIK3R5(PIK3R5);APOD(APOD);A2M(A2M);P2RY8(P2RY8);AKAP1(AKAP1);MAPRE1(MAPRE1);HOPX(HOPX);MCAM(MCAM);MYOG(MYOG);JAG2(JAG2);PPARA(PPARA);CD151(CD151);DAG1(DAG1);TGFB3(TGFB3);MICAL1(MICAL1);PDGFB(PDGFB);SLC25A12(SLC25A12);LOC106045865(LOC106045865);RRM1(RRM1);LOC106046592(LOC106046592);CD36(CD36);F13A1(F13A1);AP3B1(AP3B1);CAPN3(CAPN3);RAC2(RAC2);PRKCB(PRKCB);ERBB4(ER…	130/2445	594/13999	0.218855
GO:0010737	BP	protein kinase A signaling	6	10	16	45	0.00278901	0.0985491	TCIM(TCIM);LOC125181779(LOC125181779);LOC106036216(LOC106036216);LOC125181667(LOC125181667);ADGRV1(ADGRV1);GRIN2B(GRIN2B)	LCP1(LCP1);MYOM1(MYOM1);AKAP1(AKAP1);AKAP6(AKAP6);EZR(EZR);LOC106029845(LOC106029845);AKAP5(AKAP5);LOC106043688(LOC106043688);LOC106043698(LOC106043698);ADIPOQ(ADIPOQ)	16/2445	45/13999	0.355556
GO:0050850	BP	positive regulation of calcium-mediated signaling	2	14	16	45	0.00278901	0.0985491	P2RX3(P2RX3);NRG1(NRG1)	CUNH10orf71(CUNH10orf71);JPH2(JPH2);NCAM1(NCAM1);P2RX5(P2RX5);LOC106041041(LOC106041041);CDH13(CDH13);AKAP6(AKAP6);AKAP5(AKAP5);EXOC4(EXOC4);SYK(SYK);LOC106045892(LOC106045892);IGF1(IGF1);CD8A(CD8A);KDR(KDR)	16/2445	45/13999	0.355556
GO:0045981	BP	positive regulation of nucleotide metabolic process	7	11	18	53	0.00279951	0.0985491	LOC106048536(LOC106048536);COX2(COX2);CCNB1(CCNB1);GCK(GCK);LOC106040152(LOC106040152);RUNDC3A(RUNDC3A);GUCA1C(GUCA1C)	PFKFB3(PFKFB3);PRKAA2(PRKAA2);SMN1(SMN1);MYOG(MYOG);LRPPRC(LRPPRC);LOC125181622(LOC125181622);BEND3(BEND3);PRKN(PRKN);IGF1(IGF1);GUCA1A(GUCA1A);NOS1(NOS1)	18/2445	53/13999	0.339623
GO:1900544	BP	positive regulation of purine nucleotide metabolic process	7	11	18	53	0.00279951	0.0985491	LOC106048536(LOC106048536);COX2(COX2);CCNB1(CCNB1);GCK(GCK);LOC106040152(LOC106040152);RUNDC3A(RUNDC3A);GUCA1C(GUCA1C)	PFKFB3(PFKFB3);PRKAA2(PRKAA2);SMN1(SMN1);MYOG(MYOG);LRPPRC(LRPPRC);LOC125181622(LOC125181622);BEND3(BEND3);PRKN(PRKN);IGF1(IGF1);GUCA1A(GUCA1A);NOS1(NOS1)	18/2445	53/13999	0.339623
GO:0002281	BP	macrophage activation involved in immune response	2	6	8	16	0.00290895	0.101938	LOC106042636(LOC106042636);MUC6(MUC6)	LOC106047130(LOC106047130);SUCNR1(SUCNR1);SYK(SYK);LOC106032856(LOC106032856);TICAM1(TICAM1);LOC106032855(LOC106032855)	8/2445	16/13999	0.5
GO:0002523	BP	leukocyte migration involved in inflammatory response	2	6	8	16	0.00290895	0.101938	CFD(CFD);LOC106041918(LOC106041918)	LOC106047130(LOC106047130);ITGB2(ITGB2);LOC106049230(LOC106049230);LOC106049124(LOC106049124);LOC106029475(LOC106029475);LOC106029489(LOC106029489)	8/2445	16/13999	0.5
GO:0046323	BP	glucose import	11	18	29	100	0.00294582	0.102997	LOC106048089(LOC106048089);CREBL2(CREBL2);PAK1(PAK1);CAPN10(CAPN10);LOC125181833(LOC125181833);LOC125181653(LOC125181653);LOC125181778(LOC125181778);TERT(TERT);LOC125181743(LOC125181743);OSTN(OSTN);DRD1(DRD1)	LOC106048916(LOC106048916);KLF15(KLF15);SORBS1(SORBS1);RASA1(RASA1);RHOQ(RHOQ);SORT1(SORT1);SESN2(SESN2);ERBB4(ERBB4);C1QTNF12(C1QTNF12);SLC2A6(SLC2A6);ESR1(ESR1);LOC106030041(LOC106030041);SLC2A12(SLC2A12);IGF1(IGF1);ACE(ACE);ADIPOQ(ADIPOQ);GPC3(GPC3);NR1H4(NR1H4)	29/2445	100/13999	0.29
GO:0007519	BP	skeletal muscle tissue development	19	33	52	206	0.00295374	0.103042	DDX5(DDX5);FOS(FOS);HSPA8(HSPA8);ATF3(ATF3);MSC(MSC);PITX1(PITX1);MEOX2(MEOX2);TWIST1(TWIST1);GLIS1(GLIS1);MAFF(MAFF);SHOX2(SHOX2);LOC106049157(LOC106049157);MYF5(MYF5);EGR2(EGR2);LOC106043174(LOC106043174);DMRTA2(DMRTA2);CDK5(CDK5);EOMES(EOMES);FOXL2(FOXL2)	ACTC1(ACTC1);BVES(BVES);CSRP3(CSRP3);KLHL40(KLHL40);KLHL41(KLHL41);MYOM1(MYOM1);P2RX5(P2RX5);RCAN1(RCAN1);LOC106036876(LOC106036876);ADSS1(ADSS1);ANKRD1(ANKRD1);LMOD3(LMOD3);IP6K3(IP6K3);MEF2C(MEF2C);CACNA1S(CACNA1S);MYOG(MYOG);CHRNA1(CHRNA1);MYOM2(MYOM2);MEF2D(MEF2D);VGLL2(VGLL2);KIF5C(KIF5C);ASB2(ASB2);CAPN3(CAPN3);PAX3(PAX3);COL19A1(COL19A1);ANKRD2(ANKRD2);MYLK2(MYLK2);HOXD9(HOXD9);TBX1(TBX1);…	52/2445	206/13999	0.252427
GO:0045471	BP	response to ethanol	24	39	63	259	0.00299763	0.104104	CYTB(CYTB);EEF1B2(EEF1B2);HDAC2(HDAC2);HSPA8(HSPA8);RGS4(RGS4);IGF2(IGF2);PEMT(PEMT);LOC125181833(LOC125181833);LOC125181653(LOC125181653);CSF3(CSF3);OGG1(OGG1);LOC125181778(LOC125181778);LOC125181743(LOC125181743);NTRK3(NTRK3);LOC106030552(LOC106030552);LOC125180832(LOC125180832);LOC106043156(LOC106043156);CACNA1B(CACNA1B);GRIN2B(GRIN2B);LOC125181476(LOC125181476);LOC106035805(LOC106035805);TBXA…	ACTC1(ACTC1);CLDN5(CLDN5);NCAM1(NCAM1);LOC106041040(LOC106041040);PPP1R3C(PPP1R3C);BIRC2(BIRC2);MMP9(MMP9);RASA1(RASA1);SPI1(SPI1);UFSP2(UFSP2);HOMER2(HOMER2);LOC106030633(LOC106030633);PRKCB(PRKCB);ERBB4(ERBB4);CASP8(CASP8);CPT1B(CPT1B);LOC106049715(LOC106049715);LOC106042157(LOC106042157);PTK2B(PTK2B);LOC125182784(LOC125182784);SHMT1(SHMT1);TLR4(TLR4);TACR1(TACR1);LOC106049124(LOC106049124);URO…	63/2445	259/13999	0.243243
GO:0048738	BP	cardiac muscle tissue development	23	40	63	259	0.00299763	0.104104	HDAC2(HDAC2);LOC106036117(LOC106036117);GJC1(GJC1);MEIS1(MEIS1);LAMB1(LAMB1);RGS4(RGS4);SAV1(SAV1);TBX2(TBX2);PAK1(PAK1);FZD7(FZD7);ADAMTS9(ADAMTS9);FOXC1(FOXC1);BMP7(BMP7);CCNB1(CCNB1);ZFPM1(ZFPM1);LOC125181542(LOC125181542);BMP5(BMP5);GATA6(GATA6);CBY1(CBY1);FGF2(FGF2);WNT2(WNT2);SGCZ(SGCZ);NRG1(NRG1)	ACTC1(ACTC1);ACTN2(ACTN2);BVES(BVES);CSRP3(CSRP3);JPH2(JPH2);NCAM1(NCAM1);PLN(PLN);PRKG1(PRKG1);XIRP1(XIRP1);LOC106036876(LOC106036876);MYPN(MYPN);ANKRD1(ANKRD1);TOMM70(TOMM70);SGCD(SGCD);SGCG(SGCG);LOC106042170(LOC106042170);MEF2C(MEF2C);SGCB(SGCB);OPA1(OPA1);AKAP6(AKAP6);PROX1(PROX1);SOX6(SOX6);LOC106029845(LOC106029845);PAX3(PAX3);HEY1(HEY1);PIN1(PIN1);FERMT1(FERMT1);ERBB4(ERBB4);CAV3(CAV3);LR…	63/2445	259/13999	0.243243
GO:0071805	BP	potassium ion transmembrane transport	13	40	53	211	0.00303055	0.105012	KCNE4(KCNE4);RGS4(RGS4);EDN3(EDN3);KCNJ8(KCNJ8);KCNG3(KCNG3);DPP10(DPP10);KCNK18(KCNK18);LRRC52(LRRC52);GRIA4(GRIA4);DPP6(DPP6);LOC106046278(LOC106046278);KCNH8(KCNH8);LRRC55(LRRC55)	ACTN2(ACTN2);ATP1A1(ATP1A1);BIN1(BIN1);CASQ2(CASQ2);LOC125182090(LOC125182090);PRKG1(PRKG1);FHL1(FHL1);LETM1(LETM1);LOC106029333(LOC106029333);LOC106047656(LOC106047656);ANK3(ANK3);AKAP6(AKAP6);TMEM38B(TMEM38B);KLHL24(KLHL24);KCNJ2(KCNJ2);SLC12A5(SLC12A5);KCNJ11(KCNJ11);KCNH2(KCNH2);CAV3(CAV3);KCNN2(KCNN2);SLC9A2(SLC9A2);GRIA1(GRIA1);AQP1(AQP1);SLC9B2(SLC9B2);SLC12A9(SLC12A9);KCNT1(KCNT1);KCNAB2(…	53/2445	211/13999	0.251185
GO:0043434	BP	response to peptide hormone	56	70	126	575	0.00303835	0.105047	CCN2(CCN2);CYTB(CYTB);FOSL2(FOSL2);LOC106036117(LOC106036117);LOC125179667(LOC125179667);ZFP36L1(ZFP36L1);LOC106029463(LOC106029463);RAB31(RAB31);FZD1(FZD1);PLCG1(PLCG1);ADM(ADM);COL1A1(COL1A1);PAK1(PAK1);IGF2(IGF2);IL6(IL6);JUND(JUND);LOC106049821(LOC106049821);QDPR(QDPR);BMP7(BMP7);COL2A1(COL2A1);SCLY(SCLY);ASL(ASL);EGR2(EGR2);CAPN10(CAPN10);LOC125181833(LOC125181833);GDF15(GDF15);LOC125181653(…	ACTN2(ACTN2);PLN(PLN);YWHAG(YWHAG);LOC106041040(LOC106041040);PKM(PKM);FABP3(FABP3);KLF15(KLF15);AKAP1(AKAP1);LOC106029545(LOC106029545);ZNF106(ZNF106);EPRS1(EPRS1);ATP6V1C1(ATP6V1C1);SORBS1(SORBS1);IDE(IDE);MTOR(MTOR);ATP6V1A(ATP6V1A);PPARA(PPARA);DAG1(DAG1);RASA1(RASA1);PDGFB(PDGFB);LOC106046475(LOC106046475);STC2(STC2);RHOQ(RHOQ);CD36(CD36);AREG(AREG);SORT1(SORT1);CAMK2A(CAMK2A);PIK3AP1(PIK3AP…	126/2445	575/13999	0.21913
GO:0006563	BP	L-serine metabolic process	3	3	6	10	0.00311666	0.106801	SERINC3(SERINC3);PHGDH(PHGDH);SHMT2(SHMT2)	PSAT1(PSAT1);SHMT1(SHMT1);LOC125182841(LOC125182841)	6/2445	10/13999	0.6
GO:0009631	BP	cold acclimation	2	4	6	10	0.00311666	0.106801	HSP90AA1(HSP90AA1);HSP90AB1(HSP90AB1)	CRYAB(CRYAB);ECHDC2(ECHDC2);HSPB2(HSPB2);SAXO1(SAXO1)	6/2445	10/13999	0.6
GO:0070314	BP	G1 to G0 transition	3	3	6	10	0.00311666	0.106801	ECRG4(ECRG4);PHGDH(PHGDH);LOC125181064(LOC125181064)	PROX1(PROX1);CAPN3(CAPN3);RIDA(RIDA)	6/2445	10/13999	0.6
GO:1904994	BP	regulation of leukocyte adhesion to vascular endothelial cell	3	3	6	10	0.00311666	0.106801	PAWR(PAWR);CFD(CFD);LOC106048600(LOC106048600)	PTAFR(PTAFR);CCR2(CCR2);LOC106038357(LOC106038357)	6/2445	10/13999	0.6
GO:0030098	BP	lymphocyte differentiation	22	57	79	338	0.0031365	0.107243	HSP90AA1(HSP90AA1);ZFP36L1(ZFP36L1);PRDM1(PRDM1);FZD7(FZD7);LOC106049876(LOC106049876);IL6(IL6);LOC106049157(LOC106049157);ZFPM1(ZFPM1);CAMK4(CAMK4);LOC125181542(LOC125181542);PAX1(PAX1);LOC106043174(LOC106043174);SOCS1(SOCS1);LOC106049853(LOC106049853);SFRP1(SFRP1);BCL11B(BCL11B);NHEJ1(NHEJ1);SSTR1(SSTR1);EOMES(EOMES);LOC125181276(LOC125181276);WNT1(WNT1);LOC106049850(LOC106049850)	CD74(CD74);CD83(CD83);JAG2(JAG2);DNAJB9(DNAJB9);PTPRC(PTPRC);SPI1(SPI1);SOX13(SOX13);CCR7(CCR7);AP3B1(AP3B1);LOC106049922(LOC106049922);DROSHA(DROSHA);IL2RA(IL2RA);ZNF608(ZNF608);BTK(BTK);XRCC4(XRCC4);SYK(SYK);SATB1(SATB1);LOC106048064(LOC106048064);IL2RG(IL2RG);NCKAP1L(NCKAP1L);CD80(CD80);LOC106049715(LOC106049715);PTPN22(PTPN22);PIK3R6(PIK3R6);LOC125180135(LOC125180135);PTK2B(PTK2B);LOC10604517…	79/2445	338/13999	0.233728
GO:0019373	BP	epoxygenase P450 pathway	3	4	7	13	0.00315552	0.107656	LOC106029463(LOC106029463);EPHX2(EPHX2);LOC106044189(LOC106044189)	LOC106033532(LOC106033532);LOC106034087(LOC106034087);LOC106033386(LOC106033386);LOC106033102(LOC106033102)	7/2445	13/13999	0.538462
GO:0051249	BP	regulation of lymphocyte activation	23	63	86	373	0.00318363	0.108376	HSP90AA1(HSP90AA1);HSPH1(HSPH1);ZFP36L1(ZFP36L1);PRDM1(PRDM1);BCL10(BCL10);PAWR(PAWR);PAK1(PAK1);THY1(THY1);LOC106049876(LOC106049876);IGF2(IGF2);IL6(IL6);CAMK4(CAMK4);ADORA2A(ADORA2A);LOC125181542(LOC125181542);LOC106043174(LOC106043174);SOCS1(SOCS1);LOC106049853(LOC106049853);SFRP1(SFRP1);HHLA2(HHLA2);LOC106049921(LOC106049921);LOC106048600(LOC106048600);LOC125181276(LOC125181276);LOC106049850(…	CD81(CD81);TFRC(TFRC);LOC106041040(LOC106041040);CD74(CD74);CD83(CD83);MEF2C(MEF2C);LOC106047656(LOC106047656);BST1(BST1);PTPRC(PTPRC);SOX13(SOX13);CCR7(CCR7);AP3B1(AP3B1);PDE5A(PDE5A);LOC106049922(LOC106049922);RAC2(RAC2);DROSHA(DROSHA);DUSP3(DUSP3);IL2RA(IL2RA);ZNF608(ZNF608);BTK(BTK);LOC106029343(LOC106029343);SYK(SYK);LOC106032856(LOC106032856);IL2RG(IL2RG);NCKAP1L(NCKAP1L);CD80(CD80);LOC1060…	86/2445	373/13999	0.230563
GO:0006925	BP	inflammatory cell apoptotic process	3	7	10	23	0.00324842	0.109858	TCP1(TCP1);IL6(IL6);IRF7(IRF7)	LOC106041040(LOC106041040);MEF2C(MEF2C);FASLG(FASLG);LOC106029475(LOC106029475);CCR2(CCR2);LOC106038357(LOC106038357);LOC106045913(LOC106045913)	10/2445	23/13999	0.434783
GO:0048020	MF	CCR chemokine receptor binding	2	8	10	23	0.00324842	0.109858	NUP85(NUP85);LOC106048600(LOC106048600)	LOC106041040(LOC106041040);LOC106041041(LOC106041041);LOC106048967(LOC106048967);LOC125183261(LOC125183261);LOC106041089(LOC106041089);LOC106041492(LOC106041492);CCR2(CCR2);LOC106038357(LOC106038357)	10/2445	23/13999	0.434783
GO:0060314	BP	regulation of ryanodine-sensitive calcium-release channel activity	0	10	10	23	0.00324842	0.109858	-	CASQ2(CASQ2);JPH2(JPH2);LOC125182090(LOC125182090);PLN(PLN);JPH1(JPH1);CACNA1S(CACNA1S);AKAP6(AKAP6);JSRP1(JSRP1);CLIC2(CLIC2);NOS1(NOS1)	10/2445	23/13999	0.434783
GO:0071356	BP	cellular response to tumor necrosis factor	20	32	52	207	0.00328957	0.110806	THBS1(THBS1);TNFRSF1B(TNFRSF1B);ZFP36L1(ZFP36L1);LOC106029463(LOC106029463);COL1A1(COL1A1);LOC106049744(LOC106049744);IL6(IL6);TNFRSF11B(TNFRSF11B);SPHK1(SPHK1);LOC106041918(LOC106041918);COL2A1(COL2A1);ASL(ASL);LOC125181415(LOC125181415);SFRP1(SFRP1);HYAL1(HYAL1);HYAL3(HYAL3);LOC106048600(LOC106048600);APOB(APOB);ST18(ST18);LOC106035243(LOC106035243)	LOC106041040(LOC106041040);ANKRD1(ANKRD1);LOC106041041(LOC106041041);BIRC2(BIRC2);TNFSF15(TNFSF15);CD58(CD58);MYOG(MYOG);MMP9(MMP9);NPNT(NPNT);KCNJ11(KCNJ11);CASP8(CASP8);TRIM32(TRIM32);SYK(SYK);LOC125183261(LOC125183261);PTK2B(PTK2B);LOC106029457(LOC106029457);LOC106045778(LOC106045778);LOC106041089(LOC106041089);LOC106041492(LOC106041492);LOC106041090(LOC106041090);TRADD(TRADD);TNFRSF9(TNFRSF9)…	52/2445	207/13999	0.251208
GO:0006968	BP	cellular defense response	3	10	13	34	0.00329076	0.110806	BCL10(BCL10);ADORA2A(ADORA2A);LOC106045208(LOC106045208)	LOC106047130(LOC106047130);LSP1(LSP1);LOC106029343(LOC106029343);NCF1(NCF1);PTK2B(PTK2B);CCR2(CCR2);LOC125181249(LOC125181249);LOC106038357(LOC106038357);LOC106046305(LOC106046305);LOC106045913(LOC106045913)	13/2445	34/13999	0.382353
GO:0051239	BP	regulation of multicellular organismal process	287	381	668	3517	0.00330987	0.11104	ANXA2(ANXA2);BTBD6(BTBD6);CCN1(CCN1);CCN2(CCN2);DDX5(DDX5);DUSP16(DUSP16);DUSP7(DUSP7);ECRG4(ECRG4);F3(F3);FOS(FOS);HDAC2(HDAC2);HSP90AA1(HSP90AA1);HSP90AB1(HSP90AB1);JUN(JUN);LOC106048041(LOC106048041);LOC106048536(LOC106048536);LOC125179667(LOC125179667);LOC125184029(LOC125184029);MDK(MDK);PHLDA2(PHLDA2);PPP1R16B(PPP1R16B);PROS1(PROS1);RHOB(RHOB);SPRED1(SPRED1);THBS1(THBS1);TNFRSF1B(TNFRSF1B);W…	ATP1A1(ATP1A1);ATP5F1A(ATP5F1A);BIN1(BIN1);BVES(BVES);CASQ2(CASQ2);CLDN5(CLDN5);CSF1R(CSF1R);CSRP3(CSRP3);DNAJB5(DNAJB5);GPI(GPI);HK1(HK1);JPH2(JPH2);KLHL41(KLHL41);LGMN(LGMN);LOC106047130(LOC106047130);LOC106048916(LOC106048916);LOC125182090(LOC125182090);MYBPH(MYBPH);NCAM1(NCAM1);P2RX5(P2RX5);P4HA2(P4HA2);PGK1(PGK1);PLN(PLN);PRKG1(PRKG1);SPP1(SPP1);TFRC(TFRC);TNNI2(TNNI2);YWHAG(YWHAG);LOC106036…	668/2445	3517/13999	0.189935
GO:0034097	BP	response to cytokine	74	132	206	994	0.00331206	0.11104	ANXA2(ANXA2);F3(F3);FOS(FOS);FOSL2(FOSL2);HSP90AA1(HSP90AA1);HSP90AB1(HSP90AB1);HSPA8(HSPA8);JUN(JUN);TCP1(TCP1);THBS1(THBS1);TNFRSF1B(TNFRSF1B);ZFP36L1(ZFP36L1);LOC106045781(LOC106045781);GFPT2(GFPT2);LOC106029463(LOC106029463);MSC(MSC);ACSL4(ACSL4);DPYSL3(DPYSL3);EPHA3(EPHA3);PAWR(PAWR);COL1A1(COL1A1);TWIST1(TWIST1);CFD(CFD);LOC106049744(LOC106049744);IL6(IL6);JUND(JUND);PRDM5(PRDM5);UBA52(UBA5…	ACSL1(ACSL1);CSF1R(CSF1R);LCP1(LCP1);LOC106047130(LOC106047130);LOC106048916(LOC106048916);NCAM1(NCAM1);SPP1(SPP1);TFRC(TFRC);LOC106041040(LOC106041040);ANKRD1(ANKRD1);NUB1(NUB1);CD74(CD74);LOC106041041(LOC106041041);CANX(CANX);LOC106030438(LOC106030438);BIRC2(BIRC2);IMPDH2(IMPDH2);TNFSF15(TNFSF15);EPRS1(EPRS1);LAPTM5(LAPTM5);LOC106041632(LOC106041632);CD58(CD58);MYOG(MYOG);AKAP6(AKAP6);MMP9(MMP9…	206/2445	994/13999	0.207243
GO:0045933	BP	positive regulation of muscle contraction	6	14	20	62	0.00333783	0.111662	CCN2(CCN2);HSP90AA1(HSP90AA1);PAWR(PAWR);SPHK1(SPHK1);PTGS1(PTGS1);ADRA2B(ADRA2B)	ATP1A1(ATP1A1);LOC106029545(LOC106029545);ITGB2(ITGB2);NPNT(NPNT);FERMT1(FERMT1);SYNJ1(SYNJ1);PTAFR(PTAFR);ADRA1A(ADRA1A);TACR1(TACR1);MYLK2(MYLK2);ADRA1D(ADRA1D);TACR2(TACR2);LOC106036710(LOC106036710);KIT(KIT)	20/2445	62/13999	0.322581
GO:0044291	CC	cell-cell contact zone	6	21	27	92	0.00335783	0.112089	GJC1(GJC1);PAK1(PAK1);RAP2B(RAP2B);PCDH9(PCDH9);SCN4B(SCN4B);LOC106029948(LOC106029948)	ATP1A1(ATP1A1);LOC106031895(LOC106031895);LOC106047196(LOC106047196);OBSCN(OBSCN);LOC106047195(LOC106047195);LOC125179668(LOC125179668);LOC106029333(LOC106029333);PGM5(PGM5);LOC125179675(LOC125179675);ANK3(ANK3);AKAP6(AKAP6);KCNJ2(KCNJ2);CTNNA3(CTNNA3);KCNJ11(KCNJ11);LOC106036851(LOC106036851);CAV3(CAV3);BAIAP2L2(BAIAP2L2);FGFRL1(FGFRL1);LOC125181863(LOC125181863);LOC106047197(LOC106047197);DSG2(…	27/2445	92/13999	0.293478
GO:0035914	BP	skeletal muscle cell differentiation	10	14	24	79	0.00337685	0.112482	DDX5(DDX5);FOS(FOS);ATF3(ATF3);MAFF(MAFF);LOC106049157(LOC106049157);MYF5(MYF5);EGR2(EGR2);LOC106043174(LOC106043174);DMRTA2(DMRTA2);EOMES(EOMES)	KLHL40(KLHL40);KLHL41(KLHL41);ANKRD1(ANKRD1);IP6K3(IP6K3);MEF2C(MEF2C);MYOG(MYOG);MEF2D(MEF2D);ASB2(ASB2);CAPN3(CAPN3);PAX3(PAX3);ANKRD2(ANKRD2);MYLK2(MYLK2);TBX1(TBX1);MSTN(MSTN)	24/2445	79/13999	0.303797
GO:0046903	BP	secretion	112	216	328	1648	0.00341358	0.113461	ANXA2(ANXA2);CCN2(CCN2);ECRG4(ECRG4);HSP90AA1(HSP90AA1);HSP90AB1(HSP90AB1);HSPA8(HSPA8);LOC106048041(LOC106048041);LOC106048089(LOC106048089);LOC106048536(LOC106048536);P3H3(P3H3);PROS1(PROS1);THBS1(THBS1);TNFRSF1B(TNFRSF1B);LOC125181676(LOC125181676);ABCC4(ABCC4);RAB31(RAB31);RGCC(RGCC);TUBB4B(TUBB4B);EDNRA(EDNRA);PLCG1(PLCG1);ACSL4(ACSL4);ADM(ADM);NELL2(NELL2);ADRA2A(ADRA2A);COX2(COX2);GPR27(GP…	ACTN2(ACTN2);AMPD3(AMPD3);CSF1R(CSF1R);CTSD(CTSD);ENDOD1(ENDOD1);GPI(GPI);HK1(HK1);LOC106030828(LOC106030828);LOC106038270(LOC106038270);LOC106047130(LOC106047130);LOC106048916(LOC106048916);MYOM1(MYOM1);NCAM1(NCAM1);PRKG1(PRKG1);SPP1(SPP1);TMEM167A(TMEM167A);LOC106040417(LOC106040417);LOC106041040(LOC106041040);ANKRD1(ANKRD1);CPE(CPE);SCAMP1(SCAMP1);CD74(CD74);CANX(CANX);ATP6AP2(ATP6AP2);ACTR10(…	328/2445	1648/13999	0.199029
GO:0001618	MF	virus receptor activity	1	18	19	58	0.00344259	0.113693	NECTIN4(NECTIN4)	CD81(CD81);NCAM1(NCAM1);TFRC(TFRC);IDE(IDE);DAG1(DAG1);LOC106032856(LOC106032856);F11R(F11R);CD80(CD80);LOC106030345(LOC106030345);LOC106030346(LOC106030346);CXCR4(CXCR4);CD86(CD86);LOC106032855(LOC106032855);CCR2(CCR2);LOC106030344(LOC106030344);SELPLG(SELPLG);LOC106038357(LOC106038357);LOC106046305(LOC106046305)	19/2445	58/13999	0.327586
GO:0140272	MF	exogenous protein binding	1	18	19	58	0.00344259	0.113693	NECTIN4(NECTIN4)	CD81(CD81);NCAM1(NCAM1);TFRC(TFRC);IDE(IDE);DAG1(DAG1);LOC106032856(LOC106032856);F11R(F11R);CD80(CD80);LOC106030345(LOC106030345);LOC106030346(LOC106030346);CXCR4(CXCR4);CD86(CD86);LOC106032855(LOC106032855);CCR2(CCR2);LOC106030344(LOC106030344);SELPLG(SELPLG);LOC106038357(LOC106038357);LOC106046305(LOC106046305)	19/2445	58/13999	0.327586
GO:0019395	BP	fatty acid oxidation	9	20	29	101	0.00345663	0.11391	ABCD3(ABCD3);CYGB(CYGB);TWIST1(TWIST1);GCDH(GCDH);ECHS1(ECHS1);TYSND1(TYSND1);LOC106035178(LOC106035178);HAO2(HAO2);LOC106040393(LOC106040393)	FABP3(FABP3);ETFDH(ETFDH);LOC106029545(LOC106029545);PPARA(PPARA);ACAD9(ACAD9);ETFA(ETFA);CD36(CD36);ACAT1(ACAT1);ACADSB(ACADSB);SESN2(SESN2);ECHDC2(ECHDC2);PEX2(PEX2);CPT1B(CPT1B);PEX7(PEX7);ACOX3(ACOX3);MECR(MECR);ATP2A3(ATP2A3);CPT2(CPT2);ADIPOQ(ADIPOQ);ACSL5(ACSL5)	29/2445	101/13999	0.287129
GO:0035994	BP	response to muscle stretch	2	12	14	38	0.00346385	0.11391	FOS(FOS);JUN(JUN)	CSRP3(CSRP3);GPI(GPI);LOC106047196(LOC106047196);LOC106047195(LOC106047195);ANKRD1(ANKRD1);LOC125179675(LOC125179675);LOC106029845(LOC106029845);CAV3(CAV3);PTK2B(PTK2B);ANKRD2(ANKRD2);LOC125181863(LOC125181863);LOC106047197(LOC106047197)	14/2445	38/13999	0.368421
GO:0050863	BP	regulation of T cell activation	21	47	68	285	0.00348237	0.114118	HSP90AA1(HSP90AA1);HSPH1(HSPH1);PRDM1(PRDM1);BCL10(BCL10);PAWR(PAWR);PAK1(PAK1);THY1(THY1);LOC106049876(LOC106049876);IGF2(IGF2);IL6(IL6);CAMK4(CAMK4);ADORA2A(ADORA2A);LOC125181542(LOC125181542);LOC106043174(LOC106043174);SOCS1(SOCS1);LOC106049853(LOC106049853);HHLA2(HHLA2);LOC106049921(LOC106049921);LOC106048600(LOC106048600);LOC125181276(LOC125181276);LOC106049850(LOC106049850)	TFRC(TFRC);LOC106041040(LOC106041040);CD74(CD74);CD83(CD83);LOC106047656(LOC106047656);PTPRC(PTPRC);SOX13(SOX13);CCR7(CCR7);AP3B1(AP3B1);PDE5A(PDE5A);LOC106049922(LOC106049922);RAC2(RAC2);DROSHA(DROSHA);DUSP3(DUSP3);IL2RA(IL2RA);ZNF608(ZNF608);LOC106029343(LOC106029343);SYK(SYK);LOC106032856(LOC106032856);IL2RG(IL2RG);NCKAP1L(NCKAP1L);CD80(CD80);LOC106049715(LOC106049715);PTPN22(PTPN22);PIK3R6(PI…	68/2445	285/13999	0.238596
GO:2001257	BP	regulation of cation channel activity	12	31	43	165	0.00348492	0.114118	PLCG1(PLCG1);LOC125181577(LOC125181577);EPHB2(EPHB2);LOC125181793(LOC125181793);PIRT(PIRT);LOC125180832(LOC125180832);ARC(ARC);LRRC52(LRRC52);CACNB3(CACNB3);LRRC55(LRRC55);CACNG2(CACNG2);HPCA(HPCA)	ACTN2(ACTN2);CASQ2(CASQ2);JPH2(JPH2);LOC125182090(LOC125182090);PLN(PLN);PRKG1(PRKG1);JPH1(JPH1);UBQLN1(UBQLN1);MEF2C(MEF2C);CACNA1S(CACNA1S);ANK3(ANK3);AKAP6(AKAP6);MMP9(MMP9);CTSS(CTSS);JSRP1(JSRP1);KLHL24(KLHL24);RGS9(RGS9);KCNJ11(KCNJ11);S100A1(S100A1);GSG1L(GSG1L);CLIC2(CLIC2);PTK2B(PTK2B);KCNE1(KCNE1);LOC125180867(LOC125180867);CRACR2A(CRACR2A);RASGRF1(RASGRF1);KCNG1(KCNG1);CACNG5(CACNG5);O…	43/2445	165/13999	0.260606
GO:0014850	BP	response to muscle activity	0	15	15	42	0.00356028	0.116095	-	LOC106047196(LOC106047196);LOC106047195(LOC106047195);ADSS1(ADSS1);PRKAA2(PRKAA2);SRL(SRL);LOC125179675(LOC125179675);MUSK(MUSK);MYOG(MYOG);CAPN3(CAPN3);AKAP5(AKAP5);PRKN(PRKN);LOC125181863(LOC125181863);LOC106047197(LOC106047197);MSTN(MSTN);PRKAG3(PRKAG3)	15/2445	42/13999	0.357143
GO:0043267	BP	negative regulation of potassium ion transport	2	13	15	42	0.00356028	0.116095	RGS4(RGS4);LOC125181580(LOC125181580)	ACTN2(ACTN2);BIN1(BIN1);CASQ2(CASQ2);LOC125182090(LOC125182090);ANK3(ANK3);AKAP5(AKAP5);KCNH2(KCNH2);CAV3(CAV3);PTK2B(PTK2B);KCNE1(KCNE1);LOC125180867(LOC125180867);IGF1(IGF1);NOS1(NOS1)	15/2445	42/13999	0.357143
GO:0006956	BP	complement activation	4	13	17	50	0.00357925	0.116224	PROS1(PROS1);RGCC(RGCC);CFD(CFD);SERPING1(SERPING1)	CD81(CD81);A2M(A2M);VSIG4(VSIG4);C7(C7);C1QA(C1QA);C1QC(C1QC);C1QB(C1QB);C3AR1(C3AR1);LOC125184571(LOC125184571);LOC106039162(LOC106039162);MASP1(MASP1);LOC125181249(LOC125181249);LOC106049849(LOC106049849)	17/2445	50/13999	0.34
GO:0032637	BP	interleukin-8 production	6	11	17	50	0.00357925	0.116224	BCL10(BCL10);CFD(CFD);LOC125179680(LOC125179680);DDIT3(DDIT3);LOC106039090(LOC106039090);APOA2(APOA2)	LOC106047130(LOC106047130);CD58(CD58);LOC106049715(LOC106049715);PTPN22(PTPN22);TLR4(TLR4);LOC106029489(LOC106029489);TLR3(TLR3);CD2(CD2);CD244(CD244);ADIPOQ(ADIPOQ);TLR7(TLR7)	17/2445	50/13999	0.34
GO:0002437	BP	inflammatory response to antigenic stimulus	4	12	16	46	0.00359447	0.116474	CFD(CFD);GPR17(GPR17);NPY(NPY);IL5RA(IL5RA)	A2M(A2M);CCR7(CCR7);IL2RA(IL2RA);BTK(BTK);LOC106049715(LOC106049715);LOC125180995(LOC125180995);GPX2(GPX2);CYSLTR1(CYSLTR1);IL20RB(IL20RB);CCR2(CCR2);LOC106038357(LOC106038357);LOC106045913(LOC106045913)	16/2445	46/13999	0.347826
GO:0019233	BP	sensory perception of pain	13	28	41	156	0.00362721	0.11729	EDNRA(EDNRA);PAWR(PAWR);PTGS1(PTGS1);NGF(NGF);P2RX3(P2RX3);ANO2(ANO2);EPHX2(EPHX2);LOC106029948(LOC106029948);CACNB3(CACNB3);CDK5(CDK5);CACNA1B(CACNA1B);GRIN2B(GRIN2B);LOC106048319(LOC106048319)	NCAM1(NCAM1);CTSS(CTSS);CD36(CD36);RETREG1(RETREG1);PTAFR(PTAFR);CACNA1H(CACNA1H);CACNA2D3(CACNA2D3);AQP1(AQP1);LOC106033601(LOC106033601);COMT(COMT);MDGA2(MDGA2);VMA21(VMA21);LOC125180995(LOC125180995);LOC106045778(LOC106045778);AFG1L(AFG1L);TLR4(TLR4);TACR1(TACR1);CXCR4(CXCR4);SCN3B(SCN3B);ACE(ACE);CCR2(CCR2);TACR2(TACR2);OPRL1(OPRL1);LOC106038357(LOC106038357);LOC106036710(LOC106036710);OPRD1(…	41/2445	156/13999	0.262821
GO:0002699	BP	positive regulation of immune effector process	10	38	48	189	0.00367431	0.118565	HSPA8(HSPA8);BCL10(BCL10);IL6(IL6);RPS19(RPS19);LOC106049853(LOC106049853);CD226(CD226);BIRC7(BIRC7);HPX(HPX);LOC125181788(LOC125181788);LOC106049921(LOC106049921)	GPI(GPI);HK1(HK1);LOC106047130(LOC106047130);TFRC(TFRC);CD74(CD74);GPRC5B(GPRC5B);BIRC2(BIRC2);ITGB2(ITGB2);PTPRC(PTPRC);CCR7(CCR7);CD36(CD36);SEMA7A(SEMA7A);RAC2(RAC2);LOC106041919(LOC106041919);BTK(BTK);PTAFR(PTAFR);SYK(SYK);CD80(CD80);LOC106049715(LOC106049715);PTPN22(PTPN22);FES(FES);IL13RA2(IL13RA2);TLR4(TLR4);CD40(CD40);CD86(CD86);LOC106029475(LOC106029475);LOC106049450(LOC106049450);LOC106…	48/2445	189/13999	0.253968
GO:0072378	BP	blood coagulation, fibrin clot formation	5	6	11	27	0.00378272	0.121306	F3(F3);LOC106048041(LOC106048041);SERPING1(SERPING1);LOC106035178(LOC106035178);F7(F7)	A2M(A2M);F13A1(F13A1);LOC106045666(LOC106045666);F8(F8);F13B(F13B);VWF(VWF)	11/2445	27/13999	0.407407
GO:0004896	MF	cytokine receptor activity	8	17	25	84	0.00380584	0.121795	F3(F3);IL20RA(IL20RA);LOC106046046(LOC106046046);GPR17(GPR17);IL1RAPL1(IL1RAPL1);ACKR2(ACKR2);LOC125181299(LOC125181299);IL5RA(IL5RA)	CD74(CD74);LOC106041632(LOC106041632);CCR7(CCR7);IL2RA(IL2RA);IL2RG(IL2RG);IL13RA2(IL13RA2);CXCR4(CXCR4);CRLF2(CRLF2);EBI3(EBI3);IL20RB(IL20RB);CCR2(CCR2);IL10RA(IL10RA);CMKLR1(CMKLR1);LOC106038357(LOC106038357);LOC106045913(LOC106045913);MPL(MPL);IL17RB(IL17RB)	25/2445	84/13999	0.297619
GO:0032355	BP	response to estradiol	26	28	54	218	0.00381924	0.121972	CCN2(CCN2);DUSP1(DUSP1);F3(F3);FOSL2(FOSL2);HSPA8(HSPA8);LOC106029463(LOC106029463);PAWR(PAWR);COL1A1(COL1A1);IGF2(IGF2);IL6(IL6);LOC106049157(LOC106049157);BMP7(BMP7);NEFM(NEFM);SOCS1(SOCS1);CASP6(CASP6);OGG1(OGG1);SFRP1(SFRP1);LOC125181591(LOC125181591);LOC125181459(LOC125181459);NTM(NTM);SSTR1(SSTR1);LOC106044189(LOC106044189);F7(F7);LOC106035805(LOC106035805);APOB(APOB);DRD1(DRD1)	ENO2(ENO2);GPI(GPI);NRIP1(NRIP1);MYOG(MYOG);MMP9(MMP9);CRYAB(CRYAB);PDGFB(PDGFB);CD36(CD36);PTCH1(PTCH1);RGS9(RGS9);AREG(AREG);KCNJ11(KCNJ11);BID(BID);LOC106041919(LOC106041919);CASP8(CASP8);ESR1(ESR1);GRIA1(GRIA1);LOC106036138(LOC106036138);LOC106049715(LOC106049715);GLRX(GLRX);TACR1(TACR1);UROD(UROD);IGF1(IGF1);ASS1(ASS1);DBH(DBH);CALR3(CALR3);OPRL1(OPRL1);LOC106036710(LOC106036710)	54/2445	218/13999	0.247706
GO:0002831	BP	regulation of response to biotic stimulus	35	64	99	441	0.00387077	0.123363	DDX5(DDX5);DUSP16(DUSP16);HSP90AB1(HSP90AB1);JUN(JUN);LOC106045781(LOC106045781);POLR3F(POLR3F);PRDM1(PRDM1);BCL10(BCL10);ADRA2A(ADRA2A);LOC125181577(LOC125181577);PAK1(PAK1);GRK4(GRK4);IGF2(IGF2);NOP53(NOP53);RPS19(RPS19);UBA52(UBA52);LOC125179680(LOC125179680);RAB7B(RAB7B);PARP9(PARP9);TRIL(TRIL);SERPING1(SERPING1);SOCS1(SOCS1);MUC4(MUC4);LOC106049853(LOC106049853);LOC125181485(LOC125181485);LO…	LOC106047130(LOC106047130);LOC106041040(LOC106041040);CD74(CD74);A2M(A2M);BIRC2(BIRC2);UBQLN1(UBQLN1);CTSS(CTSS);ITGB2(ITGB2);CARD9(CARD9);TNIP1(TNIP1);CD36(CD36);HCK(HCK);LOC106038586(LOC106038586);PIK3AP1(PIK3AP1);IL2RA(IL2RA);S100A1(S100A1);LOC106041919(LOC106041919);BTK(BTK);NOL6(NOL6);LOC106029343(LOC106029343);PTAFR(PTAFR);CASP8(CASP8);ESR1(ESR1);SYK(SYK);LOC106032856(LOC106032856);LOC10604…	99/2445	441/13999	0.22449
GO:0065009	BP	regulation of molecular function	227	362	589	3084	0.00391725	0.123748	ANXA2(ANXA2);CCN1(CCN1);CCN2(CCN2);DKC1(DKC1);DUSP1(DUSP1);DUSP16(DUSP16);DUSP7(DUSP7);ECRG4(ECRG4);F3(F3);FOS(FOS);FOSL2(FOSL2);HDAC2(HDAC2);HSP90AA1(HSP90AA1);HSP90AB1(HSP90AB1);HSPA2(HSPA2);HSPA8(HSPA8);HSPH1(HSPH1);JUN(JUN);LOC106036117(LOC106036117);LOC106048536(LOC106048536);LOC125179667(LOC125179667);LOC125181361(LOC125181361);MDK(MDK);PHLDA2(PHLDA2);PPIF(PPIF);PPP1R16B(PPP1R16B);PROS1(PRO…	ABRA(ABRA);ACSL1(ACSL1);ACTC1(ACTC1);ACTN2(ACTN2);ATP5F1A(ATP5F1A);BIN1(BIN1);BVES(BVES);CASQ2(CASQ2);CD81(CD81);CSF1R(CSF1R);CSRP3(CSRP3);GPI(GPI);HK1(HK1);JPH2(JPH2);LGMN(LGMN);LOC106030828(LOC106030828);LOC125182090(LOC125182090);NCAM1(NCAM1);OBSCN(OBSCN);PLN(PLN);PRKG1(PRKG1);RCAN1(RCAN1);SPP1(SPP1);SYNPO2(SYNPO2);TPX2(TPX2);YWHAG(YWHAG);LOC106036876(LOC106036876);LOC106040417(LOC106040417);L…	589/2445	3084/13999	0.190986
GO:0016799	MF	hydrolase activity, hydrolyzing N-glycosyl compounds	3	6	9	20	0.00392694	0.123748	RPS3(RPS3);NEIL1(NEIL1);OGG1(OGG1)	BST1(BST1);ADPRHL1(ADPRHL1);NEIL2(NEIL2);MPG(MPG);LOC125184524(LOC125184524);LOC106048585(LOC106048585)	9/2445	20/13999	0.45
GO:0019956	MF	chemokine binding	3	6	9	20	0.00392694	0.123748	PDPN(PDPN);LOC125181415(LOC125181415);ACKR2(ACKR2)	A2M(A2M);CCR7(CCR7);CXCR4(CXCR4);CCR2(CCR2);LOC106038357(LOC106038357);LOC106045913(LOC106045913)	9/2445	20/13999	0.45
GO:0034162	BP	toll-like receptor 9 signaling pathway	1	8	9	20	0.00392694	0.123748	RAB7B(RAB7B)	PIK3AP1(PIK3AP1);LOC106032856(LOC106032856);PTPN22(PTPN22);LOC106032855(LOC106032855);TLR7(TLR7);LOC106049815(LOC106049815);RSAD2(RSAD2);NR1H4(NR1H4)	9/2445	20/13999	0.45
GO:0050879	BP	multicellular organismal movement	3	18	21	67	0.00392956	0.123748	HSP90AA1(HSP90AA1);SPR(SPR);ESRP1(ESRP1)	LOC106047196(LOC106047196);MB(MB);TNNI2(TNNI2);LOC106047195(LOC106047195);SYNM(SYNM);LOC106029545(LOC106029545);LOC125179675(LOC125179675);CHRNA1(CHRNA1);CHRNG(CHRNG);JSRP1(JSRP1);KCNJ2(KCNJ2);CAV3(CAV3);RCSD1(RCSD1);TLR4(TLR4);BCHE(BCHE);MYLK2(MYLK2);LOC125181863(LOC125181863);LOC106047197(LOC106047197)	21/2445	67/13999	0.313433
GO:0006612	BP	protein targeting to membrane	22	13	35	129	0.00396819	0.123748	RPL35A(RPL35A);RPL32(RPL32);RPL26L1(RPL26L1);RPL24(RPL24);SEC61B(SEC61B);RPS20(RPS20);RPL13(RPL13);RPL14(RPL14);RPLP1(RPLP1);EPB41L2(EPB41L2);PAK1(PAK1);RPL29(RPL29);RPS19(RPS19);UBA52(UBA52);RPS17(RPS17);RPS21(RPS21);RPL35(RPL35);LOC106041315(LOC106041315);CACNB3(CACNB3);CDK5(CDK5);CACNG2(CACNG2);HPCA(HPCA)	LOC106047656(LOC106047656);ANK3(ANK3);ITGB2(ITGB2);SRP19(SRP19);ARL6IP1(ARL6IP1);EXOC4(EXOC4);MIEF2(MIEF2);SIL1(SIL1);NCF1(NCF1);LOC106046870(LOC106046870);KCNE1(KCNE1);LOC106029475(LOC106029475);ARL6(ARL6)	35/2445	129/13999	0.271318
GO:0002232	BP	leukocyte chemotaxis involved in inflammatory response	1	3	4	5	0.00399531	0.123748	LOC106041918(LOC106041918)	LOC106047130(LOC106047130);LOC106049230(LOC106049230);LOC106029489(LOC106029489)	4/2445	5/13999	0.8
GO:0019740	BP	nitrogen utilization	1	3	4	5	0.00399531	0.123748	ASL(ASL)	GLUL(GLUL);LOC106037044(LOC106037044);NR1H4(NR1H4)	4/2445	5/13999	0.8
GO:0030885	BP	regulation of myeloid dendritic cell activation	0	4	4	5	0.00399531	0.123748	-	LOC106032856(LOC106032856);CD2(CD2);TSPAN32(TSPAN32);LOC106032855(LOC106032855)	4/2445	5/13999	0.8
GO:0032557	MF	pyrimidine ribonucleotide binding	3	1	4	5	0.00399531	0.123748	HSP90AA1(HSP90AA1);HSP90AB1(HSP90AB1);CAD(CAD)	UGP2(UGP2)	4/2445	5/13999	0.8
GO:0035976	CC	transcription factor AP-1 complex	4	0	4	5	0.00399531	0.123748	FOS(FOS);JUN(JUN);JUND(JUND);DDIT3(DDIT3)	-	4/2445	5/13999	0.8
GO:0044300	CC	cerebellar mossy fiber	2	2	4	5	0.00399531	0.123748	LOC125181793(LOC125181793);CACNG2(CACNG2)	BIN1(BIN1);NFIB(NFIB)	4/2445	5/13999	0.8
GO:0070576	MF	vitamin D 24-hydroxylase activity	2	2	4	5	0.00399531	0.123748	LOC106041795(LOC106041795);LOC106044189(LOC106044189)	LOC106032170(LOC106032170);LOC106032071(LOC106032071)	4/2445	5/13999	0.8
GO:0097435	BP	supramolecular fiber organization	63	106	169	803	0.00400286	0.123748	ANXA2(ANXA2);CCN2(CCN2);HDAC2(HDAC2);HSP90AB1(HSP90AB1);HSPA8(HSPA8);LOC125181361(LOC125181361);MICALL2(MICALL2);NACA(NACA);LOC106036881(LOC106036881);RGS4(RGS4);LOC106029463(LOC106029463);RGCC(RGCC);FZD1(FZD1);DPYSL3(DPYSL3);WNT11(WNT11);WASF3(WASF3);PAWR(PAWR);TPM4(TPM4);COL1A1(COL1A1);ARAP1(ARAP1);PAK1(PAK1);FZD7(FZD7);ARHGAP8(ARHGAP8);LOC106049744(LOC106049744);LOC106036316(LOC106036316);LOC1…	ACTC1(ACTC1);ACTN2(ACTN2);BIN1(BIN1);BVES(BVES);CASQ2(CASQ2);CSRP3(CSRP3);KLHL41(KLHL41);LCP1(LCP1);LIMCH1(LIMCH1);LOC125182090(LOC125182090);MYBPH(MYBPH);MYOM1(MYOM1);OBSCN(OBSCN);SYNPO2(SYNPO2);SYNPO2L(SYNPO2L);TMOD1(TMOD1);LDB3(LDB3);MYPN(MYPN);ANKRD1(ANKRD1);SGCD(SGCD);PPM1E(PPM1E);MYL1(MYL1);MYBPC1(MYBPC1);LOC125179668(LOC125179668);TTC17(TTC17);SGCG(SGCG);COBL(COBL);LMOD3(LMOD3);CCDC88C(CCD…	169/2445	803/13999	0.210461
GO:0044281	BP	small molecule metabolic process	134	244	378	1924	0.00401067	0.123748	CYTB(CYTB);HDAC2(HDAC2);HSPA8(HSPA8);LOC106033802(LOC106033802);LOC106036117(LOC106036117);LOC106048089(LOC106048089);LOC106048536(LOC106048536);PHLDA2(PHLDA2);PPIF(PPIF);WDR5(WDR5);LOC106036881(LOC106036881);ATF3(ATF3);ATP6(ATP6);LOC106041795(LOC106041795);ACSS1(ACSS1);GFPT2(GFPT2);LOC106029463(LOC106029463);PTS(PTS);LOC106039224(LOC106039224);PLCG1(PLCG1);ACSL4(ACSL4);DDIT4(DDIT4);ADM(ADM);SERI…	ACSL1(ACSL1);AMPD3(AMPD3);APOBEC2(APOBEC2);ATP5F1A(ATP5F1A);COQ8A(COQ8A);COX1(COX1);ENO2(ENO2);GPI(GPI);HK1(HK1);LGMN(LGMN);LOC106038270(LOC106038270);LOC106047196(LOC106047196);LOC106048016(LOC106048016);LOC106048916(LOC106048916);P4HA2(P4HA2);PFKFB3(PFKFB3);PGK1(PGK1);PRKG1(PRKG1);TPI1(TPI1);LOC106047195(LOC106047195);SLC16A3(SLC16A3);ADSS1(ADSS1);LOC106042084(LOC106042084);LOC106040417(LOC1060…	378/2445	1924/13999	0.196466
GO:0006140	BP	regulation of nucleotide metabolic process	12	19	31	111	0.00406088	0.125048	LOC106048536(LOC106048536);PPIF(PPIF);DDIT4(DDIT4);COX2(COX2);SHMT2(SHMT2);CCNB1(CCNB1);GSTZ1(GSTZ1);GCK(GCK);LOC106040152(LOC106040152);RUNDC3A(RUNDC3A);HPCA(HPCA);GUCA1C(GUCA1C)	PFKFB3(PFKFB3);PRKAA2(PRKAA2);IP6K3(IP6K3);SMN1(SMN1);MYOG(MYOG);PPARA(PPARA);BPGM(BPGM);DAG1(DAG1);LRPPRC(LRPPRC);PDP2(PDP2);LOC125181622(LOC125181622);BEND3(BEND3);PDE2A(PDE2A);PRKN(PRKN);IGF1(IGF1);GUCA1A(GUCA1A);ACMSD(ACMSD);TSPO2(TSPO2);NOS1(NOS1)	31/2445	111/13999	0.279279
GO:0045577	BP	regulation of B cell differentiation	3	9	12	31	0.00416329	0.127947	ZFP36L1(ZFP36L1);PRDM1(PRDM1);SFRP1(SFRP1)	PTPRC(PTPRC);BTK(BTK);SYK(SYK);IL2RG(IL2RG);NCKAP1L(NCKAP1L);PTPN6(PTPN6);IKZF1(IKZF1);CARD11(CARD11);LOC106049815(LOC106049815)	12/2445	31/13999	0.387097
GO:0099512	CC	supramolecular fiber	52	133	185	888	0.0041877	0.128249	HSPA8(HSPA8);HSPH1(HSPH1);LOC125181361(LOC125181361);TCP1(TCP1);WDR75(WDR75);LOC106036881(LOC106036881);RPL17(RPL17);TUBB4B(TUBB4B);BCL10(BCL10);DPYSL3(DPYSL3);PAWR(PAWR);TPM4(TPM4);COL1A1(COL1A1);PAK1(PAK1);IFFO2(IFFO2);SPON1(SPON1);MFAP2(MFAP2);HAUS8(HAUS8);COL2A1(COL2A1);LOC106036306(LOC106036306);FBF1(FBF1);LOC125179686(LOC125179686);KATNA1(KATNA1);KCNJ8(KCNJ8);TUBGCP3(TUBGCP3);ADORA2A(ADORA2…	ABRA(ABRA);ACTC1(ACTC1);ACTN2(ACTN2);BIN1(BIN1);CASQ2(CASQ2);CLIC5(CLIC5);CSRP3(CSRP3);CUNH10orf71(CUNH10orf71);IGFN1(IGFN1);JPH2(JPH2);KLHL40(KLHL40);KLHL41(KLHL41);LCP1(LCP1);LIMCH1(LIMCH1);LOC106031895(LOC106031895);LOC106047196(LOC106047196);LOC106048016(LOC106048016);LOC125182090(LOC125182090);MAP4(MAP4);MYBPH(MYBPH);MYOM1(MYOM1);OBSCN(OBSCN);PGK1(PGK1);SYNPO2(SYNPO2);SYNPO2L(SYNPO2L);TMOD1(…	185/2445	888/13999	0.208333
GO:0002275	BP	myeloid cell activation involved in immune response	24	73	97	432	0.00418967	0.128249	ANXA2(ANXA2);HSP90AA1(HSP90AA1);HSP90AB1(HSP90AB1);HSPA8(HSPA8);LOC106048041(LOC106048041);LOC106048089(LOC106048089);LOC106048536(LOC106048536);TNFRSF1B(TNFRSF1B);RAB31(RAB31);TUBB4B(TUBB4B);CFD(CFD);FGL2(FGL2);LOC106049821(LOC106049821);RAP2B(RAP2B);PRAM1(PRAM1);LOC106048772(LOC106048772);LOC106031351(LOC106031351);LOC125181555(LOC125181555);LOC106042636(LOC106042636);LOC125181788(LOC125181788)…	AMPD3(AMPD3);CTSD(CTSD);GPI(GPI);LOC106030828(LOC106030828);LOC106038270(LOC106038270);LOC106047130(LOC106047130);SCAMP1(SCAMP1);ATP6AP2(ATP6AP2);ACTR10(ACTR10);PKM(PKM);IMPDH2(IMPDH2);TOM1(TOM1);PLEKHO2(PLEKHO2);GYG1(GYG1);CD58(CD58);CTSA(CTSA);PDXK(PDXK);BST1(BST1);MMP9(MMP9);CTSS(CTSS);ITGB2(ITGB2);PTPRC(PTPRC);NIT2(NIT2);LOC106045865(LOC106045865);RNASET2(RNASET2);CD36(CD36);NHLRC3(NHLRC3);RA…	97/2445	432/13999	0.224537
GO:0051049	BP	regulation of transport	139	249	388	1980	0.00421629	0.128809	ANXA2(ANXA2);DDX5(DDX5);ECRG4(ECRG4);HSP90AA1(HSP90AA1);HSP90AB1(HSP90AB1);HSPA2(HSPA2);HSPA8(HSPA8);KCNE4(KCNE4);LOC106036117(LOC106036117);LOC106048089(LOC106048089);LOC125179667(LOC125179667);LOC125184029(LOC125184029);P3H3(P3H3);PPIF(PPIF);PROS1(PROS1);THBS1(THBS1);TNFRSF1B(TNFRSF1B);NUP88(NUP88);RGS4(RGS4);LOC125181676(LOC125181676);RGCC(RGCC);EDNRA(EDNRA);PLCG1(PLCG1);ACSL4(ACSL4);NELL2(NEL…	ACTN2(ACTN2);ATP1A1(ATP1A1);BIN1(BIN1);BVES(BVES);CASQ2(CASQ2);CLIC5(CLIC5);CSF1R(CSF1R);GPI(GPI);HK1(HK1);JPH2(JPH2);LCP1(LCP1);LOC106047130(LOC106047130);LOC106048916(LOC106048916);LOC125182090(LOC125182090);MYOM1(MYOM1);NCAM1(NCAM1);P2RX5(P2RX5);PLN(PLN);PRKG1(PRKG1);SPP1(SPP1);YWHAG(YWHAG);LOC106040417(LOC106040417);LOC106041040(LOC106041040);ANKRD1(ANKRD1);FHL1(FHL1);TOMM70(TOMM70);CPE(CPE);…	388/2445	1980/13999	0.19596
GO:0006942	BP	regulation of striated muscle contraction	3	23	26	89	0.00423151	0.129019	CCN2(CCN2);HSP90AA1(HSP90AA1);LOC125181542(LOC125181542)	ATP1A1(ATP1A1);BIN1(BIN1);CASQ2(CASQ2);LOC125182090(LOC125182090);MYBPH(MYBPH);PLN(PLN);LOC106036876(LOC106036876);LOC125179668(LOC125179668);LOC106029333(LOC106029333);LOC106029545(LOC106029545);AKAP6(AKAP6);KCNJ2(KCNJ2);CTNNA3(CTNNA3);PDE5A(PDE5A);LOC106036851(LOC106036851);CAV3(CAV3);ADRA1A(ADRA1A);CLIC2(CLIC2);MYLK2(MYLK2);LOC125180867(LOC125180867);PIK3CG(PIK3CG);DSG2(DSG2);NOS1(NOS1)	26/2445	89/13999	0.292135
GO:0006613	BP	cotranslational protein targeting to membrane	16	3	19	59	0.00426182	0.129181	RPL35A(RPL35A);RPL32(RPL32);RPL26L1(RPL26L1);RPL24(RPL24);SEC61B(SEC61B);RPS20(RPS20);RPL13(RPL13);RPL14(RPL14);RPLP1(RPLP1);RPL29(RPL29);RPS19(RPS19);UBA52(UBA52);RPS17(RPS17);RPS21(RPS21);RPL35(RPL35);LOC106041315(LOC106041315)	SRP19(SRP19);ARL6IP1(ARL6IP1);SIL1(SIL1)	19/2445	59/13999	0.322034
GO:0046326	BP	positive regulation of glucose import	8	11	19	59	0.00426182	0.129181	CREBL2(CREBL2);PAK1(PAK1);CAPN10(CAPN10);LOC125181833(LOC125181833);LOC125181653(LOC125181653);LOC125181778(LOC125181778);TERT(TERT);LOC125181743(LOC125181743)	KLF15(KLF15);SORBS1(SORBS1);RASA1(RASA1);RHOQ(RHOQ);ERBB4(ERBB4);C1QTNF12(C1QTNF12);LOC106030041(LOC106030041);IGF1(IGF1);ADIPOQ(ADIPOQ);GPC3(GPC3);NR1H4(NR1H4)	19/2445	59/13999	0.322034
GO:0050881	BP	musculoskeletal movement	2	17	19	59	0.00426182	0.129181	HSP90AA1(HSP90AA1);SPR(SPR)	LOC106047196(LOC106047196);MB(MB);TNNI2(TNNI2);LOC106047195(LOC106047195);SYNM(SYNM);LOC106029545(LOC106029545);LOC125179675(LOC125179675);CHRNA1(CHRNA1);CHRNG(CHRNG);JSRP1(JSRP1);KCNJ2(KCNJ2);CAV3(CAV3);RCSD1(RCSD1);TLR4(TLR4);MYLK2(MYLK2);LOC125181863(LOC125181863);LOC106047197(LOC106047197)	19/2445	59/13999	0.322034
GO:0002367	BP	cytokine production involved in immune response	6	17	23	76	0.0042815	0.129271	BCL10(BCL10);IL6(IL6);TRIL(TRIL);LOC125181542(LOC125181542);CD226(CD226);APOA2(APOA2)	HK1(HK1);CD74(CD74);GPRC5B(GPRC5B);TGFB3(TGFB3);CD36(CD36);SEMA7A(SEMA7A);BTK(BTK);LOC106049715(LOC106049715);TLR4(TLR4);LOC106029489(LOC106029489);VSIR(VSIR);TLR3(TLR3);CRLF2(CRLF2);SLC11A1(SLC11A1);RSAD2(RSAD2);INAVA(INAVA);KIT(KIT)	23/2445	76/13999	0.302632
GO:0014075	BP	response to amine	12	11	23	76	0.0042815	0.129271	HDAC2(HDAC2);RGS4(RGS4);SPHK1(SPHK1);ASL(ASL);DDIT3(DDIT3);ADORA2A(ADORA2A);CAD(CAD);GLDC(GLDC);GRIN2B(GRIN2B);PPP1R1B(PPP1R1B);LOC106035805(LOC106035805);DRD1(DRD1)	PDXK(PDXK);RGS9(RGS9);LOC106041919(LOC106041919);LOC106047791(LOC106047791);GRIA1(GRIA1);UROD(UROD);ASS1(ASS1);RASGRF1(RASGRF1);DBH(DBH);LOC106036710(LOC106036710);LOC106034733(LOC106034733)	23/2445	76/13999	0.302632
GO:0070887	BP	cellular response to chemical stimulus	233	357	590	3093	0.00431668	0.13008	ANXA2(ANXA2);CCN1(CCN1);CCN2(CCN2);DDX5(DDX5);DUSP1(DUSP1);F3(F3);FOS(FOS);HDAC2(HDAC2);HSP90AA1(HSP90AA1);HSP90AB1(HSP90AB1);HSPA8(HSPA8);HSPH1(HSPH1);JUN(JUN);LOC106036117(LOC106036117);LOC106048041(LOC106048041);LOC106048536(LOC106048536);LOC125179667(LOC125179667);PPIF(PPIF);RHOB(RHOB);SPRED1(SPRED1);TCP1(TCP1);THBS1(THBS1);TNFRSF1B(TNFRSF1B);ZFP36L1(ZFP36L1);LOC106045781(LOC106045781);ATF3(A…	ABHD2(ABHD2);ACSL1(ACSL1);ACTN2(ACTN2);ATP1A1(ATP1A1);CASQ2(CASQ2);CLDN5(CLDN5);CPEB4(CPEB4);CSF1R(CSF1R);LCP1(LCP1);LGMN(LGMN);LOC106030828(LOC106030828);LOC106047130(LOC106047130);LOC106048916(LOC106048916);LOC125182090(LOC125182090);NCAM1(NCAM1);PGK1(PGK1);SPP1(SPP1);TFRC(TFRC);YWHAG(YWHAG);ADSS1(ADSS1);LOC106041040(LOC106041040);ANKRD1(ANKRD1);CPE(CPE);PPM1E(PPM1E);CD74(CD74);LOC106041041(LOC…	590/2445	3093/13999	0.190753
GO:0051015	MF	actin filament binding	9	37	46	181	0.0043305	0.130243	ANXA2(ANXA2);LOC125181361(LOC125181361);MICALL2(MICALL2);TPM4(TPM4);LOC106036306(LOC106036306);CORO2B(CORO2B);MYO7A(MYO7A);MYO1A(MYO1A);MYO3A(MYO3A)	ACTN2(ACTN2);BIN1(BIN1);LCP1(LCP1);LOC106047196(LOC106047196);MYBPH(MYBPH);MYOM1(MYOM1);TMOD1(TMOD1);LOC106047195(LOC106047195);ADSS1(ADSS1);MYPN(MYPN);MYBPC1(MYBPC1);TLN1(TLN1);MYOM3(MYOM3);LOC125179675(LOC125179675);ABLIM2(ABLIM2);NAV2(NAV2);FGD4(FGD4);MYOM2(MYOM2);EZR(EZR);CTNNA3(CTNNA3);PLS3(PLS3);LOC106029845(LOC106029845);MYO18B(MYO18B);CTNNA2(CTNNA2);PPP1R9A(PPP1R9A);FERMT1(FERMT1);RCSD1(R…	46/2445	181/13999	0.254144
GO:0006614	BP	SRP-dependent cotranslational protein targeting to membrane	16	2	18	55	0.0044008	0.131845	RPL35A(RPL35A);RPL32(RPL32);RPL26L1(RPL26L1);RPL24(RPL24);SEC61B(SEC61B);RPS20(RPS20);RPL13(RPL13);RPL14(RPL14);RPLP1(RPLP1);RPL29(RPL29);RPS19(RPS19);UBA52(UBA52);RPS17(RPS17);RPS21(RPS21);RPL35(RPL35);LOC106041315(LOC106041315)	SRP19(SRP19);SIL1(SIL1)	18/2445	55/13999	0.327273
GO:0048247	BP	lymphocyte chemotaxis	2	11	13	35	0.004411	0.131896	LOC106041918(LOC106041918);LOC106048600(LOC106048600)	LOC106041040(LOC106041040);LOC106041041(LOC106041041);CCR7(CCR7);LOC125183261(LOC125183261);PTK2B(PTK2B);LOC106041089(LOC106041089);LOC106041492(LOC106041492);PIK3CG(PIK3CG);CCR2(CCR2);GPR183(GPR183);LOC106038357(LOC106038357)	13/2445	35/13999	0.371429
GO:0006887	BP	exocytosis	48	116	164	779	0.00448688	0.133594	ANXA2(ANXA2);HSP90AA1(HSP90AA1);HSP90AB1(HSP90AB1);HSPA8(HSPA8);LOC106048041(LOC106048041);LOC106048089(LOC106048089);LOC106048536(LOC106048536);PROS1(PROS1);THBS1(THBS1);TNFRSF1B(TNFRSF1B);LOC125181676(LOC125181676);ABCC4(ABCC4);RAB31(RAB31);TUBB4B(TUBB4B);ADRA2A(ADRA2A);PAK1(PAK1);CFD(CFD);IGF2(IGF2);LLGL1(LLGL1);FGL2(FGL2);LOC106049821(LOC106049821);CACNA1G(CACNA1G);LOC106036306(LOC106036306);…	ACTN2(ACTN2);AMPD3(AMPD3);CTSD(CTSD);ENDOD1(ENDOD1);GPI(GPI);LOC106030828(LOC106030828);LOC106038270(LOC106038270);LOC106047130(LOC106047130);NCAM1(NCAM1);LOC106041040(LOC106041040);SCAMP1(SCAMP1);ATP6AP2(ATP6AP2);ACTR10(ACTR10);PKM(PKM);A2M(A2M);IMPDH2(IMPDH2);TOM1(TOM1);TLN1(TLN1);PLEKHO2(PLEKHO2);SCG3(SCG3);GYG1(GYG1);CD58(CD58);CTSA(CTSA);PDXK(PDXK);BST1(BST1);MMP9(MMP9);CTSS(CTSS);TGFB3(TGFB…	164/2445	779/13999	0.210526
GO:0034703	CC	cation channel complex	22	30	52	210	0.00450199	0.133594	ANXA2(ANXA2);HSPA2(HSPA2);KCNE4(KCNE4);OLFM2(OLFM2);CACNA1G(CACNA1G);KCNJ8(KCNJ8);KCNG3(KCNG3);LOC125181793(LOC125181793);SCN4B(SCN4B);DPP10(DPP10);LOC106029948(LOC106029948);LRRC52(LRRC52);CACNB3(CACNB3);TRPC4(TRPC4);CACNA1B(CACNA1B);GRIN2B(GRIN2B);GRIA4(GRIA4);DPP6(DPP6);LOC106046278(LOC106046278);KCNH8(KCNH8);LRRC55(LRRC55);CACNG2(CACNG2)	CASQ2(CASQ2);LOC125182090(LOC125182090);LOC106029545(LOC106029545);CACNA1S(CACNA1S);CACNG1(CACNG1);AKAP6(AKAP6);KCNJ2(KCNJ2);KCNJ11(KCNJ11);KCNH2(KCNH2);LOC106036851(LOC106036851);SCN4A(SCN4A);CACNA1H(CACNA1H);CACNA2D3(CACNA2D3);GRIA1(GRIA1);KCNT1(KCNT1);KCNAB2(KCNAB2);PTK2B(PTK2B);KCNE1(KCNE1);LOC125180867(LOC125180867);KCNMB2(KCNMB2);SCN3B(SCN3B);KCNIP1(KCNIP1);SCNN1A(SCNN1A);KCNG1(KCNG1);GRIK4…	52/2445	210/13999	0.247619
GO:0022625	CC	cytosolic large ribosomal subunit	17	0	17	51	0.00451093	0.133594	RPL18A(RPL18A);RPL35A(RPL35A);RPL32(RPL32);RPL26L1(RPL26L1);RPL17(RPL17);RPL39(RPL39);RPL24(RPL24);RPL13(RPL13);RPL22L1(RPL22L1);RPL14(RPL14);RPLP1(RPLP1);RPL36(RPL36);RPLP2(RPLP2);RPL29(RPL29);UBA52(UBA52);RPL36A(RPL36A);RPL35(RPL35)	-	17/2445	51/13999	0.333333
GO:0055078	BP	sodium ion homeostasis	7	10	17	51	0.00451093	0.133594	NPR1(NPR1);ADORA2A(ADORA2A);UPK3A(UPK3A);UTS2R(UTS2R);LOC125182796(LOC125182796);LOC125180744(LOC125180744);MC3R(MC3R)	ATP1A1(ATP1A1);LOC106029333(LOC106029333);C7(C7);TMPRSS3(TMPRSS3);COMT(COMT);CORIN(CORIN);TACR1(TACR1);ACE(ACE);SCNN1A(SCNN1A);LOC106036710(LOC106036710)	17/2445	51/13999	0.333333
GO:2000273	BP	positive regulation of signaling receptor activity	10	7	17	51	0.00451093	0.133594	ADRA2A(ADRA2A);EPHB2(EPHB2);EPGN(EPGN);NGF(NGF);ANGPT4(ANGPT4);ARC(ARC);CDK5(CDK5);NRG1(NRG1);CACNG2(CACNG2);ADRA2B(ADRA2B)	RGS9(RGS9);EGF(EGF);NCF1(NCF1);TAL1(TAL1);KDR(KDR);LOC106038554(LOC106038554);FLT4(FLT4)	17/2445	51/13999	0.333333
GO:0051094	BP	positive regulation of developmental process	167	168	335	1694	0.00458459	0.135036	ANXA2(ANXA2);CCN1(CCN1);CCN2(CCN2);DUSP7(DUSP7);F3(F3);FOS(FOS);HDAC2(HDAC2);HSP90AA1(HSP90AA1);HSP90AB1(HSP90AB1);JUN(JUN);LOC125179667(LOC125179667);LOC125184029(LOC125184029);PPP1R16B(PPP1R16B);RHOB(RHOB);THBS1(THBS1);TNFRSF1B(TNFRSF1B);ZFP36L1(ZFP36L1);SMURF2(SMURF2);MEIS1(MEIS1);BAMBI(BAMBI);TGIF1(TGIF1);LOC106029463(LOC106029463);LOC125181676(LOC125181676);PRDM1(PRDM1);SAV1(SAV1);RGCC(RGCC)…	BIN1(BIN1);CLDN5(CLDN5);CSF1R(CSF1R);CSRP3(CSRP3);DNAJB5(DNAJB5);LOC106048916(LOC106048916);NCAM1(NCAM1);P4HA2(P4HA2);TFRC(TFRC);LOC106040417(LOC106040417);LOC106041040(LOC106041040);ANKRD1(ANKRD1);CPE(CPE);ANGPTL4(ANGPTL4);CD74(CD74);PITX3(PITX3);COBL(COBL);SCD(SCD);GPRC5B(GPRC5B);PRKAA2(PRKAA2);CD83(CD83);KIDINS220(KIDINS220);LMOD3(LMOD3);HOPX(HOPX);MEF2C(MEF2C);OPA1(OPA1);MUSK(MUSK);MYOG(MYOG)…	335/2445	1694/13999	0.197757
GO:0015718	BP	monocarboxylic acid transport	13	28	41	158	0.00462182	0.135036	ABCC4(ABCC4);ACSL4(ACSL4);ABCD3(ABCD3);SLC16A2(SLC16A2);PAK1(PAK1);EMB(EMB);SLC10A4(SLC10A4);SLC32A1(SLC32A1);LOC125181893(LOC125181893);SLC26A6(SLC26A6);LOC106040243(LOC106040243);LOC106040095(LOC106040095);TRPC4(TRPC4)	ACSL1(ACSL1);SLC16A3(SLC16A3);FABP3(FABP3);EPRS1(EPRS1);AQP9(AQP9);PPARA(PPARA);SLC16A6(SLC16A6);CD36(CD36);NRXN3(NRXN3);SYNJ1(SYNJ1);SYK(SYK);SLCO3A1(SLCO3A1);SLC26A2(SLC26A2);CPT1B(CPT1B);LOC106049715(LOC106049715);LOC106048110(LOC106048110);LOC106049619(LOC106049619);ACE(ACE);ABCB11(ABCB11);CPT2(CPT2);SLCO2B1(SLCO2B1);PLA2G12B(PLA2G12B);ABCC2(ABCC2);LOC106036710(LOC106036710);RBP4(RBP4);SLC16A…	41/2445	158/13999	0.259494
GO:0009199	BP	ribonucleoside triphosphate metabolic process	17	55	72	308	0.00462453	0.135036	CYTB(CYTB);HSPA8(HSPA8);LOC106048536(LOC106048536);PPIF(PPIF);ATP6(ATP6);DDIT4(DDIT4);LOC125181678(LOC125181678);COX2(COX2);ND3(ND3);SHMT2(SHMT2);CCNB1(CCNB1);LOC106048542(LOC106048542);GALK1(GALK1);CAD(CAD);ENTPD7(ENTPD7);LOC125181766(LOC125181766);GCK(GCK)	AMPD3(AMPD3);ATP5F1A(ATP5F1A);COQ8A(COQ8A);COX1(COX1);ENO2(ENO2);GPI(GPI);HK1(HK1);LOC106047196(LOC106047196);LOC106048916(LOC106048916);PFKFB3(PFKFB3);PGK1(PGK1);TPI1(TPI1);LOC106047195(LOC106047195);SDHA(SDHA);PKM(PKM);PRKAA2(PRKAA2);LDHA(LDHA);IMPDH2(IMPDH2);LOC106029333(LOC106029333);ETFDH(ETFDH);IP6K3(IP6K3);SMN1(SMN1);OPA1(OPA1);LOC125179675(LOC125179675);MYOG(MYOG);ATP6V1A(ATP6V1A);PPARA(P…	72/2445	308/13999	0.233766
GO:0140352	BP	export from cell	100	208	308	1548	0.00462736	0.135036	ANXA2(ANXA2);CCN2(CCN2);ECRG4(ECRG4);HSP90AA1(HSP90AA1);HSP90AB1(HSP90AB1);HSPA8(HSPA8);LOC106048041(LOC106048041);LOC106048089(LOC106048089);LOC106048536(LOC106048536);P3H3(P3H3);PROS1(PROS1);THBS1(THBS1);TNFRSF1B(TNFRSF1B);LOC125181676(LOC125181676);ABCC4(ABCC4);RAB31(RAB31);RGCC(RGCC);TUBB4B(TUBB4B);PLCG1(PLCG1);ACSL4(ACSL4);ADM(ADM);NELL2(NELL2);ADRA2A(ADRA2A);GPR27(GPR27);TWIST1(TWIST1);PAK1…	ACTN2(ACTN2);AMPD3(AMPD3);ATP1A1(ATP1A1);CSF1R(CSF1R);CTSD(CTSD);ENDOD1(ENDOD1);GPI(GPI);HK1(HK1);LOC106030828(LOC106030828);LOC106038270(LOC106038270);LOC106047130(LOC106047130);MYOM1(MYOM1);NCAM1(NCAM1);PRKG1(PRKG1);SPP1(SPP1);TMEM167A(TMEM167A);LOC106040417(LOC106040417);LOC106041040(LOC106041040);ANKRD1(ANKRD1);CPE(CPE);SCAMP1(SCAMP1);CANX(CANX);ATP6AP2(ATP6AP2);ACTR10(ACTR10);PKM(PKM);PRKAA2…	308/2445	1548/13999	0.198966
GO:0019210	MF	kinase inhibitor activity	9	18	27	94	0.00465067	0.135036	SPRED1(SPRED1);IBTK(IBTK);LOC106049744(LOC106049744);LLGL1(LLGL1);LOC125181579(LOC125181579);SOCS1(SOCS1);SPATA5(SPATA5);PPP1R1B(PPP1R1B);LOC125182796(LOC125182796)	YWHAG(YWHAG);WARS1(WARS1);LOC106032782(LOC106032782);PKIG(PKIG);LOC106045666(LOC106045666);PRKAR1B(PRKAR1B);INKA2(INKA2);PKIB(PKIB);LOC106038871(LOC106038871);CHAD(CHAD);CDKN2C(CDKN2C);LRRC4C(LRRC4C);RTN4RL1(RTN4RL1);LOC125184410(LOC125184410);LOC106039162(LOC106039162);LRTM2(LRTM2);RHOH(RHOH);LRTM1(LRTM1)	27/2445	94/13999	0.287234
GO:0010759	BP	positive regulation of macrophage chemotaxis	2	6	8	17	0.00466076	0.135036	THBS1(THBS1);LOC106048600(LOC106048600)	CSF1R(CSF1R);LOC106041040(LOC106041040);CCR7(CCR7);C3AR1(C3AR1);CMKLR1(CMKLR1);LOC125181249(LOC125181249)	8/2445	17/13999	0.470588
GO:0071688	BP	striated muscle myosin thick filament assembly	2	6	8	17	0.00466076	0.135036	KATNA1(KATNA1);NUAK2(NUAK2)	MYBPH(MYBPH);MYOM1(MYOM1);MYBPC1(MYBPC1);MYOM3(MYOM3);MYOM2(MYOM2);LOC106029845(LOC106029845)	8/2445	17/13999	0.470588
GO:0051047	BP	positive regulation of secretion	37	75	112	510	0.00466613	0.135036	ECRG4(ECRG4);LOC106048089(LOC106048089);LOC125181676(LOC125181676);RGCC(RGCC);NELL2(NELL2);GPR27(GPR27);TWIST1(TWIST1);LOC106049876(LOC106049876);IL6(IL6);EDN3(EDN3);SPHK1(SPHK1);CACNA1G(CACNA1G);NPR1(NPR1);LOC125179680(LOC125179680);C1QTNF1(C1QTNF1);SYT4(SYT4);CAPN10(CAPN10);ADORA2A(ADORA2A);LOC106031351(LOC106031351);LOC125181536(LOC125181536);LOC106039090(LOC106039090);NPY(NPY);NR0B2(NR0B2);HY…	CSF1R(CSF1R);GPI(GPI);HK1(HK1);MYOM1(MYOM1);SPP1(SPP1);LOC106040417(LOC106040417);ANKRD1(ANKRD1);CPE(CPE);PRKAA2(PRKAA2);SPTBN1(SPTBN1);TNFSF15(TNFSF15);CD58(CD58);PPID(PPID);TGFB3(TGFB3);ITGB2(ITGB2);EZR(EZR);CCR7(CCR7);LOC106045865(LOC106045865);C1QTNF4(C1QTNF4);CD36(CD36);LOC106029845(LOC106029845);EXPH5(EXPH5);LOC106034120(LOC106034120);LOC106045644(LOC106045644);GLUL(GLUL);FERMT1(FERMT1);SYN…	112/2445	510/13999	0.219608
GO:0071466	BP	cellular response to xenobiotic stimulus	20	29	49	196	0.00468257	0.135036	HSP90AB1(HSP90AB1);HSPA8(HSPA8);HSPH1(HSPH1);RPL32(RPL32);LOC106029463(LOC106029463);DDIT4(DDIT4);PAWR(PAWR);LOC106049744(LOC106049744);IL6(IL6);PHGDH(PHGDH);CACNA1G(CACNA1G);ASL(ASL);LOC106043174(LOC106043174);PTGS1(PTGS1);MCM7(MCM7);EPHX2(EPHX2);GPR37(GPR37);LOC106029739(LOC106029739);LOC106044189(LOC106044189);LOC125180744(LOC125180744)	ACSL1(ACSL1);CASQ2(CASQ2);LOC106030828(LOC106030828);LOC125182090(LOC125182090);LOC106041040(LOC106041040);LOC106030438(LOC106030438);CACNA1S(CACNA1S);LOC106032170(LOC106032170);PDGFB(PDGFB);LOC106032071(LOC106032071);PRKCB(PRKCB);PLAT(PLAT);AQP1(AQP1);LOC106036138(LOC106036138);PDE2A(PDE2A);NUP93(NUP93);GLRX(GLRX);BCHE(BCHE);LOC106049124(LOC106049124);LOC106033532(LOC106033532);IGF1(IGF1);ASS1(A…	49/2445	196/13999	0.25
GO:0004252	MF	serine-type endopeptidase activity	10	21	31	112	0.00469594	0.135036	F3(F3);CFD(CFD);LOC106029934(LOC106029934);MST1(MST1);LOC106048772(LOC106048772);PRSS12(PRSS12);TYSND1(TYSND1);LOC106035178(LOC106035178);F7(F7);LOC125181757(LOC125181757)	CTSD(CTSD);MMP9(MMP9);CTSS(CTSS);HABP2(HABP2);LOC106034120(LOC106034120);PLAT(PLAT);C1QA(C1QA);TMPRSS3(TMPRSS3);LOC106043937(LOC106043937);C1QC(C1QC);PREPL(PREPL);CORIN(CORIN);C1QB(C1QB);LOC125181466(LOC125181466);LOC106033168(LOC106033168);RHBDD1(RHBDD1);TMPRSS5(TMPRSS5);MASP1(MASP1);RHBDL3(RHBDL3);LOC125181464(LOC125181464);LOC106049849(LOC106049849)	31/2445	112/13999	0.276786
GO:0034767	BP	positive regulation of ion transmembrane transport	18	27	45	177	0.00470204	0.135036	HSPA2(HSPA2);EDNRA(EDNRA);PLCG1(PLCG1);EPHB2(EPHB2);THY1(THY1);EDN3(EDN3);PIRT(PIRT);P2RX3(P2RX3);NPSR1(NPSR1);ARC(ARC);LRRC52(LRRC52);CACNB3(CACNB3);DPP6(DPP6);LOC125182796(LOC125182796);CFTR(CFTR);LRRC55(LRRC55);CACNG2(CACNG2);DRD1(DRD1)	ACTN2(ACTN2);JPH2(JPH2);P2RX5(P2RX5);PRKG1(PRKG1);LOC106029545(LOC106029545);ANK3(ANK3);AKAP6(AKAP6);CTSS(CTSS);KCNJ2(KCNJ2);RGS9(RGS9);CAPN3(CAPN3);ARL6IP1(ARL6IP1);AKAP5(AKAP5);KCNJ11(KCNJ11);S100A1(S100A1);KCNH2(KCNH2);PTAFR(PTAFR);GLRX(GLRX);KCNE1(KCNE1);LOC125180867(LOC125180867);CRACR2A(CRACR2A);ATP2A3(ATP2A3);IGF1(IGF1);SLC11A1(SLC11A1);NOS1(NOS1);OPRK1(OPRK1);ACSL5(ACSL5)	45/2445	177/13999	0.254237
GO:0034766	BP	negative regulation of ion transmembrane transport	10	19	29	103	0.00470539	0.135036	PPIF(PPIF);THBS1(THBS1);RGS4(RGS4);ADRA2A(ADRA2A);LOC125181577(LOC125181577);EPHB2(EPHB2);TWIST1(TWIST1);OSR1(OSR1);LOC125180832(LOC125180832);CACNB3(CACNB3)	ACTN2(ACTN2);BIN1(BIN1);CASQ2(CASQ2);LOC125182090(LOC125182090);PLN(PLN);LOC106029333(LOC106029333);UBQLN1(UBQLN1);ANK3(ANK3);MMP9(MMP9);KCNH2(KCNH2);CAV3(CAV3);PDE2A(PDE2A);CLIC2(CLIC2);KCNE1(KCNE1);LOC125180867(LOC125180867);IGF1(IGF1);OPRL1(OPRL1);LOC106049815(LOC106049815);NOS1(NOS1)	29/2445	103/13999	0.281553
GO:0042102	BP	positive regulation of T cell proliferation	8	21	29	103	0.00470539	0.135036	LOC106049876(LOC106049876);IGF2(IGF2);IL6(IL6);LOC106049853(LOC106049853);HHLA2(HHLA2);LOC106049921(LOC106049921);LOC125181276(LOC125181276);LOC106049850(LOC106049850)	TFRC(TFRC);LOC106041040(LOC106041040);PTPRC(PTPRC);CCR7(CCR7);LOC106049922(LOC106049922);IL2RA(IL2RA);SYK(SYK);LOC106032856(LOC106032856);NCKAP1L(NCKAP1L);CD80(CD80);LOC106049715(LOC106049715);PTPN22(PTPN22);IL15(IL15);CD86(CD86);IGF1(IGF1);CD244(CD244);LOC106032855(LOC106032855);EBI3(EBI3);CARD11(CARD11);CCR2(CCR2);LOC106038357(LOC106038357)	29/2445	103/13999	0.281553
GO:0002756	BP	MyD88-independent toll-like receptor signaling pathway	5	5	10	24	0.00470784	0.135036	LOC106045781(LOC106045781);UBA52(UBA52);LOC125179680(LOC125179680);LOC106039090(LOC106039090);IRF7(IRF7)	CASP8(CASP8);TLR4(TLR4);TICAM1(TICAM1);TLR3(TLR3);TNIP3(TNIP3)	10/2445	24/13999	0.416667
GO:0042730	BP	fibrinolysis	7	3	10	24	0.00470784	0.135036	ANXA2(ANXA2);PROS1(PROS1);THBS1(THBS1);LOC106029934(LOC106029934);SERPING1(SERPING1);LOC106048983(LOC106048983);LOC106035178(LOC106035178)	LOC106045666(LOC106045666);PLAT(PLAT);LOC125181466(LOC125181466)	10/2445	24/13999	0.416667
GO:0061756	BP	leukocyte adhesion to vascular endothelial cell	4	6	10	24	0.00470784	0.135036	PAWR(PAWR);CFD(CFD);LOC125181536(LOC125181536);LOC106048600(LOC106048600)	PTAFR(PTAFR);LOC106029475(LOC106029475);CCR2(CCR2);SELPLG(SELPLG);LOC106038357(LOC106038357);GCNT1(GCNT1)	10/2445	24/13999	0.416667
GO:0009409	BP	response to cold	11	10	21	68	0.00476811	0.136512	FOS(FOS);FOSL2(FOSL2);HSP90AA1(HSP90AA1);HSP90AB1(HSP90AB1);HSPA2(HSPA2);ADM(ADM);COX2(COX2);IL6(IL6);P2RX3(P2RX3);LOC106043156(LOC106043156);LOC106041938(LOC106041938)	LOC106040417(LOC106040417);GMPR(GMPR);CRYAB(CRYAB);ECHDC2(ECHDC2);CASP8(CASP8);HSPB2(HSPB2);SAXO1(SAXO1);VWF(VWF);CDH8(CDH8);LOC106041939(LOC106041939)	21/2445	68/13999	0.308824
GO:0008652	BP	cellular amino acid biosynthetic process	10	14	24	81	0.00481104	0.137487	SERINC3(SERINC3);PHGDH(PHGDH);SHMT2(SHMT2);GAMT(GAMT);ASL(ASL);CAD(CAD);PYCR3(PYCR3);LMX1A(LMX1A);LOC106034162(LOC106034162);LGSN(LGSN)	LOC106042084(LOC106042084);MTHFD1(MTHFD1);GLUL(GLUL);LOC106044483(LOC106044483);LOC106037044(LOC106037044);PSAT1(PSAT1);SHMT1(SHMT1);ASPA(ASPA);LOC125182841(LOC125182841);KYAT1(KYAT1);ASS1(ASS1);GADL1(GADL1);LOC106049483(LOC106049483);PAH(PAH)	24/2445	81/13999	0.296296
GO:1903706	BP	regulation of hemopoiesis	35	61	96	429	0.00484182	0.138112	FOS(FOS);HSP90AA1(HSP90AA1);JUN(JUN);THBS1(THBS1);WDR5(WDR5);ZFP36L1(ZFP36L1);HOXA9(HOXA9);MEIS1(MEIS1);MED12(MED12);PRDM1(PRDM1);HOXA5(HOXA5);LOC106049876(LOC106049876);EBF2(EBF2);IL6(IL6);MEIS2(MEIS2);FOXC1(FOXC1);TCIM(TCIM);RAB7B(RAB7B);ZFPM1(ZFPM1);CAMK4(CAMK4);CSF3(CSF3);LOC125181542(LOC125181542);LOC106043174(LOC106043174);SOCS1(SOCS1);LOC125181415(LOC125181415);LOC106049853(LOC106049853);S…	CSF1R(CSF1R);LOC106041040(LOC106041040);CD74(CD74);CD83(CD83);MEF2C(MEF2C);INPP4B(INPP4B);JAG2(JAG2);PTPRC(PTPRC);SPI1(SPI1);SOX13(SOX13);CCR7(CCR7);EVI2B(EVI2B);AP3B1(AP3B1);LOC106049922(LOC106049922);DROSHA(DROSHA);IL2RA(IL2RA);PRKCB(PRKCB);LOC106045666(LOC106045666);LOC106041919(LOC106041919);ZNF608(ZNF608);BTK(BTK);KLF13(KLF13);LOC106029343(LOC106029343);CASP8(CASP8);SYK(SYK);C1QA(C1QA);SLC9B…	96/2445	429/13999	0.223776
GO:0009725	BP	response to hormone	114	146	260	1291	0.00493424	0.140212	ANXA2(ANXA2);CCN2(CCN2);CYTB(CYTB);DDX5(DDX5);DUSP1(DUSP1);F3(F3);FOS(FOS);FOSL2(FOSL2);HSP90AA1(HSP90AA1);HSP90AB1(HSP90AB1);HSPA2(HSPA2);HSPA8(HSPA8);JUN(JUN);LOC106036117(LOC106036117);LOC106048041(LOC106048041);LOC125179667(LOC125179667);MDK(MDK);THBS1(THBS1);ZFP36L1(ZFP36L1);RPL32(RPL32);MED12(MED12);LOC106029463(LOC106029463);PRDM1(PRDM1);RAB31(RAB31);FZD1(FZD1);PLCG1(PLCG1);DDIT4(DDIT4);AD…	ABHD2(ABHD2);ACSL1(ACSL1);ACTN2(ACTN2);ATP1A1(ATP1A1);ENO2(ENO2);GPI(GPI);MB(MB);PLN(PLN);RCAN1(RCAN1);SPP1(SPP1);YWHAG(YWHAG);LOC106041040(LOC106041040);TOMM70(TOMM70);PKM(PKM);UBE2L3(UBE2L3);FABP3(FABP3);PRKAA2(PRKAA2);KLF15(KLF15);A2M(A2M);LDHA(LDHA);LOC106029333(LOC106029333);LOC106042170(LOC106042170);AKAP1(AKAP1);NRIP1(NRIP1);LOC106029545(LOC106029545);ZNF106(ZNF106);MEF2C(MEF2C);EPRS1(EPRS…	260/2445	1291/13999	0.201394
GO:0032755	BP	positive regulation of interleukin-6 production	6	14	20	64	0.00500683	0.140212	TWIST1(TWIST1);IL6(IL6);LOC125179680(LOC125179680);RAB7B(RAB7B);LOC106039090(LOC106039090);LOC106038095(LOC106038095)	LOC106047130(LOC106047130);CARD9(CARD9);C1QTNF4(C1QTNF4);CD36(CD36);PTAFR(PTAFR);LOC106035991(LOC106035991);LOC106049715(LOC106049715);TLR4(TLR4);TICAM1(TICAM1);TLR3(TLR3);CCR2(CCR2);LOC106038357(LOC106038357);TLR7(TLR7);INAVA(INAVA)	20/2445	64/13999	0.3125
GO:0032526	BP	response to retinoic acid	17	20	37	140	0.00500873	0.140212	DUSP1(DUSP1);HDAC2(HDAC2);WNT11(WNT11);EPHA3(EPHA3);COL1A1(COL1A1);FZD7(FZD7);OSR1(OSR1);COL2A1(COL2A1);LOC106043174(LOC106043174);LOC125181556(LOC125181556);RNF2(RNF2);NTRK3(NTRK3);WNT2(WNT2);HOXB2(HOXB2);LOC125182796(LOC125182796);HOXA1(HOXA1);DRD1(DRD1)	TFRC(TFRC);MEF2C(MEF2C);MYOG(MYOG);MMP9(MMP9);PTCH1(PTCH1);SYNJ1(SYNJ1);AQP1(AQP1);SOX9(SOX9);PTK2B(PTK2B);TLR4(TLR4);TIE1(TIE1);TBX1(TBX1);GDAP1(GDAP1);LOC106034087(LOC106034087);MEST(MEST);LHX1(LHX1);LOC106036710(LOC106036710);LOC106048073(LOC106048073);RBP4(RBP4);RIPPLY3(RIPPLY3)	37/2445	140/13999	0.264286
GO:0055067	BP	monovalent inorganic cation homeostasis	15	25	40	154	0.00501539	0.140212	NPR1(NPR1);RAB39A(RAB39A);GPR89B(GPR89B);ADORA2A(ADORA2A);UPK3A(UPK3A);SNAPIN(SNAPIN);UTS2R(UTS2R);RHBG(RHBG);SLC26A7(SLC26A7);SLC26A6(SLC26A6);LOC125182796(LOC125182796);LOC125180744(LOC125180744);CFTR(CFTR);SLC15A2(SLC15A2);MC3R(MC3R)	ATP1A1(ATP1A1);LOC106029333(LOC106029333);ATP6V1A(ATP6V1A);KCNJ2(KCNJ2);SLC12A5(SLC12A5);SLC26A8(SLC26A8);KCNH2(KCNH2);C7(C7);SLC9A2(SLC9A2);TMPRSS3(TMPRSS3);SLC9B2(SLC9B2);FASLG(FASLG);SLC26A2(SLC26A2);COMT(COMT);LOC106049230(LOC106049230);CORIN(CORIN);SLC4A5(SLC4A5);TACR1(TACR1);CLN5(CLN5);ACE(ACE);LOC106043009(LOC106043009);SCNN1A(SCNN1A);LOC106048707(LOC106048707);SLC11A1(SLC11A1);LOC10603671…	40/2445	154/13999	0.25974
GO:0006821	BP	chloride transport	7	23	30	108	0.00506447	0.140212	LOC125180649(LOC125180649);GABRG1(GABRG1);SLC26A7(SLC26A7);ANO2(ANO2);SLC26A6(SLC26A6);CFTR(CFTR);GABRA1(GABRA1)	CLIC5(CLIC5);LOC106047656(LOC106047656);GABRA3(GABRA3);SLC12A5(SLC12A5);SLC26A8(SLC26A8);CLCN4(CLCN4);PTAFR(PTAFR);SLC9B2(SLC9B2);SLC26A2(SLC26A2);CLIC2(CLIC2);SLC12A9(SLC12A9);CLCN2(CLCN2);LOC106034324(LOC106034324);P2RY6(P2RY6);PRKG2(PRKG2);NMUR1(NMUR1);GABRD(GABRD);LOC106037729(LOC106037729);LOC106048707(LOC106048707);LOC106041753(LOC106041753);LOC106037661(LOC106037661);BEST3(BEST3);TSPO2(TSP…	30/2445	108/13999	0.277778
GO:0001101	BP	response to acid chemical	39	60	99	445	0.0051029	0.140212	CCN2(CCN2);DUSP1(DUSP1);HDAC2(HDAC2);LOC125179667(LOC125179667);WNT11(WNT11);EPHA3(EPHA3);COL16A1(COL16A1);COL1A1(COL1A1);FZD7(FZD7);IL6(IL6);OSR1(OSR1);CCNB1(CCNB1);COL2A1(COL2A1);PEMT(PEMT);LOC106043174(LOC106043174);SOCS1(SOCS1);OGG1(OGG1);SFRP1(SFRP1);PTGS1(PTGS1);LOC125181556(LOC125181556);NGF(NGF);RNF2(RNF2);LOC125181064(LOC125181064);GLDC(GLDC);NTRK3(NTRK3);WNT2(WNT2);LOC106048600(LOC10604…	ACSL1(ACSL1);CPEB4(CPEB4);TFRC(TFRC);LOC106041040(LOC106041040);TOMM70(TOMM70);SCD(SCD);FABP3(FABP3);PRKAA2(PRKAA2);A2M(A2M);MEF2C(MEF2C);MYOG(MYOG);MMP9(MMP9);PDGFB(PDGFB);CCR7(CCR7);CD36(CD36);PTCH1(PTCH1);SESN2(SESN2);SYNJ1(SYNJ1);PLAT(PLAT);PTAFR(PTAFR);LOC106035991(LOC106035991);GRIA1(GRIA1);AQP1(AQP1);PDE2A(PDE2A);LOC106049715(LOC106049715);LOC106042157(LOC106042157);SOX9(SOX9);PTK2B(PTK2B)…	99/2445	445/13999	0.222472
GO:0055082	BP	cellular chemical homeostasis	57	108	165	787	0.00516786	0.140212	ANXA2(ANXA2);LOC125179667(LOC125179667);IBTK(IBTK);EDNRA(EDNRA);PLCG1(PLCG1);ADM(ADM);ADRA2A(ADRA2A);GPR27(GPR27);PAWR(PAWR);THY1(THY1);CFD(CFD);LOC106049744(LOC106049744);EDN3(EDN3);TGM2(TGM2);CACNA1G(CACNA1G);RAB39A(RAB39A);C1QTNF1(C1QTNF1);GPR89B(GPR89B);ABCB6(ABCB6);LOC106048542(LOC106048542);EPHA5(EPHA5);DDIT3(DDIT3);LOC106031351(LOC106031351);RXFP3(RXFP3);STX5(STX5);LOC125181793(LOC12518179…	ATP1A1(ATP1A1);CASQ2(CASQ2);CSRP3(CSRP3);HK1(HK1);JPH2(JPH2);LOC106048916(LOC106048916);LOC125182090(LOC125182090);P2RX5(P2RX5);PLN(PLN);PRKG1(PRKG1);TFRC(TFRC);LOC106041040(LOC106041040);JPH1(JPH1);PRKAA2(PRKAA2);LETM1(LETM1);P2RY8(P2RY8);LOC106029333(LOC106029333);FITM2(FITM2);LOC106029545(LOC106029545);MEF2C(MEF2C);CACNA1S(CACNA1S);LOC106047656(LOC106047656);INPP4B(INPP4B);ATP6V1A(ATP6V1A);AKA…	165/2445	787/13999	0.209657
GO:0034763	BP	negative regulation of transmembrane transport	11	24	35	131	0.00517536	0.140212	PPIF(PPIF);THBS1(THBS1);RGS4(RGS4);ADRA2A(ADRA2A);LOC125181577(LOC125181577);EPHB2(EPHB2);TWIST1(TWIST1);OSR1(OSR1);LOC125180832(LOC125180832);CACNB3(CACNB3);OSTN(OSTN)	ACTN2(ACTN2);BIN1(BIN1);CASQ2(CASQ2);LOC125182090(LOC125182090);PLN(PLN);LOC106029333(LOC106029333);UBQLN1(UBQLN1);ANK3(ANK3);MMP9(MMP9);RHOQ(RHOQ);PRKCB(PRKCB);KCNH2(KCNH2);CAV3(CAV3);ESR1(ESR1);PDE2A(PDE2A);CLIC2(CLIC2);LOC106049715(LOC106049715);KCNE1(KCNE1);LOC125180867(LOC125180867);IGF1(IGF1);ACE(ACE);OPRL1(OPRL1);LOC106049815(LOC106049815);NOS1(NOS1)	35/2445	131/13999	0.267176
GO:0006007	BP	glucose catabolic process	1	10	11	28	0.00526111	0.140212	GCK(GCK)	ENO2(ENO2);GPI(GPI);HK1(HK1);LOC106048916(LOC106048916);PGK1(PGK1);TPI1(TPI1);PKM(PKM);LDHA(LDHA);BPGM(BPGM);LOC125181622(LOC125181622)	11/2445	28/13999	0.392857
GO:0001934	BP	positive regulation of protein phosphorylation	84	115	199	967	0.00529811	0.140212	ANXA2(ANXA2);CCN1(CCN1);CCN2(CCN2);DUSP16(DUSP16);DUSP7(DUSP7);HDAC2(HDAC2);HSP90AA1(HSP90AA1);HSP90AB1(HSP90AB1);HSPA2(HSPA2);HSPH1(HSPH1);JUN(JUN);THBS1(THBS1);LOC106045781(LOC106045781);RGCC(RGCC);FZD1(FZD1);EDNRA(EDNRA);SEMA3A(SEMA3A);CREBL2(CREBL2);ADRA2A(ADRA2A);WNT11(WNT11);EPHA3(EPHA3);RPLP1(RPLP1);PAK1(PAK1);FZD7(FZD7);THY1(THY1);ARHGAP8(ARHGAP8);CFD(CFD);LOC106049744(LOC106049744);IGF2(…	ACSL1(ACSL1);CD81(CD81);CSF1R(CSF1R);LIMCH1(LIMCH1);LOC106030828(LOC106030828);TPX2(TPX2);LOC106041040(LOC106041040);LOC125179668(LOC125179668);CD74(CD74);LOC106041041(LOC106041041);PIK3R5(PIK3R5);GPRC5B(GPRC5B);KIDINS220(KIDINS220);FNIP2(FNIP2);TNFSF15(TNFSF15);MEF2C(MEF2C);LOC106047656(LOC106047656);MUSK(MUSK);MTOR(MTOR);AKAP6(AKAP6);COPS8(COPS8);MMP9(MMP9);DAG1(DAG1);RASA1(RASA1);TGFB3(TGFB3);…	199/2445	967/13999	0.205791
GO:0008016	BP	regulation of heart contraction	16	40	56	231	0.00530859	0.140212	CCN2(CCN2);HSP90AA1(HSP90AA1);JUN(JUN);GJC1(GJC1);RGS4(RGS4);SEMA3A(SEMA3A);ADM(ADM);TBX2(TBX2);EDN3(EDN3);CACNA1G(CACNA1G);NPR1(NPR1);LOC125181542(LOC125181542);SCN4B(SCN4B);CACNA1B(CACNA1B);LOC106035805(LOC106035805);MC3R(MC3R)	ATP1A1(ATP1A1);BIN1(BIN1);BVES(BVES);CASQ2(CASQ2);CSRP3(CSRP3);LOC125182090(LOC125182090);PLN(PLN);PRKG1(PRKG1);LOC106036876(LOC106036876);LOC125179668(LOC125179668);LOC106029333(LOC106029333);HOPX(HOPX);LOC106029545(LOC106029545);GPD1L(GPD1L);AKAP6(AKAP6);KCNJ2(KCNJ2);HSPB7(HSPB7);CTNNA3(CTNNA3);SOX6(SOX6);PDE5A(PDE5A);S100A1(S100A1);KCNH2(KCNH2);LOC106036851(LOC106036851);CAV3(CAV3);CACNA1H(CAC…	56/2445	231/13999	0.242424
GO:0004356	MF	glutamate-ammonia ligase activity	1	2	3	3	0.00532238	0.140212	LGSN(LGSN)	GLUL(GLUL);LOC106037044(LOC106037044)	3/2445	3/13999	1
GO:0004500	MF	dopamine beta-monooxygenase activity	2	1	3	3	0.00532238	0.140212	LOC106046289(LOC106046289);MOXD1(MOXD1)	DBH(DBH)	3/2445	3/13999	1
GO:0005602	CC	complement component C1 complex	0	3	3	3	0.00532238	0.140212	-	C1QA(C1QA);C1QC(C1QC);C1QB(C1QB)	3/2445	3/13999	1
GO:0005944	CC	phosphatidylinositol 3-kinase complex, class IB	0	3	3	3	0.00532238	0.140212	-	PIK3R5(PIK3R5);PIK3R6(PIK3R6);PIK3CG(PIK3CG)	3/2445	3/13999	1
GO:0006542	BP	glutamine biosynthetic process	1	2	3	3	0.00532238	0.140212	LGSN(LGSN)	GLUL(GLUL);LOC106037044(LOC106037044)	3/2445	3/13999	1
GO:0006589	BP	octopamine biosynthetic process	2	1	3	3	0.00532238	0.140212	LOC106046289(LOC106046289);MOXD1(MOXD1)	DBH(DBH)	3/2445	3/13999	1
GO:0016211	MF	ammonia ligase activity	1	2	3	3	0.00532238	0.140212	LGSN(LGSN)	GLUL(GLUL);LOC106037044(LOC106037044)	3/2445	3/13999	1
GO:0017098	MF	sulfonylurea receptor binding	3	0	3	3	0.00532238	0.140212	HSP90AA1(HSP90AA1);HSP90AB1(HSP90AB1);KCNJ8(KCNJ8)	-	3/2445	3/13999	1
GO:0021564	BP	vagus nerve development	0	3	3	3	0.00532238	0.140212	-	NAV2(NAV2);PLXNA4(PLXNA4);TBX1(TBX1)	3/2445	3/13999	1
GO:0030197	MF	extracellular matrix constituent, lubricant activity	2	1	3	3	0.00532238	0.140212	MUC4(MUC4);LOC125181740(LOC125181740)	LOC106029571(LOC106029571)	3/2445	3/13999	1
GO:0030573	BP	bile acid catabolic process	0	3	3	3	0.00532238	0.140212	-	AKR1D1(AKR1D1);LOC106038153(LOC106038153);LOC106043979(LOC106043979)	3/2445	3/13999	1
GO:0031443	BP	fast-twitch skeletal muscle fiber contraction	0	3	3	3	0.00532238	0.140212	-	SYNM(SYNM);LOC106029545(LOC106029545);MYLK2(MYLK2)	3/2445	3/13999	1
GO:0031727	MF	CCR2 chemokine receptor binding	1	2	3	3	0.00532238	0.140212	NUP85(NUP85)	CCR2(CCR2);LOC106038357(LOC106038357)	3/2445	3/13999	1
GO:0032672	BP	regulation of interleukin-3 production	0	3	3	3	0.00532238	0.140212	-	SYK(SYK);LOC106032856(LOC106032856);LOC106032855(LOC106032855)	3/2445	3/13999	1
GO:0035700	BP	astrocyte chemotaxis	0	3	3	3	0.00532238	0.140212	-	CCR2(CCR2);GPR183(GPR183);LOC106038357(LOC106038357)	3/2445	3/13999	1
GO:0035995	BP	detection of muscle stretch	0	3	3	3	0.00532238	0.140212	-	CSRP3(CSRP3);LOC106029845(LOC106029845);CAV3(CAV3)	3/2445	3/13999	1
GO:0043315	BP	positive regulation of neutrophil degranulation	0	3	3	3	0.00532238	0.140212	-	ITGB2(ITGB2);PTAFR(PTAFR);LOC106029475(LOC106029475)	3/2445	3/13999	1
GO:0046333	BP	octopamine metabolic process	2	1	3	3	0.00532238	0.140212	LOC106046289(LOC106046289);MOXD1(MOXD1)	DBH(DBH)	3/2445	3/13999	1
GO:0055095	BP	lipoprotein particle mediated signaling	0	3	3	3	0.00532238	0.140212	-	LOC106040417(LOC106040417);CDH13(CDH13);CD36(CD36)	3/2445	3/13999	1
GO:0055096	BP	low-density lipoprotein particle mediated signaling	0	3	3	3	0.00532238	0.140212	-	LOC106040417(LOC106040417);CDH13(CDH13);CD36(CD36)	3/2445	3/13999	1
GO:0072268	BP	pattern specification involved in metanephros development	3	0	3	3	0.00532238	0.140212	IRX2(IRX2);IRX1(IRX1);OSR1(OSR1)	-	3/2445	3/13999	1
GO:0099522	CC	cytosolic region	2	1	3	3	0.00532238	0.140212	HSPA8(HSPA8);LOC125181512(LOC125181512)	CAMK2A(CAMK2A)	3/2445	3/13999	1
GO:0099524	CC	postsynaptic cytosol	2	1	3	3	0.00532238	0.140212	HSPA8(HSPA8);LOC125181512(LOC125181512)	CAMK2A(CAMK2A)	3/2445	3/13999	1
GO:1902565	BP	positive regulation of neutrophil activation	0	3	3	3	0.00532238	0.140212	-	ITGB2(ITGB2);PTAFR(PTAFR);LOC106029475(LOC106029475)	3/2445	3/13999	1
GO:1904975	BP	response to bleomycin	2	1	3	3	0.00532238	0.140212	TIMELESS(TIMELESS);DDX11(DDX11)	HABP2(HABP2)	3/2445	3/13999	1
GO:2000458	BP	regulation of astrocyte chemotaxis	0	3	3	3	0.00532238	0.140212	-	CCR2(CCR2);GPR183(GPR183);LOC106038357(LOC106038357)	3/2445	3/13999	1
GO:2000471	BP	regulation of hematopoietic stem cell migration	0	3	3	3	0.00532238	0.140212	-	PTPRC(PTPRC);CCR2(CCR2);LOC106038357(LOC106038357)	3/2445	3/13999	1
GO:2000473	BP	positive regulation of hematopoietic stem cell migration	0	3	3	3	0.00532238	0.140212	-	PTPRC(PTPRC);CCR2(CCR2);LOC106038357(LOC106038357)	3/2445	3/13999	1
GO:0051046	BP	regulation of secretion	62	119	181	872	0.00536318	0.140212	ECRG4(ECRG4);LOC106048089(LOC106048089);P3H3(P3H3);TNFRSF1B(TNFRSF1B);LOC125181676(LOC125181676);RGCC(RGCC);ACSL4(ACSL4);NELL2(NELL2);ADRA2A(ADRA2A);GPR27(GPR27);TWIST1(TWIST1);LOC106049876(LOC106049876);IL6(IL6);LLGL1(LLGL1);EDN3(EDN3);SPHK1(SPHK1);CACNA1G(CACNA1G);NPR1(NPR1);LOC125179680(LOC125179680);BMP7(BMP7);C1QTNF1(C1QTNF1);SYT4(SYT4);PRAM1(PRAM1);CAPN10(CAPN10);EPHA5(EPHA5);ADORA2A(ADORA2…	CSF1R(CSF1R);GPI(GPI);HK1(HK1);MYOM1(MYOM1);NCAM1(NCAM1);PRKG1(PRKG1);SPP1(SPP1);LOC106040417(LOC106040417);LOC106041040(LOC106041040);ANKRD1(ANKRD1);CPE(CPE);CD74(CD74);PRKAA2(PRKAA2);SPTBN1(SPTBN1);IP6K3(IP6K3);TNFSF15(TNFSF15);MEF2C(MEF2C);LOC106041632(LOC106041632);CD58(CD58);PPID(PPID);TGFB3(TGFB3);ITGB2(ITGB2);MICAL1(MICAL1);EZR(EZR);CCR7(CCR7);LOC106045865(LOC106045865);RIMS4(RIMS4);C1QTNF…	181/2445	872/13999	0.207569
GO:0001911	BP	negative regulation of leukocyte mediated cytotoxicity	1	6	7	14	0.00536627	0.140212	IGF2(IGF2)	PTPRC(PTPRC);LOC106029343(LOC106029343);LOC106032856(LOC106032856);SH2D1B(SH2D1B);LOC106032855(LOC106032855);TAP2(TAP2)	7/2445	14/13999	0.5
GO:0031005	MF	filamin binding	3	4	7	14	0.00536627	0.140212	MICALL2(MICALL2);DPYSL3(DPYSL3);RFLNA(RFLNA)	SYNPO2(SYNPO2);HSPB7(HSPB7);CRMP1(CRMP1);TENM2(TENM2)	7/2445	14/13999	0.5
GO:0034139	BP	regulation of toll-like receptor 3 signaling pathway	1	6	7	14	0.00536627	0.140212	LOC125181577(LOC125181577)	UBQLN1(UBQLN1);PTPN22(PTPN22);LOC125180135(LOC125180135);LOC106045178(LOC106045178);LOC106045177(LOC106045177);LOC125180136(LOC125180136)	7/2445	14/13999	0.5
GO:0051764	BP	actin crosslink formation	1	6	7	14	0.00536627	0.140212	DPYSL3(DPYSL3)	LCP1(LCP1);COBL(COBL);PLS3(PLS3);BAIAP2L2(BAIAP2L2);BAIAP2L1(BAIAP2L1);PLS1(PLS1)	7/2445	14/13999	0.5
GO:0071941	BP	nitrogen cycle metabolic process	3	4	7	14	0.00536627	0.140212	ASL(ASL);CAD(CAD);RFESD(RFESD)	SLC25A15(SLC25A15);ASS1(ASS1);LOC106034087(LOC106034087);NR1H4(NR1H4)	7/2445	14/13999	0.5
GO:0045765	BP	regulation of angiogenesis	33	35	68	290	0.00537693	0.140212	CCN1(CCN1);F3(F3);PPP1R16B(PPP1R16B);RHOB(RHOB);SPRED1(SPRED1);THBS1(THBS1);LOC106029463(LOC106029463);RGCC(RGCC);PLK2(PLK2);PLCG1(PLCG1);ADM(ADM);MEOX2(MEOX2);TWIST1(TWIST1);HOXA5(HOXA5);IGF2(IGF2);IL6(IL6);ADAMTS9(ADAMTS9);SPHK1(SPHK1);LOC106041918(LOC106041918);FOXC1(FOXC1);NPR1(NPR1);SFRP1(SFRP1);HYAL1(HYAL1);GATA6(GATA6);PROK1(PROK1);SPATA5(SPATA5);TERT(TERT);ADGRB1(ADGRB1);UTS2R(UTS2R);CARD…	LOC106048916(LOC106048916);PGK1(PGK1);LOC106041040(LOC106041040);ANGPTL4(ANGPTL4);MMP9(MMP9);ITGB2(ITGB2);WARS1(WARS1);CD36(CD36);PRKCB(PRKCB);S100A1(S100A1);AQP1(AQP1);FASLG(FASLG);LOC125183261(LOC125183261);LOC106049715(LOC106049715);PIK3R6(PIK3R6);LOC106042157(LOC106042157);PTK2B(PTK2B);LOC106041492(LOC106041492);CYSLTR1(CYSLTR1);TIE1(TIE1);CXCR4(CXCR4);CD40(CD40);C3AR1(C3AR1);TLR3(TLR3);CYSLT…	68/2445	290/13999	0.234483
GO:0044391	CC	ribosomal subunit	34	8	42	164	0.0053771	0.140212	RPL18A(RPL18A);RPL35A(RPL35A);RPL32(RPL32);RPS12(RPS12);RPL26L1(RPL26L1);RPL17(RPL17);RPS29(RPS29);RPL39(RPL39);RPL24(RPL24);RPS3(RPS3);RPS20(RPS20);RPL13(RPL13);RPL22L1(RPL22L1);RPL14(RPL14);RPLP1(RPLP1);RPL36(RPL36);RPLP2(RPLP2);RPL29(RPL29);LOC106049744(LOC106049744);RPS19(RPS19);UBA52(UBA52);RPS17(RPS17);MRPL28(MRPL28);MRPL22(MRPL22);RPL36A(RPL36A);MPV17L2(MPV17L2);RPS21(RPS21);MRPL36(MRPL36)…	MRPS36(MRPS36);MRPS27(MRPS27);MTRFR(MTRFR);LOC106033601(LOC106033601);MRPS18A(MRPS18A);MRPS18C(MRPS18C);MRPL17(MRPL17);MRPL50(MRPL50)	42/2445	164/13999	0.256098
GO:0009205	BP	purine ribonucleoside triphosphate metabolic process	15	55	70	300	0.00541975	0.140949	CYTB(CYTB);HSPA8(HSPA8);LOC106048536(LOC106048536);PPIF(PPIF);ATP6(ATP6);DDIT4(DDIT4);LOC125181678(LOC125181678);COX2(COX2);ND3(ND3);SHMT2(SHMT2);CCNB1(CCNB1);LOC106048542(LOC106048542);GALK1(GALK1);LOC125181766(LOC125181766);GCK(GCK)	AMPD3(AMPD3);ATP5F1A(ATP5F1A);COQ8A(COQ8A);COX1(COX1);ENO2(ENO2);GPI(GPI);HK1(HK1);LOC106047196(LOC106047196);LOC106048916(LOC106048916);PFKFB3(PFKFB3);PGK1(PGK1);TPI1(TPI1);LOC106047195(LOC106047195);SDHA(SDHA);PKM(PKM);PRKAA2(PRKAA2);LDHA(LDHA);IMPDH2(IMPDH2);LOC106029333(LOC106029333);ETFDH(ETFDH);IP6K3(IP6K3);SMN1(SMN1);OPA1(OPA1);LOC125179675(LOC125179675);MYOG(MYOG);ATP6V1A(ATP6V1A);PPARA(P…	70/2445	300/13999	0.233333
GO:0005230	MF	extracellular ligand-gated ion channel activity	6	16	22	73	0.00543052	0.140949	P2RX6(P2RX6);P2RX3(P2RX3);GABRG1(GABRG1);GRIN2B(GRIN2B);GRIA4(GRIA4);GABRA1(GABRA1)	P2RX5(P2RX5);GABRA3(GABRA3);CHRNA1(CHRNA1);CHRNG(CHRNG);GRIA1(GRIA1);PTK2B(PTK2B);LOC106045778(LOC106045778);LOC106034324(LOC106034324);P2RX1(P2RX1);GABRD(GABRD);GRIK4(GRIK4);LOC106037729(LOC106037729);LOC106041753(LOC106041753);CHRNA10(CHRNA10);LOC106037661(LOC106037661);GRIN3A(GRIN3A)	22/2445	73/13999	0.30137
GO:0000165	BP	MAPK cascade	74	113	187	904	0.00543863	0.140949	CCN1(CCN1);CCN2(CCN2);DUSP1(DUSP1);DUSP16(DUSP16);DUSP7(DUSP7);HSPH1(HSPH1);JUN(JUN);RGS3(RGS3);SPRED1(SPRED1);THBS1(THBS1);ZFP36L1(ZFP36L1);LOC106045781(LOC106045781);ATF3(ATF3);RGS4(RGS4);EDNRA(EDNRA);SEMA3A(SEMA3A);ADRA2A(ADRA2A);WNT11(WNT11);EPHA3(EPHA3);EPHB2(EPHB2);PAK1(PAK1);FZD7(FZD7);FGF16(FGF16);ARHGAP8(ARHGAP8);CFD(CFD);LOC106049876(LOC106049876);IGF2(IGF2);IL6(IL6);UBA52(UBA52);EDN3(E…	ACTN2(ACTN2);CD81(CD81);CSF1R(CSF1R);LOC106030828(LOC106030828);NCAM1(NCAM1);USP13(USP13);LOC106041040(LOC106041040);LOC125179668(LOC125179668);CD74(CD74);LOC106041041(LOC106041041);ATP6AP2(ATP6AP2);PIK3R5(PIK3R5);KIDINS220(KIDINS220);SPTBN1(SPTBN1);MEF2C(MEF2C);PRDX1(PRDX1);DAG1(DAG1);CRYAB(CRYAB);RASA1(RASA1);TGFB3(TGFB3);PTPRC(PTPRC);PDGFB(PDGFB);MAP3K7CL(MAP3K7CL);FGD4(FGD4);NPNT(NPNT);CARD9(…	187/2445	904/13999	0.206858
GO:0050864	BP	regulation of B cell activation	5	24	29	104	0.00545975	0.140949	ZFP36L1(ZFP36L1);PRDM1(PRDM1);PAWR(PAWR);IL6(IL6);SFRP1(SFRP1)	CD81(CD81);TFRC(TFRC);CD74(CD74);MEF2C(MEF2C);BST1(BST1);PTPRC(PTPRC);BTK(BTK);SYK(SYK);IL2RG(IL2RG);NCKAP1L(NCKAP1L);TLR4(TLR4);TICAM1(TICAM1);CD40(CD40);PTPN6(PTPN6);SAMSN1(SAMSN1);IKZF1(IKZF1);LOC125179893(LOC125179893);CARD11(CARD11);CLCF1(CLCF1);LOC106030637(LOC106030637);GPR183(GPR183);BTLA(BTLA);BANK1(BANK1);LOC106049815(LOC106049815)	29/2445	104/13999	0.278846
GO:1900542	BP	regulation of purine nucleotide metabolic process	12	17	29	104	0.00545975	0.140949	LOC106048536(LOC106048536);PPIF(PPIF);DDIT4(DDIT4);COX2(COX2);SHMT2(SHMT2);CCNB1(CCNB1);GSTZ1(GSTZ1);GCK(GCK);LOC106040152(LOC106040152);RUNDC3A(RUNDC3A);HPCA(HPCA);GUCA1C(GUCA1C)	PFKFB3(PFKFB3);PRKAA2(PRKAA2);IP6K3(IP6K3);SMN1(SMN1);MYOG(MYOG);PPARA(PPARA);DAG1(DAG1);LRPPRC(LRPPRC);PDP2(PDP2);LOC125181622(LOC125181622);BEND3(BEND3);PDE2A(PDE2A);PRKN(PRKN);IGF1(IGF1);GUCA1A(GUCA1A);TSPO2(TSPO2);NOS1(NOS1)	29/2445	104/13999	0.278846
GO:0007584	BP	response to nutrient	32	49	81	355	0.00546908	0.140949	CYTB(CYTB);LOC106041795(LOC106041795);LOC106029463(LOC106029463);FZD1(FZD1);ACSL4(ACSL4);SNAI2(SNAI2);PAWR(PAWR);COL1A1(COL1A1);LOC106049821(LOC106049821);TNFRSF11B(TNFRSF11B);SPHK1(SPHK1);LOC106045795(LOC106045795);BMP7(BMP7);COL2A1(COL2A1);P2RX6(P2RX6);PEMT(PEMT);ASL(ASL);BCKDHA(BCKDHA);DDIT3(DDIT3);LOC106043174(LOC106043174);OGG1(OGG1);SFRP1(SFRP1);LOC125181556(LOC125181556);LOC125181064(LOC12…	ACSL1(ACSL1);P2RX5(P2RX5);SPP1(SPP1);TFRC(TFRC);LOC106041040(LOC106041040);PKM(PKM);SCD(SCD);A2M(A2M);LDHA(LDHA);MEF2C(MEF2C);LOC106032170(LOC106032170);MTOR(MTOR);MMP9(MMP9);STC2(STC2);CD36(CD36);KCNJ11(KCNJ11);PRKCB(PRKCB);LOC106032856(LOC106032856);SMIM38(SMIM38);LOC106049715(LOC106049715);LOC106042157(LOC106042157);EIF2AK2(EIF2AK2);LOC106045778(LOC106045778);LOC106041090(LOC106041090);LOC1251…	81/2445	355/13999	0.228169
GO:1990351	CC	transporter complex	32	49	81	355	0.00546908	0.140949	ANXA2(ANXA2);CYTB(CYTB);HSPA2(HSPA2);KCNE4(KCNE4);ND3(ND3);OLFM2(OLFM2);CACNA1G(CACNA1G);ABCB6(ABCB6);KCNJ8(KCNJ8);KCNG3(KCNG3);LOC125181793(LOC125181793);SCN4B(SCN4B);TIMM10B(TIMM10B);DPP10(DPP10);GABRG1(GABRG1);TIMM10(TIMM10);ANO2(ANO2);SLC26A6(SLC26A6);LOC106029948(LOC106029948);LRRC52(LRRC52);CACNB3(CACNB3);TRPC4(TRPC4);CACNA1B(CACNA1B);GRIN2B(GRIN2B);GRIA4(GRIA4);DPP6(DPP6);LOC106046278(LOC1…	ATP1A1(ATP1A1);CASQ2(CASQ2);CLIC5(CLIC5);COX1(COX1);LOC125182090(LOC125182090);PLN(PLN);LOC106029333(LOC106029333);LOC106029545(LOC106029545);CACNA1S(CACNA1S);CACNG1(CACNG1);AKAP6(AKAP6);GABRA3(GABRA3);CHRNA1(CHRNA1);CHRNG(CHRNG);KCNJ2(KCNJ2);NDUFA9(NDUFA9);NDUFB8(NDUFB8);KCNJ11(KCNJ11);KCNH2(KCNH2);LOC106036851(LOC106036851);SCN4A(SCN4A);CACNA1H(CACNA1H);CACNA2D3(CACNA2D3);GRIA1(GRIA1);CLIC2(CLI…	81/2445	355/13999	0.228169
GO:0035637	BP	multicellular organismal signaling	12	31	43	169	0.00554534	0.142455	GJC1(GJC1);PAWR(PAWR);IL6(IL6);CACNA1G(CACNA1G);NPR1(NPR1);SCN4B(SCN4B);P2RX3(P2RX3);LOC106029948(LOC106029948);DPP6(DPP6);CACNG2(CACNG2);GABRA1(GABRA1);DRD1(DRD1)	ATP1A1(ATP1A1);BIN1(BIN1);CASQ2(CASQ2);LOC125182090(LOC125182090);P2RX5(P2RX5);PLN(PLN);LOC106029333(LOC106029333);LOC106029545(LOC106029545);ANK3(ANK3);GABRA3(GABRA3);CHRNA1(CHRNA1);KCNJ2(KCNJ2);CTNNA3(CTNNA3);KCNH2(KCNH2);LOC106036851(LOC106036851);SCN4A(SCN4A);CACNA1H(CACNA1H);ITPR3(ITPR3);KCNN2(KCNN2);GRIA1(GRIA1);NFASC(NFASC);CORIN(CORIN);KCNE1(KCNE1);LOC125180867(LOC125180867);KCNMB2(KCNMB2…	43/2445	169/13999	0.254438
GO:0045597	BP	positive regulation of cell differentiation	122	119	241	1192	0.00555034	0.142455	ANXA2(ANXA2);CCN1(CCN1);CCN2(CCN2);FOS(FOS);HDAC2(HDAC2);HSP90AA1(HSP90AA1);HSP90AB1(HSP90AB1);JUN(JUN);LOC125179667(LOC125179667);LOC125184029(LOC125184029);ZFP36L1(ZFP36L1);BAMBI(BAMBI);TGIF1(TGIF1);LOC125181676(LOC125181676);PRDM1(PRDM1);SAV1(SAV1);RGCC(RGCC);FZD1(FZD1);DNAJB4(DNAJB4);SEMA3A(SEMA3A);ADM(ADM);LOC125181512(LOC125181512);CREBL2(CREBL2);SNAI2(SNAI2);DPYSL3(DPYSL3);EPHA3(EPHA3);EPH…	BIN1(BIN1);CLDN5(CLDN5);CSF1R(CSF1R);CSRP3(CSRP3);DNAJB5(DNAJB5);LOC106040417(LOC106040417);LOC106041040(LOC106041040);ANKRD1(ANKRD1);CD74(CD74);COBL(COBL);GPRC5B(GPRC5B);PRKAA2(PRKAA2);CD83(CD83);KIDINS220(KIDINS220);LMOD3(LMOD3);HOPX(HOPX);MEF2C(MEF2C);MYOG(MYOG);TRAK1(TRAK1);MTOR(MTOR);AKAP6(AKAP6);TP63(TP63);DAG1(DAG1);NAV2(NAV2);TGFB3(TGFB3);ITGB2(ITGB2);PTPRC(PTPRC);NPNT(NPNT);PROX1(PROX1);…	241/2445	1192/13999	0.202181
GO:0043491	BP	protein kinase B signaling	28	32	60	251	0.0055551	0.142455	F3(F3);HDAC2(HDAC2);HSP90AA1(HSP90AA1);HSP90AB1(HSP90AB1);THBS1(THBS1);ZFP36L1(ZFP36L1);FGF16(FGF16);LOC106049744(LOC106049744);LOC106049876(LOC106049876);IGF2(IGF2);IL6(IL6);NOP53(NOP53);PEAR1(PEAR1);C1QTNF1(C1QTNF1);GDF15(GDF15);DDIT3(DDIT3);CSF3(CSF3);LOC125181634(LOC125181634);LOC125181422(LOC125181422);FGF6(FGF6);FGF2(FGF2);LOC106038188(LOC106038188);CRYBA1(CRYBA1);LOC106048600(LOC106048600)…	LOC106041040(LOC106041040);PIK3R5(PIK3R5);INPP4B(INPP4B);MTOR(MTOR);DAG1(DAG1);PDGFB(PDGFB);CCR7(CCR7);PIK3AP1(PIK3AP1);SESN2(SESN2);ERBB4(ERBB4);EGF(EGF);C1QTNF12(C1QTNF12);CAV3(CAV3);ESR1(ESR1);CD80(CD80);LOC106049715(LOC106049715);LOC106048163(LOC106048163);SOX9(SOX9);PTK2B(PTK2B);LOC125182982(LOC125182982);CD40(CD40);CD86(CD86);PIK3CG(PIK3CG);NRG4(NRG4);FGF5(FGF5);IGF1(IGF1);LOC106045189(LOC1…	60/2445	251/13999	0.239044
GO:0042379	MF	chemokine receptor binding	3	9	12	32	0.00561923	0.142986	NUP85(NUP85);LOC106041918(LOC106041918);LOC106048600(LOC106048600)	LOC106041040(LOC106041040);LOC106041041(LOC106041041);LOC106048967(LOC106048967);LOC106041919(LOC106041919);LOC125183261(LOC125183261);LOC106041089(LOC106041089);LOC106041492(LOC106041492);CCR2(CCR2);LOC106038357(LOC106038357)	12/2445	32/13999	0.375
GO:0045123	BP	cellular extravasation	5	12	17	52	0.0056322	0.142986	PAWR(PAWR);THY1(THY1);CFD(CFD);LOC125181536(LOC125181536);LOC106048600(LOC106048600)	LOC106041040(LOC106041040);BST1(BST1);ITGB2(ITGB2);PTAFR(PTAFR);ITGA1(ITGA1);LOC106029475(LOC106029475);PIK3CG(PIK3CG);CCR2(CCR2);PECAM1(PECAM1);SELPLG(SELPLG);LOC106038357(LOC106038357);GCNT1(GCNT1)	17/2445	52/13999	0.326923
GO:1903037	BP	regulation of leukocyte cell-cell adhesion	19	43	62	261	0.00565154	0.142986	HSP90AA1(HSP90AA1);HSPH1(HSPH1);BCL10(BCL10);PAWR(PAWR);PAK1(PAK1);THY1(THY1);CFD(CFD);LOC106049876(LOC106049876);IGF2(IGF2);IL6(IL6);ADORA2A(ADORA2A);LOC125181542(LOC125181542);SOCS1(SOCS1);LOC106049853(LOC106049853);HHLA2(HHLA2);LOC106049921(LOC106049921);LOC106048600(LOC106048600);LOC125181276(LOC125181276);LOC106049850(LOC106049850)	TFRC(TFRC);LOC106041040(LOC106041040);CD74(CD74);CD83(CD83);LOC106047656(LOC106047656);PPARA(PPARA);PTPRC(PTPRC);CCR7(CCR7);AP3B1(AP3B1);PDE5A(PDE5A);LOC106049922(LOC106049922);DUSP3(DUSP3);IL2RA(IL2RA);ZNF608(ZNF608);PTAFR(PTAFR);SYK(SYK);LOC106032856(LOC106032856);IL2RG(IL2RG);NCKAP1L(NCKAP1L);CD80(CD80);LOC106049715(LOC106049715);PTPN22(PTPN22);PIK3R6(PIK3R6);PTPN6(PTPN6);IL15(IL15);CD86(CD86)…	62/2445	261/13999	0.237548
GO:0006564	BP	L-serine biosynthetic process	3	2	5	8	0.00567733	0.142986	SERINC3(SERINC3);PHGDH(PHGDH);SHMT2(SHMT2)	PSAT1(PSAT1);SHMT1(SHMT1)	5/2445	8/13999	0.625
GO:0042691	BP	positive regulation of crystal cell differentiation	4	1	5	8	0.00567733	0.142986	DNAJB4(DNAJB4);LOC125181512(LOC125181512);LOC125179630(LOC125179630);WNT1(WNT1)	DNAJB5(DNAJB5)	5/2445	8/13999	0.625
GO:0045612	BP	positive regulation of hemocyte differentiation	4	1	5	8	0.00567733	0.142986	DNAJB4(DNAJB4);LOC125181512(LOC125181512);LOC125179630(LOC125179630);WNT1(WNT1)	DNAJB5(DNAJB5)	5/2445	8/13999	0.625
GO:0048245	BP	eosinophil chemotaxis	0	5	5	8	0.00567733	0.142986	-	LOC106041040(LOC106041040);LOC125183261(LOC125183261);LOC106041492(LOC106041492);CCR2(CCR2);LOC106038357(LOC106038357)	5/2445	8/13999	0.625
GO:0060373	BP	regulation of ventricular cardiac muscle cell membrane depolarization	1	4	5	8	0.00567733	0.142986	LOC125181542(LOC125181542)	GPD1L(GPD1L);LOC106036851(LOC106036851);CAV3(CAV3);SCN3B(SCN3B)	5/2445	8/13999	0.625
GO:0060907	BP	positive regulation of macrophage cytokine production	0	5	5	8	0.00567733	0.142986	-	CD74(CD74);GPRC5B(GPRC5B);CD36(CD36);SEMA7A(SEMA7A);TLR4(TLR4)	5/2445	8/13999	0.625
GO:1900227	BP	positive regulation of NLRP3 inflammasome complex assembly	2	3	5	8	0.00567733	0.142986	LOC125179680(LOC125179680);LOC106039090(LOC106039090)	CD36(CD36);LOC106029457(LOC106029457);TLR4(TLR4)	5/2445	8/13999	0.625
GO:0048705	BP	skeletal system morphogenesis	42	21	63	266	0.00569355	0.143161	ANXA2(ANXA2);CCN2(CCN2);THBS1(THBS1);MED12(MED12);PRRX1(PRRX1);WNT11(WNT11);OSR2(OSR2);LOC125181257(LOC125181257);TBX4(TBX4);COL1A1(COL1A1);TWIST1(TWIST1);HOXA5(HOXA5);MAB21L2(MAB21L2);SHOX2(SHOX2);LOC106049157(LOC106049157);LOC106045795(LOC106045795);FOXC1(FOXC1);OSR1(OSR1);BMP7(BMP7);MYF5(MYF5);RFLNA(RFLNA);COL2A1(COL2A1);LOC125181467(LOC125181467);PAX1(PAX1);LOC106043174(LOC106043174);SFRP1(SF…	ZFAND5(ZFAND5);TBX15(TBX15);MEF2C(MEF2C);CHRNA1(CHRNA1);TGFB3(TGFB3);COL13A1(COL13A1);MTHFD1(MTHFD1);MEF2D(MEF2D);LOC106034120(LOC106034120);SOX9(SOX9);PEX7(PEX7);CSGALNACT1(CSGALNACT1);LOC125182841(LOC125182841);CHAD(CHAD);HOXD9(HOXD9);TBX1(TBX1);IGF1(IGF1);HOXD10(HOXD10);GRHL2(GRHL2);LHX1(LHX1);HOXD4(HOXD4)	63/2445	266/13999	0.236842
GO:0032940	BP	secretion by cell	100	201	301	1516	0.00574532	0.143999	ANXA2(ANXA2);CCN2(CCN2);ECRG4(ECRG4);HSP90AA1(HSP90AA1);HSP90AB1(HSP90AB1);HSPA8(HSPA8);LOC106048041(LOC106048041);LOC106048089(LOC106048089);LOC106048536(LOC106048536);P3H3(P3H3);PROS1(PROS1);THBS1(THBS1);TNFRSF1B(TNFRSF1B);LOC125181676(LOC125181676);ABCC4(ABCC4);RAB31(RAB31);RGCC(RGCC);TUBB4B(TUBB4B);PLCG1(PLCG1);ACSL4(ACSL4);ADM(ADM);NELL2(NELL2);ADRA2A(ADRA2A);GPR27(GPR27);TWIST1(TWIST1);PAK1…	ACTN2(ACTN2);AMPD3(AMPD3);CSF1R(CSF1R);CTSD(CTSD);ENDOD1(ENDOD1);GPI(GPI);HK1(HK1);LOC106030828(LOC106030828);LOC106038270(LOC106038270);LOC106047130(LOC106047130);MYOM1(MYOM1);NCAM1(NCAM1);PRKG1(PRKG1);SPP1(SPP1);TMEM167A(TMEM167A);LOC106040417(LOC106040417);LOC106041040(LOC106041040);ANKRD1(ANKRD1);CPE(CPE);SCAMP1(SCAMP1);CANX(CANX);ATP6AP2(ATP6AP2);ACTR10(ACTR10);PKM(PKM);PRKAA2(PRKAA2);A2M(A2…	301/2445	1516/13999	0.198549
GO:0050871	BP	positive regulation of B cell activation	2	19	21	69	0.00574935	0.143999	PRDM1(PRDM1);IL6(IL6)	CD81(CD81);TFRC(TFRC);CD74(CD74);MEF2C(MEF2C);BST1(BST1);PTPRC(PTPRC);BTK(BTK);SYK(SYK);IL2RG(IL2RG);NCKAP1L(NCKAP1L);TLR4(TLR4);TICAM1(TICAM1);CD40(CD40);IKZF1(IKZF1);CARD11(CARD11);CLCF1(CLCF1);LOC106030637(LOC106030637);GPR183(GPR183);LOC106049815(LOC106049815)	21/2445	69/13999	0.304348
GO:0036379	CC	myofilament	2	11	13	36	0.00581881	0.143999	LOC125181361(LOC125181361);TPM4(TPM4)	ACTC1(ACTC1);ACTN2(ACTN2);MYOM1(MYOM1);OBSCN(OBSCN);TMOD1(TMOD1);TNNI2(TNNI2);LMOD3(LMOD3);LOC106029845(LOC106029845);TRIM32(TRIM32);LOC125180215(LOC125180215);TMOD2(TMOD2)	13/2445	36/13999	0.361111
GO:0033339	BP	pectoral fin development	8	1	9	21	0.00581999	0.143999	MED12(MED12);OSR2(OSR2);LOC125181257(LOC125181257);FGF16(FGF16);IRX1(IRX1);FOXC1(FOXC1);OSR1(OSR1);RNF2(RNF2)	ARL6(ARL6)	9/2445	21/13999	0.428571
GO:0050901	BP	leukocyte tethering or rolling	4	5	9	21	0.00581999	0.143999	PAWR(PAWR);CFD(CFD);LOC125181536(LOC125181536);LOC106048600(LOC106048600)	PTAFR(PTAFR);CCR2(CCR2);SELPLG(SELPLG);LOC106038357(LOC106038357);GCNT1(GCNT1)	9/2445	21/13999	0.428571
GO:0071404	BP	cellular response to low-density lipoprotein particle stimulus	1	8	9	21	0.00581999	0.143999	F3(F3)	CD81(CD81);LOC106040417(LOC106040417);CDH13(CDH13);MMP9(MMP9);ITGB2(ITGB2);CD36(CD36);SYK(SYK);CASR(CASR)	9/2445	21/13999	0.428571
GO:0007200	BP	phospholipase C-activating G protein-coupled receptor signaling pathway	11	19	30	109	0.00584608	0.143999	EDNRA(EDNRA);ADRA2A(ADRA2A);GPR27(GPR27);TGM2(TGM2);RXFP3(RXFP3);GPR17(GPR17);UTS2R(UTS2R);LOC125180832(LOC125180832);LOC125181580(LOC125181580);MC3R(MC3R);DRD1(DRD1)	ACTN2(ACTN2);P2RY8(P2RY8);ESR1(ESR1);ADRA1A(ADRA1A);CYSLTR1(CYSLTR1);TACR1(TACR1);ADRA1D(ADRA1D);P2RY6(P2RY6);GPR65(GPR65);CCKAR(CCKAR);NMUR1(NMUR1);C3AR1(C3AR1);CYSLTR2(CYSLTR2);LOC125181249(LOC125181249);OPRL1(OPRL1);OPRD1(OPRD1);CASR(CASR);LOC106045913(LOC106045913);OPRK1(OPRK1)	30/2445	109/13999	0.275229
GO:0009820	BP	alkaloid metabolic process	2	4	6	11	0.00584773	0.143999	LOC106044189(LOC106044189);LOC106035805(LOC106035805)	LOC106032170(LOC106032170);LOC106032071(LOC106032071);BCHE(BCHE);ACMSD(ACMSD)	6/2445	11/13999	0.545455
GO:0042689	BP	regulation of crystal cell differentiation	4	2	6	11	0.00584773	0.143999	DNAJB4(DNAJB4);LOC125181512(LOC125181512);LOC125179630(LOC125179630);WNT1(WNT1)	DNAJB5(DNAJB5);JAG2(JAG2)	6/2445	11/13999	0.545455
GO:0045953	BP	negative regulation of natural killer cell mediated cytotoxicity	1	5	6	11	0.00584773	0.143999	IGF2(IGF2)	LOC106029343(LOC106029343);LOC106032856(LOC106032856);SH2D1B(SH2D1B);LOC106032855(LOC106032855);TAP2(TAP2)	6/2445	11/13999	0.545455
GO:0061081	BP	positive regulation of myeloid leukocyte cytokine production involved in immune response	1	5	6	11	0.00584773	0.143999	BCL10(BCL10)	CD74(CD74);GPRC5B(GPRC5B);CD36(CD36);SEMA7A(SEMA7A);TLR4(TLR4)	6/2445	11/13999	0.545455
GO:1900225	BP	regulation of NLRP3 inflammasome complex assembly	2	4	6	11	0.00584773	0.143999	LOC125179680(LOC125179680);LOC106039090(LOC106039090)	CD36(CD36);LOC106029457(LOC106029457);EIF2AK2(EIF2AK2);TLR4(TLR4)	6/2445	11/13999	0.545455
GO:2000109	BP	regulation of macrophage apoptotic process	2	4	6	11	0.00584773	0.143999	TCP1(TCP1);IRF7(IRF7)	LOC106041040(LOC106041040);MEF2C(MEF2C);CCR2(CCR2);LOC106038357(LOC106038357)	6/2445	11/13999	0.545455
GO:0099081	CC	supramolecular polymer	52	133	185	895	0.00585828	0.144029	HSPA8(HSPA8);HSPH1(HSPH1);LOC125181361(LOC125181361);TCP1(TCP1);WDR75(WDR75);LOC106036881(LOC106036881);RPL17(RPL17);TUBB4B(TUBB4B);BCL10(BCL10);DPYSL3(DPYSL3);PAWR(PAWR);TPM4(TPM4);COL1A1(COL1A1);PAK1(PAK1);IFFO2(IFFO2);SPON1(SPON1);MFAP2(MFAP2);HAUS8(HAUS8);COL2A1(COL2A1);LOC106036306(LOC106036306);FBF1(FBF1);LOC125179686(LOC125179686);KATNA1(KATNA1);KCNJ8(KCNJ8);TUBGCP3(TUBGCP3);ADORA2A(ADORA2…	ABRA(ABRA);ACTC1(ACTC1);ACTN2(ACTN2);BIN1(BIN1);CASQ2(CASQ2);CLIC5(CLIC5);CSRP3(CSRP3);CUNH10orf71(CUNH10orf71);IGFN1(IGFN1);JPH2(JPH2);KLHL40(KLHL40);KLHL41(KLHL41);LCP1(LCP1);LIMCH1(LIMCH1);LOC106031895(LOC106031895);LOC106047196(LOC106047196);LOC106048016(LOC106048016);LOC125182090(LOC125182090);MAP4(MAP4);MYBPH(MYBPH);MYOM1(MYOM1);OBSCN(OBSCN);PGK1(PGK1);SYNPO2(SYNPO2);SYNPO2L(SYNPO2L);TMOD1(…	185/2445	895/13999	0.206704
GO:0002548	BP	monocyte chemotaxis	4	11	15	44	0.0058725	0.144029	IL6(IL6);RPS19(RPS19);LOC106041918(LOC106041918);LOC106048600(LOC106048600)	LGMN(LGMN);LOC106041040(LOC106041040);LOC106041041(LOC106041041);PDGFB(PDGFB);PLA2G7(PLA2G7);LOC125183261(LOC125183261);LOC106049230(LOC106049230);LOC106041089(LOC106041089);LOC106041492(LOC106041492);CCR2(CCR2);LOC106038357(LOC106038357)	15/2445	44/13999	0.340909
GO:1903039	BP	positive regulation of leukocyte cell-cell adhesion	17	33	50	203	0.00587685	0.144029	HSP90AA1(HSP90AA1);HSPH1(HSPH1);BCL10(BCL10);PAWR(PAWR);PAK1(PAK1);THY1(THY1);CFD(CFD);LOC106049876(LOC106049876);IGF2(IGF2);IL6(IL6);SOCS1(SOCS1);LOC106049853(LOC106049853);HHLA2(HHLA2);LOC106049921(LOC106049921);LOC106048600(LOC106048600);LOC125181276(LOC125181276);LOC106049850(LOC106049850)	TFRC(TFRC);LOC106041040(LOC106041040);CD74(CD74);CD83(CD83);PTPRC(PTPRC);CCR7(CCR7);AP3B1(AP3B1);LOC106049922(LOC106049922);IL2RA(IL2RA);PTAFR(PTAFR);SYK(SYK);LOC106032856(LOC106032856);IL2RG(IL2RG);NCKAP1L(NCKAP1L);CD80(CD80);LOC106049715(LOC106049715);PTPN22(PTPN22);PIK3R6(PIK3R6);IL15(IL15);CD86(CD86);DOCK8(DOCK8);IGF1(IGF1);IKZF1(IKZF1);CD244(CD244);LOC106032855(LOC106032855);EBI3(EBI3);CARD1…	50/2445	203/13999	0.246305
GO:0002683	BP	negative regulation of immune system process	37	59	96	432	0.00594813	0.145546	JUN(JUN);THBS1(THBS1);ZFP36L1(ZFP36L1);HOXA9(HOXA9);MEIS1(MEIS1);PRDM1(PRDM1);BCL10(BCL10);ADRA2A(ADRA2A);LOC125181577(LOC125181577);PAWR(PAWR);THY1(THY1);HOXA5(HOXA5);LOC106049876(LOC106049876);IGF2(IGF2);RPS19(RPS19);MEIS2(MEIS2);LOC125179680(LOC125179680);RAB7B(RAB7B);ZFPM1(ZFPM1);ADORA2A(ADORA2A);LOC125181542(LOC125181542);SERPING1(SERPING1);SOCS1(SOCS1);LOC125181415(LOC125181415);BMP5(BMP5);…	LOC106047130(LOC106047130);CD74(CD74);APOD(APOD);A2M(A2M);UBQLN1(UBQLN1);LOC106047656(LOC106047656);INPP4B(INPP4B);JAG2(JAG2);TGFB3(TGFB3);PTPRC(PTPRC);EZR(EZR);PDE5A(PDE5A);LOC106049922(LOC106049922);PIK3AP1(PIK3AP1);DUSP3(DUSP3);IL2RA(IL2RA);ZNF608(ZNF608);BTK(BTK);NOL6(NOL6);KLF13(KLF13);LOC106029343(LOC106029343);TAFA3(TAFA3);C1QA(C1QA);LOC106032856(LOC106032856);LOC106049230(LOC106049230);PT…	96/2445	432/13999	0.222222
GO:0050679	BP	positive regulation of epithelial cell proliferation	22	24	46	184	0.00600029	0.146591	F3(F3);JUN(JUN);PPP1R16B(PPP1R16B);LAMB1(LAMB1);PLCG1(PLCG1);OSR2(OSR2);TWIST1(TWIST1);FZD7(FZD7);IGF2(IGF2);IL6(IL6);OSR1(OSR1);MST1(MST1);BMP5(BMP5);SFRP1(SFRP1);HYAL1(HYAL1);EPGN(EPGN);LOC125181634(LOC125181634);LOC125181422(LOC125181422);IQGAP3(IQGAP3);FGF2(FGF2);WNT2(WNT2);ESRP1(ESRP1)	LOC106041040(LOC106041040);CDH13(CDH13);TP63(TP63);PDGFB(PDGFB);PROX1(PROX1);LOC106046592(LOC106046592);GLUL(GLUL);ERBB4(ERBB4);LOC106036851(LOC106036851);ESR1(ESR1);LOC106037044(LOC106037044);LOC125183261(LOC125183261);SOX9(SOX9);LOC106041492(LOC106041492);TACR1(TACR1);TBX1(TBX1);IGF1(IGF1);CCR2(CCR2);FGFBP1(FGFBP1);LOC125181249(LOC125181249);KDR(KDR);LOC106038357(LOC106038357);LOC106034733(LOC1…	46/2445	184/13999	0.25
GO:0002761	BP	regulation of myeloid leukocyte differentiation	12	21	33	123	0.0060719	0.148107	FOS(FOS);JUN(JUN);ZFP36L1(ZFP36L1);MED12(MED12);ZFPM1(ZFPM1);CAMK4(CAMK4);SFRP1(SFRP1);IRF7(IRF7);LRRC17(LRRC17);LOC125182796(LOC125182796);LOC106038095(LOC106038095);LOC106035243(LOC106035243)	CSF1R(CSF1R);LOC106041040(LOC106041040);CD74(CD74);INPP4B(INPP4B);EVI2B(EVI2B);LOC106029343(LOC106029343);CASP8(CASP8);C1QA(C1QA);SLC9B2(SLC9B2);LOC106048163(LOC106048163);C1QC(C1QC);TLR4(TLR4);LOC106029475(LOC106029475);TLR3(TLR3);IKZF1(IKZF1);ADIPOQ(ADIPOQ);CCR2(CCR2);TAL1(TAL1);LOC106038357(LOC106038357);LOC106034733(LOC106034733);LOC106040587(LOC106040587)	33/2445	123/13999	0.268293
GO:0051251	BP	positive regulation of lymphocyte activation	16	45	61	257	0.00612739	0.149225	HSP90AA1(HSP90AA1);HSPH1(HSPH1);PRDM1(PRDM1);BCL10(BCL10);PAK1(PAK1);THY1(THY1);LOC106049876(LOC106049876);IGF2(IGF2);IL6(IL6);SOCS1(SOCS1);LOC106049853(LOC106049853);HHLA2(HHLA2);LOC106049921(LOC106049921);LOC106048600(LOC106048600);LOC125181276(LOC125181276);LOC106049850(LOC106049850)	CD81(CD81);TFRC(TFRC);LOC106041040(LOC106041040);CD74(CD74);CD83(CD83);MEF2C(MEF2C);BST1(BST1);PTPRC(PTPRC);CCR7(CCR7);AP3B1(AP3B1);LOC106049922(LOC106049922);IL2RA(IL2RA);BTK(BTK);LOC106029343(LOC106029343);SYK(SYK);LOC106032856(LOC106032856);IL2RG(IL2RG);NCKAP1L(NCKAP1L);CD80(CD80);LOC106049715(LOC106049715);PTPN22(PTPN22);PIK3R6(PIK3R6);TLR4(TLR4);TICAM1(TICAM1);TACR1(TACR1);CD40(CD40);IL15(IL…	61/2445	257/13999	0.237354
GO:0071346	BP	cellular response to interferon-gamma	12	24	36	137	0.00615545	0.149673	HSP90AB1(HSP90AB1);RAB7B(RAB7B);ASL(ASL);PARP9(PARP9);SOCS1(SOCS1);IRF7(IRF7);LOC125181006(LOC125181006);HPX(HPX);SLC26A6(SLC26A6);LOC125181788(LOC125181788);LOC106048600(LOC106048600);LOC125180744(LOC125180744)	NCAM1(NCAM1);LOC106041040(LOC106041040);LOC106041041(LOC106041041);EPRS1(EPRS1);CD58(CD58);HCK(HCK);CAMK2A(CAMK2A);LOC106049922(LOC106049922);PTAFR(PTAFR);IFI30(IFI30);LOC125183261(LOC125183261);LOC106029457(LOC106029457);LOC106030345(LOC106030345);LOC106041089(LOC106041089);STX11(STX11);LOC106041492(LOC106041492);LOC106041090(LOC106041090);TLR4(TLR4);LOC106030346(LOC106030346);TLR3(TLR3);LOC1251…	36/2445	137/13999	0.262774
GO:1901606	BP	alpha-amino acid catabolic process	9	18	27	96	0.00633628	0.153829	QDPR(QDPR);AFMID(AFMID);LOC106039669(LOC106039669);SCLY(SCLY);GCDH(GCDH);AMT(AMT);GSTZ1(GSTZ1);GLDC(GLDC);THNSL2(THNSL2)	CARNS1(CARNS1);ACAT1(ACAT1);MAT1A(MAT1A);LOC106038129(LOC106038129);GLUL(GLUL);RIDA(RIDA);LOC106037044(LOC106037044);ACAD8(ACAD8);MCCC1(MCCC1);SHMT1(SHMT1);ASPA(ASPA);LOC125182841(LOC125182841);KYAT1(KYAT1);KMO(KMO);PIPOX(PIPOX);PAH(PAH);ACMSD(ACMSD);NOS1(NOS1)	27/2445	96/13999	0.28125
GO:1902495	CC	transmembrane transporter complex	30	49	79	347	0.00637933	0.15443	ANXA2(ANXA2);CYTB(CYTB);HSPA2(HSPA2);KCNE4(KCNE4);ND3(ND3);OLFM2(OLFM2);CACNA1G(CACNA1G);ABCB6(ABCB6);KCNJ8(KCNJ8);KCNG3(KCNG3);LOC125181793(LOC125181793);SCN4B(SCN4B);DPP10(DPP10);GABRG1(GABRG1);ANO2(ANO2);SLC26A6(SLC26A6);LOC106029948(LOC106029948);LRRC52(LRRC52);CACNB3(CACNB3);TRPC4(TRPC4);CACNA1B(CACNA1B);GRIN2B(GRIN2B);GRIA4(GRIA4);DPP6(DPP6);LOC106046278(LOC106046278);CFTR(CFTR);KCNH8(KCNH8…	ATP1A1(ATP1A1);CASQ2(CASQ2);CLIC5(CLIC5);COX1(COX1);LOC125182090(LOC125182090);PLN(PLN);LOC106029333(LOC106029333);LOC106029545(LOC106029545);CACNA1S(CACNA1S);CACNG1(CACNG1);AKAP6(AKAP6);GABRA3(GABRA3);CHRNA1(CHRNA1);CHRNG(CHRNG);KCNJ2(KCNJ2);NDUFA9(NDUFA9);NDUFB8(NDUFB8);KCNJ11(KCNJ11);KCNH2(KCNH2);LOC106036851(LOC106036851);SCN4A(SCN4A);CACNA1H(CACNA1H);CACNA2D3(CACNA2D3);GRIA1(GRIA1);CLIC2(CLI…	79/2445	347/13999	0.227666
GO:0045859	BP	regulation of protein kinase activity	73	91	164	786	0.00639752	0.15443	CCN1(CCN1);DUSP1(DUSP1);DUSP16(DUSP16);DUSP7(DUSP7);FOSL2(FOSL2);HSP90AA1(HSP90AA1);HSP90AB1(HSP90AB1);HSPH1(HSPH1);RGS3(RGS3);SPRED1(SPRED1);THBS1(THBS1);LOC106045781(LOC106045781);RGS4(RGS4);IBTK(IBTK);RGCC(RGCC);ADRA2A(ADRA2A);WNT11(WNT11);EPHB2(EPHB2);RPLP1(RPLP1);ZFYVE28(ZFYVE28);PAK1(PAK1);THY1(THY1);ARHGAP8(ARHGAP8);CFD(CFD);LOC106049744(LOC106049744);IGF2(IGF2);FAM20A(FAM20A);IL6(IL6);LLG…	ACSL1(ACSL1);CD81(CD81);CSF1R(CSF1R);SYNPO2(SYNPO2);TPX2(TPX2);YWHAG(YWHAG);LOC106041040(LOC106041040);PPM1E(PPM1E);LOC125179668(LOC125179668);CD74(CD74);PIK3R5(PIK3R5);GPRC5B(GPRC5B);KIDINS220(KIDINS220);TNFSF15(TNFSF15);MEF2C(MEF2C);LOC106047656(LOC106047656);AKAP6(AKAP6);COPS8(COPS8);CEP85(CEP85);DAG1(DAG1);TGFB3(TGFB3);PTPRC(PTPRC);PDGFB(PDGFB);WARS1(WARS1);MAP3K7CL(MAP3K7CL);FGD4(FGD4);PROX1…	164/2445	786/13999	0.208651
GO:0030312	CC	external encapsulating structure	45	32	77	337	0.00639775	0.15443	ANXA2(ANXA2);CCN1(CCN1);CCN2(CCN2);F3(F3);HSP90AA1(HSP90AA1);MDK(MDK);P3H3(P3H3);THBS1(THBS1);LOC106036881(LOC106036881);LAMB1(LAMB1);TGFBI(TGFBI);NID2(NID2);SOD3(SOD3);RARRES1(RARRES1);WNT11(WNT11);COL1A1(COL1A1);NTN1(NTN1);SPON1(SPON1);LLGL1(LLGL1);ADAMTS9(ADAMTS9);WIF1(WIF1);COL6A6(COL6A6);MFAP2(MFAP2);TNFRSF11B(TNFRSF11B);TGM2(TGM2);LOC106049157(LOC106049157);LOC106045795(LOC106045795);TINAGL…	SPP1(SPP1);LOC106040417(LOC106040417);TLN1(TLN1);LOC106047656(LOC106047656);MMP9(MMP9);CD151(CD151);DAG1(DAG1);NAV2(NAV2);TGFB3(TGFB3);ITGB2(ITGB2);FREM2(FREM2);NPNT(NPNT);MAMDC2(MAMDC2);LOC106034120(LOC106034120);LOC125182839(LOC125182839);LOC106036506(LOC106036506);COL19A1(COL19A1);COLQ(COLQ);ADAMTSL5(ADAMTSL5);TENM2(TENM2);CHAD(CHAD);LAD1(LAD1);IGF1(IGF1);LOC106039162(LOC106039162);TGM4(TGM4);…	77/2445	337/13999	0.228487
GO:0031032	BP	actomyosin structure organization	20	52	72	312	0.00640094	0.15443	CCN2(CCN2);HDAC2(HDAC2);NACA(NACA);RGCC(RGCC);WNT11(WNT11);WASF3(WASF3);EPB41L2(EPB41L2);ARAP1(ARAP1);PAK1(PAK1);ARHGAP8(ARHGAP8);LOC106036316(LOC106036316);LOC106049157(LOC106049157);LOC106036306(LOC106036306);POMT2(POMT2);KATNA1(KATNA1);SFRP1(SFRP1);LOC125181536(LOC125181536);LOC106042950(LOC106042950);NUAK2(NUAK2);SGCZ(SGCZ)	ACTC1(ACTC1);ACTN2(ACTN2);BVES(BVES);CASQ2(CASQ2);CSRP3(CSRP3);KLHL41(KLHL41);LIMCH1(LIMCH1);LOC125182090(LOC125182090);MYBPH(MYBPH);MYOM1(MYOM1);OBSCN(OBSCN);TMOD1(TMOD1);LDB3(LDB3);MYPN(MYPN);ANKRD1(ANKRD1);SGCD(SGCD);PPM1E(PPM1E);MYBPC1(MYBPC1);SGCG(SGCG);LMOD3(LMOD3);TLN1(TLN1);MEF2C(MEF2C);MYOM3(MYOM3);FRMD3(FRMD3);SMN1(SMN1);SORBS1(SORBS1);MYOZ1(MYOZ1);DAG1(DAG1);TGFB3(TGFB3);ITGB2(ITGB2);M…	72/2445	312/13999	0.230769
GO:0030193	BP	regulation of blood coagulation	13	9	22	74	0.00648064	0.155626	ANXA2(ANXA2);F3(F3);PROS1(PROS1);THBS1(THBS1);PDPN(PDPN);LOC106029934(LOC106029934);C1QTNF1(C1QTNF1);SERPING1(SERPING1);LOC106048983(LOC106048983);ADAMTS18(ADAMTS18);LOC106035178(LOC106035178);CD34(CD34);F7(F7)	PRKG1(PRKG1);PDGFB(PDGFB);CD36(CD36);LOC106045666(LOC106045666);PLAT(PLAT);SYK(SYK);TLR4(TLR4);LOC125181466(LOC125181466);LOC106049124(LOC106049124)	22/2445	74/13999	0.297297
GO:0060420	BP	regulation of heart growth	11	11	22	74	0.00648064	0.155626	HDAC2(HDAC2);MEIS1(MEIS1);RGS4(RGS4);SAV1(SAV1);TBX2(TBX2);PAK1(PAK1);CCNB1(CCNB1);GATA6(GATA6);FGF2(FGF2);WNT2(WNT2);NRG1(NRG1)	NCAM1(NCAM1);TOMM70(TOMM70);MEF2C(MEF2C);AKAP6(AKAP6);PROX1(PROX1);RUVBL1(RUVBL1);PIN1(PIN1);ERBB4(ERBB4);CAV3(CAV3);IGF1(IGF1);RBP4(RBP4)	22/2445	74/13999	0.297297
GO:1900046	BP	regulation of hemostasis	13	9	22	74	0.00648064	0.155626	ANXA2(ANXA2);F3(F3);PROS1(PROS1);THBS1(THBS1);PDPN(PDPN);LOC106029934(LOC106029934);C1QTNF1(C1QTNF1);SERPING1(SERPING1);LOC106048983(LOC106048983);ADAMTS18(ADAMTS18);LOC106035178(LOC106035178);CD34(CD34);F7(F7)	PRKG1(PRKG1);PDGFB(PDGFB);CD36(CD36);LOC106045666(LOC106045666);PLAT(PLAT);SYK(SYK);TLR4(TLR4);LOC125181466(LOC125181466);LOC106049124(LOC106049124)	22/2445	74/13999	0.297297
GO:2000738	BP	positive regulation of stem cell differentiation	6	4	10	25	0.00663604	0.159111	FOXC1(FOXC1);BMP7(BMP7);LOC125180656(LOC125180656);GATA6(GATA6);SP7(SP7);HOXB4(HOXB4)	SEMA3C(SEMA3C);SOX6(SOX6);SOX9(SOX9);VSIR(VSIR)	10/2445	25/13999	0.4
GO:0002763	BP	positive regulation of myeloid leukocyte differentiation	6	12	18	57	0.00668794	0.160107	FOS(FOS);JUN(JUN);ZFP36L1(ZFP36L1);LOC125182796(LOC125182796);LOC106038095(LOC106038095);LOC106035243(LOC106035243)	CSF1R(CSF1R);LOC106041040(LOC106041040);CD74(CD74);EVI2B(EVI2B);CASP8(CASP8);SLC9B2(SLC9B2);LOC106048163(LOC106048163);LOC106029475(LOC106029475);IKZF1(IKZF1);CCR2(CCR2);LOC106038357(LOC106038357);LOC106040587(LOC106040587)	18/2445	57/13999	0.315789
GO:0032410	BP	negative regulation of transporter activity	9	15	24	83	0.00671921	0.160272	PPIF(PPIF);ADRA2A(ADRA2A);LOC125181577(LOC125181577);EPHB2(EPHB2);TWIST1(TWIST1);OSR1(OSR1);APOA2(APOA2);LOC125180832(LOC125180832);CACNB3(CACNB3)	ACTN2(ACTN2);CASQ2(CASQ2);LOC125182090(LOC125182090);PLN(PLN);LOC106029333(LOC106029333);UBQLN1(UBQLN1);ANK3(ANK3);MMP9(MMP9);CAV3(CAV3);PDE2A(PDE2A);CLIC2(CLIC2);KCNE1(KCNE1);LOC125180867(LOC125180867);IGF1(IGF1);OPRL1(OPRL1)	24/2445	83/13999	0.289157
GO:0044304	CC	main axon	10	14	24	83	0.00671921	0.160272	TNFRSF1B(TNFRSF1B);THY1(THY1);TRIM46(TRIM46);ADORA2A(ADORA2A);LOC125181793(LOC125181793);LOC125181591(LOC125181591);LOC125181459(LOC125181459);LOC106037980(LOC106037980);LOC106029948(LOC106029948);NRG1(NRG1)	BIN1(BIN1);CLDN5(CLDN5);SPTBN1(SPTBN1);C9orf72(C9orf72);ANK3(ANK3);JAG2(JAG2);DAG1(DAG1);KCNJ11(KCNJ11);LOC106035991(LOC106035991);NFASC(NFASC);KCNAB2(KCNAB2);LOC125182784(LOC125182784);CD40(CD40);DBH(DBH)	24/2445	83/13999	0.289157
GO:1903555	BP	regulation of tumor necrosis factor superfamily cytokine production	7	23	30	110	0.00672588	0.160272	HDAC2(HDAC2);THBS1(THBS1);TWIST1(TWIST1);LOC125179680(LOC125179680);LOC125181415(LOC125181415);LOC106039090(LOC106039090);CD34(CD34)	LOC106047130(LOC106047130);LOC106041041(LOC106041041);CARD9(CARD9);CCR7(CCR7);C1QTNF4(C1QTNF4);CD36(CD36);PTAFR(PTAFR);LOC106032856(LOC106032856);LOC106048064(LOC106048064);PTPN22(PTPN22);LOC106042157(LOC106042157);TLR4(TLR4);TICAM1(TICAM1);CD86(CD86);TLR3(TLR3);CD2(CD2);LOC106032855(LOC106032855);ADIPOQ(ADIPOQ);CCR2(CCR2);LOC106038357(LOC106038357);TSPO2(TSPO2);LOC106033102(LOC106033102);NR1H4(N…	30/2445	110/13999	0.272727
GO:0016051	BP	carbohydrate biosynthetic process	11	42	53	219	0.00678967	0.161099	LOC106036117(LOC106036117);WDR5(WDR5);ATF3(ATF3);LOC106049744(LOC106049744);IGF2(IGF2);IL6(IL6);SORD(SORD);MST1(MST1);NHLRC1(NHLRC1);G6PC1(G6PC1);GCK(GCK)	ENO2(ENO2);GPI(GPI);PFKFB3(PFKFB3);PGK1(PGK1);PRKG1(PRKG1);TPI1(TPI1);MDH1(MDH1);UGP2(UGP2);PPP1R3C(PPP1R3C);PGM5(PGM5);FUT8(FUT8);SORBS1(SORBS1);B3GALNT1(B3GALNT1);GYG1(GYG1);PPARA(PPARA);BPGM(BPGM);PDGFB(PDGFB);SLC25A12(SLC25A12);PPP1R3D(PPP1R3D);GBE1(GBE1);NANS(NANS);LOC125181622(LOC125181622);SESN2(SESN2);LOC106035673(LOC106035673);EGF(EGF);C1QTNF12(C1QTNF12);PTAFR(PTAFR);LOC106045370(LOC1060…	53/2445	219/13999	0.242009
GO:1901605	BP	alpha-amino acid metabolic process	22	31	53	219	0.00678967	0.161099	GFPT2(GFPT2);SERINC3(SERINC3);PHGDH(PHGDH);QDPR(QDPR);AFMID(AFMID);SHMT2(SHMT2);LOC106039669(LOC106039669);GAMT(GAMT);SCLY(SCLY);PEMT(PEMT);SPR(SPR);ASL(ASL);GCDH(GCDH);CAD(CAD);PYCR3(PYCR3);AMT(AMT);GSTZ1(GSTZ1);GLDC(GLDC);THNSL2(THNSL2);NMNAT2(NMNAT2);LGSN(LGSN);LOC106035805(LOC106035805)	P4HA2(P4HA2);ADSS1(ADSS1);LOC106042084(LOC106042084);CARNS1(CARNS1);CKMT2(CKMT2);MTHFD1(MTHFD1);NIT2(NIT2);ACAT1(ACAT1);MAT1A(MAT1A);LOC106038129(LOC106038129);GLUL(GLUL);TXNRD1(TXNRD1);LOC106044483(LOC106044483);RIDA(RIDA);LOC106037044(LOC106037044);COMT(COMT);PSAT1(PSAT1);ACAD8(ACAD8);MCCC1(MCCC1);SHMT1(SHMT1);ASPA(ASPA);LOC125182841(LOC125182841);KYAT1(KYAT1);ASS1(ASS1);DGLUCY(DGLUCY);KMO(KMO)…	53/2445	219/13999	0.242009
GO:0045055	BP	regulated exocytosis	41	102	143	677	0.00679332	0.161099	ANXA2(ANXA2);HSP90AA1(HSP90AA1);HSP90AB1(HSP90AB1);HSPA8(HSPA8);LOC106048041(LOC106048041);LOC106048089(LOC106048089);LOC106048536(LOC106048536);PROS1(PROS1);THBS1(THBS1);TNFRSF1B(TNFRSF1B);LOC125181676(LOC125181676);ABCC4(ABCC4);RAB31(RAB31);TUBB4B(TUBB4B);ADRA2A(ADRA2A);CFD(CFD);IGF2(IGF2);LLGL1(LLGL1);FGL2(FGL2);LOC106049821(LOC106049821);CACNA1G(CACNA1G);LOC106036306(LOC106036306);RAP2B(RAP2B…	ACTN2(ACTN2);AMPD3(AMPD3);CTSD(CTSD);ENDOD1(ENDOD1);GPI(GPI);LOC106030828(LOC106030828);LOC106038270(LOC106038270);LOC106047130(LOC106047130);SCAMP1(SCAMP1);ATP6AP2(ATP6AP2);ACTR10(ACTR10);PKM(PKM);A2M(A2M);IMPDH2(IMPDH2);TOM1(TOM1);TLN1(TLN1);PLEKHO2(PLEKHO2);SCG3(SCG3);GYG1(GYG1);CD58(CD58);CTSA(CTSA);PDXK(PDXK);BST1(BST1);MMP9(MMP9);CTSS(CTSS);TGFB3(TGFB3);ITGB2(ITGB2);PTPRC(PTPRC);MICAL1(MICA…	143/2445	677/13999	0.211226
GO:0090257	BP	regulation of muscle system process	12	52	64	273	0.00680218	0.161099	CCN2(CCN2);HSP90AA1(HSP90AA1);TNFRSF1B(TNFRSF1B);RGS4(RGS4);ADRA2A(ADRA2A);PAWR(PAWR);PAK1(PAK1);SPHK1(SPHK1);LOC125181542(LOC125181542);PTGS1(PTGS1);LOC125181006(LOC125181006);ADRA2B(ADRA2B)	ATP1A1(ATP1A1);BIN1(BIN1);CASQ2(CASQ2);LOC125182090(LOC125182090);MYBPH(MYBPH);PLN(PLN);PRKG1(PRKG1);TNNI2(TNNI2);LOC106036876(LOC106036876);TOMM70(TOMM70);CPE(CPE);LOC125179668(LOC125179668);LOC106029333(LOC106029333);SRL(SRL);AKAP1(AKAP1);LOC106029545(LOC106029545);MEF2C(MEF2C);MYOG(MYOG);AKAP6(AKAP6);DAG1(DAG1);ITGB2(ITGB2);KCNJ2(KCNJ2);NPNT(NPNT);CMYA5(CMYA5);CTNNA3(CTNNA3);LOC106030392(LOC10…	64/2445	273/13999	0.234432
GO:0034612	BP	response to tumor necrosis factor	20	34	54	224	0.0068741	0.162203	THBS1(THBS1);TNFRSF1B(TNFRSF1B);ZFP36L1(ZFP36L1);LOC106029463(LOC106029463);COL1A1(COL1A1);LOC106049744(LOC106049744);IL6(IL6);TNFRSF11B(TNFRSF11B);SPHK1(SPHK1);LOC106041918(LOC106041918);COL2A1(COL2A1);ASL(ASL);LOC125181415(LOC125181415);SFRP1(SFRP1);HYAL1(HYAL1);HYAL3(HYAL3);LOC106048600(LOC106048600);APOB(APOB);ST18(ST18);LOC106035243(LOC106035243)	LOC106041040(LOC106041040);ANKRD1(ANKRD1);NUB1(NUB1);LOC106041041(LOC106041041);BIRC2(BIRC2);TNFSF15(TNFSF15);CD58(CD58);MYOG(MYOG);MMP9(MMP9);NPNT(NPNT);KCNJ11(KCNJ11);CASP8(CASP8);TRIM32(TRIM32);SYK(SYK);LOC106035991(LOC106035991);LOC125183261(LOC125183261);PTK2B(PTK2B);LOC106029457(LOC106029457);LOC106045778(LOC106045778);LOC106041089(LOC106041089);LOC106041492(LOC106041492);LOC106041090(LOC10…	54/2445	224/13999	0.241071
GO:0045580	BP	regulation of T cell differentiation	11	28	39	152	0.00688876	0.162203	HSP90AA1(HSP90AA1);PRDM1(PRDM1);LOC106049876(LOC106049876);IL6(IL6);CAMK4(CAMK4);LOC125181542(LOC125181542);LOC106043174(LOC106043174);SOCS1(SOCS1);LOC106049853(LOC106049853);LOC125181276(LOC125181276);LOC106049850(LOC106049850)	CD74(CD74);CD83(CD83);PTPRC(PTPRC);SOX13(SOX13);CCR7(CCR7);AP3B1(AP3B1);LOC106049922(LOC106049922);DROSHA(DROSHA);IL2RA(IL2RA);ZNF608(ZNF608);SYK(SYK);IL2RG(IL2RG);NCKAP1L(NCKAP1L);CD80(CD80);LOC106049715(LOC106049715);PIK3R6(PIK3R6);IL15(IL15);CD86(CD86);SLC46A2(SLC46A2);CD2(CD2);IKZF1(IKZF1);CARD11(CARD11);LOC106030637(LOC106030637);CCR2(CCR2);TESPA1(TESPA1);TNFRSF18(TNFRSF18);LOC106038357(LOC1…	39/2445	152/13999	0.256579
GO:0051155	BP	positive regulation of striated muscle cell differentiation	8	13	21	70	0.00689066	0.162203	SHOX2(SHOX2);LOC106049157(LOC106049157);MYF5(MYF5);GDF15(GDF15);LOC106043174(LOC106043174);ADGRB1(ADGRB1);NEK5(NEK5);NRG1(NRG1)	CSRP3(CSRP3);LMOD3(LMOD3);HOPX(HOPX);MEF2C(MEF2C);MYOG(MYOG);AKAP6(AKAP6);ITGB2(ITGB2);PROX1(PROX1);PIN1(PIN1);CAV3(CAV3);TRIM32(TRIM32);TBX1(TBX1);IGF1(IGF1)	21/2445	70/13999	0.3
GO:0070509	BP	calcium ion import	8	13	21	70	0.00689066	0.162203	ANXA2(ANXA2);LOC125184029(LOC125184029);PAWR(PAWR);CACNA1G(CACNA1G);GCK(GCK);CDK5(CDK5);TRPC4(TRPC4);CACNA1B(CACNA1B)	PLN(PLN);LOC106029545(LOC106029545);LOC106047656(LOC106047656);PDGFB(PDGFB);EGF(EGF);CAV3(CAV3);CACNA1H(CACNA1H);LOC106045778(LOC106045778);CXCR4(CXCR4);ATP2A3(ATP2A3);ACE(ACE);LOC106049815(LOC106049815);CASR(CASR)	21/2445	70/13999	0.3
GO:0007015	BP	actin filament organization	35	67	102	465	0.00694646	0.163268	CCN2(CCN2);LOC125181361(LOC125181361);MICALL2(MICALL2);RGS4(RGS4);RGCC(RGCC);FZD1(FZD1);DPYSL3(DPYSL3);WNT11(WNT11);WASF3(WASF3);PAWR(PAWR);TPM4(TPM4);ARAP1(ARAP1);PAK1(PAK1);FZD7(FZD7);ARHGAP8(ARHGAP8);LOC106049744(LOC106049744);LOC106036316(LOC106036316);LOC106049157(LOC106049157);RFLNA(RFLNA);LOC125181833(LOC125181833);SSH3(SSH3);LOC125181653(LOC125181653);CSF3(CSF3);SFRP1(SFRP1);LOC125181778(…	ACTC1(ACTC1);ACTN2(ACTN2);BIN1(BIN1);LCP1(LCP1);LIMCH1(LIMCH1);MYBPH(MYBPH);MYOM1(MYOM1);SYNPO2(SYNPO2);SYNPO2L(SYNPO2L);TMOD1(TMOD1);PPM1E(PPM1E);MYBPC1(MYBPC1);TTC17(TTC17);COBL(COBL);LMOD3(LMOD3);CCDC88C(CCDC88C);AKAP1(AKAP1);SPTBN1(SPTBN1);CAP2(CAP2);MYOM3(MYOM3);C9orf72(C9orf72);SMN1(SMN1);SORBS1(SORBS1);RASA1(RASA1);NAV2(NAV2);TGFB3(TGFB3);ITGB2(ITGB2);MICAL1(MICAL1);PROX1(PROX1);MYOM2(MYOM…	102/2445	465/13999	0.219355
GO:0034113	BP	heterotypic cell-cell adhesion	4	13	17	53	0.00696985	0.163322	THY1(THY1);BMP7(BMP7);LOC106032520(LOC106032520);LOC106049853(LOC106049853)	CD58(CD58);ITGB2(ITGB2);PTPRC(PTPRC);CTNNA3(CTNNA3);LOC106035991(LOC106035991);NFASC(NFASC);LOC106049715(LOC106049715);LOC125180995(LOC125180995);TENM2(TENM2);LOC106029475(LOC106029475);CD2(CD2);DSG2(DSG2);ADIPOQ(ADIPOQ)	17/2445	53/13999	0.320755
[truncated: 14,278 more rows]
