# Supplementary material for: Overexpression of IGF2 Alters the Transcriptional Profile of Goose Skeletal Muscle Satellite Cells
Source: Biomolecules. 2026 Apr 10;16(4):565. doi: 10.3390/biom16040565 (PMC13113144; doi:10.3390/biom16040565)
Supplement: Supplementary file 1 [file biomolecules-16-00565-s001.zip › Table S4.xls]

Table S4. KEGG pathway analysis of DEGs
PathwayID	Pathway	level1	level2	Up	Down	DEG	Total	Pvalue	adjustPvalue	Up_gene	Down_gene	URL	GeneRatio	BgRatio	RichFactor
map04060	Cytokine-cytokine receptor interaction	Environmental Information Processing	Signaling molecules and interaction	21	42	63	205	7.26E-06	0.00111015	TNFRSF1B(TNFRSF1B|K05141);LOC106041042(LOC106041042|K12964);IL6(IL6|K05405);TNFRSF11B(TNFRSF11B|K05148);LOC106041918(LOC106041918|K10030);IL20RA(IL20RA|K05136);BMP7(BMP7|K16621);GDF15(GDF15|K05504);LOC106046046(LOC106046046|K05073);LOC125180955(LOC125180955|K02583);CSF3(CSF3|K05423);BMP5(BMP5|K04663);NGF(NGF|K02582);LOC106045491(LOC106045491|K05439);LOC106041915(LOC106041915|K10030);LOC125181299(…	CSF1R(CSF1R|K05090);LOC106041040(LOC106041040|K12499);LOC106041041(LOC106041041|K12964);TNFSF15(TNFSF15|K05478);LOC106041632(LOC106041632|K04387);TGFB3(TGFB3|K13377);CCR7(CCR7|K04182);IL2RA(IL2RA|K05068);LOC106041919(LOC106041919|K10030);FASLG(FASLG|K04389);LOC125183261(LOC125183261|K12499);IL2RG(IL2RG|K05070);LOC106049715(LOC106049715|K04519);LOC125180135(LOC125180135|K05415);LOC125180995(LOC125…	http://www.kegg.jp/kegg-bin/show_pathway?map=map04060&multi_query=K05141+%23FFFFFF,red%0d%0aK05405+%23FFFFFF,red%0d%0aK05148+%23FFFFFF,red%0d%0aK05136+%23FFFFFF,red%0d%0aK16621+%23FFFFFF,red%0d%0aK05504+%23FFFFFF,red%0d%0aK05073+%23FFFFFF,red%0d%0aK02583+%23FFFFFF,red%0d%0aK05423+%23FFFFFF,red%0d%0aK04663+%23FFFFFF,red%0d%0aK02582+%23FFFFFF,red%0d%0aK05439+%23FFFFFF,red%0d%0aK04183+%23FFFFFF,red%…	63/916	205/5008	0.307317
map04620	Toll-like receptor signaling pathway	Organismal Systems	Immune system	9	22	31	88	0.000105294	0.00805496	FOS(FOS|K04379);JUN(JUN|K04448);LOC106041042(LOC106041042|K12964);IL6(IL6|K05405);LOC106041918(LOC106041918|K10030);LOC125179680(LOC125179680|K05398);LOC106039090(LOC106039090|K05398);IRF7(IRF7|K09447);LOC106041915(LOC106041915|K10030)	SPP1(SPP1|K06250);LOC106041040(LOC106041040|K12499);LOC106041041(LOC106041041|K12964);PIK3R5(PIK3R5|K02649);LOC106041919(LOC106041919|K10030);CASP8(CASP8|K04398);LOC125183261(LOC125183261|K12499);CD80(CD80|K05412);LOC106049715(LOC106049715|K04519);LOC125180135(LOC125180135|K05415);LOC106045178(LOC106045178|K05415);LOC106041089(LOC106041089|K05408);LOC106041492(LOC106041492|K12499);TLR4(TLR4|K1016…	http://www.kegg.jp/kegg-bin/show_pathway?map=map04620&multi_query=K04379+%23FFFFFF,red%0d%0aK04448+%23FFFFFF,red%0d%0aK05405+%23FFFFFF,red%0d%0aK05398+%23FFFFFF,red%0d%0aK09447+%23FFFFFF,red%0d%0aK06250+%23FFFFFF,green%0d%0aK12499+%23FFFFFF,green%0d%0aK02649+%23FFFFFF,green%0d%0aK04398+%23FFFFFF,green%0d%0aK05412+%23FFFFFF,green%0d%0aK04519+%23FFFFFF,green%0d%0aK05415+%23FFFFFF,green%0d%0aK05408+…	31/916	88/5008	0.352273
map04514	Cell adhesion molecules	Environmental Information Processing	Signaling molecules and interaction	8	28	36	123	0.00178366	0.0750935	CADM3(CADM3|K06780);NEGR1(NEGR1|K06775);CDH4(CDH4|K06797);CD226(CD226|K06567);LOC106040532(LOC106040532|K07378);CD34(CD34|K06474);LOC106049921(LOC106049921|K06752);LOC106043422(LOC106043422|K06087)	CLDN5(CLDN5|K06087);NCAM1(NCAM1|K06491);CD58(CD58|K06492);ITGB2(ITGB2|K06464);PTPRC(PTPRC|K06478);LOC106046592(LOC106046592|K06796);NRXN3(NRXN3|K07377);LOC106049922(LOC106049922|K06752);CDH15(CDH15|K06809);NFASC(NFASC|K06757);F11R(F11R|K06089);CD80(CD80|K05412);SIGLEC1(SIGLEC1|K06548);CDH1(CDH1|K05689);LOC125182784(LOC125182784|K06087);CD40(CD40|K03160);CD86(CD86|K05413);CD2(CD2|K06449);LRRC4C(LR…	http://www.kegg.jp/kegg-bin/show_pathway?map=map04514&multi_query=K06780+%23FFFFFF,red%0d%0aK06775+%23FFFFFF,red%0d%0aK06797+%23FFFFFF,red%0d%0aK06567+%23FFFFFF,red%0d%0aK07378+%23FFFFFF,red%0d%0aK06474+%23FFFFFF,red%0d%0aK06491+%23FFFFFF,green%0d%0aK06492+%23FFFFFF,green%0d%0aK06464+%23FFFFFF,green%0d%0aK06478+%23FFFFFF,green%0d%0aK06796+%23FFFFFF,green%0d%0aK07377+%23FFFFFF,green%0d%0aK06809+%2…	36/916	123/5008	0.292683
map03010	Ribosome	Genetic Information Processing	Translation	31	3	34	115	0.00196323	0.0750935	RPL18A(RPL18A|K02882);RPL35A(RPL35A|K02917);RPL32(RPL32|K02912);RPS12(RPS12|K02951);RPL26L1(RPL26L1|K02898);RPL17(RPL17|K02880);RPS29(RPS29|K02980);RPL39(RPL39|K02924);RPL24(RPL24|K02896);RPS3(RPS3|K02985);RPS20(RPS20|K02969);RPL13(RPL13|K02873);RPL22L1(RPL22L1|K02891);RPL14(RPL14|K02875);RPLP1(RPLP1|K02942);RPL36(RPL36|K02920);RPLP2(RPLP2|K02943);RPL29(RPL29|K02905);RPS19(RPS19|K02966);UBA52(UBA…	MRPS18A(MRPS18A|K02963);MRPS18C(MRPS18C|K02963);MRPL17(MRPL17|K02879)	http://www.kegg.jp/kegg-bin/show_pathway?map=map03010&multi_query=K02882+%23FFFFFF,red%0d%0aK02917+%23FFFFFF,red%0d%0aK02912+%23FFFFFF,red%0d%0aK02951+%23FFFFFF,red%0d%0aK02898+%23FFFFFF,red%0d%0aK02880+%23FFFFFF,red%0d%0aK02980+%23FFFFFF,red%0d%0aK02924+%23FFFFFF,red%0d%0aK02896+%23FFFFFF,red%0d%0aK02985+%23FFFFFF,red%0d%0aK02969+%23FFFFFF,red%0d%0aK02873+%23FFFFFF,red%0d%0aK02891+%23FFFFFF,red%…	34/916	115/5008	0.295652
map00630	Glyoxylate and dicarboxylate metabolism	Metabolism	Carbohydrate metabolism	7	5	12	29	0.00316867	0.0845016	ACSS1(ACSS1|K01895);AFMID(AFMID|K01432);SHMT2(SHMT2|K00600);HYI(HYI|K01816);AMT(AMT|K00605);GLDC(GLDC|K00281);HAO2(HAO2|K11517)	MDH1(MDH1|K00025);ACAT1(ACAT1|K00626);GLUL(GLUL|K01915);LOC106037044(LOC106037044|K01915);SHMT1(SHMT1|K00600)	http://www.kegg.jp/kegg-bin/show_pathway?map=map00630&multi_query=K01895+%23FFFFFF,red%0d%0aK01432+%23FFFFFF,red%0d%0aK01816+%23FFFFFF,red%0d%0aK00605+%23FFFFFF,red%0d%0aK00281+%23FFFFFF,red%0d%0aK11517+%23FFFFFF,red%0d%0aK00025+%23FFFFFF,green%0d%0aK00626+%23FFFFFF,green%0d%0aK01915+%23FFFFFF,green%0d%0aK00600+%23FFFFFF,purple	12/916	29/5008	0.413793
map04623	Cytosolic DNA-sensing pathway	Organismal Systems	Immune system	4	12	16	44	0.00339023	0.0845016	POLR3F(POLR3F|K03025);LOC106041042(LOC106041042|K12964);IL6(IL6|K05405);IRF7(IRF7|K09447)	LOC106041040(LOC106041040|K12499);LOC106041041(LOC106041041|K12964);LOC125183261(LOC125183261|K12499);LOC106049715(LOC106049715|K04519);POLR3G(POLR3G|K03024);LOC125180135(LOC125180135|K05415);LOC106045178(LOC106045178|K05415);LOC106041492(LOC106041492|K12499);LOC106041090(LOC106041090|K01370);LOC106045177(LOC106045177|K05415);LOC125180136(LOC125180136|K05415);STING1(STING1|K12654)	http://www.kegg.jp/kegg-bin/show_pathway?map=map04623&multi_query=K03025+%23FFFFFF,red%0d%0aK05405+%23FFFFFF,red%0d%0aK09447+%23FFFFFF,red%0d%0aK12499+%23FFFFFF,green%0d%0aK04519+%23FFFFFF,green%0d%0aK03024+%23FFFFFF,green%0d%0aK05415+%23FFFFFF,green%0d%0aK01370+%23FFFFFF,green%0d%0aK12654+%23FFFFFF,green%0d%0aK12964+%23FFFFFF,purple	16/916	44/5008	0.363636
map04621	NOD-like receptor signaling pathway	Organismal Systems	Immune system	10	24	34	120	0.00421655	0.0845016	HSP90AA1(HSP90AA1|K04079);HSP90AB1(HSP90AB1|K04079);JUN(JUN|K04448);LOC125184029(LOC125184029|K04971);IL6(IL6|K05405);MAP1LC3C(MAP1LC3C|K10435);BRCC3(BRCC3|K11864);LOC106041918(LOC106041918|K10030);IRF7(IRF7|K09447);LOC106041915(LOC106041915|K10030)	LOC106041040(LOC106041040|K12499);BIRC2(BIRC2|K16060);LOC106043112(LOC106043112|K08846);CARD9(CARD9|K12794);LOC106038586(LOC106038586|K04725);LOC106041919(LOC106041919|K10030);CASP8(CASP8|K04398);ITPR3(ITPR3|K04960);LOC125183261(LOC125183261|K12499);LOC106049715(LOC106049715|K04519);LOC125180135(LOC125180135|K05415);PLCB2(PLCB2|K05858);PSTPIP1(PSTPIP1|K12804);LOC106045178(LOC106045178|K05415);LOC…	http://www.kegg.jp/kegg-bin/show_pathway?map=map04621&multi_query=K04079+%23FFFFFF,red%0d%0aK04448+%23FFFFFF,red%0d%0aK04971+%23FFFFFF,red%0d%0aK05405+%23FFFFFF,red%0d%0aK10435+%23FFFFFF,red%0d%0aK11864+%23FFFFFF,red%0d%0aK09447+%23FFFFFF,red%0d%0aK12499+%23FFFFFF,green%0d%0aK16060+%23FFFFFF,green%0d%0aK08846+%23FFFFFF,green%0d%0aK12794+%23FFFFFF,green%0d%0aK04725+%23FFFFFF,green%0d%0aK04398+%23F…	34/916	120/5008	0.283333
map00500	Starch and sucrose metabolism	Metabolism	Carbohydrate metabolism	3	9	12	30	0.00441839	0.0845016	LOC106049821(LOC106049821|K12047);G6PC1(G6PC1|K01084);GCK(GCK|K12407)	GPI(GPI|K01810);HK1(HK1|K00844);LOC106048916(LOC106048916|K00844);UGP2(UGP2|K00963);GYG1(GYG1|K00750);GBE1(GBE1|K00700);GANC(GANC|K12317);G6PC2(G6PC2|K01084);GYS2(GYS2|K00693)	http://www.kegg.jp/kegg-bin/show_pathway?map=map00500&multi_query=K12047+%23FFFFFF,red%0d%0aK12407+%23FFFFFF,red%0d%0aK01810+%23FFFFFF,green%0d%0aK00844+%23FFFFFF,green%0d%0aK00963+%23FFFFFF,green%0d%0aK00750+%23FFFFFF,green%0d%0aK00700+%23FFFFFF,green%0d%0aK12317+%23FFFFFF,green%0d%0aK00693+%23FFFFFF,green%0d%0aK01084+%23FFFFFF,purple	12/916	30/5008	0.4
map00010	Glycolysis / Gluconeogenesis	Metabolism	Carbohydrate metabolism	5	13	18	54	0.00568531	0.0966503	ACSS1(ACSS1|K01895);ALDH9A1(ALDH9A1|K00149);G6PC1(G6PC1|K01084);GALM(GALM|K01785);GCK(GCK|K12407)	ENO2(ENO2|K01689);GPI(GPI|K01810);HK1(HK1|K00844);LOC106048916(LOC106048916|K00844);PGK1(PGK1|K00927);TPI1(TPI1|K01803);PKM(PKM|K00873);LDHA(LDHA|K00016);BPGM(BPGM|K01837);LOC125181622(LOC125181622|K10705);LOC106045370(LOC106045370|K03841);LOC106048260(LOC106048260|K00129);G6PC2(G6PC2|K01084)	http://www.kegg.jp/kegg-bin/show_pathway?map=map00010&multi_query=K01895+%23FFFFFF,red%0d%0aK00149+%23FFFFFF,red%0d%0aK01785+%23FFFFFF,red%0d%0aK12407+%23FFFFFF,red%0d%0aK01689+%23FFFFFF,green%0d%0aK01810+%23FFFFFF,green%0d%0aK00844+%23FFFFFF,green%0d%0aK00927+%23FFFFFF,green%0d%0aK01803+%23FFFFFF,green%0d%0aK00873+%23FFFFFF,green%0d%0aK00016+%23FFFFFF,green%0d%0aK01837+%23FFFFFF,green%0d%0aK1070…	18/916	54/5008	0.333333
map00260	Glycine, serine and threonine metabolism	Metabolism	Amino acid metabolism	5	9	14	39	0.00682023	0.104349	PHGDH(PHGDH|K00058);SHMT2(SHMT2|K00600);GAMT(GAMT|K00542);AMT(AMT|K00605);GLDC(GLDC|K00281)	LOC106042084(LOC106042084|K00544);BPGM(BPGM|K01837);DMGDH(DMGDH|K00315);LOC106038129(LOC106038129|K15789);PSAT1(PSAT1|K00831);SHMT1(SHMT1|K00600);LOC106036144(LOC106036144|K01697);LOC125182841(LOC125182841|K01697);PIPOX(PIPOX|K00306)	http://www.kegg.jp/kegg-bin/show_pathway?map=map00260&multi_query=K00058+%23FFFFFF,red%0d%0aK00542+%23FFFFFF,red%0d%0aK00605+%23FFFFFF,red%0d%0aK00281+%23FFFFFF,red%0d%0aK00544+%23FFFFFF,green%0d%0aK01837+%23FFFFFF,green%0d%0aK00315+%23FFFFFF,green%0d%0aK15789+%23FFFFFF,green%0d%0aK00831+%23FFFFFF,green%0d%0aK01697+%23FFFFFF,green%0d%0aK00306+%23FFFFFF,green%0d%0aK00600+%23FFFFFF,purple	14/916	39/5008	0.358974
map05164	Influenza A	Human Diseases	Infectious disease: viral	10	26	36	136	0.0106617	0.148295	ACTG1(ACTG1|K05692);LOC125181512(LOC125181512|K09507);IL6(IL6|K05405);LOC106041918(LOC106041918|K10030);KPNA2(KPNA2|K15043);CCND3(CCND3|K10152);IRF7(IRF7|K09447);KPNA7(KPNA7|K15043);LOC106041915(LOC106041915|K10030);LOC106049921(LOC106049921|K06752)	LOC106041040(LOC106041040|K12499);PIK3R5(PIK3R5|K02649);LOC106030222(LOC106030222|K08738);KPNA1(KPNA1|K15042);LOC106049922(LOC106049922|K06752);BID(BID|K04726);PRKCB(PRKCB|K19662);LOC106041919(LOC106041919|K10030);CASP8(CASP8|K04398);FASLG(FASLG|K04389);LOC125183261(LOC125183261|K12499);LOC106049715(LOC106049715|K04519);LOC125180135(LOC125180135|K05415);EIF2AK2(EIF2AK2|K16195);LOC106045178(LOC106…	http://www.kegg.jp/kegg-bin/show_pathway?map=map05164&multi_query=K05692+%23FFFFFF,red%0d%0aK09507+%23FFFFFF,red%0d%0aK05405+%23FFFFFF,red%0d%0aK15043+%23FFFFFF,red%0d%0aK10152+%23FFFFFF,red%0d%0aK09447+%23FFFFFF,red%0d%0aK12499+%23FFFFFF,green%0d%0aK02649+%23FFFFFF,green%0d%0aK08738+%23FFFFFF,green%0d%0aK15042+%23FFFFFF,green%0d%0aK04726+%23FFFFFF,green%0d%0aK19662+%23FFFFFF,green%0d%0aK04398+%2…	36/916	136/5008	0.264706
map04020	Calcium signaling pathway	Environmental Information Processing	Signal transduction	21	35	56	231	0.0123436	0.157381	PPIF(PPIF|K09565);EDNRA(EDNRA|K04197);PLCG1(PLCG1|K01116);FGF16(FGF16|K04358);SPHK1(SPHK1|K04718);CACNA1G(CACNA1G|K04854);P2RX6(P2RX6|K05221);CAMK4(CAMK4|K05869);ADORA2A(ADORA2A|K04266);LOC106038708(LOC106038708|K02183);NGF(NGF|K02582);LOC106048195(LOC106048195|K05869);LOC125181006(LOC125181006|K04515);FGF6(FGF6|K04358);P2RX3(P2RX3|K05217);FGF2(FGF2|K18497);NTRK3(NTRK3|K05101);CACNA1B(CACNA1B|K04…	P2RX5(P2RX5|K05219);PLN(PLN|K05852);LOC125179668(LOC125179668|K04358);LOC106029545(LOC106029545|K05853);CACNA1S(CACNA1S|K04857);PDGFB(PDGFB|K17386);LOC125181746(LOC125181746|K04961);CAMK2A(CAMK2A|K04515);MYLK4(MYLK4|K00907);PRKCB(PRKCB|K19662);ERBB4(ERBB4|K05085);EGF(EGF|K04357);PTAFR(PTAFR|K04279);CACNA1H(CACNA1H|K04855);ADRA1A(ADRA1A|K04135);ITPR3(ITPR3|K04960);PLCD4(PLCD4|K05857);PTK2B(PTK2B|K…	http://www.kegg.jp/kegg-bin/show_pathway?map=map04020&multi_query=K09565+%23FFFFFF,red%0d%0aK04197+%23FFFFFF,red%0d%0aK01116+%23FFFFFF,red%0d%0aK04718+%23FFFFFF,red%0d%0aK04854+%23FFFFFF,red%0d%0aK05221+%23FFFFFF,red%0d%0aK05869+%23FFFFFF,red%0d%0aK04266+%23FFFFFF,red%0d%0aK02183+%23FFFFFF,red%0d%0aK02582+%23FFFFFF,red%0d%0aK05217+%23FFFFFF,red%0d%0aK18497+%23FFFFFF,red%0d%0aK05101+%23FFFFFF,red%…	56/916	231/5008	0.242424
map00670	One carbon pool by folate	Metabolism	Metabolism of cofactors and vitamins	4	4	8	19	0.0136674	0.160449	ATIC(ATIC|K00602);SHMT2(SHMT2|K00600);EPGN(EPGN|K13403);AMT(AMT|K00605)	ALDH1L2(ALDH1L2|K00289);MTHFD1(MTHFD1|K00288);MTHFD2(MTHFD2|K13403);SHMT1(SHMT1|K00600)	http://www.kegg.jp/kegg-bin/show_pathway?map=map00670&multi_query=K00602+%23FFFFFF,red%0d%0aK00605+%23FFFFFF,red%0d%0aK00289+%23FFFFFF,green%0d%0aK00288+%23FFFFFF,green%0d%0aK00600+%23FFFFFF,purple%0d%0aK13403+%23FFFFFF,purple	8/916	19/5008	0.421053
map04371	Apelin signaling pathway	Environmental Information Processing	Signal transduction	13	20	33	125	0.0146816	0.160449	CCN2(CCN2|K06827);GNAI1(GNAI1|K04630);LOC106039641(LOC106039641|K04546);MAP1LC3C(MAP1LC3C|K10435);SPHK1(SPHK1|K04718);CAMK4(CAMK4|K05869);LOC106038708(LOC106038708|K02183);LOC125179633(LOC125179633|K04500);LOC106048195(LOC106048195|K05869);LOC125180227(LOC125180227|K04501);GNG4(GNG4|K04541);ADCY3(ADCY3|K08043);LOC125181580(LOC125181580|K04634)	SPP1(SPP1|K06250);LOC106036876(LOC106036876|K12749);PRKAA2(PRKAA2|K07198);MEF2C(MEF2C|K04454);JAG2(JAG2|K06052);MTOR(MTOR|K07203);MYL10(MYL10|K10351);MEF2D(MEF2D|K09262);LOC125181746(LOC125181746|K04961);MYLK4(MYLK4|K00907);PLAT(PLAT|K01343);ITPR3(ITPR3|K04960);CDH1(CDH1|K05689);PLCB2(PLCB2|K05858);MYLK2(MYLK2|K00907);MEF2B(MEF2B|K09261);GNGT2(GNGT2|K04549);LOC106045149(LOC106045149|K06827);PRKAG…	http://www.kegg.jp/kegg-bin/show_pathway?map=map04371&multi_query=K04630+%23FFFFFF,red%0d%0aK04546+%23FFFFFF,red%0d%0aK10435+%23FFFFFF,red%0d%0aK04718+%23FFFFFF,red%0d%0aK05869+%23FFFFFF,red%0d%0aK02183+%23FFFFFF,red%0d%0aK04500+%23FFFFFF,red%0d%0aK04501+%23FFFFFF,red%0d%0aK04541+%23FFFFFF,red%0d%0aK08043+%23FFFFFF,red%0d%0aK04634+%23FFFFFF,red%0d%0aK06250+%23FFFFFF,green%0d%0aK12749+%23FFFFFF,gr…	33/916	125/5008	0.264
map00980	Metabolism of xenobiotics by cytochrome P450	Metabolism	Xenobiotics biodegradation and metabolism	4	7	11	31	0.0172986	0.176446	LOC106029463(LOC106029463|K07410);GSTT2B(GSTT2B|K00799);LOC106029739(LOC106029739|K01253);LOC106044189(LOC106044189|K07408)	LOC106030438(LOC106030438|K00799);LOC106030435(LOC106030435|K00799);LOC106036138(LOC106036138|K00079);LOC106048260(LOC106048260|K00129);LOC106031443(LOC106031443|K00799);LOC106034582(LOC106034582|K00699);LOC106043979(LOC106043979|K00699)	http://www.kegg.jp/kegg-bin/show_pathway?map=map00980&multi_query=K07410+%23FFFFFF,red%0d%0aK01253+%23FFFFFF,red%0d%0aK07408+%23FFFFFF,red%0d%0aK00079+%23FFFFFF,green%0d%0aK00129+%23FFFFFF,green%0d%0aK00699+%23FFFFFF,green%0d%0aK00799+%23FFFFFF,purple	11/916	31/5008	0.354839
map00603	Glycosphingolipid biosynthesis - globo and isoglobo series	Metabolism	Glycan biosynthesis and metabolism	0	6	6	14	0.0291722	0.278959	-	B3GALNT1(B3GALNT1|K00719);GBGT1(GBGT1|K00722);SH3BGR(SH3BGR|K03877);A4GALT(A4GALT|K01988);LOC106045430(LOC106045430|K03368);B3GALT5(B3GALT5|K03877)	http://www.kegg.jp/kegg-bin/show_pathway?map=map00603&multi_query=K00719+%23FFFFFF,green%0d%0aK00722+%23FFFFFF,green%0d%0aK03877+%23FFFFFF,green%0d%0aK01988+%23FFFFFF,green%0d%0aK03368+%23FFFFFF,green	6/916	14/5008	0.428571
map00250	Alanine, aspartate and glutamate metabolism	Metabolism	Amino acid metabolism	4	7	11	35	0.0424305	0.359189	GFPT2(GFPT2|K00820);ASL(ASL|K01755);CAD(CAD|K11540);LOC106034162(LOC106034162|K14592)	ADSS1(ADSS1|K01939);NIT2(NIT2|K13566);GLUL(GLUL|K01915);LOC106037044(LOC106037044|K01915);ASPA(ASPA|K01437);ASS1(ASS1|K01940);IL4I1(IL4I1|K03334)	http://www.kegg.jp/kegg-bin/show_pathway?map=map00250&multi_query=K00820+%23FFFFFF,red%0d%0aK01755+%23FFFFFF,red%0d%0aK11540+%23FFFFFF,red%0d%0aK14592+%23FFFFFF,red%0d%0aK01939+%23FFFFFF,green%0d%0aK13566+%23FFFFFF,green%0d%0aK01915+%23FFFFFF,green%0d%0aK01437+%23FFFFFF,green%0d%0aK01940+%23FFFFFF,green%0d%0aK03334+%23FFFFFF,green	11/916	35/5008	0.314286
map03320	PPAR signaling pathway	Organismal Systems	Endocrine system	3	16	19	70	0.0428271	0.359189	ACSL4(ACSL4|K01897);APOA2(APOA2|K08758);LOC125181893(LOC125181893|K17284)	ACSL1(ACSL1|K01897);LOC106040417(LOC106040417|K01059);ANGPTL4(ANGPTL4|K08767);SCD(SCD|K00507);FABP3(FABP3|K08752);SORBS1(SORBS1|K06086);PPARA(PPARA|K07294);CD36(CD36|K06259);LOC106033870(LOC106033870|K10226);CPT1B(CPT1B|K19523);LOC106030041(LOC106030041|K06086);ACOX3(ACOX3|K00232);LOC106049619(LOC106049619|K08746);CPT2(CPT2|K08766);ADIPOQ(ADIPOQ|K07296);ACSL5(ACSL5|K01897)	http://www.kegg.jp/kegg-bin/show_pathway?map=map03320&multi_query=K08758+%23FFFFFF,red%0d%0aK17284+%23FFFFFF,red%0d%0aK01059+%23FFFFFF,green%0d%0aK08767+%23FFFFFF,green%0d%0aK00507+%23FFFFFF,green%0d%0aK08752+%23FFFFFF,green%0d%0aK06086+%23FFFFFF,green%0d%0aK07294+%23FFFFFF,green%0d%0aK06259+%23FFFFFF,green%0d%0aK10226+%23FFFFFF,green%0d%0aK19523+%23FFFFFF,green%0d%0aK00232+%23FFFFFF,green%0d%0aK…	19/916	70/5008	0.271429
map04217	Necroptosis	Cellular Processes	Cell growth and death	5	26	31	126	0.0446052	0.359189	HSP90AA1(HSP90AA1|K04079);HSP90AB1(HSP90AB1|K04079);LOC106045840(LOC106045840|K11251);LOC125181006(LOC125181006|K04515);SPATA2L(SPATA2L|K17595)	BIRC2(BIRC2|K16060);SPATA2(SPATA2|K17595);PPID(PPID|K05864);LOC106038586(LOC106038586|K04725);CAMK2A(CAMK2A|K04515);LOC106032782(LOC106032782|K11251);BID(BID|K04726);GLUL(GLUL|K01915);CASP8(CASP8|K04398);FASLG(FASLG|K04389);LOC106037044(LOC106037044|K01915);LOC106049715(LOC106049715|K04519);LOC125180135(LOC125180135|K05415);MLKL(MLKL|K08849);EIF2AK2(EIF2AK2|K16195);LOC106045178(LOC106045178|K0541…	http://www.kegg.jp/kegg-bin/show_pathway?map=map04217&multi_query=K04079+%23FFFFFF,red%0d%0aK16060+%23FFFFFF,green%0d%0aK05864+%23FFFFFF,green%0d%0aK04725+%23FFFFFF,green%0d%0aK04726+%23FFFFFF,green%0d%0aK01915+%23FFFFFF,green%0d%0aK04398+%23FFFFFF,green%0d%0aK04389+%23FFFFFF,green%0d%0aK04519+%23FFFFFF,green%0d%0aK05415+%23FFFFFF,green%0d%0aK08849+%23FFFFFF,green%0d%0aK16195+%23FFFFFF,green%0d%0…	31/916	126/5008	0.246032
map00052	Galactose metabolism	Metabolism	Carbohydrate metabolism	5	5	10	32	0.0536806	0.410657	LOC106049821(LOC106049821|K12047);GALK1(GALK1|K00849);G6PC1(G6PC1|K01084);GALM(GALM|K01785);GCK(GCK|K12407)	HK1(HK1|K00844);LOC106048916(LOC106048916|K00844);UGP2(UGP2|K00963);GANC(GANC|K12317);G6PC2(G6PC2|K01084)	http://www.kegg.jp/kegg-bin/show_pathway?map=map00052&multi_query=K12047+%23FFFFFF,red%0d%0aK00849+%23FFFFFF,red%0d%0aK01785+%23FFFFFF,red%0d%0aK12407+%23FFFFFF,red%0d%0aK00844+%23FFFFFF,green%0d%0aK00963+%23FFFFFF,green%0d%0aK12317+%23FFFFFF,green%0d%0aK01084+%23FFFFFF,purple	10/916	32/5008	0.3125
map00071	Fatty acid degradation	Metabolism	Lipid metabolism	4	7	11	37	0.0615176	0.434349	ALDH9A1(ALDH9A1|K00149);ACSL4(ACSL4|K01897);GCDH(GCDH|K00252);ECHS1(ECHS1|K07511)	ACSL1(ACSL1|K01897);ACAT1(ACAT1|K00626);ACADSB(ACADSB|K09478);CPT1B(CPT1B|K19523);ACOX3(ACOX3|K00232);CPT2(CPT2|K08766);ACSL5(ACSL5|K01897)	http://www.kegg.jp/kegg-bin/show_pathway?map=map00071&multi_query=K00149+%23FFFFFF,red%0d%0aK00252+%23FFFFFF,red%0d%0aK07511+%23FFFFFF,red%0d%0aK00626+%23FFFFFF,green%0d%0aK09478+%23FFFFFF,green%0d%0aK19523+%23FFFFFF,green%0d%0aK00232+%23FFFFFF,green%0d%0aK08766+%23FFFFFF,green%0d%0aK01897+%23FFFFFF,purple	11/916	37/5008	0.297297
map00520	Amino sugar and nucleotide sugar metabolism	Metabolism	Carbohydrate metabolism	4	9	13	46	0.0640753	0.434349	GFPT2(GFPT2|K00820);GALK1(GALK1|K00849);UAP1L1(UAP1L1|K00972);GCK(GCK|K12407)	GPI(GPI|K01810);HK1(HK1|K00844);LOC106038270(LOC106038270|K00326);LOC106048916(LOC106048916|K00844);UGP2(UGP2|K00963);UXS1(UXS1|K08678);LOC106045865(LOC106045865|K01183);GMDS(GMDS|K01711);NANS(NANS|K05304)	http://www.kegg.jp/kegg-bin/show_pathway?map=map00520&multi_query=K00820+%23FFFFFF,red%0d%0aK00849+%23FFFFFF,red%0d%0aK00972+%23FFFFFF,red%0d%0aK12407+%23FFFFFF,red%0d%0aK01810+%23FFFFFF,green%0d%0aK00844+%23FFFFFF,green%0d%0aK00326+%23FFFFFF,green%0d%0aK00963+%23FFFFFF,green%0d%0aK08678+%23FFFFFF,green%0d%0aK01183+%23FFFFFF,green%0d%0aK01711+%23FFFFFF,green%0d%0aK05304+%23FFFFFF,green	13/916	46/5008	0.282609
map00601	Glycosphingolipid biosynthesis - lacto and neolacto series	Metabolism	Glycan biosynthesis and metabolism	0	9	9	29	0.0681332	0.434349	-	B3GALNT1(B3GALNT1|K00719);SH3BGR(SH3BGR|K03877);A4GALT(A4GALT|K01988);B3GNT4(B3GNT4|K07971);B3GALT2(B3GALT2|K07820);FUT4(FUT4|K07632);FUT7(FUT7|K07635);B3GALT9(B3GALT9|K03766);B3GALT5(B3GALT5|K03877)	http://www.kegg.jp/kegg-bin/show_pathway?map=map00601&multi_query=K00719+%23FFFFFF,green%0d%0aK03877+%23FFFFFF,green%0d%0aK01988+%23FFFFFF,green%0d%0aK07971+%23FFFFFF,green%0d%0aK07820+%23FFFFFF,green%0d%0aK07632+%23FFFFFF,green%0d%0aK07635+%23FFFFFF,green%0d%0aK03766+%23FFFFFF,green	9/916	29/5008	0.310345
map00982	Drug metabolism - cytochrome P450	Metabolism	Xenobiotics biodegradation and metabolism	2	7	9	29	0.0681332	0.434349	GSTT2B(GSTT2B|K00799);LOC106041532(LOC106041532|K00485)	LOC106030438(LOC106030438|K00799);LOC106030435(LOC106030435|K00799);LOC106048260(LOC106048260|K00129);LOC106041548(LOC106041548|K00485);LOC106031443(LOC106031443|K00799);LOC106034582(LOC106034582|K00699);LOC106043979(LOC106043979|K00699)	http://www.kegg.jp/kegg-bin/show_pathway?map=map00982&multi_query=K00129+%23FFFFFF,green%0d%0aK00699+%23FFFFFF,green%0d%0aK00799+%23FFFFFF,purple%0d%0aK00485+%23FFFFFF,purple	9/916	29/5008	0.310345
map04145	Phagosome	Cellular Processes	Transport and catabolism	8	22	30	128	0.0821755	0.502914	THBS1(THBS1|K16857);ACTG1(ACTG1|K05692);TUBB4B(TUBB4B|K07375);SEC61B(SEC61B|K09481);RAB7B(RAB7B|K07898);DYNC2H1(DYNC2H1|K10414);LOC106043858(LOC106043858|K07375);LOC106049921(LOC106049921|K06752)	TFRC(TFRC|K06503);CANX(CANX|K08054);ATP6AP1(ATP6AP1|K03662);ATP6V1C1(ATP6V1C1|K02148);DYNC1I2(DYNC1I2|K10415);ATP6V1A(ATP6V1A|K02145);CTSS(CTSS|K01368);ITGB2(ITGB2|K06464);CD36(CD36|K06259);LOC106049922(LOC106049922|K06752);LOC125183762(LOC125183762|K07374);NCF1(NCF1|K08011);LOC106030345(LOC106030345|K06560);TLR4(TLR4|K10160);LOC106030346(LOC106030346|K06560);CALR3(CALR3|K08057);LOC106030344(LOC1…	http://www.kegg.jp/kegg-bin/show_pathway?map=map04145&multi_query=K16857+%23FFFFFF,red%0d%0aK05692+%23FFFFFF,red%0d%0aK07375+%23FFFFFF,red%0d%0aK09481+%23FFFFFF,red%0d%0aK07898+%23FFFFFF,red%0d%0aK10414+%23FFFFFF,red%0d%0aK06503+%23FFFFFF,green%0d%0aK08054+%23FFFFFF,green%0d%0aK03662+%23FFFFFF,green%0d%0aK02148+%23FFFFFF,green%0d%0aK10415+%23FFFFFF,green%0d%0aK02145+%23FFFFFF,green%0d%0aK01368+%2…	30/916	128/5008	0.234375
map04260	Cardiac muscle contraction	Organismal Systems	Circulatory system	6	12	18	72	0.0950087	0.547385	CYTB(CYTB|K00412);LOC125181361(LOC125181361|K09290);COX2(COX2|K02261);TPM4(TPM4|K10373);CACNB3(CACNB3|K04864);CACNG2(CACNG2|K04867)	ACTC1(ACTC1|K12314);ATP1A1(ATP1A1|K01539);COX1(COX1|K02256);LOC106036876(LOC106036876|K12749);LOC106029333(LOC106029333|K01539);LOC106029545(LOC106029545|K05853);CACNA1S(CACNA1S|K04857);CACNG1(CACNG1|K04866);MYL10(MYL10|K10351);CACNA2D3(CACNA2D3|K04860);ATP2A3(ATP2A3|K05853);CACNG5(CACNG5|K04870)	http://www.kegg.jp/kegg-bin/show_pathway?map=map04260&multi_query=K00412+%23FFFFFF,red%0d%0aK09290+%23FFFFFF,red%0d%0aK02261+%23FFFFFF,red%0d%0aK10373+%23FFFFFF,red%0d%0aK04864+%23FFFFFF,red%0d%0aK04867+%23FFFFFF,red%0d%0aK12314+%23FFFFFF,green%0d%0aK01539+%23FFFFFF,green%0d%0aK02256+%23FFFFFF,green%0d%0aK12749+%23FFFFFF,green%0d%0aK05853+%23FFFFFF,green%0d%0aK04857+%23FFFFFF,green%0d%0aK04866+%2…	18/916	72/5008	0.25
map04261	Adrenergic signaling in cardiomyocytes	Organismal Systems	Circulatory system	10	20	30	130	0.0965974	0.547385	LOC125181361(LOC125181361|K09290);GNAI1(GNAI1|K04630);TPM4(TPM4|K10373);LOC106038708(LOC106038708|K02183);SCN4B(SCN4B|K04848);LOC125181006(LOC125181006|K04515);CACNB3(CACNB3|K04864);CACNG2(CACNG2|K04867);ADCY3(ADCY3|K08043);LOC125181580(LOC125181580|K04634)	ACTC1(ACTC1|K12314);ATP1A1(ATP1A1|K01539);PLN(PLN|K05852);LOC106036876(LOC106036876|K12749);LOC106029333(LOC106029333|K01539);LOC106029545(LOC106029545|K05853);CACNA1S(CACNA1S|K04857);CACNG1(CACNG1|K04866);MYL10(MYL10|K10351);CAMK2A(CAMK2A|K04515);LOC106036851(LOC106036851|K04838);ADRA1A(ADRA1A|K04135);CACNA2D3(CACNA2D3|K04860);PLCB2(PLCB2|K05858);KCNE1(KCNE1|K04894);ADRA1D(ADRA1D|K04137);ATP2A3(…	http://www.kegg.jp/kegg-bin/show_pathway?map=map04261&multi_query=K09290+%23FFFFFF,red%0d%0aK04630+%23FFFFFF,red%0d%0aK10373+%23FFFFFF,red%0d%0aK02183+%23FFFFFF,red%0d%0aK04848+%23FFFFFF,red%0d%0aK04864+%23FFFFFF,red%0d%0aK04867+%23FFFFFF,red%0d%0aK08043+%23FFFFFF,red%0d%0aK04634+%23FFFFFF,red%0d%0aK12314+%23FFFFFF,green%0d%0aK01539+%23FFFFFF,green%0d%0aK05852+%23FFFFFF,green%0d%0aK12749+%23FFFFF…	30/916	130/5008	0.230769
map00140	Steroid hormone biosynthesis	Metabolism	Lipid metabolism	4	6	10	36	0.10701	0.584736	LOC106029463(LOC106029463|K07410);LOC106046522(LOC106046522|K01015);LOC106044189(LOC106044189|K07408);LOC125180744(LOC125180744|K00497)	LOC106032170(LOC106032170|K07424);LOC106032071(LOC106032071|K07424);AKR1D1(AKR1D1|K00251);COMT(COMT|K00545);LOC106034582(LOC106034582|K00699);LOC106043979(LOC106043979|K00699)	http://www.kegg.jp/kegg-bin/show_pathway?map=map00140&multi_query=K07410+%23FFFFFF,red%0d%0aK01015+%23FFFFFF,red%0d%0aK07408+%23FFFFFF,red%0d%0aK00497+%23FFFFFF,red%0d%0aK07424+%23FFFFFF,green%0d%0aK00251+%23FFFFFF,green%0d%0aK00545+%23FFFFFF,green%0d%0aK00699+%23FFFFFF,green	10/916	36/5008	0.277778
map04920	Adipocytokine signaling pathway	Organismal Systems	Endocrine system	4	12	16	65	0.123539	0.641922	TNFRSF1B(TNFRSF1B|K05141);ACSL4(ACSL4|K01897);G6PC1(G6PC1|K01084);NPY(NPY|K05232)	ACSL1(ACSL1|K01897);PRKAA2(PRKAA2|K07198);MTOR(MTOR|K07203);PPARA(PPARA|K07294);CD36(CD36|K06259);CPT1B(CPT1B|K19523);CAMKK1(CAMKK1|K07359);TRADD(TRADD|K03171);G6PC2(G6PC2|K01084);ADIPOQ(ADIPOQ|K07296);PRKAG3(PRKAG3|K07200);ACSL5(ACSL5|K01897)	http://www.kegg.jp/kegg-bin/show_pathway?map=map04920&multi_query=K05141+%23FFFFFF,red%0d%0aK05232+%23FFFFFF,red%0d%0aK07198+%23FFFFFF,green%0d%0aK07203+%23FFFFFF,green%0d%0aK07294+%23FFFFFF,green%0d%0aK06259+%23FFFFFF,green%0d%0aK19523+%23FFFFFF,green%0d%0aK07359+%23FFFFFF,green%0d%0aK03171+%23FFFFFF,green%0d%0aK07296+%23FFFFFF,green%0d%0aK07200+%23FFFFFF,green%0d%0aK01897+%23FFFFFF,purple%0d%0a…	16/916	65/5008	0.246154
map00590	Arachidonic acid metabolism	Metabolism	Lipid metabolism	7	6	13	51	0.125867	0.641922	GGT5(GGT5|K18592);PLB1(PLB1|K14621);GPX7(GPX7|K00432);PTGS1(PTGS1|K00509);EPHX2(EPHX2|K08726);LOC106040243(LOC106040243|K01047);TBXAS1(TBXAS1|K01832)	LOC106036138(LOC106036138|K00079);GPX2(GPX2|K00432);LOC106032815(LOC106032815|K00807);PLA2G12B(PLA2G12B|K01047);LOC106043002(LOC106043002|K16342);LOC106033102(LOC106033102|K07418)	http://www.kegg.jp/kegg-bin/show_pathway?map=map00590&multi_query=K18592+%23FFFFFF,red%0d%0aK14621+%23FFFFFF,red%0d%0aK00509+%23FFFFFF,red%0d%0aK08726+%23FFFFFF,red%0d%0aK01832+%23FFFFFF,red%0d%0aK00079+%23FFFFFF,green%0d%0aK00807+%23FFFFFF,green%0d%0aK16342+%23FFFFFF,green%0d%0aK07418+%23FFFFFF,green%0d%0aK00432+%23FFFFFF,purple%0d%0aK01047+%23FFFFFF,purple	13/916	51/5008	0.254902
map00380	Tryptophan metabolism	Metabolism	Amino acid metabolism	6	5	11	42	0.130853	0.645821	LOC106029463(LOC106029463|K07410);ALDH9A1(ALDH9A1|K00149);AFMID(AFMID|K01432);GCDH(GCDH|K00252);ECHS1(ECHS1|K07511);LOC106044189(LOC106044189|K07408)	ACAT1(ACAT1|K00626);KYAT1(KYAT1|K00816);IL4I1(IL4I1|K03334);KMO(KMO|K00486);ACMSD(ACMSD|K03392)	http://www.kegg.jp/kegg-bin/show_pathway?map=map00380&multi_query=K07410+%23FFFFFF,red%0d%0aK00149+%23FFFFFF,red%0d%0aK01432+%23FFFFFF,red%0d%0aK00252+%23FFFFFF,red%0d%0aK07511+%23FFFFFF,red%0d%0aK07408+%23FFFFFF,red%0d%0aK00626+%23FFFFFF,green%0d%0aK00816+%23FFFFFF,green%0d%0aK03334+%23FFFFFF,green%0d%0aK00486+%23FFFFFF,green%0d%0aK03392+%23FFFFFF,green	11/916	42/5008	0.261905
map00270	Cysteine and methionine metabolism	Metabolism	Amino acid metabolism	1	10	11	44	0.167125	0.75754	PHGDH(PHGDH|K00058)	LOC106042084(LOC106042084|K00544);MDH1(MDH1|K00025);LDHA(LDHA|K00016);MAT1A(MAT1A|K00789);LOC106044483(LOC106044483|K08964);PSAT1(PSAT1|K00831);LOC106036144(LOC106036144|K01697);LOC125182841(LOC125182841|K01697);KYAT1(KYAT1|K00816);IL4I1(IL4I1|K03334)	http://www.kegg.jp/kegg-bin/show_pathway?map=map00270&multi_query=K00058+%23FFFFFF,red%0d%0aK00544+%23FFFFFF,green%0d%0aK00025+%23FFFFFF,green%0d%0aK00016+%23FFFFFF,green%0d%0aK00789+%23FFFFFF,green%0d%0aK08964+%23FFFFFF,green%0d%0aK00831+%23FFFFFF,green%0d%0aK01697+%23FFFFFF,green%0d%0aK00816+%23FFFFFF,green%0d%0aK03334+%23FFFFFF,green	11/916	44/5008	0.25
map04510	Focal adhesion	Cellular Processes	Cellular community - eukaryotes	17	26	43	204	0.16829	0.75754	JUN(JUN|K04448);THBS1(THBS1|K16857);LAMB1(LAMB1|K05636);ACTG1(ACTG1|K05692);COL1A1(COL1A1|K06236);PAK1(PAK1|K04409);COL6A6(COL6A6|K06238);SHC2(SHC2|K17447);COL2A1(COL2A1|K19719);LOC106036306(LOC106036306|K06271);PAK5(PAK5|K05736);CCND3(CCND3|K10152);COL9A2(COL9A2|K08131);LAMB4(LAMB4|K06245);SHC3(SHC3|K17448);COL9A1(COL9A1|K08131);LOC125179738(LOC125179738|K06238)	ACTN2(ACTN2|K05699);SPP1(SPP1|K06250);PIK3R5(PIK3R5|K02649);BIRC2(BIRC2|K16060);TLN1(TLN1|K06271);PDGFB(PDGFB|K17386);MYL10(MYL10|K10351);LOC106038586(LOC106038586|K04725);MYLK4(MYLK4|K00907);RAC2(RAC2|K07860);PRKCB(PRKCB|K19662);EGF(EGF|K04357);VAV3(VAV3|K05730);CAV3(CAV3|K12959);ITGA1(ITGA1|K06480);MYLK2(MYLK2|K00907);CHAD(CHAD|K06248);PIK3CG(PIK3CG|K00922);IGF1(IGF1|K05459);RASGRF1(RASGRF1|K04…	http://www.kegg.jp/kegg-bin/show_pathway?map=map04510&multi_query=K04448+%23FFFFFF,red%0d%0aK16857+%23FFFFFF,red%0d%0aK05636+%23FFFFFF,red%0d%0aK05692+%23FFFFFF,red%0d%0aK06236+%23FFFFFF,red%0d%0aK04409+%23FFFFFF,red%0d%0aK06238+%23FFFFFF,red%0d%0aK17447+%23FFFFFF,red%0d%0aK19719+%23FFFFFF,red%0d%0aK05736+%23FFFFFF,red%0d%0aK10152+%23FFFFFF,red%0d%0aK08131+%23FFFFFF,red%0d%0aK06245+%23FFFFFF,red%…	43/916	204/5008	0.210784
map03410	Base excision repair	Genetic Information Processing	Replication and repair	4	4	8	30	0.168342	0.75754	POLD2(POLD2|K02328);NEIL1(NEIL1|K10567);OGG1(OGG1|K03660);LOC125181849(LOC125181849|K02327)	NEIL2(NEIL2|K10568);MPG(MPG|K03652);PARP3(PARP3|K10798);PARP4(PARP4|K10798)	http://www.kegg.jp/kegg-bin/show_pathway?map=map03410&multi_query=K02328+%23FFFFFF,red%0d%0aK10567+%23FFFFFF,red%0d%0aK03660+%23FFFFFF,red%0d%0aK02327+%23FFFFFF,red%0d%0aK10568+%23FFFFFF,green%0d%0aK03652+%23FFFFFF,green%0d%0aK10798+%23FFFFFF,green	8/916	30/5008	0.266667
map05132	Salmonella infection	Human Diseases	Infectious disease: bacterial	21	25	46	220	0.173455	0.758247	ANXA2(ANXA2|K17092);FOS(FOS|K04379);HSP90AA1(HSP90AA1|K04079);HSP90AB1(HSP90AB1|K04079);JUN(JUN|K04448);RHOB(RHOB|K07856);ACTG1(ACTG1|K05692);LOC106031353(LOC106031353|K10418);RPS3(RPS3|K02985);TUBB4B(TUBB4B|K07375);LOC106031352(LOC106031352|K10418);WASF3(WASF3|K06083);PAK1(PAK1|K04409);IL6(IL6|K05405);LOC106041918(LOC106041918|K10030);RAB7B(RAB7B|K07898);LOC106031351(LOC106031351|K10418);DYNC2H1…	ACTR10(ACTR10|K16576);BIRC2(BIRC2|K16060);LOC106043112(LOC106043112|K08846);ARL8B(ARL8B|K07955);DYNC1I2(DYNC1I2|K10415);LOC106030222(LOC106030222|K08738);PTPRC(PTPRC|K06478);MYL10(MYL10|K10351);KIF5C(KIF5C|K10396);EXOC5(EXOC5|K19984);LOC125183762(LOC125183762|K07374);EXOC4(EXOC4|K06111);LOC106041919(LOC106041919|K10030);CASP8(CASP8|K04398);RHOG(RHOG|K07863);NCKAP1L(NCKAP1L|K05750);LOC106049715(LO…	http://www.kegg.jp/kegg-bin/show_pathway?map=map05132&multi_query=K17092+%23FFFFFF,red%0d%0aK04379+%23FFFFFF,red%0d%0aK04079+%23FFFFFF,red%0d%0aK04448+%23FFFFFF,red%0d%0aK07856+%23FFFFFF,red%0d%0aK05692+%23FFFFFF,red%0d%0aK10418+%23FFFFFF,red%0d%0aK02985+%23FFFFFF,red%0d%0aK07375+%23FFFFFF,red%0d%0aK06083+%23FFFFFF,red%0d%0aK04409+%23FFFFFF,red%0d%0aK05405+%23FFFFFF,red%0d%0aK07898+%23FFFFFF,red%…	46/916	220/5008	0.209091
map00040	Pentose and glucuronate interconversions	Metabolism	Carbohydrate metabolism	1	4	5	17	0.18604	0.790672	SORD(SORD|K00008)	UGP2(UGP2|K00963);CRYL1(CRYL1|K13247);LOC106034582(LOC106034582|K00699);LOC106043979(LOC106043979|K00699)	http://www.kegg.jp/kegg-bin/show_pathway?map=map00040&multi_query=K00008+%23FFFFFF,red%0d%0aK00963+%23FFFFFF,green%0d%0aK13247+%23FFFFFF,green%0d%0aK00699+%23FFFFFF,green	5/916	17/5008	0.294118
map04672	Intestinal immune network for IgA production	Organismal Systems	Immune system	2	7	9	36	0.199375	0.824441	IL6(IL6|K05405);LOC106049921(LOC106049921|K06752)	LOC106049922(LOC106049922|K06752);CD80(CD80|K05412);CXCR4(CXCR4|K04189);CD40(CD40|K03160);IL15(IL15|K05433);CD86(CD86|K05413);TNFRSF17(TNFRSF17|K05153)	http://www.kegg.jp/kegg-bin/show_pathway?map=map04672&multi_query=K05405+%23FFFFFF,red%0d%0aK05412+%23FFFFFF,green%0d%0aK04189+%23FFFFFF,green%0d%0aK03160+%23FFFFFF,green%0d%0aK05433+%23FFFFFF,green%0d%0aK05413+%23FFFFFF,green%0d%0aK05153+%23FFFFFF,green%0d%0aK06752+%23FFFFFF,purple	9/916	36/5008	0.25
map04512	ECM-receptor interaction	Environmental Information Processing	Signaling molecules and interaction	10	9	19	86	0.214523	0.862992	THBS1(THBS1|K16857);LAMB1(LAMB1|K05636);COL1A1(COL1A1|K06236);COL6A6(COL6A6|K06238);COL2A1(COL2A1|K19719);COL9A2(COL9A2|K08131);LAMB4(LAMB4|K06245);SV2B(SV2B|K06258);COL9A1(COL9A1|K08131);LOC125179738(LOC125179738|K06238)	SPP1(SPP1|K06250);DAG1(DAG1|K06265);NPNT(NPNT|K06824);CD36(CD36|K06259);LOC106045666(LOC106045666|K06261);ITGA1(ITGA1|K06480);CHAD(CHAD|K06248);VWF(VWF|K03900);LAMC2(LAMC2|K06246)	http://www.kegg.jp/kegg-bin/show_pathway?map=map04512&multi_query=K16857+%23FFFFFF,red%0d%0aK05636+%23FFFFFF,red%0d%0aK06236+%23FFFFFF,red%0d%0aK06238+%23FFFFFF,red%0d%0aK19719+%23FFFFFF,red%0d%0aK08131+%23FFFFFF,red%0d%0aK06245+%23FFFFFF,red%0d%0aK06258+%23FFFFFF,red%0d%0aK06250+%23FFFFFF,green%0d%0aK06265+%23FFFFFF,green%0d%0aK06824+%23FFFFFF,green%0d%0aK06259+%23FFFFFF,green%0d%0aK06261+%23FFF…	19/916	86/5008	0.22093
map00220	Arginine biosynthesis	Metabolism	Amino acid metabolism	1	4	5	18	0.221319	0.862992	ASL(ASL|K01755)	GLUL(GLUL|K01915);LOC106037044(LOC106037044|K01915);ASS1(ASS1|K01940);NOS1(NOS1|K13240)	http://www.kegg.jp/kegg-bin/show_pathway?map=map00220&multi_query=K01755+%23FFFFFF,red%0d%0aK01915+%23FFFFFF,green%0d%0aK01940+%23FFFFFF,green%0d%0aK13240+%23FFFFFF,green	5/916	18/5008	0.277778
map00400	Phenylalanine, tyrosine and tryptophan biosynthesis	Metabolism	Amino acid metabolism	0	2	2	5	0.228084	0.862992	-	IL4I1(IL4I1|K03334);PAH(PAH|K00500)	http://www.kegg.jp/kegg-bin/show_pathway?map=map00400&multi_query=K03334+%23FFFFFF,green%0d%0aK00500+%23FFFFFF,green	2/916	5/5008	0.4
map04012	ErbB signaling pathway	Environmental Information Processing	Signal transduction	8	10	18	82	0.231259	0.862992	JUN(JUN|K04448);PLCG1(PLCG1|K01116);PAK1(PAK1|K04409);SHC2(SHC2|K17447);PAK5(PAK5|K05736);LOC125181006(LOC125181006|K04515);SHC3(SHC3|K17448);NRG1(NRG1|K05455)	PIK3R5(PIK3R5|K02649);MTOR(MTOR|K07203);AREG(AREG|K09782);CAMK2A(CAMK2A|K04515);PRKCB(PRKCB|K19662);ERBB4(ERBB4|K05085);EGF(EGF|K04357);PIK3CG(PIK3CG|K00922);NRG4(NRG4|K05458);SHC4(SHC4|K17449)	http://www.kegg.jp/kegg-bin/show_pathway?map=map04012&multi_query=K04448+%23FFFFFF,red%0d%0aK01116+%23FFFFFF,red%0d%0aK04409+%23FFFFFF,red%0d%0aK17447+%23FFFFFF,red%0d%0aK05736+%23FFFFFF,red%0d%0aK17448+%23FFFFFF,red%0d%0aK05455+%23FFFFFF,red%0d%0aK02649+%23FFFFFF,green%0d%0aK07203+%23FFFFFF,green%0d%0aK09782+%23FFFFFF,green%0d%0aK19662+%23FFFFFF,green%0d%0aK05085+%23FFFFFF,green%0d%0aK04357+%23F…	18/916	82/5008	0.219512
map04010	MAPK signaling pathway	Environmental Information Processing	Signal transduction	25	29	54	272	0.269531	0.882239	DUSP1(DUSP1|K04459);DUSP16(DUSP16|K04459);DUSP7(DUSP7|K04459);FOS(FOS|K04379);HSPA2(HSPA2|K03283);HSPA8(HSPA8|K03283);JUN(JUN|K04448);PAK1(PAK1|K04409);FGF16(FGF16|K04358);IGF2(IGF2|K13769);JUND(JUND|K04449);CACNA1G(CACNA1G|K04854);LOC125181833(LOC125181833|K04352);LOC125180955(LOC125180955|K02583);DDIT3(DDIT3|K04452);LOC125181653(LOC125181653|K04352);LOC125181778(LOC125181778|K04352);NGF(NGF|K02…	CSF1R(CSF1R|K05090);LOC125179668(LOC125179668|K04358);MEF2C(MEF2C|K04454);CACNA1S(CACNA1S|K04857);CACNG1(CACNG1|K04866);RASA1(RASA1|K04352);TGFB3(TGFB3|K13377);PDGFB(PDGFB|K17386);AREG(AREG|K09782);RAC2(RAC2|K07860);DUSP3(DUSP3|K17614);PRKCB(PRKCB|K19662);ERBB4(ERBB4|K05085);EGF(EGF|K04357);CACNA1H(CACNA1H|K04855);CACNA2D3(CACNA2D3|K04860);FASLG(FASLG|K04389);LOC106049715(LOC106049715|K04519);TRA…	http://www.kegg.jp/kegg-bin/show_pathway?map=map04010&multi_query=K04459+%23FFFFFF,red%0d%0aK04379+%23FFFFFF,red%0d%0aK03283+%23FFFFFF,red%0d%0aK04448+%23FFFFFF,red%0d%0aK04409+%23FFFFFF,red%0d%0aK13769+%23FFFFFF,red%0d%0aK04449+%23FFFFFF,red%0d%0aK04854+%23FFFFFF,red%0d%0aK02583+%23FFFFFF,red%0d%0aK04452+%23FFFFFF,red%0d%0aK02582+%23FFFFFF,red%0d%0aK05467+%23FFFFFF,red%0d%0aK18497+%23FFFFFF,red%…	54/916	272/5008	0.198529
map00790	Folate biosynthesis	Metabolism	Metabolism of cofactors and vitamins	4	3	7	29	0.271171	0.882239	PTS(PTS|K01737);QDPR(QDPR|K00357);SPR(SPR|K00072);LOC106035805(LOC106035805|K00501)	GPHN(GPHN|K15376);LOC106036138(LOC106036138|K00079);PAH(PAH|K00500)	http://www.kegg.jp/kegg-bin/show_pathway?map=map00790&multi_query=K01737+%23FFFFFF,red%0d%0aK00357+%23FFFFFF,red%0d%0aK00072+%23FFFFFF,red%0d%0aK00501+%23FFFFFF,red%0d%0aK15376+%23FFFFFF,green%0d%0aK00079+%23FFFFFF,green%0d%0aK00500+%23FFFFFF,green	7/916	29/5008	0.241379
map00760	Nicotinate and nicotinamide metabolism	Metabolism	Metabolism of cofactors and vitamins	4	4	8	34	0.273844	0.882239	LOC106033802(LOC106033802|K10524);NT5C1B(NT5C1B|K01081);SIRT7(SIRT7|K11417);NMNAT2(NMNAT2|K06210)	BST1(BST1|K18152);LOC106042626(LOC106042626|K01081);NAPRT(NAPRT|K00763);NT5C1A(NT5C1A|K01081)	http://www.kegg.jp/kegg-bin/show_pathway?map=map00760&multi_query=K10524+%23FFFFFF,red%0d%0aK11417+%23FFFFFF,red%0d%0aK06210+%23FFFFFF,red%0d%0aK18152+%23FFFFFF,green%0d%0aK00763+%23FFFFFF,green%0d%0aK01081+%23FFFFFF,purple	8/916	34/5008	0.235294
map04622	RIG-I-like receptor signaling pathway	Organismal Systems	Immune system	3	9	12	54	0.274708	0.882239	LOC106041918(LOC106041918|K10030);IRF7(IRF7|K09447);LOC106041915(LOC106041915|K10030)	PIN1(PIN1|K09578);LOC106041919(LOC106041919|K10030);CASP8(CASP8|K04398);LOC125180135(LOC125180135|K05415);LOC106045178(LOC106045178|K05415);TRADD(TRADD|K03171);LOC106045177(LOC106045177|K05415);LOC125180136(LOC125180136|K05415);STING1(STING1|K12654)	http://www.kegg.jp/kegg-bin/show_pathway?map=map04622&multi_query=K09447+%23FFFFFF,red%0d%0aK09578+%23FFFFFF,green%0d%0aK04398+%23FFFFFF,green%0d%0aK05415+%23FFFFFF,green%0d%0aK03171+%23FFFFFF,green%0d%0aK12654+%23FFFFFF,green%0d%0aK10030+%23FFFFFF,purple	12/916	54/5008	0.222222
map00450	Selenocompound metabolism	Metabolism	Metabolism of other amino acids	1	3	4	15	0.288518	0.882239	SCLY(SCLY|K01763)	TXNRD1(TXNRD1|K00384);KYAT1(KYAT1|K00816);TXNRD2(TXNRD2|K00384)	http://www.kegg.jp/kegg-bin/show_pathway?map=map00450&multi_query=K01763+%23FFFFFF,red%0d%0aK00384+%23FFFFFF,green%0d%0aK00816+%23FFFFFF,green	4/916	15/5008	0.266667
map04744	Phototransduction	Organismal Systems	Sensory system	3	3	6	25	0.30079	0.882239	LOC106038708(LOC106038708|K02183);LOC106029402(LOC106029402|K00909);GUCA1C(GUCA1C|K08328)	RGS9(RGS9|K13765);GUCA1A(GUCA1A|K08328);RHO(RHO|K04250)	http://www.kegg.jp/kegg-bin/show_pathway?map=map04744&multi_query=K02183+%23FFFFFF,red%0d%0aK00909+%23FFFFFF,red%0d%0aK13765+%23FFFFFF,green%0d%0aK04250+%23FFFFFF,green%0d%0aK08328+%23FFFFFF,purple	6/916	25/5008	0.24
map00410	beta-Alanine metabolism	Metabolism	Metabolism of other amino acids	2	5	7	30	0.302467	0.882239	ALDH9A1(ALDH9A1|K00149);ECHS1(ECHS1|K07511)	CARNS1(CARNS1|K14755);CNDP1(CNDP1|K05604);ACOX3(ACOX3|K00232);LOC106048260(LOC106048260|K00129);GADL1(GADL1|K18966)	http://www.kegg.jp/kegg-bin/show_pathway?map=map00410&multi_query=K00149+%23FFFFFF,red%0d%0aK07511+%23FFFFFF,red%0d%0aK14755+%23FFFFFF,green%0d%0aK05604+%23FFFFFF,green%0d%0aK00232+%23FFFFFF,green%0d%0aK00129+%23FFFFFF,green%0d%0aK18966+%23FFFFFF,green	7/916	30/5008	0.233333
map00591	Linoleic acid metabolism	Metabolism	Lipid metabolism	2	5	7	30	0.302467	0.882239	PLB1(PLB1|K14621);LOC106040243(LOC106040243|K01047)	LOC106032170(LOC106032170|K07424);LOC106032071(LOC106032071|K07424);PLA2G12B(PLA2G12B|K01047);LOC106043002(LOC106043002|K16342);LOC106033102(LOC106033102|K07418)	http://www.kegg.jp/kegg-bin/show_pathway?map=map00591&multi_query=K14621+%23FFFFFF,red%0d%0aK07424+%23FFFFFF,green%0d%0aK16342+%23FFFFFF,green%0d%0aK07418+%23FFFFFF,green%0d%0aK01047+%23FFFFFF,purple	7/916	30/5008	0.233333
map00750	Vitamin B6 metabolism	Metabolism	Metabolism of cofactors and vitamins	0	2	2	6	0.302678	0.882239	-	PDXK(PDXK|K00868);PSAT1(PSAT1|K00831)	http://www.kegg.jp/kegg-bin/show_pathway?map=map00750&multi_query=K00868+%23FFFFFF,green%0d%0aK00831+%23FFFFFF,green	2/916	6/5008	0.333333
map03008	Ribosome biogenesis in eukaryotes	Genetic Information Processing	Translation	10	5	15	71	0.311204	0.882239	DKC1(DKC1|K11131);GNL2(GNL2|K14537);NOP58(NOP58|K14565);WDR75(WDR75|K14552);IMP3(IMP3|K14560);NOB1(NOB1|K11883);EMG1(EMG1|K14568);LOC125181485(LOC125181485|K14544);SPATA5(SPATA5|K14575);LOC106043735(LOC106043735|K14570)	NVL(NVL|K14571);DROSHA(DROSHA|K03685);NOL6(NOL6|K14544);LOC125181814(LOC125181814|K07179);RPP30(RPP30|K03539)	http://www.kegg.jp/kegg-bin/show_pathway?map=map03008&multi_query=K11131+%23FFFFFF,red%0d%0aK14537+%23FFFFFF,red%0d%0aK14565+%23FFFFFF,red%0d%0aK14552+%23FFFFFF,red%0d%0aK14560+%23FFFFFF,red%0d%0aK11883+%23FFFFFF,red%0d%0aK14568+%23FFFFFF,red%0d%0aK14575+%23FFFFFF,red%0d%0aK14570+%23FFFFFF,red%0d%0aK14571+%23FFFFFF,green%0d%0aK03685+%23FFFFFF,green%0d%0aK07179+%23FFFFFF,green%0d%0aK03539+%23FFFFF…	15/916	71/5008	0.211268
map04210	Apoptosis	Cellular Processes	Cell growth and death	6	20	26	129	0.323481	0.882239	FOS(FOS|K04379);JUN(JUN|K04448);ACTG1(ACTG1|K05692);DDIT3(DDIT3|K04452);CASP6(CASP6|K04396);NGF(NGF|K02582)	CTSD(CTSD|K01379);PIK3R5(PIK3R5|K02649);BIRC2(BIRC2|K16060);CTSS(CTSS|K01368);LOC106030222(LOC106030222|K08738);LOC106038586(LOC106038586|K04725);LOC125183762(LOC125183762|K07374);BID(BID|K04726);CASP8(CASP8|K04398);ITPR3(ITPR3|K04960);FASLG(FASLG|K04389);CASP7(CASP7|K04397);LOC106035885(LOC106035885|K04738);TRADD(TRADD|K03171);PIK3CG(PIK3CG|K00922);BCL2A1(BCL2A1|K02162);LOC125179893(LOC125179893…	http://www.kegg.jp/kegg-bin/show_pathway?map=map04210&multi_query=K04379+%23FFFFFF,red%0d%0aK04448+%23FFFFFF,red%0d%0aK05692+%23FFFFFF,red%0d%0aK04452+%23FFFFFF,red%0d%0aK04396+%23FFFFFF,red%0d%0aK02582+%23FFFFFF,red%0d%0aK01379+%23FFFFFF,green%0d%0aK02649+%23FFFFFF,green%0d%0aK16060+%23FFFFFF,green%0d%0aK01368+%23FFFFFF,green%0d%0aK08738+%23FFFFFF,green%0d%0aK04725+%23FFFFFF,green%0d%0aK07374+%2…	26/916	129/5008	0.20155
map00830	Retinol metabolism	Metabolism	Metabolism of cofactors and vitamins	3	6	9	41	0.329695	0.882239	LOC106043174(LOC106043174|K12664);LOC106049844(LOC106049844|K09516);LOC106044189(LOC106044189|K07408)	LOC106032170(LOC106032170|K07424);LOC106032071(LOC106032071|K07424);LOC106033532(LOC106033532|K07423);PNPLA4(PNPLA4|K11157);LOC106034582(LOC106034582|K00699);LOC106043979(LOC106043979|K00699)	http://www.kegg.jp/kegg-bin/show_pathway?map=map00830&multi_query=K12664+%23FFFFFF,red%0d%0aK09516+%23FFFFFF,red%0d%0aK07408+%23FFFFFF,red%0d%0aK07424+%23FFFFFF,green%0d%0aK07423+%23FFFFFF,green%0d%0aK11157+%23FFFFFF,green%0d%0aK00699+%23FFFFFF,green	9/916	41/5008	0.219512
map04216	Ferroptosis	Cellular Processes	Cell growth and death	2	6	8	36	0.332286	0.882239	ACSL4(ACSL4|K01897);MAP1LC3C(MAP1LC3C|K10435)	ACSL1(ACSL1|K01897);TFRC(TFRC|K06503);LOC106047656(LOC106047656|K05634);LOC106045020(LOC106045020|K13162);STEAP3(STEAP3|K10142);ACSL5(ACSL5|K01897)	http://www.kegg.jp/kegg-bin/show_pathway?map=map04216&multi_query=K10435+%23FFFFFF,red%0d%0aK06503+%23FFFFFF,green%0d%0aK05634+%23FFFFFF,green%0d%0aK13162+%23FFFFFF,green%0d%0aK10142+%23FFFFFF,green%0d%0aK01897+%23FFFFFF,purple	8/916	36/5008	0.222222
map00785	Lipoic acid metabolism	Metabolism	Metabolism of cofactors and vitamins	0	1	1	2	0.332389	0.882239	-	LIPT1(LIPT1|K10105)	http://www.kegg.jp/kegg-bin/show_pathway?map=map00785&multi_query=K10105+%23FFFFFF,green	1/916	2/5008	0.5
map00053	Ascorbate and aldarate metabolism	Metabolism	Carbohydrate metabolism	1	3	4	16	0.333677	0.882239	ALDH9A1(ALDH9A1|K00149)	LOC106035673(LOC106035673|K01053);LOC106034582(LOC106034582|K00699);LOC106043979(LOC106043979|K00699)	http://www.kegg.jp/kegg-bin/show_pathway?map=map00053&multi_query=K00149+%23FFFFFF,red%0d%0aK01053+%23FFFFFF,green%0d%0aK00699+%23FFFFFF,green	4/916	16/5008	0.25
map00061	Fatty acid biosynthesis	Metabolism	Lipid metabolism	1	3	4	16	0.333677	0.882239	ACSL4(ACSL4|K01897)	ACSL1(ACSL1|K01897);MECR(MECR|K07512);ACSL5(ACSL5|K01897)	http://www.kegg.jp/kegg-bin/show_pathway?map=map00061&multi_query=K07512+%23FFFFFF,green%0d%0aK01897+%23FFFFFF,purple	4/916	16/5008	0.25
map04130	SNARE interactions in vesicular transport	Genetic Information Processing	Folding, sorting and degradation	4	3	7	31	0.334444	0.882239	BET1(BET1|K08504);BNIP1(BNIP1|K08497);YKT6(YKT6|K08516);STX5(STX5|K08490)	SNAP23(SNAP23|K08508);STX11(STX11|K08487);VAMP1(VAMP1|K08510)	http://www.kegg.jp/kegg-bin/show_pathway?map=map04130&multi_query=K08504+%23FFFFFF,red%0d%0aK08497+%23FFFFFF,red%0d%0aK08516+%23FFFFFF,red%0d%0aK08490+%23FFFFFF,red%0d%0aK08508+%23FFFFFF,green%0d%0aK08487+%23FFFFFF,green%0d%0aK08510+%23FFFFFF,green	7/916	31/5008	0.225806
map02010	ABC transporters	Environmental Information Processing	Membrane transport	5	4	9	42	0.357673	0.882391	ABCC4(ABCC4|K05673);ABCD3(ABCD3|K05677);ABCB6(ABCB6|K05661);CFTR(CFTR|K05031);ABCA13(ABCA13|K05647)	ABCB5(ABCB5|K05658);ABCB11(ABCB11|K05664);ABCC2(ABCC2|K05666);TAP2(TAP2|K05654)	http://www.kegg.jp/kegg-bin/show_pathway?map=map02010&multi_query=K05673+%23FFFFFF,red%0d%0aK05677+%23FFFFFF,red%0d%0aK05661+%23FFFFFF,red%0d%0aK05031+%23FFFFFF,red%0d%0aK05647+%23FFFFFF,red%0d%0aK05658+%23FFFFFF,green%0d%0aK05664+%23FFFFFF,green%0d%0aK05666+%23FFFFFF,green%0d%0aK05654+%23FFFFFF,green	9/916	42/5008	0.214286
map04910	Insulin signaling pathway	Organismal Systems	Endocrine system	7	18	25	126	0.359491	0.882391	SHC2(SHC2|K17447);SOCS1(SOCS1|K04694);LOC106038708(LOC106038708|K02183);G6PC1(G6PC1|K01084);GCK(GCK|K12407);LOC106042953(LOC106042953|K15909);SHC3(SHC3|K17448)	HK1(HK1|K00844);LOC106048916(LOC106048916|K00844);PPP1R3A(PPP1R3A|K07189);PPP1R3C(PPP1R3C|K07189);PIK3R5(PIK3R5|K02649);PRKAA2(PRKAA2|K07198);SORBS1(SORBS1|K06086);MTOR(MTOR|K07203);RHOQ(RHOQ|K07194);PPP1R3D(PPP1R3D|K07189);PRKAR1B(PRKAR1B|K04739);LOC106045370(LOC106045370|K03841);LOC106030041(LOC106030041|K06086);PIK3CG(PIK3CG|K00922);G6PC2(G6PC2|K01084);GYS2(GYS2|K00693);SHC4(SHC4|K17449);PRKAG…	http://www.kegg.jp/kegg-bin/show_pathway?map=map04910&multi_query=K17447+%23FFFFFF,red%0d%0aK04694+%23FFFFFF,red%0d%0aK02183+%23FFFFFF,red%0d%0aK12407+%23FFFFFF,red%0d%0aK15909+%23FFFFFF,red%0d%0aK17448+%23FFFFFF,red%0d%0aK00844+%23FFFFFF,green%0d%0aK07189+%23FFFFFF,green%0d%0aK02649+%23FFFFFF,green%0d%0aK07198+%23FFFFFF,green%0d%0aK06086+%23FFFFFF,green%0d%0aK07203+%23FFFFFF,green%0d%0aK07194+%2…	25/916	126/5008	0.198413
map05168	Herpes simplex virus 1 infection	Human Diseases	Infectious disease: viral	3	28	31	158	0.362067	0.882391	IL6(IL6|K05405);IRF7(IRF7|K09447);LOC106049921(LOC106049921|K06752)	LOC106041040(LOC106041040|K12499);CD74(CD74|K06505);PIK3R5(PIK3R5|K02649);BIRC2(BIRC2|K16060);MTOR(MTOR|K07203);LOC106030222(LOC106030222|K08738);CARD9(CARD9|K12794);LOC106049922(LOC106049922|K06752);BID(BID|K04726);CASP8(CASP8|K04398);SYK(SYK|K05855);FASLG(FASLG|K04389);LOC125183261(LOC125183261|K12499);LOC106049715(LOC106049715|K04519);LOC125180135(LOC125180135|K05415);EIF2AK2(EIF2AK2|K16195);L…	http://www.kegg.jp/kegg-bin/show_pathway?map=map05168&multi_query=K05405+%23FFFFFF,red%0d%0aK09447+%23FFFFFF,red%0d%0aK12499+%23FFFFFF,green%0d%0aK06505+%23FFFFFF,green%0d%0aK02649+%23FFFFFF,green%0d%0aK16060+%23FFFFFF,green%0d%0aK07203+%23FFFFFF,green%0d%0aK08738+%23FFFFFF,green%0d%0aK12794+%23FFFFFF,green%0d%0aK04726+%23FFFFFF,green%0d%0aK04398+%23FFFFFF,green%0d%0aK05855+%23FFFFFF,green%0d%0aK…	31/916	158/5008	0.196203
map00350	Tyrosine metabolism	Metabolism	Amino acid metabolism	3	4	7	32	0.366853	0.882391	GSTZ1(GSTZ1|K01800);LOC106035805(LOC106035805|K00501);TPO(TPO|K00431)	COMT(COMT|K00545);LOC106048260(LOC106048260|K00129);IL4I1(IL4I1|K03334);DBH(DBH|K00503)	http://www.kegg.jp/kegg-bin/show_pathway?map=map00350&multi_query=K01800+%23FFFFFF,red%0d%0aK00501+%23FFFFFF,red%0d%0aK00431+%23FFFFFF,red%0d%0aK00545+%23FFFFFF,green%0d%0aK00129+%23FFFFFF,green%0d%0aK03334+%23FFFFFF,green%0d%0aK00503+%23FFFFFF,green	7/916	32/5008	0.21875
map00340	Histidine metabolism	Metabolism	Amino acid metabolism	1	4	5	22	0.375605	0.882391	ALDH9A1(ALDH9A1|K00149)	CARNS1(CARNS1|K14755);CNDP1(CNDP1|K05604);ASPA(ASPA|K01437);LOC106048260(LOC106048260|K00129)	http://www.kegg.jp/kegg-bin/show_pathway?map=map00340&multi_query=K00149+%23FFFFFF,red%0d%0aK14755+%23FFFFFF,green%0d%0aK05604+%23FFFFFF,green%0d%0aK01437+%23FFFFFF,green%0d%0aK00129+%23FFFFFF,green	5/916	22/5008	0.227273
map00740	Riboflavin metabolism	Metabolism	Metabolism of cofactors and vitamins	1	1	2	7	0.375835	0.882391	FLAD1(FLAD1|K00953)	RFK(RFK|K00861)	http://www.kegg.jp/kegg-bin/show_pathway?map=map00740&multi_query=K00953+%23FFFFFF,red%0d%0aK00861+%23FFFFFF,green	2/916	7/5008	0.285714
map00910	Nitrogen metabolism	Metabolism	Energy metabolism	1	3	4	17	0.379104	0.882391	LOC106030552(LOC106030552|K01672)	GLUL(GLUL|K01915);LOC106030633(LOC106030633|K01672);LOC106037044(LOC106037044|K01915)	http://www.kegg.jp/kegg-bin/show_pathway?map=map00910&multi_query=K01915+%23FFFFFF,green%0d%0aK01672+%23FFFFFF,purple	4/916	17/5008	0.235294
map03450	Non-homologous end-joining	Genetic Information Processing	Replication and repair	2	1	3	12	0.380639	0.882391	DNTT(DNTT|K00977);NHEJ1(NHEJ1|K10980)	XRCC4(XRCC4|K10886)	http://www.kegg.jp/kegg-bin/show_pathway?map=map03450&multi_query=K00977+%23FFFFFF,red%0d%0aK10980+%23FFFFFF,red%0d%0aK10886+%23FFFFFF,green	3/916	12/5008	0.25
map00592	alpha-Linolenic acid metabolism	Metabolism	Lipid metabolism	2	4	6	28	0.406977	0.920576	PLB1(PLB1|K14621);LOC106040243(LOC106040243|K01047)	LOC106033870(LOC106033870|K10226);ACOX3(ACOX3|K00232);PLA2G12B(PLA2G12B|K01047);LOC106043002(LOC106043002|K16342)	http://www.kegg.jp/kegg-bin/show_pathway?map=map00592&multi_query=K14621+%23FFFFFF,red%0d%0aK10226+%23FFFFFF,green%0d%0aK00232+%23FFFFFF,green%0d%0aK16342+%23FFFFFF,green%0d%0aK01047+%23FFFFFF,purple	6/916	28/5008	0.214286
map00330	Arginine and proline metabolism	Metabolism	Amino acid metabolism	4	5	9	44	0.414288	0.920576	ALDH9A1(ALDH9A1|K00149);GAMT(GAMT|K00542);PYCR3(PYCR3|K00286);L3HYPDH(L3HYPDH|K18384)	P4HA2(P4HA2|K00472);CARNS1(CARNS1|K14755);CKMT2(CKMT2|K00933);CNDP1(CNDP1|K05604);NOS1(NOS1|K13240)	http://www.kegg.jp/kegg-bin/show_pathway?map=map00330&multi_query=K00149+%23FFFFFF,red%0d%0aK00542+%23FFFFFF,red%0d%0aK00286+%23FFFFFF,red%0d%0aK18384+%23FFFFFF,red%0d%0aK00472+%23FFFFFF,green%0d%0aK14755+%23FFFFFF,green%0d%0aK00933+%23FFFFFF,green%0d%0aK05604+%23FFFFFF,green%0d%0aK13240+%23FFFFFF,green	9/916	44/5008	0.204545
map00860	Porphyrin metabolism	Metabolism	Metabolism of cofactors and vitamins	0	5	5	23	0.415162	0.920576	-	EPRS1(EPRS1|K14163);BLVRA(BLVRA|K00214);UROD(UROD|K01599);LOC106034582(LOC106034582|K00699);LOC106043979(LOC106043979|K00699)	http://www.kegg.jp/kegg-bin/show_pathway?map=map00860&multi_query=K14163+%23FFFFFF,green%0d%0aK00214+%23FFFFFF,green%0d%0aK01599+%23FFFFFF,green%0d%0aK00699+%23FFFFFF,green	5/916	23/5008	0.217391
map03420	Nucleotide excision repair	Genetic Information Processing	Replication and repair	2	6	8	39	0.422733	0.923974	POLD2(POLD2|K02328);LOC125181849(LOC125181849|K02327)	DDB2(DDB2|K10140);XPA(XPA|K10847);CUL4B(CUL4B|K10609);CDK7(CDK7|K02202);CCNH(CCNH|K06634);ERCC4(ERCC4|K10848)	http://www.kegg.jp/kegg-bin/show_pathway?map=map03420&multi_query=K02328+%23FFFFFF,red%0d%0aK02327+%23FFFFFF,red%0d%0aK10140+%23FFFFFF,green%0d%0aK10847+%23FFFFFF,green%0d%0aK10609+%23FFFFFF,green%0d%0aK02202+%23FFFFFF,green%0d%0aK06634+%23FFFFFF,green%0d%0aK10848+%23FFFFFF,green	8/916	39/5008	0.205128
map00051	Fructose and mannose metabolism	Metabolism	Carbohydrate metabolism	1	6	7	34	0.432019	0.930971	SORD(SORD|K00008)	HK1(HK1|K00844);LOC106048916(LOC106048916|K00844);PFKFB3(PFKFB3|K01103);TPI1(TPI1|K01803);GMDS(GMDS|K01711);LOC106045370(LOC106045370|K03841)	http://www.kegg.jp/kegg-bin/show_pathway?map=map00051&multi_query=K00008+%23FFFFFF,red%0d%0aK00844+%23FFFFFF,green%0d%0aK01103+%23FFFFFF,green%0d%0aK01803+%23FFFFFF,green%0d%0aK01711+%23FFFFFF,green%0d%0aK03841+%23FFFFFF,green	7/916	34/5008	0.205882
map03440	Homologous recombination	Genetic Information Processing	Replication and repair	3	4	7	35	0.464337	0.986716	POLD2(POLD2|K02328);BRCC3(BRCC3|K11864);LOC125181849(LOC125181849|K02327)	RAD54B(RAD54B|K10877);RAD51C(RAD51C|K10870);LOC125179893(LOC125179893|K04728);XRCC2(XRCC2|K10879)	http://www.kegg.jp/kegg-bin/show_pathway?map=map03440&multi_query=K02328+%23FFFFFF,red%0d%0aK11864+%23FFFFFF,red%0d%0aK02327+%23FFFFFF,red%0d%0aK10877+%23FFFFFF,green%0d%0aK10870+%23FFFFFF,green%0d%0aK04728+%23FFFFFF,green%0d%0aK10879+%23FFFFFF,green	7/916	35/5008	0.2
map00280	Valine, leucine and isoleucine degradation	Metabolism	Amino acid metabolism	4	5	9	46	0.470786	0.986716	ALDH9A1(ALDH9A1|K00149);BCKDHA(BCKDHA|K00166);ECHS1(ECHS1|K07511);LOC106043624(LOC106043624|K01969)	ACAT1(ACAT1|K00626);ACADSB(ACADSB|K09478);ACAD8(ACAD8|K11538);MCCC1(MCCC1|K01968);IL4I1(IL4I1|K03334)	http://www.kegg.jp/kegg-bin/show_pathway?map=map00280&multi_query=K00149+%23FFFFFF,red%0d%0aK00166+%23FFFFFF,red%0d%0aK07511+%23FFFFFF,red%0d%0aK01969+%23FFFFFF,red%0d%0aK00626+%23FFFFFF,green%0d%0aK09478+%23FFFFFF,green%0d%0aK11538+%23FFFFFF,green%0d%0aK01968+%23FFFFFF,green%0d%0aK03334+%23FFFFFF,green	9/916	46/5008	0.195652
map04146	Peroxisome	Cellular Processes	Transport and catabolism	6	9	15	79	0.482036	0.994021	ACSL4(ACSL4|K01897);ABCD3(ABCD3|K05677);PEX11G(PEX11G|K13353);MPV17L2(MPV17L2|K13348);EPHX2(EPHX2|K08726);HAO2(HAO2|K11517)	ACSL1(ACSL1|K01897);PRDX1(PRDX1|K13279);PEX2(PEX2|K06664);PEX7(PEX7|K13341);NUDT7(NUDT7|K17879);ACOX3(ACOX3|K00232);LOC106049619(LOC106049619|K08746);PIPOX(PIPOX|K00306);ACSL5(ACSL5|K01897)	http://www.kegg.jp/kegg-bin/show_pathway?map=map04146&multi_query=K05677+%23FFFFFF,red%0d%0aK13353+%23FFFFFF,red%0d%0aK13348+%23FFFFFF,red%0d%0aK08726+%23FFFFFF,red%0d%0aK11517+%23FFFFFF,red%0d%0aK13279+%23FFFFFF,green%0d%0aK06664+%23FFFFFF,green%0d%0aK13341+%23FFFFFF,green%0d%0aK17879+%23FFFFFF,green%0d%0aK00232+%23FFFFFF,green%0d%0aK08746+%23FFFFFF,green%0d%0aK00306+%23FFFFFF,green%0d%0aK01897+…	15/916	79/5008	0.189873
map04080	Neuroactive ligand-receptor interaction	Environmental Information Processing	Signaling molecules and interaction	24	39	63	341	0.487265	0.994021	EDNRA(EDNRA|K04197);ADM(ADM|K12333);ADRA2A(ADRA2A|K04138);EDN3(EDN3|K05227);P2RX6(P2RX6|K05221);ADORA2A(ADORA2A|K04266);GPR83(GPR83|K04210);RXFP3(RXFP3|K08397);LOC106045491(LOC106045491|K05439);UTS2R(UTS2R|K04241);NPY(NPY|K05232);VIPR2(VIPR2|K04590);LOC106037449(LOC106037449|K05189);P2RX3(P2RX3|K05217);GABRG1(GABRG1|K05186);LOC106049956(LOC106049956|K04303);SSTR1(SSTR1|K04217);GRIN2B(GRIN2B|K0521…	P2RX5(P2RX5|K05219);P2RY8(P2RY8|K08386);GABRA3(GABRA3|K05175);CHRNA1(CHRNA1|K04803);CHRNG(CHRNG|K04818);PTAFR(PTAFR|K04279);ADRA1A(ADRA1A|K04135);GRIA1(GRIA1|K05197);LOC106047885(LOC106047885|K04228);LOC106045778(LOC106045778|K05222);LOC106034324(LOC106034324|K05189);CYSLTR1(CYSLTR1|K04322);TACR1(TACR1|K04222);ADRA1D(ADRA1D|K04137);P2RY6(P2RY6|K04272);LOC106040583(LOC106040583|K04282);CCKAR(CCKAR…	http://www.kegg.jp/kegg-bin/show_pathway?map=map04080&multi_query=K04197+%23FFFFFF,red%0d%0aK12333+%23FFFFFF,red%0d%0aK04138+%23FFFFFF,red%0d%0aK05227+%23FFFFFF,red%0d%0aK05221+%23FFFFFF,red%0d%0aK04266+%23FFFFFF,red%0d%0aK08397+%23FFFFFF,red%0d%0aK05439+%23FFFFFF,red%0d%0aK04241+%23FFFFFF,red%0d%0aK05232+%23FFFFFF,red%0d%0aK04590+%23FFFFFF,red%0d%0aK05217+%23FFFFFF,red%0d%0aK04303+%23FFFFFF,red%…	63/916	341/5008	0.184751
map04270	Vascular smooth muscle contraction	Organismal Systems	Circulatory system	8	17	25	135	0.508272	1	EDNRA(EDNRA|K04197);ADM(ADM|K12333);EDN3(EDN3|K05227);ADORA2A(ADORA2A|K04266);LOC106038708(LOC106038708|K02183);LOC106040243(LOC106040243|K01047);ADCY3(ADCY3|K08043);LOC125181580(LOC125181580|K04634)	LOC106047196(LOC106047196|K10352);PRKG1(PRKG1|K07376);LOC106047195(LOC106047195|K10352);CACNA1S(CACNA1S|K04857);LOC125179675(LOC125179675|K10352);MYLK4(MYLK4|K00907);PRKCB(PRKCB|K19662);ADRA1A(ADRA1A|K04135);ITPR3(ITPR3|K04960);PLCB2(PLCB2|K05858);MYLK2(MYLK2|K00907);ADRA1D(ADRA1D|K04137);KCNMB2(KCNMB2|K04938);LOC125181863(LOC125181863|K10352);LOC106047197(LOC106047197|K10352);PLA2G12B(PLA2G12B|K…	http://www.kegg.jp/kegg-bin/show_pathway?map=map04270&multi_query=K04197+%23FFFFFF,red%0d%0aK12333+%23FFFFFF,red%0d%0aK05227+%23FFFFFF,red%0d%0aK04266+%23FFFFFF,red%0d%0aK02183+%23FFFFFF,red%0d%0aK08043+%23FFFFFF,red%0d%0aK04634+%23FFFFFF,red%0d%0aK10352+%23FFFFFF,green%0d%0aK07376+%23FFFFFF,green%0d%0aK04857+%23FFFFFF,green%0d%0aK00907+%23FFFFFF,green%0d%0aK19662+%23FFFFFF,green%0d%0aK04135+%23F…	25/916	135/5008	0.185185
map00430	Taurine and hypotaurine metabolism	Metabolism	Metabolism of other amino acids	1	1	2	9	0.51073	1	GGT5(GGT5|K18592)	GADL1(GADL1|K18966)	http://www.kegg.jp/kegg-bin/show_pathway?map=map00430&multi_query=K18592+%23FFFFFF,red%0d%0aK18966+%23FFFFFF,green	2/916	9/5008	0.222222
map00480	Glutathione metabolism	Metabolism	Metabolism of other amino acids	3	5	8	42	0.512172	1	GSTT2B(GSTT2B|K00799);GGT5(GGT5|K18592);GPX7(GPX7|K00432)	LOC106030438(LOC106030438|K00799);LOC106030435(LOC106030435|K00799);RRM1(RRM1|K10807);GPX2(GPX2|K00432);LOC106031443(LOC106031443|K00799)	http://www.kegg.jp/kegg-bin/show_pathway?map=map00480&multi_query=K18592+%23FFFFFF,red%0d%0aK10807+%23FFFFFF,green%0d%0aK00799+%23FFFFFF,purple%0d%0aK00432+%23FFFFFF,purple	8/916	42/5008	0.190476
map04916	Melanogenesis	Organismal Systems	Endocrine system	12	5	17	93	0.544071	1	FZD1(FZD1|K02432);GNAI1(GNAI1|K04630);WNT11(WNT11|K01384);FZD7(FZD7|K02432);LOC106049157(LOC106049157|K00408);LOC106038708(LOC106038708|K02183);LOC106042950(LOC106042950|K01384);LOC125181006(LOC125181006|K04515);WNT2(WNT2|K00182);WNT1(WNT1|K03209);ADCY3(ADCY3|K08043);LOC125181580(LOC125181580|K04634)	CAMK2A(CAMK2A|K04515);PRKCB(PRKCB|K19662);PLCB2(PLCB2|K05858);CREB3L3(CREB3L3|K09048);KIT(KIT|K05091)	http://www.kegg.jp/kegg-bin/show_pathway?map=map04916&multi_query=K02432+%23FFFFFF,red%0d%0aK04630+%23FFFFFF,red%0d%0aK01384+%23FFFFFF,red%0d%0aK00408+%23FFFFFF,red%0d%0aK02183+%23FFFFFF,red%0d%0aK00182+%23FFFFFF,red%0d%0aK03209+%23FFFFFF,red%0d%0aK08043+%23FFFFFF,red%0d%0aK04634+%23FFFFFF,red%0d%0aK19662+%23FFFFFF,green%0d%0aK05858+%23FFFFFF,green%0d%0aK09048+%23FFFFFF,green%0d%0aK05091+%23FFFFF…	17/916	93/5008	0.182796
map04115	p53 signaling pathway	Cellular Processes	Cell growth and death	5	8	13	71	0.547234	1	THBS1(THBS1|K16857);LOC106032520(LOC106032520|K10136);CCNB1(CCNB1|K05868);CCND3(CCND3|K10152);ADGRB1(ADGRB1|K04596)	DDB2(DDB2|K10140);LOC106030222(LOC106030222|K08738);BID(BID|K04726);SESN2(SESN2|K20394);CASP8(CASP8|K04398);IGF1(IGF1|K05459);LOC125179893(LOC125179893|K04728);STEAP3(STEAP3|K10142)	http://www.kegg.jp/kegg-bin/show_pathway?map=map04115&multi_query=K16857+%23FFFFFF,red%0d%0aK10136+%23FFFFFF,red%0d%0aK05868+%23FFFFFF,red%0d%0aK10152+%23FFFFFF,red%0d%0aK04596+%23FFFFFF,red%0d%0aK10140+%23FFFFFF,green%0d%0aK08738+%23FFFFFF,green%0d%0aK04726+%23FFFFFF,green%0d%0aK20394+%23FFFFFF,green%0d%0aK04398+%23FFFFFF,green%0d%0aK05459+%23FFFFFF,green%0d%0aK04728+%23FFFFFF,green%0d%0aK10142+…	13/916	71/5008	0.183099
map04520	Adherens junction	Cellular Processes	Cellular community - eukaryotes	6	8	14	77	0.556963	1	ACTG1(ACTG1|K05692);SNAI2(SNAI2|K05706);WASF3(WASF3|K06083);NECTIN4(NECTIN4|K06593);LOC125180227(LOC125180227|K04501);LOC106034098(LOC106034098|K06085)	ACTN2(ACTN2|K05699);SORBS1(SORBS1|K06086);CTNNA3(CTNNA3|K05691);RAC2(RAC2|K07860);CTNNA2(CTNNA2|K05691);LOC106030041(LOC106030041|K06086);CDH1(CDH1|K05689);PTPN6(PTPN6|K05697)	http://www.kegg.jp/kegg-bin/show_pathway?map=map04520&multi_query=K05692+%23FFFFFF,red%0d%0aK05706+%23FFFFFF,red%0d%0aK06083+%23FFFFFF,red%0d%0aK06593+%23FFFFFF,red%0d%0aK04501+%23FFFFFF,red%0d%0aK06085+%23FFFFFF,red%0d%0aK05699+%23FFFFFF,green%0d%0aK06086+%23FFFFFF,green%0d%0aK05691+%23FFFFFF,green%0d%0aK07860+%23FFFFFF,green%0d%0aK05689+%23FFFFFF,green%0d%0aK05697+%23FFFFFF,green	14/916	77/5008	0.181818
map00620	Pyruvate metabolism	Metabolism	Carbohydrate metabolism	2	5	7	38	0.557951	1	ACSS1(ACSS1|K01895);ALDH9A1(ALDH9A1|K00149)	MDH1(MDH1|K00025);PKM(PKM|K00873);LDHA(LDHA|K00016);ACAT1(ACAT1|K00626);ACYP2(ACYP2|K01512)	http://www.kegg.jp/kegg-bin/show_pathway?map=map00620&multi_query=K01895+%23FFFFFF,red%0d%0aK00149+%23FFFFFF,red%0d%0aK00025+%23FFFFFF,green%0d%0aK00873+%23FFFFFF,green%0d%0aK00016+%23FFFFFF,green%0d%0aK00626+%23FFFFFF,green%0d%0aK01512+%23FFFFFF,green	7/916	38/5008	0.184211
map00983	Drug metabolism - other enzymes	Metabolism	Xenobiotics biodegradation and metabolism	1	9	10	55	0.563732	1	GSTT2B(GSTT2B|K00799)	LOC106030438(LOC106030438|K00799);IMPDH2(IMPDH2|K00088);LOC106030435(LOC106030435|K00799);RRM1(RRM1|K10807);NME5(NME5|K00940);LOC106031443(LOC106031443|K00799);LOC106034582(LOC106034582|K00699);LOC106034733(LOC106034733|K00940);LOC106043979(LOC106043979|K00699)	http://www.kegg.jp/kegg-bin/show_pathway?map=map00983&multi_query=K00088+%23FFFFFF,green%0d%0aK10807+%23FFFFFF,green%0d%0aK00940+%23FFFFFF,green%0d%0aK00699+%23FFFFFF,green%0d%0aK00799+%23FFFFFF,purple	10/916	55/5008	0.181818
map04142	Lysosome	Cellular Processes	Transport and catabolism	7	15	22	123	0.584235	1	SUMF1(SUMF1|K13444);HYAL1(HYAL1|K01197);AP3B2(AP3B2|K12397);LOC125181509(LOC125181509|K12394);LOC106047369(LOC106047369|K12387);HYAL3(HYAL3|K01197);CTSE(CTSE|K01382)	CTSD(CTSD|K01379);LGMN(LGMN|K01369);LOC106030828(LOC106030828|K12382);PLA2G15(PLA2G15|K06129);LAPTM5(LAPTM5|K12387);ATP6AP1(ATP6AP1|K03662);CTSA(CTSA|K13289);CTSS(CTSS|K01368);AP3B1(AP3B1|K12397);SORT1(SORT1|K12388);DNASE2B(DNASE2B|K01158);LAMP3(LAMP3|K06562);CTNS(CTNS|K12386);CLN5(CLN5|K12390);SLC11A1(SLC11A1|K12347)	http://www.kegg.jp/kegg-bin/show_pathway?map=map04142&multi_query=K13444+%23FFFFFF,red%0d%0aK01197+%23FFFFFF,red%0d%0aK12394+%23FFFFFF,red%0d%0aK01382+%23FFFFFF,red%0d%0aK01379+%23FFFFFF,green%0d%0aK01369+%23FFFFFF,green%0d%0aK12382+%23FFFFFF,green%0d%0aK06129+%23FFFFFF,green%0d%0aK03662+%23FFFFFF,green%0d%0aK13289+%23FFFFFF,green%0d%0aK01368+%23FFFFFF,green%0d%0aK12388+%23FFFFFF,green%0d%0aK0115…	22/916	123/5008	0.178862
map03060	Protein export	Genetic Information Processing	Folding, sorting and degradation	1	3	4	22	0.591864	1	SEC61B(SEC61B|K09481)	SRP19(SRP19|K03105);IMMP2L(IMMP2L|K09648);IMMP1L(IMMP1L|K09647)	http://www.kegg.jp/kegg-bin/show_pathway?map=map03060&multi_query=K09481+%23FFFFFF,red%0d%0aK03105+%23FFFFFF,green%0d%0aK09648+%23FFFFFF,green%0d%0aK09647+%23FFFFFF,green	4/916	22/5008	0.181818
map04540	Gap junction	Cellular Processes	Cellular community - eukaryotes	6	9	15	85	0.606111	1	TUBB4B(TUBB4B|K07375);GNAI1(GNAI1|K04630);LOC106043858(LOC106043858|K07375);ADCY3(ADCY3|K08043);LOC125181580(LOC125181580|K04634);DRD1(DRD1|K04144)	PRKG1(PRKG1|K07376);PDGFB(PDGFB|K17386);LOC125183762(LOC125183762|K07374);PRKCB(PRKCB|K19662);EGF(EGF|K04357);ITPR3(ITPR3|K04960);PLCB2(PLCB2|K05858);PRKG2(PRKG2|K19477);GJD2(GJD2|K07373)	http://www.kegg.jp/kegg-bin/show_pathway?map=map04540&multi_query=K07375+%23FFFFFF,red%0d%0aK04630+%23FFFFFF,red%0d%0aK08043+%23FFFFFF,red%0d%0aK04634+%23FFFFFF,red%0d%0aK04144+%23FFFFFF,red%0d%0aK07376+%23FFFFFF,green%0d%0aK17386+%23FFFFFF,green%0d%0aK07374+%23FFFFFF,green%0d%0aK19662+%23FFFFFF,green%0d%0aK04357+%23FFFFFF,green%0d%0aK04960+%23FFFFFF,green%0d%0aK05858+%23FFFFFF,green%0d%0aK19477+…	15/916	85/5008	0.176471
map00512	Mucin type O-glycan biosynthesis	Metabolism	Glycan biosynthesis and metabolism	0	6	6	34	0.608664	1	-	GCNT4(GCNT4|K09663);GALNT13(GALNT13|K00710);GALNT6(GALNT6|K00710);LOC106045430(LOC106045430|K03368);GCNT1(GCNT1|K00727);GALNT8(GALNT8|K00710)	http://www.kegg.jp/kegg-bin/show_pathway?map=map00512&multi_query=K09663+%23FFFFFF,green%0d%0aK00710+%23FFFFFF,green%0d%0aK03368+%23FFFFFF,green%0d%0aK00727+%23FFFFFF,green	6/916	34/5008	0.176471
map04625	C-type lectin receptor signaling pathway	Organismal Systems	Immune system	6	10	16	91	0.613083	1	JUN(JUN|K04448);BCL10(BCL10|K07368);PAK1(PAK1|K04409);IL6(IL6|K05405);EGR2(EGR2|K12496);LOC106038708(LOC106038708|K02183)	LSP1(LSP1|K14957);PIK3R5(PIK3R5|K02649);CARD9(CARD9|K12794);CASP8(CASP8|K04398);ITPR3(ITPR3|K04960);SYK(SYK|K05855);LOC106046287(LOC106046287|K10070);LOC106049715(LOC106049715|K04519);LOC106041090(LOC106041090|K01370);PIK3CG(PIK3CG|K00922)	http://www.kegg.jp/kegg-bin/show_pathway?map=map04625&multi_query=K04448+%23FFFFFF,red%0d%0aK07368+%23FFFFFF,red%0d%0aK04409+%23FFFFFF,red%0d%0aK05405+%23FFFFFF,red%0d%0aK12496+%23FFFFFF,red%0d%0aK02183+%23FFFFFF,red%0d%0aK14957+%23FFFFFF,green%0d%0aK02649+%23FFFFFF,green%0d%0aK12794+%23FFFFFF,green%0d%0aK04398+%23FFFFFF,green%0d%0aK04960+%23FFFFFF,green%0d%0aK05855+%23FFFFFF,green%0d%0aK10070+%2…	16/916	91/5008	0.175824
map04122	Sulfur relay system	Genetic Information Processing	Folding, sorting and degradation	1	1	2	11	0.624989	1	CTU2(CTU2|K14169)	TRMU(TRMU|K00566)	http://www.kegg.jp/kegg-bin/show_pathway?map=map04122&multi_query=K14169+%23FFFFFF,red%0d%0aK00566+%23FFFFFF,green	2/916	11/5008	0.181818
map00360	Phenylalanine metabolism	Metabolism	Amino acid metabolism	0	3	3	17	0.625546	1	-	LOC106048260(LOC106048260|K00129);IL4I1(IL4I1|K03334);PAH(PAH|K00500)	http://www.kegg.jp/kegg-bin/show_pathway?map=map00360&multi_query=K00129+%23FFFFFF,green%0d%0aK03334+%23FFFFFF,green%0d%0aK00500+%23FFFFFF,green	3/916	17/5008	0.176471
map00533	Glycosaminoglycan biosynthesis - keratan sulfate	Metabolism	Glycan biosynthesis and metabolism	0	3	3	17	0.625546	1	-	FUT8(FUT8|K00717);LOC106045430(LOC106045430|K03368);LOC106046629(LOC106046629|K04746)	http://www.kegg.jp/kegg-bin/show_pathway?map=map00533&multi_query=K00717+%23FFFFFF,green%0d%0aK03368+%23FFFFFF,green%0d%0aK04746+%23FFFFFF,green	3/916	17/5008	0.176471
map00600	Sphingolipid metabolism	Metabolism	Lipid metabolism	3	6	9	53	0.65349	1	SPHK1(SPHK1|K04718);GAL3ST1(GAL3ST1|K01019);ENPP7(ENPP7|K12354)	LOC106030828(LOC106030828|K12382);UGCG(UGCG|K00720);LOC106045005(LOC106045005|K04710);CERS6(CERS6|K04710);CERS3(CERS3|K04710);LINS1(LINS1|K04710)	http://www.kegg.jp/kegg-bin/show_pathway?map=map00600&multi_query=K04718+%23FFFFFF,red%0d%0aK01019+%23FFFFFF,red%0d%0aK12354+%23FFFFFF,red%0d%0aK12382+%23FFFFFF,green%0d%0aK00720+%23FFFFFF,green%0d%0aK04710+%23FFFFFF,green	9/916	53/5008	0.169811
map00563	Glycosylphosphatidylinositol (GPI)-anchor biosynthesis	Metabolism	Glycan biosynthesis and metabolism	0	4	4	24	0.664019	1	-	PIGL(PIGL|K03434);PIGO(PIGO|K05288);LOC106036128(LOC106036128|K03861);PIGN(PIGN|K05285)	http://www.kegg.jp/kegg-bin/show_pathway?map=map00563&multi_query=K03434+%23FFFFFF,green%0d%0aK05288+%23FFFFFF,green%0d%0aK03861+%23FFFFFF,green%0d%0aK05285+%23FFFFFF,green	4/916	24/5008	0.166667
map00640	Propanoate metabolism	Metabolism	Carbohydrate metabolism	3	2	5	30	0.664852	1	ACSS1(ACSS1|K01895);BCKDHA(BCKDHA|K00166);ECHS1(ECHS1|K07511)	LDHA(LDHA|K00016);ACOX3(ACOX3|K00232)	http://www.kegg.jp/kegg-bin/show_pathway?map=map00640&multi_query=K01895+%23FFFFFF,red%0d%0aK00166+%23FFFFFF,red%0d%0aK07511+%23FFFFFF,red%0d%0aK00016+%23FFFFFF,green%0d%0aK00232+%23FFFFFF,green	5/916	30/5008	0.166667
map04370	VEGF signaling pathway	Environmental Information Processing	Signal transduction	4	6	10	61	0.700956	1	PLCG1(PLCG1|K01116);SPHK1(SPHK1|K04718);SHC2(SHC2|K17447);SH2D2A(SH2D2A|K08273)	PIK3R5(PIK3R5|K02649);RAC2(RAC2|K07860);PRKCB(PRKCB|K19662);PIK3CG(PIK3CG|K00922);KDR(KDR|K05098);LOC106043002(LOC106043002|K16342)	http://www.kegg.jp/kegg-bin/show_pathway?map=map04370&multi_query=K01116+%23FFFFFF,red%0d%0aK04718+%23FFFFFF,red%0d%0aK17447+%23FFFFFF,red%0d%0aK08273+%23FFFFFF,red%0d%0aK02649+%23FFFFFF,green%0d%0aK07860+%23FFFFFF,green%0d%0aK19662+%23FFFFFF,green%0d%0aK00922+%23FFFFFF,green%0d%0aK05098+%23FFFFFF,green%0d%0aK16342+%23FFFFFF,green	10/916	61/5008	0.163934
map03460	Fanconi anemia pathway	Genetic Information Processing	Replication and repair	4	4	8	50	0.718802	1	POLI(POLI|K03510);UBE2T(UBE2T|K13960);POLH(POLH|K03509);FANCF(FANCF|K10893)	FAN1(FAN1|K15363);RAD51C(RAD51C|K10870);FANCC(FANCC|K10890);ERCC4(ERCC4|K10848)	http://www.kegg.jp/kegg-bin/show_pathway?map=map03460&multi_query=K03510+%23FFFFFF,red%0d%0aK13960+%23FFFFFF,red%0d%0aK03509+%23FFFFFF,red%0d%0aK10893+%23FFFFFF,red%0d%0aK15363+%23FFFFFF,green%0d%0aK10870+%23FFFFFF,green%0d%0aK10890+%23FFFFFF,green%0d%0aK10848+%23FFFFFF,green	8/916	50/5008	0.16
map03020	RNA polymerase	Genetic Information Processing	Transcription	2	2	4	26	0.726956	1	POLR3F(POLR3F|K03025);POLR1F(POLR1F|K03004)	POLR2B(POLR2B|K03010);POLR3G(POLR3G|K03024)	http://www.kegg.jp/kegg-bin/show_pathway?map=map03020&multi_query=K03025+%23FFFFFF,red%0d%0aK03004+%23FFFFFF,red%0d%0aK03010+%23FFFFFF,green%0d%0aK03024+%23FFFFFF,green	4/916	26/5008	0.153846
map00511	Other glycan degradation	Metabolism	Glycan biosynthesis and metabolism	3	0	3	20	0.736636	1	MAN2C1(MAN2C1|K01191);LOC106046007(LOC106046007|K14459);ENGASE(ENGASE|K01227)	-	http://www.kegg.jp/kegg-bin/show_pathway?map=map00511&multi_query=K01191+%23FFFFFF,red%0d%0aK14459+%23FFFFFF,red%0d%0aK01227+%23FFFFFF,red	3/916	20/5008	0.15
map00531	Glycosaminoglycan degradation	Metabolism	Glycan biosynthesis and metabolism	3	0	3	20	0.736636	1	HYAL1(HYAL1|K01197);HYAL3(HYAL3|K01197);HPSE2(HPSE2|K07965)	-	http://www.kegg.jp/kegg-bin/show_pathway?map=map00531&multi_query=K01197+%23FFFFFF,red%0d%0aK07965+%23FFFFFF,red	3/916	20/5008	0.15
map03430	Mismatch repair	Genetic Information Processing	Replication and repair	3	0	3	20	0.736636	1	POLD2(POLD2|K02328);EXO1(EXO1|K10746);LOC125181849(LOC125181849|K02327)	-	http://www.kegg.jp/kegg-bin/show_pathway?map=map03430&multi_query=K02328+%23FFFFFF,red%0d%0aK10746+%23FFFFFF,red%0d%0aK02327+%23FFFFFF,red	3/916	20/5008	0.15
map00240	Pyrimidine metabolism	Metabolism	Nucleotide metabolism	4	6	10	63	0.740103	1	NT5C1B(NT5C1B|K01081);LOC106032673(LOC106032673|K00893);CAD(CAD|K11540);LOC125181766(LOC125181766|K01518)	RRM1(RRM1|K10807);LOC106042626(LOC106042626|K01081);NME5(NME5|K00940);NT5C1A(NT5C1A|K01081);NUDT2(NUDT2|K01518);LOC106034733(LOC106034733|K00940)	http://www.kegg.jp/kegg-bin/show_pathway?map=map00240&multi_query=K00893+%23FFFFFF,red%0d%0aK11540+%23FFFFFF,red%0d%0aK10807+%23FFFFFF,green%0d%0aK00940+%23FFFFFF,green%0d%0aK01081+%23FFFFFF,purple%0d%0aK01518+%23FFFFFF,purple	10/916	63/5008	0.15873
map00120	Primary bile acid biosynthesis	Metabolism	Lipid metabolism	0	2	2	14	0.755973	1	-	AKR1D1(AKR1D1|K00251);LOC106038153(LOC106038153|K07439)	http://www.kegg.jp/kegg-bin/show_pathway?map=map00120&multi_query=K00251+%23FFFFFF,green%0d%0aK07439+%23FFFFFF,green	2/916	14/5008	0.142857
map00565	Ether lipid metabolism	Metabolism	Lipid metabolism	4	3	7	46	0.762325	1	PLB1(PLB1|K14621);ENPP6(ENPP6|K08743);LOC106040243(LOC106040243|K01047);GAL3ST1(GAL3ST1|K01019)	PLA2G7(PLA2G7|K01062);PLA2G12B(PLA2G12B|K01047);LOC106043002(LOC106043002|K16342)	http://www.kegg.jp/kegg-bin/show_pathway?map=map00565&multi_query=K14621+%23FFFFFF,red%0d%0aK08743+%23FFFFFF,red%0d%0aK01019+%23FFFFFF,red%0d%0aK01062+%23FFFFFF,green%0d%0aK16342+%23FFFFFF,green%0d%0aK01047+%23FFFFFF,purple	7/916	46/5008	0.152174
map00100	Steroid biosynthesis	Metabolism	Lipid metabolism	2	1	3	21	0.767317	1	LOC106041795(LOC106041795|K07436);LOC125181064(LOC125181064|K07438)	FAXDC2(FAXDC2|K07750)	http://www.kegg.jp/kegg-bin/show_pathway?map=map00100&multi_query=K07436+%23FFFFFF,red%0d%0aK07438+%23FFFFFF,red%0d%0aK07750+%23FFFFFF,green	3/916	21/5008	0.142857
map04150	mTOR signaling pathway	Environmental Information Processing	Signal transduction	10	15	25	153	0.767439	1	FZD1(FZD1|K02432);DDIT4(DDIT4|K08270);WNT11(WNT11|K01384);FZD7(FZD7|K02432);LOC106049157(LOC106049157|K00408);LOC125181634(LOC125181634|K08267);LOC125181422(LOC125181422|K08267);LOC106042950(LOC106042950|K01384);WNT2(WNT2|K00182);WNT1(WNT1|K03209)	PIK3R5(PIK3R5|K02649);PRKAA2(PRKAA2|K07198);FNIP2(FNIP2|K20401);SLC7A5(SLC7A5|K13780);ATP6V1C1(ATP6V1C1|K02148);MTOR(MTOR|K07203);ATP6V1A(ATP6V1A|K02145);ULK1(ULK1|K08269);PRKCB(PRKCB|K19662);SESN2(SESN2|K20394);RNF152(RNF152|K15705);LPIN1(LPIN1|K15728);PIK3CG(PIK3CG|K00922);IGF1(IGF1|K05459);ATP6V1G3(ATP6V1G3|K02152)	http://www.kegg.jp/kegg-bin/show_pathway?map=map04150&multi_query=K02432+%23FFFFFF,red%0d%0aK08270+%23FFFFFF,red%0d%0aK01384+%23FFFFFF,red%0d%0aK00408+%23FFFFFF,red%0d%0aK08267+%23FFFFFF,red%0d%0aK00182+%23FFFFFF,red%0d%0aK03209+%23FFFFFF,red%0d%0aK02649+%23FFFFFF,green%0d%0aK07198+%23FFFFFF,green%0d%0aK20401+%23FFFFFF,green%0d%0aK13780+%23FFFFFF,green%0d%0aK02148+%23FFFFFF,green%0d%0aK07203+%23F…	25/916	153/5008	0.163399
map03030	DNA replication	Genetic Information Processing	Replication and repair	5	0	5	34	0.771701	1	POLD2(POLD2|K02328);PRIM2(PRIM2|K02685);PRIM1(PRIM1|K02684);MCM7(MCM7|K02210);LOC125181849(LOC125181849|K02327)	-	http://www.kegg.jp/kegg-bin/show_pathway?map=map03030&multi_query=K02328+%23FFFFFF,red%0d%0aK02685+%23FFFFFF,red%0d%0aK02684+%23FFFFFF,red%0d%0aK02210+%23FFFFFF,red%0d%0aK02327+%23FFFFFF,red	5/916	34/5008	0.147059
map00562	Inositol phosphate metabolism	Metabolism	Carbohydrate metabolism	4	7	11	71	0.774989	1	PLCG1(PLCG1|K01116);PIP5KL1(PIP5KL1|K13712);LOC106042953(LOC106042953|K15909);PIK3C2G(PIK3C2G|K00923)	TPI1(TPI1|K01803);INPP4B(INPP4B|K01109);SYNJ1(SYNJ1|K20279);PLCD4(PLCD4|K05857);PLCB2(PLCB2|K05858);PIK3CG(PIK3CG|K00922);LOC125184509(LOC125184509|K01858)	http://www.kegg.jp/kegg-bin/show_pathway?map=map00562&multi_query=K01116+%23FFFFFF,red%0d%0aK13712+%23FFFFFF,red%0d%0aK15909+%23FFFFFF,red%0d%0aK00923+%23FFFFFF,red%0d%0aK01803+%23FFFFFF,green%0d%0aK01109+%23FFFFFF,green%0d%0aK20279+%23FFFFFF,green%0d%0aK05857+%23FFFFFF,green%0d%0aK05858+%23FFFFFF,green%0d%0aK00922+%23FFFFFF,green%0d%0aK01858+%23FFFFFF,green	11/916	71/5008	0.15493
map04141	Protein processing in endoplasmic reticulum	Genetic Information Processing	Folding, sorting and degradation	14	10	24	148	0.7769	1	HSP90AA1(HSP90AA1|K04079);HSP90AB1(HSP90AB1|K04079);HSPA2(HSPA2|K03283);HSPA4L(HSPA4L|K09485);HSPA8(HSPA8|K03283);HSPH1(HSPH1|K09485);LOC106048536(LOC106048536|K13525);SEC61B(SEC61B|K09481);LOC125181512(LOC125181512|K09507);LOC125181577(LOC125181577|K04523);DDIT3(DDIT3|K04452);LOC106041315(LOC106041315|K14010);MOGS(MOGS|K01228);DNAJC5B(DNAJC5B|K09525)	CANX(CANX|K08054);UBQLN1(UBQLN1|K04523);MBTPS2(MBTPS2|K07765);CRYAB(CRYAB|K09542);TXNDC5(TXNDC5|K13984);SIL1(SIL1|K14001);WFS1(WFS1|K14020);EIF2AK2(EIF2AK2|K16195);PRKN(PRKN|K04556);CALR3(CALR3|K08057)	http://www.kegg.jp/kegg-bin/show_pathway?map=map04141&multi_query=K04079+%23FFFFFF,red%0d%0aK03283+%23FFFFFF,red%0d%0aK09485+%23FFFFFF,red%0d%0aK13525+%23FFFFFF,red%0d%0aK09481+%23FFFFFF,red%0d%0aK09507+%23FFFFFF,red%0d%0aK04452+%23FFFFFF,red%0d%0aK14010+%23FFFFFF,red%0d%0aK01228+%23FFFFFF,red%0d%0aK09525+%23FFFFFF,red%0d%0aK08054+%23FFFFFF,green%0d%0aK07765+%23FFFFFF,green%0d%0aK09542+%23FFFFFF,…	24/916	148/5008	0.162162
map00604	Glycosphingolipid biosynthesis - ganglio series	Metabolism	Glycan biosynthesis and metabolism	0	2	2	15	0.789894	1	-	ST8SIA5(ST8SIA5|K03369);LOC106045430(LOC106045430|K03368)	http://www.kegg.jp/kegg-bin/show_pathway?map=map00604&multi_query=K03369+%23FFFFFF,green%0d%0aK03368+%23FFFFFF,green	2/916	15/5008	0.133333
map00515	Mannose type O-glycan biosynthesis	Metabolism	Glycan biosynthesis and metabolism	2	1	3	22	0.795021	1	POMGNT2(POMGNT2|K18207);POMT2(POMT2|K00728)	FUT4(FUT4|K07632)	http://www.kegg.jp/kegg-bin/show_pathway?map=map00515&multi_query=K18207+%23FFFFFF,red%0d%0aK00728+%23FFFFFF,red%0d%0aK07632+%23FFFFFF,green	3/916	22/5008	0.136364
map04070	Phosphatidylinositol signaling system	Environmental Information Processing	Signal transduction	5	9	14	92	0.816243	1	PLCG1(PLCG1|K01116);LOC106038708(LOC106038708|K02183);LOC106042953(LOC106042953|K15909);DGKB(DGKB|K00901);PIK3C2G(PIK3C2G|K00923)	PIK3R5(PIK3R5|K02649);IP6K3(IP6K3|K07756);INPP4B(INPP4B|K01109);PRKCB(PRKCB|K19662);SYNJ1(SYNJ1|K20279);ITPR3(ITPR3|K04960);PLCD4(PLCD4|K05857);PLCB2(PLCB2|K05858);PIK3CG(PIK3CG|K00922)	http://www.kegg.jp/kegg-bin/show_pathway?map=map04070&multi_query=K01116+%23FFFFFF,red%0d%0aK02183+%23FFFFFF,red%0d%0aK15909+%23FFFFFF,red%0d%0aK00901+%23FFFFFF,red%0d%0aK00923+%23FFFFFF,red%0d%0aK02649+%23FFFFFF,green%0d%0aK07756+%23FFFFFF,green%0d%0aK01109+%23FFFFFF,green%0d%0aK19662+%23FFFFFF,green%0d%0aK20279+%23FFFFFF,green%0d%0aK04960+%23FFFFFF,green%0d%0aK05857+%23FFFFFF,green%0d%0aK05858+…	14/916	92/5008	0.152174
map00514	Other types of O-glycan biosynthesis	Metabolism	Glycan biosynthesis and metabolism	2	4	6	43	0.824586	1	POMT2(POMT2|K00728);COLGALT2(COLGALT2|K11703)	GALNT13(GALNT13|K00710);GALNT6(GALNT6|K00710);MFNG(MFNG|K05948);GALNT8(GALNT8|K00710)	http://www.kegg.jp/kegg-bin/show_pathway?map=map00514&multi_query=K00728+%23FFFFFF,red%0d%0aK11703+%23FFFFFF,red%0d%0aK00710+%23FFFFFF,green%0d%0aK05948+%23FFFFFF,green	6/916	43/5008	0.139535
map00230	Purine metabolism	Metabolism	Nucleotide metabolism	7	13	20	130	0.837266	1	ATIC(ATIC|K00602);NT5C1B(NT5C1B|K01081);LOC125181779(LOC125181779|K13293);LOC106032673(LOC106032673|K00893);LOC125181766(LOC125181766|K01518);GUCY2C(GUCY2C|K12320);ADCY3(ADCY3|K08043)	AMPD3(AMPD3|K01490);ADSS1(ADSS1|K01939);GMPR(GMPR|K00364);IMPDH2(IMPDH2|K00088);RRM1(RRM1|K10807);PDE5A(PDE5A|K13762);LOC106042626(LOC106042626|K01081);NME5(NME5|K00940);PDE2A(PDE2A|K18283);NT5C1A(NT5C1A|K01081);NUDT2(NUDT2|K01518);PDE11A(PDE11A|K13298);LOC106034733(LOC106034733|K00940)	http://www.kegg.jp/kegg-bin/show_pathway?map=map00230&multi_query=K00602+%23FFFFFF,red%0d%0aK13293+%23FFFFFF,red%0d%0aK00893+%23FFFFFF,red%0d%0aK12320+%23FFFFFF,red%0d%0aK08043+%23FFFFFF,red%0d%0aK01490+%23FFFFFF,green%0d%0aK01939+%23FFFFFF,green%0d%0aK00364+%23FFFFFF,green%0d%0aK00088+%23FFFFFF,green%0d%0aK10807+%23FFFFFF,green%0d%0aK13762+%23FFFFFF,green%0d%0aK00940+%23FFFFFF,green%0d%0aK18283+…	20/916	130/5008	0.153846
map04530	Tight junction	Cellular Processes	Cellular community - eukaryotes	9	17	26	168	0.856508	1	JUN(JUN|K04448);ACTG1(ACTG1|K05692);LLGL1(LLGL1|K06094);SYMPK(SYMPK|K06100);LOC106049853(LOC106049853|K06448);MARVELD2(MARVELD2|K17291);JTB(JTB|K06109);CFTR(CFTR|K05031);LOC106043422(LOC106043422|K06087)	ACTN2(ACTN2|K05699);CLDN5(CLDN5|K06087);LOC106047196(LOC106047196|K10352);LOC106047195(LOC106047195|K10352);PRKAA2(PRKAA2|K07198);LOC125179675(LOC125179675|K10352);MYL10(MYL10|K10351);EZR(EZR|K08007);LOC125183762(LOC125183762|K07374);F11R(F11R|K06089);LOC106048163(LOC106048163|K06106);LOC125182784(LOC125182784|K06087);LOC125181863(LOC125181863|K10352);LOC106047197(LOC106047197|K10352);CLDN2(CLDN2…	http://www.kegg.jp/kegg-bin/show_pathway?map=map04530&multi_query=K04448+%23FFFFFF,red%0d%0aK05692+%23FFFFFF,red%0d%0aK06094+%23FFFFFF,red%0d%0aK06100+%23FFFFFF,red%0d%0aK06448+%23FFFFFF,red%0d%0aK17291+%23FFFFFF,red%0d%0aK06109+%23FFFFFF,red%0d%0aK05031+%23FFFFFF,red%0d%0aK05699+%23FFFFFF,green%0d%0aK10352+%23FFFFFF,green%0d%0aK07198+%23FFFFFF,green%0d%0aK10351+%23FFFFFF,green%0d%0aK08007+%23FFF…	26/916	168/5008	0.154762
map00650	Butanoate metabolism	Metabolism	Carbohydrate metabolism	1	2	3	25	0.862029	1	ECHS1(ECHS1|K07511)	ACAT1(ACAT1|K00626);LOC106033473(LOC106033473|K01896)	http://www.kegg.jp/kegg-bin/show_pathway?map=map00650&multi_query=K07511+%23FFFFFF,red%0d%0aK00626+%23FFFFFF,green%0d%0aK01896+%23FFFFFF,green	3/916	25/5008	0.12
map04912	GnRH signaling pathway	Organismal Systems	Endocrine system	5	8	13	90	0.863729	1	JUN(JUN|K04448);LOC106038708(LOC106038708|K02183);LOC125181006(LOC125181006|K04515);ADCY3(ADCY3|K08043);LOC125181580(LOC125181580|K04634)	CACNA1S(CACNA1S|K04857);CAMK2A(CAMK2A|K04515);PRKCB(PRKCB|K19662);ITPR3(ITPR3|K04960);PTK2B(PTK2B|K05871);PLCB2(PLCB2|K05858);LOC106043002(LOC106043002|K16342);LOC106036519(LOC106036519|K04280)	http://www.kegg.jp/kegg-bin/show_pathway?map=map04912&multi_query=K04448+%23FFFFFF,red%0d%0aK02183+%23FFFFFF,red%0d%0aK08043+%23FFFFFF,red%0d%0aK04634+%23FFFFFF,red%0d%0aK04857+%23FFFFFF,green%0d%0aK19662+%23FFFFFF,green%0d%0aK04960+%23FFFFFF,green%0d%0aK05871+%23FFFFFF,green%0d%0aK05858+%23FFFFFF,green%0d%0aK16342+%23FFFFFF,green%0d%0aK04280+%23FFFFFF,green%0d%0aK04515+%23FFFFFF,purple	13/916	90/5008	0.144444
map00130	Ubiquinone and other terpenoid-quinone biosynthesis	Metabolism	Metabolism of cofactors and vitamins	1	0	1	10	0.867615	1	GGCX(GGCX|K10106)	-	http://www.kegg.jp/kegg-bin/show_pathway?map=map00130&multi_query=K10106+%23FFFFFF,red	1/916	10/5008	0.1
map00561	Glycerolipid metabolism	Metabolism	Lipid metabolism	3	5	8	59	0.870116	1	ALDH9A1(ALDH9A1|K00149);DGKB(DGKB|K00901);LOC106045208(LOC106045208|K14073)	LOC106040417(LOC106040417|K01059);AGPAT4(AGPAT4|K13523);MBOAT2(MBOAT2|K13517);LPIN1(LPIN1|K15728);MBOAT1(MBOAT1|K13517)	http://www.kegg.jp/kegg-bin/show_pathway?map=map00561&multi_query=K00149+%23FFFFFF,red%0d%0aK00901+%23FFFFFF,red%0d%0aK14073+%23FFFFFF,red%0d%0aK01059+%23FFFFFF,green%0d%0aK13523+%23FFFFFF,green%0d%0aK13517+%23FFFFFF,green%0d%0aK15728+%23FFFFFF,green	8/916	59/5008	0.135593
map00030	Pentose phosphate pathway	Metabolism	Carbohydrate metabolism	0	3	3	26	0.879648	1	-	GPI(GPI|K01810);LOC106035673(LOC106035673|K01053);LOC106045370(LOC106045370|K03841)	http://www.kegg.jp/kegg-bin/show_pathway?map=map00030&multi_query=K01810+%23FFFFFF,green%0d%0aK01053+%23FFFFFF,green%0d%0aK03841+%23FFFFFF,green	3/916	26/5008	0.115385
map00062	Fatty acid elongation	Metabolism	Lipid metabolism	2	1	3	26	0.879648	1	ECHS1(ECHS1|K07511);LOC125181688(LOC125181688|K16339)	MECR(MECR|K07512)	http://www.kegg.jp/kegg-bin/show_pathway?map=map00062&multi_query=K07511+%23FFFFFF,red%0d%0aK16339+%23FFFFFF,red%0d%0aK07512+%23FFFFFF,green	3/916	26/5008	0.115385
map00564	Glycerophospholipid metabolism	Metabolism	Lipid metabolism	5	9	14	98	0.880998	1	PEMT(PEMT|K00551);LYPLA2(LYPLA2|K06130);PLB1(PLB1|K14621);LOC106040243(LOC106040243|K01047);DGKB(DGKB|K00901)	AGPAT4(AGPAT4|K13523);MBOAT2(MBOAT2|K13517);PLA2G15(PLA2G15|K06129);GPD1L(GPD1L|K00006);LPIN1(LPIN1|K15728);LOC106029917(LOC106029917|K00006);MBOAT1(MBOAT1|K13517);PLA2G12B(PLA2G12B|K01047);LOC106043002(LOC106043002|K16342)	http://www.kegg.jp/kegg-bin/show_pathway?map=map00564&multi_query=K00551+%23FFFFFF,red%0d%0aK06130+%23FFFFFF,red%0d%0aK14621+%23FFFFFF,red%0d%0aK00901+%23FFFFFF,red%0d%0aK13523+%23FFFFFF,green%0d%0aK13517+%23FFFFFF,green%0d%0aK06129+%23FFFFFF,green%0d%0aK00006+%23FFFFFF,green%0d%0aK15728+%23FFFFFF,green%0d%0aK16342+%23FFFFFF,green%0d%0aK01047+%23FFFFFF,purple	14/916	98/5008	0.142857
map00532	Glycosaminoglycan biosynthesis - chondroitin sulfate / dermatan sulfate	Metabolism	Glycan biosynthesis and metabolism	0	2	2	19	0.887332	1	-	CSGALNACT1(CSGALNACT1|K00746);CHST13(CHST13|K07779)	http://www.kegg.jp/kegg-bin/show_pathway?map=map00532&multi_query=K00746+%23FFFFFF,green%0d%0aK07779+%23FFFFFF,green	2/916	19/5008	0.105263
map04137	Mitophagy - animal	Cellular Processes	Transport and catabolism	5	3	8	61	0.892641	1	JUN(JUN|K04448);LOC106045781(LOC106045781|K04551);MAP1LC3C(MAP1LC3C|K10435);UBA52(UBA52|K02927);RAB7B(RAB7B|K07898)	FUNDC2(FUNDC2|K17986);LOC106046568(LOC106046568|K09408);PRKN(PRKN|K04556)	http://www.kegg.jp/kegg-bin/show_pathway?map=map04137&multi_query=K04448+%23FFFFFF,red%0d%0aK04551+%23FFFFFF,red%0d%0aK10435+%23FFFFFF,red%0d%0aK02927+%23FFFFFF,red%0d%0aK07898+%23FFFFFF,red%0d%0aK17986+%23FFFFFF,green%0d%0aK09408+%23FFFFFF,green%0d%0aK04556+%23FFFFFF,green	8/916	61/5008	0.131148
map04310	Wnt signaling pathway	Environmental Information Processing	Signal transduction	15	5	20	138	0.903039	1	JUN(JUN|K04448);BAMBI(BAMBI|K10162);FZD1(FZD1|K02432);WNT11(WNT11|K01384);DKK2(DKK2|K02165);FZD7(FZD7|K02432);WIF1(WIF1|K01691);LOC106049157(LOC106049157|K00408);SFRP1(SFRP1|K02166);CCND3(CCND3|K10152);LOC125180227(LOC125180227|K04501);LOC106042950(LOC106042950|K01384);LOC125181006(LOC125181006|K04515);WNT2(WNT2|K00182);WNT1(WNT1|K03209)	CAMK2A(CAMK2A|K04515);RUVBL1(RUVBL1|K04499);RAC2(RAC2|K07860);PRKCB(PRKCB|K19662);PLCB2(PLCB2|K05858)	http://www.kegg.jp/kegg-bin/show_pathway?map=map04310&multi_query=K04448+%23FFFFFF,red%0d%0aK10162+%23FFFFFF,red%0d%0aK02432+%23FFFFFF,red%0d%0aK01384+%23FFFFFF,red%0d%0aK02165+%23FFFFFF,red%0d%0aK01691+%23FFFFFF,red%0d%0aK00408+%23FFFFFF,red%0d%0aK02166+%23FFFFFF,red%0d%0aK10152+%23FFFFFF,red%0d%0aK04501+%23FFFFFF,red%0d%0aK00182+%23FFFFFF,red%0d%0aK03209+%23FFFFFF,red%0d%0aK04499+%23FFFFFF,gree…	20/916	138/5008	0.144928
map04810	Regulation of actin cytoskeleton	Cellular Processes	Cell motility	9	24	33	217	0.903922	1	ACTG1(ACTG1|K05692);PAK1(PAK1|K04409);FGF16(FGF16|K04358);ITGAE(ITGAE|K06524);SSH3(SSH3|K05766);PAK5(PAK5|K05736);IQGAP3(IQGAP3|K05767);FGF6(FGF6|K04358);FGF2(FGF2|K18497)	ACTN2(ACTN2|K05699);LOC106047196(LOC106047196|K10352);LOC106047195(LOC106047195|K10352);LOC125179668(LOC125179668|K04358);PIK3R5(PIK3R5|K02649);LOC125179675(LOC125179675|K10352);ITGB2(ITGB2|K06464);PDGFB(PDGFB|K17386);MYL10(MYL10|K10351);EZR(EZR|K08007);MYLK4(MYLK4|K00907);RAC2(RAC2|K07860);EGF(EGF|K04357);VAV3(VAV3|K05730);ITGA1(ITGA1|K06480);NCKAP1L(NCKAP1L|K05750);CXCR4(CXCR4|K04189);MYLK2(MYL…	http://www.kegg.jp/kegg-bin/show_pathway?map=map04810&multi_query=K05692+%23FFFFFF,red%0d%0aK04409+%23FFFFFF,red%0d%0aK06524+%23FFFFFF,red%0d%0aK05766+%23FFFFFF,red%0d%0aK05736+%23FFFFFF,red%0d%0aK05767+%23FFFFFF,red%0d%0aK18497+%23FFFFFF,red%0d%0aK05699+%23FFFFFF,green%0d%0aK10352+%23FFFFFF,green%0d%0aK02649+%23FFFFFF,green%0d%0aK06464+%23FFFFFF,green%0d%0aK17386+%23FFFFFF,green%0d%0aK10351+%23F…	33/916	217/5008	0.152074
map00310	Lysine degradation	Metabolism	Amino acid metabolism	4	3	7	56	0.908879	1	ALDH9A1(ALDH9A1|K00149);GCDH(GCDH|K00252);COLGALT2(COLGALT2|K11703);ECHS1(ECHS1|K07511)	ACAT1(ACAT1|K00626);MLLT11(MLLT11|K11421);PIPOX(PIPOX|K00306)	http://www.kegg.jp/kegg-bin/show_pathway?map=map00310&multi_query=K00149+%23FFFFFF,red%0d%0aK00252+%23FFFFFF,red%0d%0aK11703+%23FFFFFF,red%0d%0aK07511+%23FFFFFF,red%0d%0aK00626+%23FFFFFF,green%0d%0aK11421+%23FFFFFF,green%0d%0aK00306+%23FFFFFF,green	7/916	56/5008	0.125
map04350	TGF-beta signaling pathway	Environmental Information Processing	Signal transduction	9	3	12	89	0.91122	1	THBS1(THBS1|K16857);SMURF2(SMURF2|K04678);BAMBI(BAMBI|K10162);TGIF1(TGIF1|K19383);BMP7(BMP7|K16621);LOC125181542(LOC125181542|K19631);BMP5(BMP5|K04663);LOC125179633(LOC125179633|K04500);LOC125180227(LOC125180227|K04501)	ZFYVE16(ZFYVE16|K04679);TGFB3(TGFB3|K13377);FMOD(FMOD|K08121)	http://www.kegg.jp/kegg-bin/show_pathway?map=map04350&multi_query=K16857+%23FFFFFF,red%0d%0aK04678+%23FFFFFF,red%0d%0aK10162+%23FFFFFF,red%0d%0aK19383+%23FFFFFF,red%0d%0aK16621+%23FFFFFF,red%0d%0aK19631+%23FFFFFF,red%0d%0aK04663+%23FFFFFF,red%0d%0aK04500+%23FFFFFF,red%0d%0aK04501+%23FFFFFF,red%0d%0aK04679+%23FFFFFF,green%0d%0aK13377+%23FFFFFF,green%0d%0aK08121+%23FFFFFF,green	12/916	89/5008	0.134831
map00970	Aminoacyl-tRNA biosynthesis	Genetic Information Processing	Translation	1	4	5	43	0.915756	1	AARS2(AARS2|K01872)	EPRS1(EPRS1|K14163);WARS1(WARS1|K01867);DARS1(DARS1|K01876);IARS1(IARS1|K01870)	http://www.kegg.jp/kegg-bin/show_pathway?map=map00970&multi_query=K01872+%23FFFFFF,red%0d%0aK14163+%23FFFFFF,green%0d%0aK01867+%23FFFFFF,green%0d%0aK01876+%23FFFFFF,green%0d%0aK01870+%23FFFFFF,green	5/916	43/5008	0.116279
map04120	Ubiquitin mediated proteolysis	Genetic Information Processing	Folding, sorting and degradation	10	9	19	134	0.916856	1	LOC106045781(LOC106045781|K04551);SMURF2(SMURF2|K04678);LOC106045180(LOC106045180|K02207);UBA52(UBA52|K02927);LOC106037312(LOC106037312|K16063);LOC106046070(LOC106046070|K10614);NHLRC1(NHLRC1|K10602);SOCS1(SOCS1|K04694);BIRC7(BIRC7|K16061);LOC125180357(LOC125180357|K04552)	UBE2L3(UBE2L3|K04552);BIRC2(BIRC2|K16060);DDB2(DDB2|K10140);UBA3(UBA3|K10686);CUL4B(CUL4B|K10609);LOC106038586(LOC106038586|K04725);TRIM32(TRIM32|K10607);LOC106029526(LOC106029526|K10592);PRKN(PRKN|K04556)	http://www.kegg.jp/kegg-bin/show_pathway?map=map04120&multi_query=K04551+%23FFFFFF,red%0d%0aK04678+%23FFFFFF,red%0d%0aK02207+%23FFFFFF,red%0d%0aK02927+%23FFFFFF,red%0d%0aK16063+%23FFFFFF,red%0d%0aK10614+%23FFFFFF,red%0d%0aK10602+%23FFFFFF,red%0d%0aK04694+%23FFFFFF,red%0d%0aK16061+%23FFFFFF,red%0d%0aK16060+%23FFFFFF,green%0d%0aK10140+%23FFFFFF,green%0d%0aK10686+%23FFFFFF,green%0d%0aK10609+%23FFFFF…	19/916	134/5008	0.141791
map04136	Autophagy - other	Cellular Processes	Transport and catabolism	0	3	3	29	0.921079	1	-	MTOR(MTOR|K07203);ULK1(ULK1|K08269);ATG10(ATG10|K17888)	http://www.kegg.jp/kegg-bin/show_pathway?map=map04136&multi_query=K07203+%23FFFFFF,green%0d%0aK08269+%23FFFFFF,green%0d%0aK17888+%23FFFFFF,green	3/916	29/5008	0.103448
map01040	Biosynthesis of unsaturated fatty acids	Metabolism	Lipid metabolism	0	3	3	30	0.931686	1	-	SCD(SCD|K00507);LOC106033870(LOC106033870|K10226);ACOX3(ACOX3|K00232)	http://www.kegg.jp/kegg-bin/show_pathway?map=map01040&multi_query=K00507+%23FFFFFF,green%0d%0aK10226+%23FFFFFF,green%0d%0aK00232+%23FFFFFF,green	3/916	30/5008	0.1
map04218	Cellular senescence	Cellular Processes	Cell growth and death	8	12	20	143	0.931902	1	ZFP36L1(ZFP36L1|K18753);IL6(IL6|K05405);LOC106041918(LOC106041918|K10030);CCNB1(CCNB1|K05868);LOC106038708(LOC106038708|K02183);CCND3(CCND3|K10152);LOC125179633(LOC125179633|K04500);LOC106041915(LOC106041915|K10030)	PIK3R5(PIK3R5|K02649);PPID(PPID|K05864);MTOR(MTOR|K07203);TGFB3(TGFB3|K13377);RASSF5(RASSF5|K08015);LOC106046568(LOC106046568|K09408);LOC106041919(LOC106041919|K10030);ITPR3(ITPR3|K04960);PIK3CG(PIK3CG|K00922);LOC125179893(LOC125179893|K04728);E2F2(E2F2|K09389);LOC125181435(LOC125181435|K06751)	http://www.kegg.jp/kegg-bin/show_pathway?map=map04218&multi_query=K18753+%23FFFFFF,red%0d%0aK05405+%23FFFFFF,red%0d%0aK05868+%23FFFFFF,red%0d%0aK02183+%23FFFFFF,red%0d%0aK10152+%23FFFFFF,red%0d%0aK04500+%23FFFFFF,red%0d%0aK02649+%23FFFFFF,green%0d%0aK05864+%23FFFFFF,green%0d%0aK07203+%23FFFFFF,green%0d%0aK13377+%23FFFFFF,green%0d%0aK08015+%23FFFFFF,green%0d%0aK09408+%23FFFFFF,green%0d%0aK04960+%2…	20/916	143/5008	0.13986
map03013	Nucleocytoplasmic transport	Genetic Information Processing	Translation	7	4	11	86	0.934911	1	NUP88(NUP88|K14318);NUP85(NUP85|K14304);THOC7(THOC7|K13176);NUP42(NUP42|K14321);KPNA2(KPNA2|K15043);KPNA7(KPNA7|K15043);LOC125181362(LOC125181362|K18752)	EEF1A2(EEF1A2|K03231);NUP210(NUP210|K14314);KPNA1(KPNA1|K15042);NUP93(NUP93|K14309)	http://www.kegg.jp/kegg-bin/show_pathway?map=map03013&multi_query=K14318+%23FFFFFF,red%0d%0aK14304+%23FFFFFF,red%0d%0aK13176+%23FFFFFF,red%0d%0aK14321+%23FFFFFF,red%0d%0aK15043+%23FFFFFF,red%0d%0aK18752+%23FFFFFF,red%0d%0aK03231+%23FFFFFF,green%0d%0aK14314+%23FFFFFF,green%0d%0aK15042+%23FFFFFF,green%0d%0aK14309+%23FFFFFF,green	11/916	86/5008	0.127907
map00190	Oxidative phosphorylation	Metabolism	Energy metabolism	5	10	15	113	0.940346	1	CYTB(CYTB|K00412);ATP6(ATP6|K02126);LOC125181678(LOC125181678|K02132);COX2(COX2|K02261);ND3(ND3|K03880)	ATP5F1A(ATP5F1A|K02132);COX1(COX1|K02256);SDHA(SDHA|K00234);ATP6AP1(ATP6AP1|K03662);ATP6V1C1(ATP6V1C1|K02148);ATP6V1A(ATP6V1A|K02145);LOC106030222(LOC106030222|K08738);NDUFA9(NDUFA9|K03953);NDUFB8(NDUFB8|K03964);ATP6V1G3(ATP6V1G3|K02152)	http://www.kegg.jp/kegg-bin/show_pathway?map=map00190&multi_query=K00412+%23FFFFFF,red%0d%0aK02126+%23FFFFFF,red%0d%0aK02261+%23FFFFFF,red%0d%0aK03880+%23FFFFFF,red%0d%0aK02256+%23FFFFFF,green%0d%0aK00234+%23FFFFFF,green%0d%0aK03662+%23FFFFFF,green%0d%0aK02148+%23FFFFFF,green%0d%0aK02145+%23FFFFFF,green%0d%0aK08738+%23FFFFFF,green%0d%0aK03953+%23FFFFFF,green%0d%0aK03964+%23FFFFFF,green%0d%0aK0215…	15/916	113/5008	0.132743
map04330	Notch signaling pathway	Environmental Information Processing	Signal transduction	1	4	5	48	0.954549	1	HDAC2(HDAC2|K06067)	JAG2(JAG2|K06052);HEY1(HEY1|K09091);LOC106044620(LOC106044620|K06055);MFNG(MFNG|K05948)	http://www.kegg.jp/kegg-bin/show_pathway?map=map04330&multi_query=K06067+%23FFFFFF,red%0d%0aK06052+%23FFFFFF,green%0d%0aK09091+%23FFFFFF,green%0d%0aK06055+%23FFFFFF,green%0d%0aK05948+%23FFFFFF,green	5/916	48/5008	0.104167
map00513	Various types of N-glycan biosynthesis	Metabolism	Glycan biosynthesis and metabolism	2	2	4	42	0.96288	1	B4GALNT4(B4GALNT4|K09657);LOC106046007(LOC106046007|K14459)	FUT8(FUT8|K00717);ALG11(ALG11|K03844)	http://www.kegg.jp/kegg-bin/show_pathway?map=map00513&multi_query=K09657+%23FFFFFF,red%0d%0aK14459+%23FFFFFF,red%0d%0aK00717+%23FFFFFF,green%0d%0aK03844+%23FFFFFF,green	4/916	42/5008	0.0952381
map04068	FoxO signaling pathway	Environmental Information Processing	Signal transduction	5	12	17	132	0.96413	1	PLK2(PLK2|K08861);IL6(IL6|K05405);CCNB1(CCNB1|K05868);G6PC1(G6PC1|K01084);LOC125180227(LOC125180227|K04501)	PIK3R5(PIK3R5|K02649);PRKAA2(PRKAA2|K07198);TGFB3(TGFB3|K13377);LOC106046568(LOC106046568|K09408);HOMER2(HOMER2|K15010);EGF(EGF|K04357);FASLG(FASLG|K04389);PIK3CG(PIK3CG|K00922);IGF1(IGF1|K05459);LOC125179893(LOC125179893|K04728);G6PC2(G6PC2|K01084);PRKAG3(PRKAG3|K07200)	http://www.kegg.jp/kegg-bin/show_pathway?map=map04068&multi_query=K08861+%23FFFFFF,red%0d%0aK05405+%23FFFFFF,red%0d%0aK05868+%23FFFFFF,red%0d%0aK04501+%23FFFFFF,red%0d%0aK02649+%23FFFFFF,green%0d%0aK07198+%23FFFFFF,green%0d%0aK13377+%23FFFFFF,green%0d%0aK09408+%23FFFFFF,green%0d%0aK15010+%23FFFFFF,green%0d%0aK04357+%23FFFFFF,green%0d%0aK04389+%23FFFFFF,green%0d%0aK00922+%23FFFFFF,green%0d%0aK0545…	17/916	132/5008	0.128788
map04914	Progesterone-mediated oocyte maturation	Organismal Systems	Endocrine system	5	4	9	79	0.96601	1	HSP90AA1(HSP90AA1|K04079);HSP90AB1(HSP90AB1|K04079);GNAI1(GNAI1|K04630);CCNB1(CCNB1|K05868);ADCY3(ADCY3|K08043)	CPEB4(CPEB4|K02602);PIK3R5(PIK3R5|K02649);PIK3CG(PIK3CG|K00922);IGF1(IGF1|K05459)	http://www.kegg.jp/kegg-bin/show_pathway?map=map04914&multi_query=K04079+%23FFFFFF,red%0d%0aK04630+%23FFFFFF,red%0d%0aK05868+%23FFFFFF,red%0d%0aK08043+%23FFFFFF,red%0d%0aK02602+%23FFFFFF,green%0d%0aK02649+%23FFFFFF,green%0d%0aK00922+%23FFFFFF,green%0d%0aK05459+%23FFFFFF,green	9/916	79/5008	0.113924
map00510	N-Glycan biosynthesis	Metabolism	Glycan biosynthesis and metabolism	2	3	5	51	0.969161	1	DPM3(DPM3|K09659);MOGS(MOGS|K01228)	FUT8(FUT8|K00717);DOLK(DOLK|K00902);ALG11(ALG11|K03844)	http://www.kegg.jp/kegg-bin/show_pathway?map=map00510&multi_query=K09659+%23FFFFFF,red%0d%0aK01228+%23FFFFFF,red%0d%0aK00717+%23FFFFFF,green%0d%0aK00902+%23FFFFFF,green%0d%0aK03844+%23FFFFFF,green	5/916	51/5008	0.0980392
map00020	Citrate cycle (TCA cycle)	Metabolism	Carbohydrate metabolism	0	2	2	28	0.974875	1	-	MDH1(MDH1|K00025);SDHA(SDHA|K00234)	http://www.kegg.jp/kegg-bin/show_pathway?map=map00020&multi_query=K00025+%23FFFFFF,green%0d%0aK00234+%23FFFFFF,green	2/916	28/5008	0.0714286
map00900	Terpenoid backbone biosynthesis	Metabolism	Metabolism of terpenoids and polyketides	0	1	1	20	0.982553	1	-	ACAT1(ACAT1|K00626)	http://www.kegg.jp/kegg-bin/show_pathway?map=map00900&multi_query=K00626+%23FFFFFF,green	1/916	20/5008	0.05
map03022	Basal transcription factors	Genetic Information Processing	Transcription	0	3	3	40	0.985103	1	-	CDK7(CDK7|K02202);GTF2E1(GTF2E1|K03136);CCNH(CCNH|K06634)	http://www.kegg.jp/kegg-bin/show_pathway?map=map03022&multi_query=K02202+%23FFFFFF,green%0d%0aK03136+%23FFFFFF,green%0d%0aK06634+%23FFFFFF,green	3/916	40/5008	0.075
map00770	Pantothenate and CoA biosynthesis	Metabolism	Metabolism of cofactors and vitamins	0	1	1	21	0.985757	1	-	GADL1(GADL1|K18966)	http://www.kegg.jp/kegg-bin/show_pathway?map=map00770&multi_query=K18966+%23FFFFFF,green	1/916	21/5008	0.047619
map00534	Glycosaminoglycan biosynthesis - heparan sulfate / heparin	Metabolism	Glycan biosynthesis and metabolism	0	1	1	23	0.990509	1	-	LOC106029692(LOC106029692|K07809)	http://www.kegg.jp/kegg-bin/show_pathway?map=map00534&multi_query=K07809+%23FFFFFF,green	1/916	23/5008	0.0434783
map04110	Cell cycle	Cellular Processes	Cell growth and death	6	7	13	119	0.990533	1	HDAC2(HDAC2|K06067);CCNB1(CCNB1|K05868);CCND3(CCND3|K10152);LOC125179633(LOC125179633|K04500);LOC125180227(LOC125180227|K04501);MCM7(MCM7|K02210)	YWHAG(YWHAG|K16198);TGFB3(TGFB3|K13377);CDK7(CDK7|K02202);CCNH(CCNH|K06634);CDKN2C(CDKN2C|K06622);LOC125179893(LOC125179893|K04728);E2F2(E2F2|K09389)	http://www.kegg.jp/kegg-bin/show_pathway?map=map04110&multi_query=K06067+%23FFFFFF,red%0d%0aK05868+%23FFFFFF,red%0d%0aK10152+%23FFFFFF,red%0d%0aK04500+%23FFFFFF,red%0d%0aK04501+%23FFFFFF,red%0d%0aK02210+%23FFFFFF,red%0d%0aK16198+%23FFFFFF,green%0d%0aK13377+%23FFFFFF,green%0d%0aK02202+%23FFFFFF,green%0d%0aK06634+%23FFFFFF,green%0d%0aK06622+%23FFFFFF,green%0d%0aK04728+%23FFFFFF,green%0d%0aK09389+%2…	13/916	119/5008	0.109244
map03018	RNA degradation	Genetic Information Processing	Folding, sorting and degradation	2	3	5	65	0.995608	1	EXOSC9(EXOSC9|K03678);EXOSC1(EXOSC1|K07573)	ENO2(ENO2|K01689);DCP2(DCP2|K12613);MTREX(MTREX|K12598)	http://www.kegg.jp/kegg-bin/show_pathway?map=map03018&multi_query=K03678+%23FFFFFF,red%0d%0aK07573+%23FFFFFF,red%0d%0aK01689+%23FFFFFF,green%0d%0aK12613+%23FFFFFF,green%0d%0aK12598+%23FFFFFF,green	5/916	65/5008	0.0769231
map04114	Oocyte meiosis	Cellular Processes	Cell growth and death	4	5	9	101	0.997479	1	CCNB1(CCNB1|K05868);LOC106038708(LOC106038708|K02183);LOC125181006(LOC125181006|K04515);ADCY3(ADCY3|K08043)	CPEB4(CPEB4|K02602);YWHAG(YWHAG|K16198);CAMK2A(CAMK2A|K04515);ITPR3(ITPR3|K04960);IGF1(IGF1|K05459)	http://www.kegg.jp/kegg-bin/show_pathway?map=map04114&multi_query=K05868+%23FFFFFF,red%0d%0aK02183+%23FFFFFF,red%0d%0aK08043+%23FFFFFF,red%0d%0aK02602+%23FFFFFF,green%0d%0aK16198+%23FFFFFF,green%0d%0aK04960+%23FFFFFF,green%0d%0aK05459+%23FFFFFF,green%0d%0aK04515+%23FFFFFF,purple	9/916	101/5008	0.0891089
map04340	Hedgehog signaling pathway	Environmental Information Processing	Signal transduction	1	1	2	44	0.998551	1	SMURF2(SMURF2|K04678)	PTCH1(PTCH1|K06225)	http://www.kegg.jp/kegg-bin/show_pathway?map=map04340&multi_query=K04678+%23FFFFFF,red%0d%0aK06225+%23FFFFFF,green	2/916	44/5008	0.0454545
map04144	Endocytosis	Cellular Processes	Transport and catabolism	10	16	26	235	0.999293	1	HSPA2(HSPA2|K03283);HSPA8(HSPA8|K03283);SMURF2(SMURF2|K04678);RAB31(RAB31|K07891);SMAP2(SMAP2|K12486);ARAP1(ARAP1|K18439);GRK4(GRK4|K08291);LOC125179633(LOC125179633|K04500);LOC106029402(LOC106029402|K00909);PIP5KL1(PIP5KL1|K13712)	BIN1(BIN1|K12562);TFRC(TFRC|K06503);ZFYVE16(ZFYVE16|K04679);KIF5C(KIF5C|K10396);VTA1(VTA1|K12199);IL2RA(IL2RA|K05068);CAV3(CAV3|K12959);IL2RG(IL2RG|K05070);CXCR4(CXCR4|K04189);LOC106031282(LOC106031282|K18467);CYTH4(CYTH4|K18441);CCR2(CCR2|K04180);LOC125180930(LOC125180930|K12200);LOC106038357(LOC106038357|K04180);LOC125181435(LOC125181435|K06751);LOC106045913(LOC106045913|K05050)	http://www.kegg.jp/kegg-bin/show_pathway?map=map04144&multi_query=K03283+%23FFFFFF,red%0d%0aK04678+%23FFFFFF,red%0d%0aK07891+%23FFFFFF,red%0d%0aK12486+%23FFFFFF,red%0d%0aK18439+%23FFFFFF,red%0d%0aK08291+%23FFFFFF,red%0d%0aK04500+%23FFFFFF,red%0d%0aK00909+%23FFFFFF,red%0d%0aK13712+%23FFFFFF,red%0d%0aK12562+%23FFFFFF,green%0d%0aK06503+%23FFFFFF,green%0d%0aK04679+%23FFFFFF,green%0d%0aK10396+%23FFFFF…	26/916	235/5008	0.110638
map03050	Proteasome	Genetic Information Processing	Folding, sorting and degradation	1	0	1	36	0.999325	1	PSMD4(PSMD4|K03029)	-	http://www.kegg.jp/kegg-bin/show_pathway?map=map03050&multi_query=K03029+%23FFFFFF,red	1/916	36/5008	0.0277778
map04140	Autophagy - animal	Cellular Processes	Transport and catabolism	3	8	11	130	0.999554	1	DDIT4(DDIT4|K08270);MAP1LC3C(MAP1LC3C|K10435);RAB7B(RAB7B|K07898)	CTSD(CTSD|K01379);PIK3R5(PIK3R5|K02649);PRKAA2(PRKAA2|K07198);MTOR(MTOR|K07203);ULK1(ULK1|K08269);ATG10(ATG10|K17888);CAMKK1(CAMKK1|K07359);PIK3CG(PIK3CG|K00922)	http://www.kegg.jp/kegg-bin/show_pathway?map=map04140&multi_query=K08270+%23FFFFFF,red%0d%0aK10435+%23FFFFFF,red%0d%0aK07898+%23FFFFFF,red%0d%0aK01379+%23FFFFFF,green%0d%0aK02649+%23FFFFFF,green%0d%0aK07198+%23FFFFFF,green%0d%0aK07203+%23FFFFFF,green%0d%0aK08269+%23FFFFFF,green%0d%0aK17888+%23FFFFFF,green%0d%0aK07359+%23FFFFFF,green%0d%0aK00922+%23FFFFFF,green	11/916	130/5008	0.0846154
map03040	Spliceosome	Genetic Information Processing	Transcription	5	3	8	106	0.999561	1	DDX5(DDX5|K12823);HSPA2(HSPA2|K03283);HSPA8(HSPA8|K03283);LOC125179667(LOC125179667|K12886);DHX8(DHX8|K12818)	SNRPD3(SNRPD3|K11088);LOC106047166(LOC106047166|K12864);CRNKL1(CRNKL1|K12869)	http://www.kegg.jp/kegg-bin/show_pathway?map=map03040&multi_query=K12823+%23FFFFFF,red%0d%0aK03283+%23FFFFFF,red%0d%0aK12886+%23FFFFFF,red%0d%0aK12818+%23FFFFFF,red%0d%0aK11088+%23FFFFFF,green%0d%0aK12864+%23FFFFFF,green%0d%0aK12869+%23FFFFFF,green	8/916	106/5008	0.0754717
map03015	mRNA surveillance pathway	Genetic Information Processing	Translation	1	0	1	76	1	1	SYMPK(SYMPK|K06100)	-	http://www.kegg.jp/kegg-bin/show_pathway?map=map03015&multi_query=K06100+%23FFFFFF,red	1/916	76/5008	0.0131579
